# Supplementary material for: A specific fungal transcription factor controls effector gene expression and orchestrates the establishment of the necrotrophic pathogen lifestyle on wheat
Source: Sci Rep. 2019 Nov 4;9:15884. doi: 10.1038/s41598-019-52444-7 (PMC6828707; doi:10.1038/s41598-019-52444-7)
Supplement: Supplementary file 2 — Supplementary data S1 [file 41598_2019_52444_MOESM2_ESM.xlsx]

## Sheet: feature_counts
Geneid	Chr	Start	End	Strand	Length	Inplanta-Pf2-024	inplanta-Pf2-025	inplanta-Pf2-026	inplanta-Pf2-027	inplanta-SN15-016	inplanta-SN15-017	inplanta-SN15-018	inplanta-SN15-019	invitro-Pf2-008	invitro-Pf2-009	invitro-Pf2-010	invitro-Pf2-011	invitro-SN15-000	invitro-SN15-001	invitro-SN15-002	invitro-SN15-003
SNOG_00004	scaffold_001;scaffold_001;scaffold_001	26272;26452;27310	26397;27263;29368	-;-;-	2997	277	297	433	207	1140	1051	807	1077	2912	2414	2759	2290	1645	1587	1781	1474
SNOG_00005	scaffold_001;scaffold_001	29864;30385	30336;31291	+;+	1380	84	86	97	54	383	338	292	363	278	255	270	289	242	225	259	214
SNOG_00006	scaffold_001	31862	32914	+	1053	47	48	46	23	231	176	164	186	121	129	132	116	74	78	89	75
SNOG_00010	scaffold_001;scaffold_001	38942;40704	40623;40731	-;-	1710	13	20	21	8	89	104	105	134	93	113	62	133	69	71	56	114
SNOG_00011	scaffold_001	42007	44247	-	2241	421	552	669	668	1852	1755	1860	2220	2004	1884	1771	1907	1716	1608	1743	1455
SNOG_00015	scaffold_001;scaffold_001;scaffold_001;scaffold_001	52169;52550;52734;53819	52497;52719;53762;54117	-;-;-;-	1827	2057	2170	2410	1418	1786	814	406	611	1164	1539	1164	1775	1623	1543	1806	4776
SNOG_00016	scaffold_001;scaffold_001	55883;57189	57141;61603	-;-	5674	381	458	562	320	1769	1344	1337	1559	1878	1595	1739	1567	1338	1350	1422	1000
SNOG_00017	scaffold_001;scaffold_001;scaffold_001	61921;63351;63641	63288;63592;64916	+;+;+	2886	101	154	158	76	571	449	528	509	157	188	154	180	181	178	199	169
SNOG_00019	scaffold_001;scaffold_001;scaffold_001;scaffold_001	65958;66682;67102;68051	66631;67048;67998;68393	+;+;+;+	2281	796	724	1087	660	8948	8073	10113	9359	986	981	957	879	650	624	593	536
SNOG_00021	scaffold_001;scaffold_001	71476;71626	71556;74440	+;+	2896	346	468	604	439	2031	1779	1514	1894	1191	789	1159	862	1640	1596	1592	1408
SNOG_00022	scaffold_001	77495	80138	+	2644	579	788	827	754	2442	1558	1329	1782	1087	633	1032	1189	5514	6381	4012	3640
SNOG_00024	scaffold_001	82733	85605	-	2873	420	396	487	293	1600	1281	1285	1626	837	774	840	716	616	586	591	573
SNOG_00026	scaffold_001;scaffold_001	89662;89789	89725;91480	+;+	1756	30	42	45	18	90	98	78	93	57	67	42	52	46	70	47	44
SNOG_00031	scaffold_001;scaffold_001;scaffold_001	99687;101320;101781	101270;101728;102111	-;-;-	2324	134	132	154	128	498	477	480	658	952	699	721	770	1088	1005	1188	1081
SNOG_00032	scaffold_001;scaffold_001;scaffold_001;scaffold_001	102292;103450;103671;103895	103386;103619;103847;104284	+;+;+;+	1832	142	261	255	231	1105	1252	1274	1656	507	239	299	292	656	536	779	559
SNOG_00033	scaffold_001;scaffold_001;scaffold_001	104910;105656;106074	105607;106019;106554	-;-;-	1543	192	236	344	255	1716	1928	2095	2365	1163	1494	1082	1438	934	973	1011	1121
SNOG_00035	scaffold_001;scaffold_001	108969;109864	109812;110895	-;-	1876	40	69	100	78	196	210	163	201	189	179	179	176	142	167	154	92
SNOG_00037	scaffold_001;scaffold_001;scaffold_001;scaffold_001	111801;112148;112258;113411	112099;112180;113361;113877	-;-;-;-	1903	170	196	274	219	889	935	861	1199	909	679	844	637	679	806	658	582
SNOG_00038	scaffold_001;scaffold_001	114060;115122	115073;115891	+;+	1784	125	128	203	79	545	557	482	650	719	486	616	596	504	531	554	553
SNOG_00039	scaffold_001;scaffold_001	118340;118392	118365;119271	+;+	906	2	1	0	4	6	7	11	16	15	18	19	18	16	11	18	20
SNOG_00040	scaffold_001	120332	121312	+	981	0	0	0	0	0	0	0	0	0	0	0	1	1	1	0	2
SNOG_00042	scaffold_001	121839	122987	+	1149	174	231	298	242	608	715	838	997	213	186	203	251	295	201	302	234
SNOG_00043	scaffold_001	122974	124513	-	1540	608	462	544	404	2319	2561	2190	2245	690	488	490	611	1563	1382	1285	2170
SNOG_00044	scaffold_001	125597	126544	-	948	13	25	24	9	70	79	65	61	102	84	86	87	44	24	44	19
SNOG_00046	scaffold_001;scaffold_001	129867;130491	130434;131662	-;-	1740	74	107	122	89	272	307	247	339	334	230	239	270	339	258	399	372
SNOG_00048	scaffold_001;scaffold_001	133767;134794	134740;135625	+;+	1806	85	57	58	39	2016	1532	2356	1263	99	32	49	33	507	701	262	401
SNOG_00049	scaffold_001;scaffold_001	135789;136780	136721;137244	-;-	1398	72	213	216	122	873	919	1019	1340	2211	1803	1884	1778	1168	1324	1386	1386
SNOG_00050	scaffold_001;scaffold_001;scaffold_001;scaffold_001;scaffold_001	137607;137998;138153;138425;138882	137949;138104;138322;138658;138979	-;-;-;-;-	952	602	1065	1098	654	4080	4158	4026	4340	5145	4092	4680	4331	3821	4437	4476	3920
SNOG_00051	scaffold_001;scaffold_001;scaffold_001;scaffold_001;scaffold_001	139308;139624;139735;139830;139956	139573;139686;139783;139911;141317	+;+;+;+;+	1822	311	377	536	307	1814	1825	1772	2064	2655	2204	2450	2319	1895	2275	1981	1776
SNOG_00052	scaffold_001	141531	143504	+	1974	186	257	364	258	1204	1191	1253	1586	735	585	669	604	403	466	382	454
SNOG_00053	scaffold_001;scaffold_001;scaffold_001	144160;144281;144786	144221;144640;146085	+;+;+	1722	178	170	235	115	1016	1151	1634	1644	58	75	75	59	55	50	66	84
SNOG_00057	scaffold_001;scaffold_001;scaffold_001;scaffold_001	159987;160342;160462;160884	160291;160411;160778;160933	-;-;-;-	742	3	2	5	4	8	10	3	8	2	7	5	6	5	4	6	4
SNOG_00058	scaffold_001;scaffold_001	171771;171862	171808;172530	+;+	707	78	122	136	99	382	343	333	475	741	912	683	966	585	685	512	668
SNOG_00060	scaffold_001;scaffold_001;scaffold_001	173016;173423;173737	173322;173705;175328	+;+;+	2182	95	96	105	63	282	290	278	302	161	132	171	176	126	136	139	145
SNOG_00061	scaffold_001;scaffold_001;scaffold_001;scaffold_001;scaffold_001;scaffold_001;scaffold_001	175395;175696;176706;177227;178314;178498;178648	175635;176660;177178;178266;178451;178598;178959	-;-;-;-;-;-;-	3270	170	230	256	183	1235	1020	1034	1296	1080	864	1022	850	813	916	798	582
SNOG_00062	scaffold_001	179352	180911	+	1560	172	249	296	204	1077	959	986	1306	2653	3423	2299	3448	2994	3116	2247	3607
SNOG_00063	scaffold_001;scaffold_001;scaffold_001	181251;181593;182034	181535;181951;182199	-;-;-	810	321	487	635	582	2047	1964	1963	2641	2290	1565	2023	1654	1519	1753	1636	1526
SNOG_00064	scaffold_001;scaffold_001	182390;183162	183111;183560	-;-	1121	71	78	84	115	376	356	455	680	219	214	234	250	158	215	163	155
SNOG_00067	scaffold_001;scaffold_001;scaffold_001;scaffold_001;scaffold_001;scaffold_001	184377;184729;185144;185557;185940;186084	184681;185096;185503;185827;186031;186268	-;-;-;-;-;-	1581	39	90	114	53	386	418	505	556	429	314	415	401	82	89	95	69
SNOG_00068	scaffold_001;scaffold_001	188896;189148	188991;190689	+;+	1638	208	188	282	173	2556	2346	2288	2373	595	505	525	541	1016	1347	1168	1038
SNOG_00069	scaffold_001	190901	191365	-	465	18	19	24	51	385	425	440	455	211	37	331	99	810	1084	821	378
SNOG_00070	scaffold_001	192325	192855	-	531	1	3	2	0	18	9	7	6	6	9	3	4	8	5	5	7
SNOG_00071	scaffold_001;scaffold_001;scaffold_001	193420;193558;193943	193507;193895;194113	-;-;-	597	91	75	108	87	867	624	486	524	307	205	217	181	1145	1322	553	1706
SNOG_00072	scaffold_001;scaffold_001;scaffold_001	195462;195552;196991	195499;196941;197257	+;+;+	1695	605	600	771	458	3517	3101	3649	3083	550	896	536	851	817	2074	849	1286
SNOG_00073	scaffold_001;scaffold_001;scaffold_001	198163;198321;198523	198248;198462;198723	+;+;+	429	178	366	285	188	618	1295	1024	904	1234	960	1021	1138	1099	2090	1036	1340
SNOG_00074	scaffold_001;scaffold_001	198847;199260	199199;199657	-;-	751	141	241	266	139	1202	1392	1123	1427	1504	1232	1291	1462	1157	1304	965	1000
SNOG_00075	scaffold_001;scaffold_001;scaffold_001	201610;201931;202286	201871;202230;202602	+;+;+	879	251	157	204	149	1184	1037	1331	1437	16	49	23	47	12	26	21	27
SNOG_00076	scaffold_001;scaffold_001;scaffold_001;scaffold_001;scaffold_001	202835;203085;204020;204342;204560	203037;203964;204289;204494;205056	-;-;-;-;-	2003	329	289	325	191	1068	932	860	1169	1168	663	1225	674	808	827	1013	637
SNOG_00078	scaffold_001	205801	207332	-	1532	119	189	191	167	550	557	522	612	581	301	498	316	208	275	302	200
SNOG_00079	scaffold_001;scaffold_001;scaffold_001	207501;208715;209378	208666;209327;210144	+;+;+	2546	441	508	584	528	1646	1390	1389	1724	1551	1178	1471	1228	1072	1193	1104	895
SNOG_00081	scaffold_001;scaffold_001;scaffold_001	211685;212292;212571	212238;212516;213262	+;+;+	1471	972	531	1235	639	14884	11802	15181	20158	44	39	36	43	183	151	110	116
SNOG_00082	scaffold_001;scaffold_001;scaffold_001	213349;215692;216297	215643;216246;216377	-;-;-	2931	113	228	329	348	191	338	195	259	182	170	151	213	885	709	523	1060
SNOG_00083	scaffold_001;scaffold_001;scaffold_001;scaffold_001	217439;217781;218441;219230	217717;218359;219172;219912	-;-;-;-	2273	178	136	233	92	2338	2428	2191	2203	171	344	136	323	86	74	94	129
SNOG_00084	scaffold_001;scaffold_001;scaffold_001	220479;221451;221651	221359;221603;223078	-;-;-	2462	566	811	1064	907	2539	2182	2008	2640	3138	2757	2904	2902	2228	2435	2317	2620
SNOG_00086	scaffold_001;scaffold_001;scaffold_001;scaffold_001	224191;224676;225318;226119	224628;225270;226067;226246	-;-;-;-	1911	3496	4160	5258	2817	32401	28788	30067	28739	5234	3464	4836	3847	2512	5222	3097	3307
SNOG_00087	scaffold_001	226627	227653	+	1027	113	143	141	51	775	705	705	823	312	210	294	221	150	194	153	163
SNOG_00088	scaffold_001	227815	228780	-	966	25	37	57	35	233	206	225	277	256	192	224	206	119	122	111	94
SNOG_00089	scaffold_001	229465	230636	+	1172	3	4	6	3	21	35	12	26	12	7	7	13	9	21	19	13
SNOG_00090	scaffold_001;scaffold_001;scaffold_001	230730;231384;231971	231285;231919;232144	-;-;-	1266	265	293	411	251	1305	1398	1521	1828	356	248	305	269	137	187	174	153
SNOG_00092	scaffold_001;scaffold_001;scaffold_001;scaffold_001	254853;256138;256749;256929	256089;256697;256873;257756	-;-;-;-	2750	131	179	223	142	825	702	662	827	1064	886	992	884	550	510	671	511
SNOG_00093	scaffold_001;scaffold_001;scaffold_001	257968;258233;258360	258179;258294;259745	+;+;+	1660	371	426	477	267	2348	2348	2204	2552	3647	2757	3258	2981	1702	2168	1971	1799
SNOG_00094	scaffold_001;scaffold_001;scaffold_001;scaffold_001;scaffold_001	260155;260273;260391;260511;260652	260223;260294;260459;260602;261317	+;+;+;+;+	918	160	308	316	215	1222	1270	1219	1458	2157	1151	1899	1225	1371	1371	1357	1127
SNOG_00096	scaffold_001	262350	263393	+	1044	264	481	537	315	583	774	858	705	326	187	306	217	444	543	585	389
SNOG_00097	scaffold_001;scaffold_001;scaffold_001;scaffold_001	265479;265726;266012;266314	265668;265822;266258;267114	+;+;+;+	1335	99	90	147	88	479	404	393	405	1057	712	892	787	586	648	692	592
SNOG_00098	scaffold_001	267717	268325	+	609	78	89	117	69	363	343	386	546	136	139	127	176	11	10	10	9
SNOG_00099	scaffold_001;scaffold_001	268736;270002	269908;270079	-;-	1251	192	236	327	284	763	695	629	808	717	607	544	597	474	425	516	490
SNOG_00100	scaffold_001;scaffold_001;scaffold_001	270686;272188;272409	272129;272354;272574	-;-;-	1777	159	164	265	128	1092	783	818	1044	665	431	596	432	775	823	683	638
SNOG_00101	scaffold_001	272778	273780	+	1003	187	353	442	415	1058	941	968	1519	923	687	852	846	636	691	656	546
SNOG_00102	scaffold_001;scaffold_001;scaffold_001;scaffold_001	274380;274717;274801;275262	274668;274740;275206;275793	+;+;+;+	1251	105	131	114	98	306	262	255	369	225	229	213	278	224	216	235	187
SNOG_00104	scaffold_001;scaffold_001	276098;276625	276568;276990	-;-	837	34	26	36	70	94	67	75	144	169	130	155	136	84	126	120	84
SNOG_30008	scaffold_001;scaffold_001;scaffold_001	277384;277925;278161	277865;278107;278537	-;-;-	1042	30	39	61	44	160	96	94	112	79	64	87	83	246	116	340	139
SNOG_00105	scaffold_001	279715	285487	+	5773	378	428	737	1046	1361	853	1115	1317	3363	2793	2975	2065	2964	2906	3049	1642
SNOG_00107	scaffold_001;scaffold_001;scaffold_001;scaffold_001	285712;286455;286755;287107	286375;286697;287055;287936	-;-;-;-	2038	76	92	80	55	135	157	158	137	198	71	124	115	629	431	532	462
SNOG_00108	scaffold_001;scaffold_001	288170;289983	289930;290718	+;+	2497	263	307	281	267	841	811	847	954	3964	2736	3046	3018	7672	7507	4056	8295
SNOG_00111	scaffold_001;scaffold_001	292816;293367	293310;293525	-;-	654	934	2055	3441	5995	739	631	1185	2104	24019	73429	25202	79449	73730	91334	58132	86228
SNOG_00112	scaffold_001	293939	295355	-	1417	89	109	144	71	485	575	584	632	286	122	259	135	101	150	129	109
SNOG_00113	scaffold_001;scaffold_001	295493;295723	295671;296662	+;+	1119	73	97	126	101	378	364	438	498	410	497	390	495	739	967	731	562
SNOG_00114	scaffold_001	296904	298535	-	1632	81	72	69	62	63	57	34	30	276	292	229	270	539	425	586	461
SNOG_00115	scaffold_001	298754	300223	+	1470	1410	1873	2611	2998	3279	3514	2992	3232	3120	4440	2580	4336	9312	10613	10999	8573
SNOG_00116	scaffold_001;scaffold_001;scaffold_001;scaffold_001	300297;301329;301716;302514	301278;301371;302457;302611	-;-;-;-	1865	639	871	1207	1298	2794	2714	2919	3770	958	601	972	652	672	901	562	542
SNOG_00117	scaffold_001	302765	303782	+	1018	187	287	366	299	1006	887	957	1236	1342	1186	1290	1264	999	1177	1043	1032
SNOG_00118	scaffold_001;scaffold_001;scaffold_001;scaffold_001	304217;304649;304902;305080	304584;304855;305025;305283	+;+;+;+	903	6	5	13	12	21	25	17	21	18	23	19	26	38	33	40	16
SNOG_00119	scaffold_001;scaffold_001	305773;307526	307463;307846	-;-	2012	566	1209	1656	1608	2433	2787	3495	5292	2054	1803	1835	1852	1353	1076	1316	968
SNOG_00120	scaffold_001;scaffold_001;scaffold_001	308227;308587;308661	308538;308597;308885	+;+;+	548	670	3873	5268	7145	5278	4742	12161	27096	1246	1168	1032	1087	781	779	808	582
SNOG_00122	scaffold_001;scaffold_001	310580;311681	311632;311830	-;-	1203	108	146	230	128	710	705	680	951	81	92	82	133	77	99	73	76
SNOG_00126	scaffold_001;scaffold_001	315500;316423	316372;316586	-;-	1037	161	208	402	160	1955	2114	2244	2352	3875	2633	3486	2650	1368	1912	1547	1666
SNOG_00127	scaffold_001;scaffold_001	318040;318449	318396;319310	-;-	1219	76	257	218	169	355	247	338	586	270	183	254	170	180	99	157	129
SNOG_00128	scaffold_001;scaffold_001	319674;320079	320023;321006	+;+	1278	128	191	283	225	914	883	973	1470	684	279	594	364	512	692	542	563
SNOG_00129	scaffold_001;scaffold_001;scaffold_001	321167;321371;322574	321305;322516;323637	+;+;+	2349	73	83	113	126	309	312	455	579	217	259	158	214	246	168	238	174
SNOG_00131	scaffold_001;scaffold_001	323977;324534	324480;324979	+;+	950	325	196	431	205	4112	5613	6143	5410	6	8	3	9	6	5	10	7
SNOG_00132	scaffold_001;scaffold_001	325613;325803	325755;326829	+;+	1170	6	18	5	5	29	38	50	36	6	7	7	7	7	6	18	6
SNOG_00133	scaffold_001;scaffold_001;scaffold_001	326809;326942;327292	326815;327239;327531	-;-;-	545	39	50	45	65	70	67	27	28	13307	8641	11701	8415	9783	1726	10821	4922
SNOG_00134	scaffold_001;scaffold_001;scaffold_001;scaffold_001	327831;328319;328423;328659	328255;328347;328604;328752	-;-;-;-	730	235	868	800	538	1551	1339	706	933	29973	22394	26214	23592	24079	6512	25513	16028
SNOG_00135	scaffold_001;scaffold_001;scaffold_001	329848;329990;330475	329936;330421;331443	+;+;+	1490	82	114	125	146	447	485	473	553	1189	856	1089	893	817	470	903	579
SNOG_00136	scaffold_001	331570	333183	-	1614	46	35	51	22	641	738	683	820	16	9	17	9	13	9	14	7
SNOG_00137	scaffold_001;scaffold_001	334026;335184	335133;335458	-;-	1383	0	0	2	4	15	8	10	12	48	40	51	66	41	30	52	46
SNOG_00138	scaffold_001;scaffold_001	337400;337706	337655;337821	+;+	372	0	2	3	2	7	0	2	4	17	4	21	6	9	7	11	10
SNOG_00139	scaffold_001;scaffold_001;scaffold_001;scaffold_001	339203;339691;339843;340940	339637;339791;340886;341304	+;+;+;+	1945	285	942	1555	2262	545	596	755	1723	830	1104	829	1024	274	269	285	221
SNOG_00140	scaffold_001	341642	343354	+	1713	437	308	409	294	1280	1410	1060	1278	11	8	4	4	12	12	8	10
SNOG_00141	scaffold_001;scaffold_001	343437;344844	344792;344924	-;-	1437	36	30	36	32	107	130	112	156	60	63	65	47	28	24	32	30
SNOG_00142	scaffold_001;scaffold_001;scaffold_001	345378;345636;346685	345585;346634;347040	+;+;+	1563	183	119	192	118	2328	2343	2085	2440	39	28	39	18	11	9	24	18
SNOG_00143	scaffold_001;scaffold_001;scaffold_001	347367;347605;348667	347554;348613;348727	+;+;+	1258	100	132	177	99	1174	1123	1199	1091	850	987	846	821	813	728	761	908
SNOG_00144	scaffold_001	348938	349451	-	514	0	0	0	0	0	0	0	0	0	0	0	0	0	0	0	0
SNOG_00147	scaffold_001;scaffold_001	353574;353826	353769;354634	+;+	1005	6	16	16	10	37	48	37	28	135	162	107	181	45	57	48	69
SNOG_00148	scaffold_001	354652	355813	-	1162	2424	2805	2628	3026	4705	4445	3996	4133	9079	7460	9298	8634	45817	44314	44114	37116
SNOG_00149	scaffold_001;scaffold_001;scaffold_001	357305;357937;358664	357881;358613;358923	-;-;-	1514	230	280	350	242	196	242	198	194	423	692	404	649	673	441	1074	738
SNOG_00150	scaffold_001;scaffold_001	359189;359681	359624;359898	-;-	654	28	70	104	119	138	189	235	415	89	93	92	114	231	168	277	162
SNOG_00151	scaffold_001	360747	362474	+	1728	73	78	93	48	502	587	482	607	639	572	572	563	369	485	351	516
SNOG_00152	scaffold_001;scaffold_001;scaffold_001	363286;363407;363523	363352;363462;363645	+;+;+	246	138	39	136	59	689	1231	1471	966	0	0	0	1	3	3	2	4
SNOG_00153	scaffold_001;scaffold_001	363994;365277	365196;365546	-;-	1473	110	157	200	119	480	441	534	737	310	326	297	335	315	254	339	273
SNOG_00155	scaffold_001;scaffold_001;scaffold_001;scaffold_001	368459;368958;369380;369513	368877;369197;369463;369567	-;-;-;-	798	106	150	198	114	407	438	379	436	657	351	522	395	608	724	693	604
SNOG_00156	scaffold_001;scaffold_001;scaffold_001	369777;371321;371479	371274;371427;373138	-;-;-	3265	627	857	1149	957	3496	2828	2965	3675	3500	2950	3224	2932	3728	3178	3152	3782
SNOG_00157	scaffold_001;scaffold_001	373492;373984	373930;375912	+;+	2368	225	327	397	385	1361	1372	1395	1721	1176	991	1013	1096	1537	1416	1406	1783
SNOG_00158	scaffold_001;scaffold_001	376061;376502	376451;376592	-;-	482	136	191	242	186	492	473	467	537	860	695	662	666	395	454	441	288
SNOG_00159	scaffold_001;scaffold_001	376792;377196	376994;378595	+;+	1603	93	136	157	154	466	480	412	534	453	350	423	421	270	328	277	290
SNOG_00160	scaffold_001;scaffold_001;scaffold_001	378825;379328;379951	379275;379899;380111	-;-;-	1184	44	91	100	30	65	154	75	85	347	267	299	363	317	378	283	328
SNOG_00161	scaffold_001	381217	382347	+	1131	93	276	140	70	55	153	63	25	188	124	192	174	102	257	119	57
SNOG_00162	scaffold_001;scaffold_001;scaffold_001;scaffold_001	382704;382876;382954;383303	382817;382897;383253;383535	+;+;+;+	669	278	422	478	273	1255	1293	1297	1526	1902	1748	1859	1733	1176	1321	1317	1221
SNOG_00164	scaffold_001;scaffold_001;scaffold_001;scaffold_001;scaffold_001;scaffold_001	383822;383970;384124;384545;384948;385842	383919;384049;384156;384889;385790;386178	+;+;+;+;+;+	1736	355	687	759	734	2267	2428	2337	3098	2732	1912	2614	1869	836	849	888	684
SNOG_00165	scaffold_001;scaffold_001;scaffold_001;scaffold_001	386632;386743;386981;387394	386693;386925;387339;387539	+;+;+;+	750	43	67	81	26	333	339	298	328	405	231	382	260	327	395	360	299
SNOG_00166	scaffold_001;scaffold_001	388117;388709	388654;388962	-;-	792	132	201	192	147	792	731	835	1130	1252	780	999	900	2309	2035	2299	1965
SNOG_00167	scaffold_001;scaffold_001;scaffold_001	390983;391865;392404	391808;392342;392509	-;-;-	1410	8	20	12	8	22	21	15	19	11	8	16	11	6	3	6	13
SNOG_00169	scaffold_001;scaffold_001;scaffold_001	393595;394198;395061	394144;395006;395513	-;-;-	1812	10	20	26	22	64	56	62	69	45	47	53	56	50	61	38	41
SNOG_00170	scaffold_001;scaffold_001	395810;397259	397211;397488	-;-	1632	105	152	211	184	673	687	706	913	825	617	765	701	611	573	563	502
SNOG_00171	scaffold_001	397639	398836	+	1198	87	104	131	156	356	422	367	478	331	177	299	217	276	197	266	154
SNOG_00172	scaffold_001;scaffold_001;scaffold_001	398900;400738;401408	400690;401296;401688	-;-;-	2631	798	1119	1426	1310	3265	3657	3239	3444	5485	5788	4830	5776	6275	5627	6006	5724
SNOG_00174	scaffold_001;scaffold_001;scaffold_001;scaffold_001;scaffold_001;scaffold_001	402396;403208;403291;403655;404113;404536	403099;403236;403590;404056;404391;404932	-;-;-;-;-;-	2111	1319	1912	2539	2431	7203	6575	6834	9083	7155	5687	6793	5797	5258	5943	6389	4068
SNOG_00175	scaffold_001;scaffold_001;scaffold_001	405775;408771;409053	408716;408971;409579	-;-;-	3670	428	557	717	499	2042	1831	1632	2104	2479	1715	2239	1664	1714	1020	1700	1038
SNOG_00176	scaffold_001;scaffold_001;scaffold_001	412457;413933;414336	413882;414287;414596	-;-;-	2042	68	87	99	72	435	379	410	511	990	706	899	750	451	430	520	465
SNOG_00177	scaffold_001;scaffold_001;scaffold_001	414777;414986;415207	414929;415157;415369	+;+;+	488	150	232	346	251	1115	1242	1164	1631	2501	2436	2162	2508	2401	2717	2210	2595
SNOG_00178	scaffold_001;scaffold_001;scaffold_001	415642;415920;416605	415873;416558;417753	+;+;+	2020	15	12	18	10	59	52	39	70	227	236	139	251	192	232	180	196
SNOG_00179	scaffold_001;scaffold_001;scaffold_001	418243;418965;419806	418909;419696;419852	-;-;-	1446	22	30	23	8	118	122	142	175	47	21	26	23	51	32	31	35
SNOG_00180	scaffold_001;scaffold_001	420260;421708	421655;421780	+;+	1469	69	83	101	41	362	366	379	467	348	332	271	287	185	185	164	247
SNOG_00181	scaffold_001;scaffold_001;scaffold_001	422048;422697;422995	422635;422933;423127	-;-;-	958	38	42	77	43	40	53	68	72	205	115	128	174	453	263	684	381
SNOG_00182	scaffold_001;scaffold_001;scaffold_001	423978;424487;424612	424431;424545;424942	+;+;+	844	19	16	54	26	122	149	219	201	80	25	38	37	189	105	304	149
SNOG_00183	scaffold_001;scaffold_001;scaffold_001;scaffold_001;scaffold_001	425969;426774;426876;427122;427463	426726;426825;427072;427410;427696	-;-;-;-;-	1530	153	144	160	100	792	988	1045	1024	1092	738	949	637	630	716	658	816
SNOG_00184	scaffold_001;scaffold_001	427865;429988	429645;430056	-;-	1850	169	205	271	156	1007	922	815	1040	1693	1323	1545	1358	1223	1360	1317	1257
SNOG_00185	scaffold_001;scaffold_001;scaffold_001;scaffold_001	430457;430534;430825;431148	430488;430646;430989;431201	-;-;-;-	364	145	246	311	295	905	948	995	1335	1105	837	1061	956	1024	1298	969	877
SNOG_00186	scaffold_001;scaffold_001	431389;432165	432110;433386	-;-	1944	359	446	643	531	1930	1654	1578	1998	1216	763	1203	849	879	754	874	638
SNOG_00187	scaffold_001;scaffold_001;scaffold_001;scaffold_001;scaffold_001	433964;434326;434663;436010;436521	434274;434615;435958;436470;437325	+;+;+;+;+	3163	958	1173	1601	1211	4524	4220	3596	4167	6604	5917	6420	5701	4499	4132	4334	3033
SNOG_00188	scaffold_001	438063	439305	+	1243	34	77	68	29	97	125	61	82	221	252	153	311	475	440	377	663
SNOG_00190	scaffold_001;scaffold_001;scaffold_001	439483;439882;439956	439800;439908;440051	-;-;-	441	0	8	4	75	18	12	27	108	2	9	2	5	7	70	26	6
SNOG_00191	scaffold_001;scaffold_001;scaffold_001	443255;443444;443668	443393;443617;443726	+;+;+	372	13	14	9	19	56	31	30	34	34	37	33	56	49	33	50	47
SNOG_00192	scaffold_001;scaffold_001	444037;445008	444931;445129	-;-	1017	87	92	77	53	1597	1819	1271	1526	141	104	99	112	171	146	109	167
SNOG_00193	scaffold_001;scaffold_001;scaffold_001;scaffold_001	445508;448246;448528;448820	448197;448480;448767;449104	-;-;-;-	3450	131	183	239	147	966	869	770	1025	1667	1284	1352	1354	1044	991	1149	870
SNOG_00194	scaffold_001;scaffold_001;scaffold_001;scaffold_001;scaffold_001;scaffold_001;scaffold_001	449838;449998;450083;450854;451306;451550;451768	449937;450029;450594;451236;451492;451715;452445	+;+;+;+;+;+;+	2058	22	39	47	23	159	149	123	150	127	89	102	105	81	64	82	68
SNOG_00195	scaffold_001	452567	454291	-	1725	17	12	4	12	8	15	7	4	13	18	6	17	3	2	7	7
SNOG_00196	scaffold_001;scaffold_001;scaffold_001	455869;456347;456632	456290;456575;457346	-;-;-	1366	327	478	703	734	1769	1678	1855	2725	1098	457	959	524	1101	1367	941	865
SNOG_00197	scaffold_001	457504	459246	+	1743	236	291	379	360	1150	1075	1115	1370	638	440	627	451	371	417	414	371
SNOG_00198	scaffold_001;scaffold_001;scaffold_001	460230;460439;460775	460365;460721;461844	+;+;+	1489	130	187	178	93	693	1212	865	804	361	333	335	411	358	415	346	430
SNOG_00200	scaffold_001	464244	464937	+	694	4134	3630	5717	4556	11694	12628	10961	12926	4566	5753	4789	7085	9590	8143	10255	7613
SNOG_00201	scaffold_001;scaffold_001;scaffold_001	465248;465542;465931	465302;465884;466240	+;+;+	708	40	91	97	63	122	152	114	158	189	189	183	154	105	188	146	99
SNOG_00202	scaffold_001	466367	467090	-	724	64	119	145	126	355	337	318	520	98	85	115	73	59	60	76	37
SNOG_00203	scaffold_001;scaffold_001;scaffold_001;scaffold_001	468120;468497;468691;468871	468447;468642;468824;469057	+;+;+;+	795	0	5	2	0	16	22	7	16	3	4	2	8	5	6	9	8
SNOG_00205	scaffold_001;scaffold_001;scaffold_001	469686;470254;470446	470203;470390;472667	+;+;+	2877	206	256	316	198	1203	1259	1103	1134	1509	1458	1397	1637	1745	1676	1418	1677
SNOG_00206	scaffold_001;scaffold_001;scaffold_001;scaffold_001	472984;473196;473476;474309	473143;473414;474255;474552	-;-;-;-	1403	11	23	35	28	89	116	56	68	87	73	61	76	89	77	76	64
SNOG_00207	scaffold_001;scaffold_001	474756;475088	475033;475614	-;-	805	49	76	71	39	263	213	220	266	161	139	199	133	162	159	175	119
SNOG_00208	scaffold_001;scaffold_001	475940;476344	476287;476568	-;-	573	116	160	185	148	921	876	885	1014	986	506	867	559	634	676	805	533
SNOG_00209	scaffold_001;scaffold_001;scaffold_001;scaffold_001;scaffold_001	476767;477141;477435;477679;477841	477046;477381;477625;477790;479437	+;+;+;+;+	2421	236	315	381	234	1249	1240	1087	1323	2027	1619	1778	1599	1539	1643	1619	1351
SNOG_00211	scaffold_001	482197	483294	+	1098	594	343	792	265	9348	7633	8734	10239	26	14	23	18	131	160	74	133
SNOG_00212	scaffold_001	484044	484804	+	761	69	53	59	59	29	55	43	49	41	20	35	29	74	27	97	26
SNOG_00213	scaffold_001	484983	486478	-	1496	71	70	64	130	185	227	272	289	376	107	353	116	239	235	511	143
SNOG_00214	scaffold_001;scaffold_001;scaffold_001;scaffold_001	489321;489510;489816;490651	489444;489767;490599;491290	+;+;+;+	1806	108	92	111	82	197	158	134	211	38	23	27	26	69	45	93	58
SNOG_00216	scaffold_001;scaffold_001	491934;492399	492350;493909	+;+	1928	115	203	235	150	689	813	805	918	1085	1135	961	1093	949	1009	752	978
SNOG_30011	scaffold_001;scaffold_001;scaffold_001;scaffold_001;scaffold_001	494069;494544;494972;495587;495724	494479;494922;495537;495673;496239	+;+;+;+;+	1959	320	313	372	187	2106	2072	1512	1716	593	631	638	549	411	498	449	391
SNOG_30012	scaffold_001	500289	501023	-	735	9	11	9	6	7	8	2	4	37	60	38	53	26	26	30	21
SNOG_00220	scaffold_001;scaffold_001	501363;504104	503856;504201	-;-	2592	2642	2880	3277	3052	3608	3127	2574	3686	10846	14261	8900	12903	5176	3909	6261	5723
SNOG_30013	scaffold_001;scaffold_001	505411;505733	505611;506332	+;+	801	9	9	6	16	19	24	18	20	33	20	23	28	30	21	37	11
SNOG_00221	scaffold_001	507952	509151	-	1200	80	94	82	55	354	251	131	152	454	532	403	427	51	39	75	38
SNOG_00222	scaffold_001;scaffold_001;scaffold_001;scaffold_001;scaffold_001;scaffold_001;scaffold_001;scaffold_001	511912;512023;512351;512568;513008;513256;513512;513655	511972;512292;512511;512962;513204;513458;513602;513833	+;+;+;+;+;+;+;+	1557	9	7	12	2	9	15	17	25	37	22	30	32	35	29	44	25
SNOG_00223	scaffold_001	514015	515154	-	1140	298	411	418	216	1350	1267	1220	1399	1316	871	1249	932	515	514	733	489
SNOG_00224	scaffold_001;scaffold_001	532356;532633	532579;533199	+;+	791	22	54	62	26	145	144	118	140	91	70	90	114	63	48	73	64
SNOG_30014	scaffold_001;scaffold_001;scaffold_001;scaffold_001	533267;533517;533613;534731	533468;533559;534648;535364	+;+;+;+	1915	42	50	79	61	197	207	166	202	134	154	104	149	69	76	101	81
SNOG_00225	scaffold_001;scaffold_001	536187;536653	536605;538643	+;+	2410	96	68	99	70	3615	3781	4179	4204	14	24	17	10	7	6	13	1
SNOG_00228	scaffold_001	541177	542199	+	1023	173	192	227	240	745	486	552	511	1749	3209	1488	3883	3235	2995	3170	3891
SNOG_00229	scaffold_001;scaffold_001;scaffold_001;scaffold_001	544387;544954;545469;546118	544895;545398;546067;546292	-;-;-;-	1728	70	77	72	157	53	48	91	80	55	63	34	38	25	33	28	23
SNOG_00230	scaffold_001;scaffold_001;scaffold_001	546564;547394;547647	547347;547592;547789	-;-;-	1126	446	634	721	512	2898	2973	2631	2948	2410	1658	2222	1976	1633	1653	1646	1444
SNOG_00234	scaffold_001;scaffold_001;scaffold_001;scaffold_001;scaffold_001	552589;553048;553220;553341;553418	552989;553119;553282;553357;553438	-;-;-;-;-	574	1437	2247	3382	2706	15547	14687	14796	22540	8806	5003	7525	6566	7231	11694	5852	8885
SNOG_00235	scaffold_001;scaffold_001;scaffold_001;scaffold_001;scaffold_001	554820;555195;555374;555804;556369	555148;555323;555686;556314;557170	+;+;+;+;+	2084	46	67	65	51	121	127	104	167	182	160	161	214	104	102	94	87
SNOG_00236	scaffold_001	557316	558374	-	1059	112	122	164	130	437	461	496	665	300	182	299	223	292	298	249	228
SNOG_00237	scaffold_001;scaffold_001;scaffold_001	558800;562142;562789	562095;562737;563525	-;-;-	4629	1	3	4	0	15	4	5	10	22	31	25	12	24	15	14	36
SNOG_00238	scaffold_001;scaffold_001;scaffold_001;scaffold_001;scaffold_001	564394;566571;567423;567575;567828	566526;567374;567523;567725;567902	-;-;-;-;-	3264	95	125	108	52	813	644	562	713	490	628	422	659	200	240	175	283
SNOG_00239	scaffold_001;scaffold_001;scaffold_001;scaffold_001;scaffold_001;scaffold_001;scaffold_001;scaffold_001;scaffold_001	569424;569765;570004;570164;570337;570577;570918;570991;571248	569713;569957;570112;570260;570371;570864;570939;571198;571576	+;+;+;+;+;+;+;+;+	1571	482	370	463	283	2722	2915	2610	2530	4533	3837	3889	3917	1560	1790	1952	1651
SNOG_00240	scaffold_001;scaffold_001;scaffold_001;scaffold_001	571899;572004;572309;573092	571953;572261;573040;573231	+;+;+;+	1185	321	629	829	852	2635	2613	2644	4920	5462	3603	4865	4048	5068	6296	6105	5304
SNOG_00241	scaffold_001;scaffold_001;scaffold_001;scaffold_001	573807;574004;574491;574781	573921;574367;574730;575102	+;+;+;+	1041	2487	3916	5741	4732	25790	23703	23581	33727	11906	4446	10825	5843	8805	11988	8486	8575
SNOG_00242	scaffold_001;scaffold_001;scaffold_001	575752;576296;577608	576230;577559;578859	+;+;+	2995	301	376	543	568	1709	1383	1442	1914	1378	1189	1318	1073	551	406	650	415
SNOG_00243	scaffold_001;scaffold_001	579043;582340	582291;582918	-;-	3828	294	339	346	212	1362	1140	945	1186	1847	1730	1742	1546	1701	1470	1648	1528
SNOG_00244	scaffold_001;scaffold_001	583644;584884	584830;586750	-;-	3054	3	3	1	3	4	2	2	7	9	4	4	5	4	7	2	1
SNOG_00246	scaffold_001	588578	595010	-	6433	199	237	316	181	1015	732	749	933	1887	1495	1603	1360	1137	1126	1321	1047
SNOG_30016	scaffold_001;scaffold_001	595139;598917	598866;599238	-;-	4050	418	565	714	703	1711	1650	1595	1770	2754	2629	2511	2548	2221	2219	2100	1866
SNOG_00248	scaffold_001;scaffold_001	599862;600911	600861;601312	+;+	1402	224	295	413	349	965	798	781	951	1250	1029	1181	1036	1026	880	1128	742
SNOG_00250	scaffold_001;scaffold_001;scaffold_001	602520;603336;603943	603284;603891;604666	+;+;+	2045	260	282	382	409	1192	1105	1006	1451	1271	1552	1066	1605	1109	841	828	1121
SNOG_00251	scaffold_001;scaffold_001	604983;606679	606619;606742	-;-	1701	180	330	366	457	564	614	651	842	305	225	278	241	331	338	221	173
SNOG_00252	scaffold_001;scaffold_001;scaffold_001	606918;607146;607476	607045;607424;607769	+;+;+	701	230	307	444	419	1284	1212	1470	1832	1364	907	1220	953	1414	1346	1388	1239
SNOG_00253	scaffold_001;scaffold_001;scaffold_001;scaffold_001	607929;608288;608560;608801	608238;608508;608751;609092	+;+;+;+	1015	1805	3087	4359	7508	3207	4004	8029	11038	4955	3926	4435	4158	4028	3909	3665	2842
SNOG_00254	scaffold_001;scaffold_001;scaffold_001;scaffold_001	609334;609741;611360;612427	609663;611307;612376;613084	+;+;+;+	3572	480	554	699	484	2774	2554	2259	2844	1724	1093	1647	1214	1492	1833	1534	1071
SNOG_00255	scaffold_001;scaffold_001	613131;613825	613772;613881	-;-	699	2	0	1	0	35	13	4	3	1	0	0	2	0	0	0	0
SNOG_00256	scaffold_001;scaffold_001;scaffold_001;scaffold_001;scaffold_001;scaffold_001;scaffold_001	614421;614659;614870;615075;615197;615394;615624	614586;614824;615025;615147;615345;615570;615666	+;+;+;+;+;+;+	930	81	38	49	7	418	338	346	260	2	2	0	0	1	1	0	1
SNOG_00257	scaffold_001;scaffold_001;scaffold_001	617452;618321;618728	618265;618680;619214	+;+;+	1661	465	589	749	605	2971	2499	2777	3368	2276	2068	2027	2237	1987	1373	2018	3052
SNOG_00258	scaffold_001;scaffold_001;scaffold_001	620169;620795;621711	620601;621573;622751	+;+;+	2253	171	163	172	157	1259	1025	927	1237	253	269	257	243	631	462	731	395
SNOG_00259	scaffold_001;scaffold_001	622899;623773	623704;624326	-;-	1360	67	83	109	76	395	399	352	375	570	482	564	555	521	620	497	524
SNOG_00261	scaffold_001;scaffold_001;scaffold_001	625423;626262;626837	626211;626594;627046	-;-;-	1332	171	170	223	151	1081	929	946	1111	243	163	207	204	522	357	385	429
SNOG_00262	scaffold_001;scaffold_001	627953;628842	628794;628992	-;-	993	216	269	413	266	520	498	451	768	19	7	17	18	57	67	47	25
SNOG_30017	scaffold_001;scaffold_001;scaffold_001;scaffold_001	629265;629386;629527;629626	629334;629464;629573;629821	-;-;-;-	392	62	105	139	49	162	192	196	251	7	4	3	5	16	25	19	6
SNOG_00263	scaffold_001;scaffold_001;scaffold_001;scaffold_001;scaffold_001	631431;631606;631843;632097;632406	631536;631780;632045;632356;634271	+;+;+;+;+	2610	195	144	423	110	2707	2966	3356	3801	22	15	17	19	13	17	21	12
SNOG_00264	scaffold_001;scaffold_001;scaffold_001;scaffold_001;scaffold_001;scaffold_001	634563;634639;635056;635234;635533;635761	634598;635006;635170;635463;635708;635882	-;-;-;-;-;-	1047	9	206	106	17	8	15	4	11	22	4	11	18	53	57	57	48
SNOG_00265	scaffold_001;scaffold_001;scaffold_001;scaffold_001;scaffold_001	636319;636854;637020;637400;637562	636797;636967;637353;637511;637814	-;-;-;-;-	1292	10	32	38	4	35	34	39	50	19	17	18	18	27	34	24	26
SNOG_00266	scaffold_001;scaffold_001;scaffold_001;scaffold_001	638704;638822;638983;639248	638773;638932;639181;639344	+;+;+;+	477	2	5	8	3	9	10	7	11	6	2	3	4	1	5	4	3
SNOG_00267	scaffold_001;scaffold_001;scaffold_001;scaffold_001	639960;640307;640395;641114	640251;640343;640977;641527	+;+;+;+	1326	2	42	18	7	14	18	21	15	12	6	9	6	8	4	13	3
SNOG_00269	scaffold_001;scaffold_001;scaffold_001;scaffold_001	646027;646138;646543;647283	646080;646492;647228;647532	+;+;+;+	1345	432	465	579	748	1867	2435	2403	2091	2067	1529	1653	1762	3844	4729	4070	4023
SNOG_00270	scaffold_001	647740	648978	-	1239	208	305	335	382	1260	1215	1392	1534	2179	1996	1935	2090	2138	2400	1783	2042
SNOG_00271	scaffold_001;scaffold_001;scaffold_001;scaffold_001;scaffold_001	649243;649549;649647;650374;652149	649480;649595;650324;652096;652381	+;+;+;+;+	2919	686	961	1254	941	4658	4331	3898	4568	7379	5851	6792	6103	4978	5030	5095	3736
SNOG_00272	scaffold_001;scaffold_001;scaffold_001;scaffold_001	653343;653750;654039;654370	653702;653973;654316;654548	-;-;-;-	1041	25	30	53	17	159	186	185	192	79	50	83	55	37	54	39	48
SNOG_00273	scaffold_001;scaffold_001;scaffold_001;scaffold_001;scaffold_001;scaffold_001	654676;654832;655058;655808;655904;656339	654780;655002;655755;655849;656286;656493	-;-;-;-;-;-	1554	64	68	52	50	506	432	521	557	145	127	131	121	47	54	53	53
SNOG_00274	scaffold_001;scaffold_001;scaffold_001;scaffold_001;scaffold_001	656960;657957;659117;659402;659557	657907;659064;659353;659504;659916	-;-;-;-;-	2756	192	262	341	291	1068	870	834	1046	2424	2344	2400	2420	1624	1384	1759	1431
SNOG_00275	scaffold_001	660373	661821	+	1449	34	39	43	31	168	163	173	214	204	161	166	202	152	121	154	161
SNOG_00276	scaffold_001	662771	664994	+	2224	353	274	311	362	1210	839	725	1009	1860	2214	1471	2041	2953	2433	2398	4563
SNOG_00277	scaffold_001;scaffold_001;scaffold_001	665111;666414;666917	666364;666856;666965	-;-;-	1746	152	155	166	82	945	1011	788	946	1219	1273	1077	1158	716	933	729	861
SNOG_20002	scaffold_001;scaffold_001;scaffold_001	667339;668145;668556	668094;668510;669027	-;-;-	1594	257	425	443	320	1340	1303	1288	1500	1749	1344	1709	1371	1659	1672	1784	1442
SNOG_00278	scaffold_001;scaffold_001;scaffold_001;scaffold_001	669390;669628;670308;670472	669583;670247;670365;670637	-;-;-;-	1038	256	362	429	287	1349	1590	1555	1615	2646	2350	2499	2547	2181	2438	2735	2007
SNOG_30018	scaffold_001;scaffold_001;scaffold_001	671062;671368;671727	671316;671672;672204	+;+;+	1038	133	170	195	103	775	1014	906	950	1227	1072	1173	1119	877	944	1017	728
SNOG_00282	scaffold_001;scaffold_001;scaffold_001	673019;673589;673943	673471;673888;674552	+;+;+	1363	272	353	426	295	1646	1475	1706	1664	3398	4094	3392	3909	2375	2016	2234	2387
SNOG_00283	scaffold_001;scaffold_001;scaffold_001;scaffold_001	674859;675040;675657;675786	674920;675604;675733;676112	+;+;+;+	1031	24	22	27	15	98	82	103	115	129	84	101	104	70	83	76	61
SNOG_00284	scaffold_001;scaffold_001;scaffold_001	676053;676274;676630	676223;676575;677323	-;-;-	1167	3	2	8	3	26	20	19	20	37	35	43	45	59	47	48	53
SNOG_00285	scaffold_001;scaffold_001;scaffold_001;scaffold_001	677619;677957;678336;678600	677901;678275;678545;678852	-;-;-;-	1065	174	368	398	343	1104	1133	1067	1549	3530	3798	3070	3749	3202	3541	2914	3259
SNOG_00287	scaffold_001;scaffold_001;scaffold_001	679281;680078;681129	680027;681077;681599	-;-;-	2218	321	414	501	433	1310	1126	1146	1549	1868	1819	1710	1780	1363	1140	1293	1415
SNOG_00288	scaffold_001;scaffold_001;scaffold_001	683966;684426;684544	684368;684486;684936	-;-;-	857	601	766	1020	799	3284	3085	3332	4212	3446	3365	3154	3511	2807	2616	2594	2774
SNOG_00290	scaffold_001;scaffold_001;scaffold_001;scaffold_001	685556;685716;685998;688422	685663;685944;688372;689130	+;+;+;+	3421	1321	1950	2693	2471	8871	7768	7834	10775	12207	10593	11419	11485	11170	13739	9089	11368
SNOG_00291	scaffold_001	689207	691037	-	1831	62	50	87	48	262	367	255	287	2553	1686	2337	2111	2989	2334	2344	3332
SNOG_00292	scaffold_001;scaffold_001;scaffold_001;scaffold_001;scaffold_001	692279;692425;692533;692789;693547	692372;692446;692735;693495;694494	+;+;+;+;+	1974	266	504	688	409	4497	3507	3653	5419	1428	592	1357	718	322	255	258	305
SNOG_00293	scaffold_001;scaffold_001;scaffold_001	695887;696212;696330	696161;696268;696711	+;+;+	714	174	130	140	104	1507	1909	1650	1447	39	12	35	13	2	3	8	6
SNOG_00294	scaffold_001;scaffold_001;scaffold_001;scaffold_001;scaffold_001	696854;697038;697313;697679;697976	696989;697259;697630;697812;698251	-;-;-;-;-	1086	206	160	262	115	689	958	947	861	14	5	8	5	18	14	16	9
SNOG_00296	scaffold_001;scaffold_001;scaffold_001;scaffold_001	699081;699160;699541;699897	699109;699487;699839;700296	-;-;-;-	1056	63	71	63	29	684	685	668	582	36	17	34	32	23	18	32	29
SNOG_00297	scaffold_001;scaffold_001	700800;701387	701333;701844	-;-	992	256	247	314	151	2026	2168	1832	1856	1365	885	1346	993	655	645	916	609
SNOG_00298	scaffold_001;scaffold_001	702221;702637	702574;702747	-;-	465	45	64	58	44	284	308	296	354	126	104	114	104	86	92	108	87
SNOG_00299	scaffold_001;scaffold_001	703343;704719	704667;705833	+;+	2440	186	161	199	103	797	680	620	664	417	426	424	446	261	278	322	278
SNOG_00300	scaffold_001;scaffold_001	706155;706426	706342;706696	+;+	459	320	436	579	427	2761	2544	2449	3723	1906	1490	1855	1831	3047	3609	1946	2659
SNOG_00301	scaffold_001;scaffold_001;scaffold_001	707062;707714;708166	707650;708101;708737	+;+;+	1549	29	59	49	25	118	86	95	86	27	26	26	29	42	67	30	28
SNOG_00302	scaffold_001;scaffold_001;scaffold_001;scaffold_001;scaffold_001	708846;709206;709620;709908;709996	709156;709572;709846;709944;710223	-;-;-;-;-	1170	3	2	10	6	17	28	22	30	63	41	69	44	56	69	50	19
SNOG_00304	scaffold_001;scaffold_001	711501;712432	712381;712645	-;-	1095	77	142	143	130	384	408	408	579	2494	2644	2085	2629	1814	1904	1608	2212
SNOG_00305	scaffold_001;scaffold_001	712915;713127	713055;714236	+;+	1251	20	52	59	39	133	144	145	286	291	449	278	525	333	558	322	474
SNOG_00306	scaffold_001;scaffold_001;scaffold_001;scaffold_001;scaffold_001	714610;715081;715767;716089;716471	715025;715715;716026;716420;716624	-;-;-;-;-	1797	5	5	9	2	1	0	0	0	0	4	4	2	2	4	0	1
SNOG_00307	scaffold_001;scaffold_001	716882;716992	716934;718923	-;-	1985	66	84	85	54	201	197	206	281	169	195	172	166	63	67	69	94
SNOG_30019	scaffold_001;scaffold_001	719182;719314	719254;719744	+;+	504	4	17	15	10	37	32	38	52	39	38	56	29	32	36	38	38
SNOG_00308	scaffold_001;scaffold_001;scaffold_001	720332;721378;727632	721319;727581;732673	+;+;+	12234	153	261	236	101	626	440	460	611	906	827	852	627	685	829	684	620
SNOG_00310	scaffold_001	735773	737109	-	1337	2	1	0	0	0	0	0	0	2	2	0	0	0	0	0	0
SNOG_00311	scaffold_001;scaffold_001	737604;738190	738138;738767	-;-	1113	0	0	0	1	0	0	0	1	1	1	1	1	1	0	0	0
SNOG_00312	scaffold_001;scaffold_001	739314;739486	739431;740384	-;-	1017	44	45	40	37	105	87	103	107	112	69	92	79	55	54	50	44
SNOG_00313	scaffold_001	740832	742178	-	1347	4	1	3	2	2	0	6	5	8	4	8	4	2	6	2	5
SNOG_00314	scaffold_001;scaffold_001;scaffold_001	742705;743870;744245	743817;744191;744537	-;-;-	1728	5	5	6	3	8	8	6	14	18	21	12	14	7	4	6	9
SNOG_00315	scaffold_001;scaffold_001;scaffold_001;scaffold_001	745277;745970;746993;747202	745917;746884;747142;747220	-;-;-;-	1725	421	2246	2420	1515	2844	2273	2223	4412	4520	2880	4370	2941	3271	3967	2845	2608
SNOG_00316	scaffold_001;scaffold_001	747657;748614	748561;748833	-;-	1125	442	2526	2977	1351	3656	3514	2604	5931	6595	4555	5067	5562	5875	10315	6055	7190
SNOG_00317	scaffold_001;scaffold_001	749327;749540	749478;749698	-;-	311	117	80	135	109	567	678	885	828	538	363	476	307	112	81	103	90
SNOG_00318	scaffold_001;scaffold_001;scaffold_001	750235;754057;757133	754020;757072;757410	-;-;-	7080	23	14	13	7	55	39	22	45	40	72	37	59	53	50	39	50
SNOG_00319	scaffold_001;scaffold_001;scaffold_001;scaffold_001;scaffold_001	757722;757800;757941;758233;758343	757754;757889;758160;758255;758474	-;-;-;-;-	498	959	1636	1971	1489	7023	7115	6933	9260	12875	9294	11375	10324	9413	10010	10897	9501
SNOG_00320	scaffold_001;scaffold_001	758831;759286	759229;759417	-;-	531	62	104	105	105	325	323	401	463	542	407	457	440	262	283	270	218
SNOG_00321	scaffold_001;scaffold_001;scaffold_001;scaffold_001	759650;759758;759925;760040	759689;759787;759975;760101	+;+;+;+	183	568	1018	1370	1000	4970	4568	4195	6120	6483	5689	5743	6111	5042	5938	5429	4900
SNOG_00322	scaffold_001;scaffold_001;scaffold_001;scaffold_001;scaffold_001;scaffold_001	761839;762221;762421;762544;763088;763688	762002;762342;762493;763032;763571;763756	+;+;+;+;+;+	1401	2011	2287	3133	2070	9660	9520	9196	10247	10278	6513	10028	6636	8418	7527	9791	6541
SNOG_00323	scaffold_001	764668	767079	-	2412	169	226	304	281	934	899	922	1219	328	283	313	366	369	567	179	277
SNOG_00324	scaffold_001;scaffold_001;scaffold_001;scaffold_001;scaffold_001	767829;768157;768562;769293;769474	768008;768505;769237;769414;769736	+;+;+;+;+	1590	242	298	394	169	766	793	778	912	186	149	227	166	196	239	170	145
SNOG_00325	scaffold_001;scaffold_001;scaffold_001	769792;770175;770237	770084;770185;770375	-;-;-	443	84	136	146	87	683	670	607	732	916	648	845	649	708	837	786	656
SNOG_00326	scaffold_001;scaffold_001;scaffold_001;scaffold_001	770602;770834;772100;772205	770784;772048;772152;772283	-;-;-;-	1530	94	139	113	46	680	467	443	479	1313	818	1267	964	908	891	1020	783
SNOG_00327	scaffold_001;scaffold_001;scaffold_001;scaffold_001;scaffold_001;scaffold_001	772555;773007;773288;773515;773623;773716	772959;773239;773468;773573;773655;774043	-;-;-;-;-;-	1239	993	1128	1485	1099	5010	4860	4785	5724	6256	4087	5796	4300	4105	4037	5369	3968
SNOG_00328	scaffold_001;scaffold_001;scaffold_001	775199;775478;775814	775430;775766;776135	-;-;-	843	128	160	272	259	735	666	790	1169	517	264	421	264	301	465	276	309
SNOG_00329	scaffold_001;scaffold_001	776344;777868	777812;778030	+;+	1632	44	57	53	51	284	228	283	354	314	215	296	223	195	178	218	186
SNOG_00330	scaffold_001;scaffold_001;scaffold_001	778047;778196;778352	778146;778301;779163	-;-;-	1018	111	186	229	183	716	690	648	877	1324	1057	1262	1122	1050	993	1031	839
SNOG_00331	scaffold_001;scaffold_001;scaffold_001	779312;779538;779691	779487;779635;780042	+;+;+	626	30	65	65	29	218	194	176	263	558	466	462	450	336	338	397	362
SNOG_00332	scaffold_001	780118	781059	-	942	26	36	30	26	180	144	173	192	258	169	213	177	166	189	192	162
SNOG_00333	scaffold_001;scaffold_001	781258;782980	782924;783316	+;+	2004	509	648	742	523	2129	2292	2183	2365	2072	1891	2010	2045	2127	2032	1793	1414
SNOG_00334	scaffold_001;scaffold_001;scaffold_001	784090;784612;785218	784535;785169;785377	+;+;+	1164	386	805	1084	1419	2716	2888	3218	4446	8348	7536	7342	7751	9801	9423	7864	8207
SNOG_00335	scaffold_001	785845	787857	+	2013	116	172	183	292	286	291	321	381	363	378	285	432	231	236	231	317
SNOG_00336	scaffold_001;scaffold_001;scaffold_001	788113;788497;790387	788430;790297;790665	-;-;-	2398	216	252	334	315	940	893	784	1147	1566	1121	1559	1346	1286	1367	1261	1338
SNOG_00337	scaffold_001	791528	792438	+	911	70	113	170	337	54	50	70	105	39	57	30	47	70	68	61	51
SNOG_00338	scaffold_001;scaffold_001;scaffold_001	792428;792882;793447	792831;793398;793621	-;-;-	1096	36	62	72	57	219	224	277	373	156	182	162	194	128	123	118	155
SNOG_00339	scaffold_001;scaffold_001;scaffold_001;scaffold_001	793705;795124;795549;795716	795074;795491;795648;795738	-;-;-;-	1861	90	138	125	120	310	404	277	337	2874	2903	2495	3036	2242	2279	2313	2448
SNOG_00340	scaffold_001;scaffold_001	796234;796388	796337;798509	+;+	2226	41	64	90	64	192	289	193	176	3371	3289	2911	3548	5307	4842	4450	5426
SNOG_00341	scaffold_001;scaffold_001;scaffold_001	799356;799529;800385	799476;800331;800617	+;+;+	1157	92	205	53	441	214	385	183	168	27540	39463	29336	47953	100507	91234	74523	121594
SNOG_00342	scaffold_001;scaffold_001	801183;802791	802736;802967	-;-	1731	24	55	63	39	124	131	107	175	2695	3747	2410	4380	2886	4380	3130	5528
SNOG_00343	scaffold_001;scaffold_001;scaffold_001;scaffold_001	803854;804628;804769;805232	804576;804719;805182;805455	-;-;-;-	1453	171	240	357	244	203	456	198	185	6614	6969	5049	7327	8194	7249	8536	6339
SNOG_00344	scaffold_001;scaffold_001	806169;806928	806875;807773	-;-	1553	178	151	268	178	2881	2807	2895	3552	497	582	472	583	758	712	707	626
SNOG_00345	scaffold_001;scaffold_001	808269;809919	809866;810359	-;-	2039	188	144	220	94	2789	2784	2689	2983	216	156	192	151	174	223	156	169
SNOG_00346	scaffold_001	811084	812607	-	1524	17	14	17	10	36	27	26	58	124	79	142	75	49	70	46	51
SNOG_00347	scaffold_001;scaffold_001;scaffold_001;scaffold_001	813062;813288;813938;814940	813238;813890;814884;814976	-;-;-;-	1764	339	467	526	378	2195	2176	2026	2434	5147	4164	4695	4528	3347	3516	3428	3347
SNOG_00348	scaffold_001;scaffold_001;scaffold_001;scaffold_001;scaffold_001	815591;815798;815905;816018;816105	815749;815856;815966;816047;816200	-;-;-;-;-	406	106	111	179	133	625	818	774	985	313	213	242	206	224	200	303	140
SNOG_00349	scaffold_001;scaffold_001	816414;816967	816906;817320	+;+	847	64	129	121	68	464	417	445	565	242	168	231	193	263	256	204	183
SNOG_00350	scaffold_001;scaffold_001	817451;818110	818055;819892	-;-	2388	4	5	0	0	7	9	9	6	8	12	10	11	8	8	13	1
SNOG_00351	scaffold_001	821305	823467	+	2163	1	2	1	2	1	2	2	0	1	0	2	3	0	2	4	2
SNOG_00352	scaffold_001;scaffold_001	823817;824254	824189;825200	+;+	1320	34	42	51	56	162	197	201	252	201	191	170	250	192	236	166	178
SNOG_00353	scaffold_001;scaffold_001;scaffold_001	825379;826887;827102	826840;827050;827282	-;-;-	1807	727	1099	1505	1430	5002	4591	4910	6673	4952	2956	4722	3310	4307	5669	3670	3655
SNOG_00354	scaffold_001;scaffold_001	827481;827769	827675;828319	+;+	746	118	140	139	155	443	503	488	603	434	336	436	357	367	367	371	279
SNOG_00355	scaffold_001;scaffold_001;scaffold_001	828720;829253;830450	829199;830397;830539	-;-;-	1715	367	452	575	385	2785	2497	2497	3371	3270	1718	3149	1916	2661	4038	2911	2309
SNOG_00356	scaffold_001;scaffold_001;scaffold_001;scaffold_001;scaffold_001	830925;831250;831636;833427;835002	831201;831587;833377;834948;835400	-;-;-;-;-	4278	384	493	628	431	1687	1381	1403	1681	2597	2230	2368	2127	1534	1430	1930	1136
SNOG_00360	scaffold_001;scaffold_001;scaffold_001;scaffold_001;scaffold_001;scaffold_001;scaffold_001;scaffold_001;scaffold_001	836180;836180;836773;836773;837189;837189;837520;837520;838107	836697;836697;837139;837139;837471;837471;837992;841234;841234	+;+;+;+;+;+;+;+;+	4883	610	845	1109	890	3083	2428	2602	3370	4254	3805	3651	3457	2469	2408	3092	2175
SNOG_00361	scaffold_001;scaffold_001	842015;842450	842392;843271	+;+	1200	60	41	71	62	2976	2836	2878	3416	24	13	16	9	68	45	85	37
SNOG_00362	scaffold_001;scaffold_001;scaffold_001;scaffold_001	843399;843579;844340;844680	843514;844290;844627;844801	-;-;-;-	1238	140	178	236	178	728	798	790	1023	884	509	732	620	751	743	759	614
SNOG_00365	scaffold_001;scaffold_001;scaffold_001;scaffold_001	845598;846451;846701;847121	846399;846650;847071;848391	-;-;-;-	2644	301	360	456	345	1677	1700	1568	1964	1876	1665	1694	1816	1472	1718	1359	1450
SNOG_30020	scaffold_001;scaffold_001;scaffold_001	848722;849615;849779	849564;849723;850905	-;-;-	2079	313	460	585	472	1474	1399	1411	1780	1933	1703	1766	1709	1540	1461	1609	1274
SNOG_00366	scaffold_001;scaffold_001;scaffold_001;scaffold_001	851091;851358;851467;851699	851298;851409;851648;851914	+;+;+;+	658	559	1022	1228	963	4336	3836	3712	5193	10151	9085	9173	9768	6651	7000	7555	6453
SNOG_00367	scaffold_001;scaffold_001;scaffold_001	852085;852935;853527	852885;853473;853590	-;-;-	1404	425	669	820	815	3552	3244	3195	4917	3187	2061	2963	2244	2166	3994	2603	1854
SNOG_00368	scaffold_001;scaffold_001	853951;854961	854905;855328	-;-	1323	69	91	97	83	475	434	457	557	378	341	410	375	250	253	244	232
SNOG_00369	scaffold_001;scaffold_001;scaffold_001;scaffold_001;scaffold_001	855513;856108;856439;856820;856883	856054;856384;856739;856829;857032	-;-;-;-;-	1280	159	408	461	301	814	1434	970	1261	2652	2315	2372	2284	1771	1944	1515	1584
SNOG_00370	scaffold_001;scaffold_001;scaffold_001	857303;858008;858395	857945;858307;858693	-;-;-	1242	322	481	502	200	2702	2670	2126	2056	2780	2207	2564	2261	1634	1999	2070	1652
SNOG_00373	scaffold_001;scaffold_001;scaffold_001;scaffold_001;scaffold_001	861036;861473;861835;862623;863283	861421;861782;862569;863232;863552	-;-;-;-;-	2311	239	290	320	269	1071	1178	991	1211	1749	1576	1653	1617	1472	1513	1448	1305
SNOG_00374	scaffold_001;scaffold_001	863745;864161	863947;864847	+;+	890	123	154	206	169	691	726	732	795	947	819	863	857	815	942	794	819
SNOG_00375	scaffold_001;scaffold_001	865552;865827	865771;866641	+;+	1035	4	2	9	3	8	10	6	7	7	6	8	9	12	16	11	7
SNOG_00377	scaffold_001;scaffold_001	869566;871666	871618;871882	-;-	2270	107	180	216	166	735	794	651	798	1189	1114	983	1111	798	957	743	1063
SNOG_00378	scaffold_001;scaffold_001;scaffold_001	872143;872548;872767	872421;872707;872976	+;+;+	649	771	1268	1597	1588	4864	4678	4493	6430	17059	16497	15641	16749	14111	14101	14571	13361
SNOG_00379	scaffold_001;scaffold_001;scaffold_001	873004;873825;874237	873772;874189;875460	-;-;-	2358	39	81	92	34	345	274	237	294	462	274	342	308	206	275	215	234
SNOG_00381	scaffold_001;scaffold_001	875764;876585	876532;876663	-;-	848	148	231	310	303	1004	1093	1107	1430	1552	1152	1510	1362	1050	1213	1295	1051
SNOG_00382	scaffold_001;scaffold_001;scaffold_001	876858;877204;877998	877146;877948;878347	+;+;+	1384	204	337	425	377	983	1045	943	1402	524	326	539	363	390	348	379	212
SNOG_00384	scaffold_001;scaffold_001;scaffold_001	878753;879205;879396	879141;879336;879994	+;+;+	1120	240	418	552	399	1676	1511	1589	2176	1988	1459	1724	1541	1267	1451	1269	1084
SNOG_00385	scaffold_001;scaffold_001;scaffold_001	880084;880377;880747	880323;880603;880973	-;-;-	694	663	1175	1450	997	5402	5428	5323	6662	3729	2950	3208	3199	3158	3732	3467	2408
SNOG_00387	scaffold_001;scaffold_001;scaffold_001;scaffold_001;scaffold_001;scaffold_001;scaffold_001;scaffold_001	881332;881601;881665;881810;881882;881952;882038;882187	881547;881617;881762;881821;881898;881983;882088;882223	-;-;-;-;-;-;-;-	480	191	333	414	247	1435	1496	1341	1692	2440	2438	2147	2581	1814	2040	1897	2025
SNOG_00388	scaffold_001;scaffold_001;scaffold_001;scaffold_001;scaffold_001;scaffold_001;scaffold_001;scaffold_001	882569;883799;884062;884763;885111;886340;886633;886970	883754;884009;884706;885061;886285;886581;886913;888182	+;+;+;+;+;+;+;+	5252	568	828	1068	788	2726	2057	2197	2547	3058	3493	2758	3032	2960	2752	3082	2178
SNOG_00389	scaffold_001	888254	889417	-	1164	6	13	11	12	32	17	22	49	17	22	15	18	12	41	14	9
SNOG_30022	scaffold_001;scaffold_001;scaffold_001;scaffold_001;scaffold_001;scaffold_001;scaffold_001	889645;889865;890675;890800;891048;891104;891227	889816;890614;890752;890996;891057;891179;891298	-;-;-;-;-;-;-	1355	84	134	150	128	389	360	354	467	740	775	642	713	618	602	583	535
SNOG_00390	scaffold_001;scaffold_001	891570;891828	891722;892580	+;+	906	113	202	266	244	924	869	898	1469	628	426	599	437	586	682	541	475
SNOG_00391	scaffold_001;scaffold_001	892675;894054	894005;894387	-;-	1665	271	756	867	794	1290	1542	1396	2019	1179	1618	1172	1744	1916	2768	1503	2097
SNOG_00392	scaffold_001;scaffold_001;scaffold_001	894641;895055;895414	895003;895357;895679	-;-;-	932	62	112	124	85	329	434	357	438	259	208	267	258	363	482	321	438
SNOG_00393	scaffold_001;scaffold_001;scaffold_001	896153;896341;896868	896282;896815;897230	+;+;+	968	167	301	360	148	443	1436	522	496	1083	616	919	882	2677	3811	2492	2755
SNOG_00394	scaffold_001;scaffold_001	897607;900337	900287;900587	-;-	2932	258	317	423	284	1485	1493	1291	1518	1419	1818	1253	1823	1256	1295	1176	1293
SNOG_00395	scaffold_001;scaffold_001;scaffold_001	901754;902603;903497	902554;903448;903511	-;-;-	1662	277	309	324	276	1049	968	1025	1190	746	769	737	847	1060	885	1003	886
SNOG_00396	scaffold_001;scaffold_001	903829;904440	904391;905511	+;+	1635	119	181	179	159	628	547	558	723	318	275	317	342	430	374	431	291
SNOG_00397	scaffold_001;scaffold_001;scaffold_001;scaffold_001;scaffold_001	905865;905984;906322;906397;906520	905935;906219;906342;906471;906767	+;+;+;+;+	651	233	259	335	226	1644	1608	1673	1987	740	604	705	730	565	691	544	549
SNOG_00398	scaffold_001;scaffold_001	907276;908275	908224;909239	+;+	1914	254	396	489	358	1548	1402	1461	1905	2101	1550	1822	1684	1658	1426	1859	1407
SNOG_00399	scaffold_001;scaffold_001;scaffold_001	909553;909845;910024	909792;909977;912068	+;+;+	2418	160	115	206	108	1323	972	1510	1520	241	169	231	170	159	140	191	131
SNOG_00400	scaffold_001;scaffold_001	912406;912990	912931;913628	+;+	1165	6	6	1	3	10	20	16	19	4	6	4	4	2	6	1	4
SNOG_00401	scaffold_001;scaffold_001;scaffold_001	913767;913881;914171	913834;914111;915328	+;+;+	1457	60	70	89	43	118	79	112	130	293	459	260	411	233	222	176	332
SNOG_00402	scaffold_001	915842	917749	-	1908	32	31	42	21	118	133	156	178	40	29	29	36	22	20	19	13
SNOG_00403	scaffold_001;scaffold_001	918621;919230	919179;920085	+;+	1415	53	81	56	58	364	536	504	490	22	16	20	16	26	24	14	19
SNOG_00406	scaffold_001;scaffold_001;scaffold_001;scaffold_001;scaffold_001;scaffold_001	922520;922769;923465;923679;924325;925190	922718;923414;923631;924271;925135;926412	+;+;+;+;+;+	3639	430	534	608	407	2500	2223	2015	2535	1799	1525	1653	1418	1077	1026	1301	841
SNOG_00408	scaffold_001	926634	929726	-	3093	192	324	424	419	829	826	830	1135	810	536	792	576	399	452	416	310
SNOG_00410	scaffold_001;scaffold_001	962702;964272	964224;964681	-;-	1933	135	159	178	66	625	642	495	632	732	503	673	551	301	332	409	355
SNOG_00411	scaffold_001;scaffold_001	964913;965414	965362;968740	+;+	3777	167	198	223	126	1295	1064	970	1361	2276	1884	2089	2105	1324	1484	1541	1209
SNOG_30024	scaffold_001;scaffold_001	969129;969760	969646;970159	-;-	918	2	3	1	4	13	3	4	11	48	53	51	66	58	37	83	48
SNOG_00413	scaffold_001;scaffold_001	972061;973005	972954;973320	-;-	1210	223	247	243	131	394	330	322	450	1537	1972	1573	2183	504	415	559	478
SNOG_00414	scaffold_001;scaffold_001;scaffold_001	976940;978028;978572	977983;978518;978629	-;-;-	1593	254	109	388	115	3666	5214	6038	4181	12	11	23	16	4	3	7	6
SNOG_00416	scaffold_001;scaffold_001	979341;979961	979903;980363	-;-	966	52	97	141	178	122	153	216	231	418	344	304	388	178	208	189	158
SNOG_00420	scaffold_001;scaffold_001	986460;987652	987602;992033	-;-	5525	148	225	271	181	1359	1028	914	1190	2104	1905	1799	1797	1438	1580	1800	1278
SNOG_00421	scaffold_001;scaffold_001;scaffold_001	992856;993309;993796	993130;993617;995097	+;+;+	1886	2168	3312	4535	4101	12389	12583	12743	17996	4037	2528	3647	2729	3541	4851	2849	3182
SNOG_00422	scaffold_001;scaffold_001	995462;995583	995535;996636	+;+	1128	93	86	121	45	777	918	820	835	227	150	203	176	228	232	270	199
SNOG_00423	scaffold_001	997107	998186	+	1080	5	5	11	6	283	318	319	423	8	5	13	8	49	70	45	45
SNOG_00424	scaffold_001;scaffold_001;scaffold_001	998752;999363;999857	999307;999808;1001218	+;+;+	2364	31	39	32	9	168	155	127	174	104	60	108	69	41	50	50	43
SNOG_00425	scaffold_001;scaffold_001	1001938;1002792	1002734;1002864	-;-	870	0	3	2	4	457	365	261	288	0	0	0	0	3	0	7	0
SNOG_00426	scaffold_001;scaffold_001;scaffold_001;scaffold_001	1003309;1003642;1003928;1004092	1003580;1003871;1004029;1004279	+;+;+;+	792	0	0	4	4	1120	1026	669	743	3	0	1	0	2	5	5	3
SNOG_00427	scaffold_001;scaffold_001;scaffold_001;scaffold_001	1005379;1005581;1005739;1006093	1005522;1005685;1006043;1006648	+;+;+;+	1110	0	2	1	0	90	128	48	64	0	1	0	0	1	0	1	0
SNOG_00428	scaffold_001;scaffold_001;scaffold_001	1008181;1008901;1009661	1008844;1009608;1010133	+;+;+	1845	2	1	5	4	752	687	488	532	1	2	0	1	4	1	1	2
SNOG_00429	scaffold_001;scaffold_001;scaffold_001	1010754;1011020;1011511	1010969;1011459;1011832	-;-;-	978	186	220	325	206	1037	943	931	1328	894	543	767	610	715	739	695	577
SNOG_00430	scaffold_001;scaffold_001;scaffold_001;scaffold_001	1012000;1012444;1012704;1013227	1012397;1012606;1013173;1014242	+;+;+;+	2047	179	290	281	213	830	1027	847	881	1244	1237	1124	1283	1228	1172	1136	1012
SNOG_00431	scaffold_001;scaffold_001;scaffold_001;scaffold_001	1014374;1014903;1016000;1016211	1014846;1015946;1016162;1016541	-;-;-;-	2011	327	405	393	202	3694	3437	2377	3362	11294	8378	10772	9665	7787	6899	5982	6996
SNOG_00432	scaffold_001;scaffold_001	1017014;1017913	1017861;1018850	-;-	1786	70	75	52	32	68	70	51	39	15903	18946	16525	24754	168	274	115	357
SNOG_00433	scaffold_001	1019710	1021293	-	1584	23	31	40	36	116	128	132	179	203	128	209	195	90	121	89	132
SNOG_00434	scaffold_001;scaffold_001	1023749;1023961	1023907;1024692	+;+	891	71	41	53	40	767	939	1043	876	15	36	22	39	11	16	7	15
SNOG_30025	scaffold_001	1025445	1026774	+	1330	0	0	0	0	0	0	0	0	0	0	0	0	1	0	1	0
SNOG_00437	scaffold_001	1027264	1028028	+	765	50	53	74	67	65	79	84	102	526	485	524	505	561	683	730	557
SNOG_00438	scaffold_001;scaffold_001;scaffold_001	1028391;1029507;1030431	1029452;1030381;1030651	-;-;-	2158	57	68	100	64	437	415	429	510	209	264	181	232	251	205	239	273
SNOG_00439	scaffold_001;scaffold_001;scaffold_001;scaffold_001;scaffold_001;scaffold_001;scaffold_001;scaffold_001	1030841;1030996;1031294;1031465;1031963;1032133;1032523;1032732	1030934;1031050;1031363;1031890;1032071;1032456;1032684;1033853	+;+;+;+;+;+;+;+	2362	109	75	101	96	1167	1083	1287	1381	1200	1758	1165	1581	783	721	654	832
SNOG_00441	scaffold_001;scaffold_001;scaffold_001;scaffold_001;scaffold_001;scaffold_001	1034507;1034733;1034935;1035210;1035662;1035783	1034678;1034875;1035148;1035601;1035729;1036654	+;+;+;+;+;+	1861	265	623	750	444	1344	1313	1476	2307	1043	769	749	847	828	724	695	993
SNOG_00442	scaffold_001;scaffold_001	1036890;1037987	1037899;1038299	-;-	1323	88	91	78	36	398	417	424	391	261	250	229	278	110	146	102	137
SNOG_00443	scaffold_001;scaffold_001	1038599;1039335	1039288;1040435	-;-	1791	296	461	626	568	1524	1570	1539	2047	2772	2264	2660	2411	1926	1656	1779	1443
SNOG_00445	scaffold_001;scaffold_001	1040686;1040970	1040917;1044016	+;+	3279	411	547	771	446	2330	2366	2206	2346	2476	2070	2241	2201	1563	1493	1514	1125
SNOG_00448	scaffold_001;scaffold_001	1046788;1047016	1046961;1047218	+;+	377	10	18	22	10	82	83	71	88	79	116	71	125	65	54	69	66
SNOG_00450	scaffold_001;scaffold_001;scaffold_001	1047404;1049968;1054779	1049892;1054616;1054972	-;-;-	7332	688	1051	1383	1220	3457	2620	2757	3734	4193	3967	3728	3827	3298	3524	3377	2727
SNOG_00451	scaffold_001;scaffold_001;scaffold_001;scaffold_001;scaffold_001	1055161;1055303;1055445;1055547;1055662	1055239;1055362;1055495;1055609;1056130	+;+;+;+;+	722	1248	2117	2935	2439	14191	12357	12500	18418	7578	4065	6720	5305	7879	11374	6703	8010
SNOG_00452	scaffold_001;scaffold_001;scaffold_001;scaffold_001	1056804;1057185;1058082;1058392	1057050;1058035;1058341;1059502	+;+;+;+	2469	475	772	951	875	1615	1675	1957	2329	1679	1422	1589	1283	1208	921	1618	784
SNOG_00453	scaffold_001;scaffold_001;scaffold_001	1059694;1060450;1061809	1060397;1061747;1061853	-;-;-	2047	353	347	448	397	1335	1360	1369	1578	2076	2163	1839	2154	1551	1400	1602	1571
SNOG_00454	scaffold_001	1061950	1062792	-	843	30	52	50	36	151	180	146	205	27	26	34	21	36	33	30	25
SNOG_00455	scaffold_001;scaffold_001;scaffold_001	1063370;1063487;1064399	1063383;1064344;1064685	-;-;-	1159	108	155	184	164	587	582	586	793	262	171	279	173	183	275	225	177
SNOG_00456	scaffold_001	1064849	1065215	+	367	8	19	13	7	57	61	49	63	13	17	8	8	29	16	24	14
SNOG_00457	scaffold_001;scaffold_001;scaffold_001;scaffold_001;scaffold_001	1065547;1066224;1066868;1067045;1067245	1065970;1066729;1066999;1067194;1067252	+;+;+;+;+	1220	65	60	59	11	255	218	192	196	48	40	45	37	78	73	80	41
SNOG_00458	scaffold_001;scaffold_001;scaffold_001;scaffold_001;scaffold_001;scaffold_001	1068691;1068950;1069166;1069288;1069604;1070039	1068881;1069116;1069244;1069554;1069987;1070725	+;+;+;+;+;+	1775	120	50	71	48	913	904	1117	906	4	12	9	18	10	11	10	15
SNOG_00459	scaffold_001;scaffold_001;scaffold_001;scaffold_001	1070874;1072058;1072523;1072729	1072008;1072469;1072614;1072856	-;-;-;-	1767	114	163	197	91	689	720	658	863	939	906	913	841	550	715	602	659
SNOG_00461	scaffold_001;scaffold_001;scaffold_001	1073071;1073527;1073822	1073471;1073774;1074803	+;+;+	1631	97	119	129	102	556	532	458	616	773	579	705	627	545	626	621	634
SNOG_00463	scaffold_001;scaffold_001	1075910;1078643	1078594;1079005	+;+	3048	731	854	1212	938	3463	3203	3213	3943	3197	2730	2984	2716	2635	2103	2843	2060
SNOG_00464	scaffold_001;scaffold_001	1079361;1080958	1080789;1081051	+;+	1523	423	378	350	176	2923	3264	2347	2721	1986	2278	1775	2324	3878	3612	3382	3324
SNOG_00465	scaffold_001;scaffold_001	1081153;1082066	1081966;1082586	-;-	1335	94	143	138	68	353	384	340	422	777	688	733	670	673	545	627	441
SNOG_00466	scaffold_001;scaffold_001;scaffold_001;scaffold_001;scaffold_001	1082845;1084172;1084578;1085332;1085801	1084122;1084523;1085288;1085736;1086112	-;-;-;-;-	3058	339	554	646	668	1690	1629	1803	2479	3132	2310	2695	2591	2913	2977	3057	2672
SNOG_00467	scaffold_001	1086768	1088301	-	1534	44	66	63	68	103	194	116	138	464	492	502	507	623	527	788	601
SNOG_00468	scaffold_001;scaffold_001;scaffold_001	1089165;1090180;1090489	1090132;1090438;1090638	-;-;-	1377	0	1	0	0	0	0	0	0	1	2	3	1	1	0	4	4
SNOG_00471	scaffold_001;scaffold_001;scaffold_001	1094370;1094490;1095280	1094431;1095209;1096210	+;+;+	1713	160	178	170	147	1058	1152	977	1372	102	69	90	68	103	75	99	76
SNOG_00472	scaffold_001;scaffold_001;scaffold_001;scaffold_001	1096317;1096666;1097004;1097124	1096585;1096912;1097054;1097190	-;-;-;-	634	1165	1857	2652	2224	11832	11303	11888	16581	7138	3301	6392	4496	4153	5630	4256	4550
SNOG_30026	scaffold_001;scaffold_001	1098707;1099142	1099074;1099277	-;-	504	0	0	2	0	7	9	14	14	0	0	0	0	2	0	2	0
SNOG_00475	scaffold_001;scaffold_001	1100594;1101426	1101396;1101675	-;-	1053	0	1	1	0	1	1	0	7	0	0	0	0	5	2	0	0
SNOG_00477	scaffold_001	1103281	1108913	-	5633	223	349	462	203	12368	9798	11334	16869	674	621	586	545	1733	1408	2376	1380
SNOG_00479	scaffold_001	1113020	1113865	-	846	2	1	1	2	0	1	0	1	1	1	0	0	0	0	0	0
SNOG_00480	scaffold_001;scaffold_001	1116270;1117015	1116965;1119919	-;-	3601	460	589	735	555	1599	1546	1373	1605	2565	2188	2384	2040	2040	1807	2162	1615
SNOG_00482	scaffold_001;scaffold_001;scaffold_001;scaffold_001;scaffold_001;scaffold_001	1120365;1120365;1121194;1121306;1121685;1121685	1121141;1121160;1121613;1121613;1121708;1121708	-;-;-;-;-;-	1240	64	104	145	166	137	243	164	159	544	567	496	780	1622	1390	1283	1051
SNOG_00483	scaffold_001;scaffold_001	1122232;1122716	1122654;1123074	+;+	782	50	32	38	34	51	102	72	66	94	114	74	121	100	90	102	90
SNOG_00484	scaffold_001;scaffold_001	1123690;1126866	1126811;1127087	-;-	3344	23	45	41	16	159	137	135	180	260	168	222	172	113	137	139	147
SNOG_00485	scaffold_001	1127331	1128086	+	756	72	93	134	113	397	378	385	555	196	89	185	121	120	129	152	84
SNOG_00486	scaffold_001;scaffold_001;scaffold_001	1128495;1129975;1130165	1129926;1130116;1130258	+;+;+	1668	86	100	75	45	297	281	283	295	134	163	158	145	78	92	120	103
SNOG_00488	scaffold_001;scaffold_001;scaffold_001	1131219;1131750;1132618	1131506;1132569;1133943	+;+;+	2434	2615	1609	2087	832	11795	11339	9841	12662	279	690	405	589	829	818	813	533
SNOG_00489	scaffold_001;scaffold_001	1134652;1135017	1134947;1135830	+;+	1110	24	23	28	25	152	175	154	202	52	36	41	43	39	37	27	40
SNOG_00490	scaffold_001;scaffold_001;scaffold_001	1136308;1137756;1138528	1137707;1138475;1138866	+;+;+	2459	4528	4051	5669	2681	25890	37831	31018	32968	70	164	59	160	104	73	66	142
SNOG_00491	scaffold_001	1139309	1140133	+	825	7	7	5	1	33	41	15	17	8	12	16	11	6	4	17	9
SNOG_00493	scaffold_001;scaffold_001	1142300;1142871	1142816;1144472	+;+	2119	286	129	385	143	6470	5485	5586	5621	113	161	88	184	207	203	179	271
SNOG_00494	scaffold_001	1145011	1146017	+	1007	11	20	13	6	20	21	32	87	81	48	137	61	61	316	86	66
SNOG_30027	scaffold_001;scaffold_001;scaffold_001;scaffold_001	1147706;1147786;1149070;1149350	1147738;1149011;1149291;1149393	-;-;-;-	1525	7	7	9	2	52	42	20	60	58	59	43	60	61	62	60	59
SNOG_30028	scaffold_001;scaffold_001	1149695;1150932	1150882;1151672	-;-	1929	54	100	81	46	529	428	476	637	328	302	314	303	272	325	248	293
SNOG_00498	scaffold_001;scaffold_001	1152493;1152909	1152813;1154454	+;+	1867	35	31	19	16	170	116	86	97	31	12	25	18	33	38	32	15
SNOG_00499	scaffold_001;scaffold_001;scaffold_001;scaffold_001	1155927;1156769;1157006;1157177	1156721;1156951;1157121;1157448	-;-;-;-	1366	294	377	456	326	1626	1727	1625	1754	1448	1513	1327	1541	1022	1087	808	971
SNOG_00501	scaffold_001;scaffold_001;scaffold_001	1159893;1160258;1161150	1160204;1161115;1161503	+;+;+	1524	141	216	235	127	1408	1282	1489	1833	1380	1326	1362	1217	239	165	236	219
SNOG_00503	scaffold_001	1165282	1165680	-	399	9	13	14	8	293	213	335	327	17	30	22	26	11	11	18	4
SNOG_00504	scaffold_001;scaffold_001	1167143;1168073	1168021;1168305	+;+	1112	63	100	84	67	215	217	235	251	1764	1886	1647	2218	998	1143	1524	1095
SNOG_00505	scaffold_001	1168607	1169395	-	789	3	15	11	3	3	0	3	2	9	18	7	9	3	3	7	7
SNOG_00506	scaffold_001	1169957	1171090	-	1134	19	26	17	21	39	53	57	59	73	109	61	113	102	104	135	184
SNOG_00507	scaffold_001;scaffold_001	1171479;1172382	1172330;1172489	+;+	960	86	85	120	90	436	386	366	388	1098	1025	984	1044	1263	1782	1411	1897
SNOG_00508	scaffold_001;scaffold_001;scaffold_001;scaffold_001	1172764;1173618;1174206;1174558	1173567;1174159;1174506;1174831	-;-;-;-	1921	213	287	371	294	1248	1124	1081	1271	2012	1785	1828	1849	1806	1869	1790	1971
SNOG_00509	scaffold_001;scaffold_001;scaffold_001	1175127;1175556;1176146	1175496;1176091;1176482	+;+;+	1243	294	433	503	457	1956	1811	1828	2287	3506	2776	3277	3133	2324	2640	2670	2388
SNOG_00510	scaffold_001;scaffold_001	1176688;1177852	1177707;1177917	-;-	1086	95	95	103	83	338	330	310	470	254	130	323	195	256	325	419	227
SNOG_00511	scaffold_001;scaffold_001;scaffold_001	1178915;1180909;1182094	1180860;1182041;1182510	-;-;-	3496	667	604	838	654	2611	2091	2058	2648	2059	2089	1966	2119	2174	1660	2076	2052
SNOG_00513	scaffold_001;scaffold_001	1183057;1183498	1183265;1187410	+;+	4122	136	142	204	146	812	587	679	678	493	504	518	477	421	440	443	412
SNOG_30029	scaffold_001;scaffold_001;scaffold_001;scaffold_001	1189159;1189401;1189692;1189815	1189345;1189633;1189711;1189905	-;-;-;-	531	1148	1940	2850	2116	13186	12433	12674	18303	6947	3730	5975	5035	5327	8488	4380	5957
SNOG_00518	scaffold_001;scaffold_001;scaffold_001;scaffold_001;scaffold_001	1195239;1195472;1195902;1196046;1196279	1195409;1195843;1196000;1196223;1196469	+;+;+;+;+	1011	3	6	3	1	0	1	0	0	0	3	1	1	0	1	1	0
SNOG_00519	scaffold_001;scaffold_001	1196640;1197297	1197162;1197386	-;-	613	634	986	1274	1641	836	925	1011	1004	165	188	121	124	271	137	431	141
SNOG_00520	scaffold_001;scaffold_001	1198070;1198646	1198600;1198816	+;+	702	11	10	7	17	23	13	10	16	2	2	1	0	2	1	5	2
SNOG_00521	scaffold_001	1199645	1201186	+	1542	14	24	28	14	58	51	59	73	41	50	65	56	28	16	37	21
SNOG_00522	scaffold_001;scaffold_001;scaffold_001;scaffold_001	1201307;1201913;1202087;1202231	1201814;1202026;1202161;1202337	-;-;-;-	804	282	342	566	570	1519	1698	1856	2128	1077	1061	810	1042	435	373	489	406
SNOG_00523	scaffold_001	1205660	1207913	+	2254	69	122	121	88	256	358	256	331	591	614	528	700	928	1080	763	1055
SNOG_00524	scaffold_001;scaffold_001	1208065;1209901	1209840;1211127	-;-	3003	83	81	112	83	519	371	338	450	480	451	434	438	465	511	452	456
SNOG_30030	scaffold_001	1215096	1215764	+	669	0	0	0	0	0	0	0	0	0	0	0	1	4	3	4	3
SNOG_00531	scaffold_001;scaffold_001	1223861;1224365	1224317;1224609	+;+	702	0	0	0	0	0	0	0	0	0	0	0	0	0	0	0	0
SNOG_00536	scaffold_001	1233171	1233857	-	687	0	0	0	0	0	0	0	0	0	0	0	0	0	0	0	0
SNOG_00537	scaffold_001	1234250	1235077	-	828	0	0	0	0	2	0	0	0	0	0	0	2	2	0	0	3
SNOG_00538	scaffold_001;scaffold_001	1235308;1235915	1235834;1236479	-;-	1092	66	85	84	66	256	262	251	291	343	301	246	333	263	282	281	345
SNOG_30031	scaffold_001;scaffold_001	1236717;1237101	1237042;1237187	+;+	413	3	14	10	12	32	48	42	46	46	36	32	35	26	33	40	29
SNOG_00539	scaffold_001;scaffold_001	1237333;1237402	1237349;1237712	-;-	328	1	4	1	0	3	7	4	3	0	4	2	2	5	3	2	3
SNOG_00540	scaffold_001;scaffold_001;scaffold_001	1238022;1238404;1239309	1238350;1239255;1239576	-;-;-	1449	102	112	171	95	736	758	717	1019	796	647	654	640	587	688	597	629
SNOG_00541	scaffold_001;scaffold_001;scaffold_001	1240062;1240900;1241602	1240852;1241553;1242526	-;-;-	2370	149	216	205	181	888	982	802	926	1854	1608	1730	1672	1283	1270	1213	1068
SNOG_00543	scaffold_001;scaffold_001;scaffold_001;scaffold_001;scaffold_001	1243077;1243546;1247177;1247364;1247604	1243489;1247124;1247224;1247552;1247650	-;-;-;-;-	4276	210	185	188	65	956	828	717	882	340	373	346	353	301	272	347	263
SNOG_00546	scaffold_001;scaffold_001;scaffold_001	1251051;1251848;1252260	1251800;1252085;1252317	-;-;-	1046	342	492	537	415	1557	1483	1498	1909	1125	1088	1080	1135	729	642	691	626
SNOG_00548	scaffold_001;scaffold_001	1253172;1253790	1253646;1255323	+;+	2009	210	225	291	248	1095	898	919	1051	837	658	769	643	965	616	902	649
SNOG_00549	scaffold_001;scaffold_001	1256210;1258162	1258062;1258874	-;-	2566	116	192	241	197	621	575	572	739	943	959	921	931	848	749	864	851
SNOG_00550	scaffold_001;scaffold_001	1259454;1259731	1259685;1259986	+;+	488	18	17	40	22	66	74	66	83	217	206	196	182	115	114	170	131
SNOG_30032	scaffold_001;scaffold_001;scaffold_001	1260038;1260333;1260484	1260274;1260430;1260576	+;+;+	428	13	19	41	10	140	121	108	168	143	113	120	141	107	105	68	123
SNOG_00551	scaffold_001;scaffold_001;scaffold_001;scaffold_001	1260583;1260748;1261188;1262129	1260698;1261140;1262075;1262371	+;+;+;+	1640	110	173	229	124	943	808	788	977	870	701	897	800	801	700	657	736
SNOG_00554	scaffold_001;scaffold_001;scaffold_001	1263722;1264312;1264956	1264265;1264906;1266120	+;+;+	2304	13	17	13	8	27	52	32	53	36	35	36	37	31	27	24	15
SNOG_00555	scaffold_001;scaffold_001;scaffold_001;scaffold_001	1266665;1266777;1267217;1267478	1266713;1267149;1267426;1267613	+;+;+;+	768	59	98	151	106	559	615	582	688	1269	934	1115	1010	710	944	764	892
SNOG_00556	scaffold_001;scaffold_001	1267739;1267930	1267876;1268070	-;-	279	1	2	4	5	14	20	17	28	1	2	0	2	1	2	7	0
SNOG_00557	scaffold_001	1268910	1269997	+	1088	1223	948	1542	969	18388	23999	20772	23136	56	25	31	31	20	11	23	23
SNOG_00558	scaffold_001	1271058	1272185	+	1128	209	104	363	107	8114	10375	9768	9295	6	7	3	8	13	12	16	9
SNOG_00559	scaffold_001	1272505	1273801	-	1297	942	678	1696	749	21504	18184	20094	25553	258	102	280	97	161	101	122	97
SNOG_00560	scaffold_001;scaffold_001	1275722;1276987	1276940;1277125	-;-	1358	43	61	80	61	224	377	277	405	370	242	265	329	363	461	314	458
SNOG_00561	scaffold_001	1277662	1278836	+	1175	5	9	3	4	13	22	23	15	10	8	10	20	11	12	10	6
SNOG_30034	scaffold_001;scaffold_001	1281245;1281834	1281752;1282323	+;+	998	2	3	6	0	21	19	18	20	30	46	31	56	75	66	63	61
SNOG_30035	scaffold_001;scaffold_001;scaffold_001;scaffold_001	1282797;1282874;1283089;1283280	1282817;1283032;1283218;1283397	-;-;-;-	428	1	3	1	2	87	80	121	103	0	3	3	2	151	101	221	86
SNOG_00562	scaffold_001;scaffold_001;scaffold_001	1284029;1284416;1284770	1284365;1284721;1285221	+;+;+	1095	0	0	0	0	25	20	25	15	0	0	2	1	3	2	19	10
SNOG_00563	scaffold_001;scaffold_001;scaffold_001;scaffold_001	1285656;1285995;1286742;1286928	1285895;1286693;1286876;1288827	+;+;+;+	2974	63	114	139	98	311	239	262	392	342	308	326	291	340	326	356	393
SNOG_00564	scaffold_001;scaffold_001	1289043;1290014	1289945;1290064	-;-	954	15	11	29	9	86	75	83	107	357	439	366	369	223	200	251	272
SNOG_00565	scaffold_001;scaffold_001	1290330;1290416	1290357;1292865	+;+	2478	27	41	68	44	126	76	109	210	1019	2147	1005	2051	2372	1568	2056	1715
SNOG_00569	scaffold_001	1297319	1298542	+	1224	20	30	22	8	63	51	53	63	73	72	81	97	114	78	112	161
SNOG_00570	scaffold_001;scaffold_001;scaffold_001	1298891;1299981;1301553	1299926;1301505;1302078	-;-;-	3087	601	339	524	202	11614	13449	12755	15230	202	175	180	176	47	63	67	51
SNOG_00571	scaffold_001;scaffold_001	1302908;1303041	1302957;1303236	+;+	246	238	282	423	336	1590	1540	1754	2146	383	233	353	217	353	457	303	304
SNOG_00572	scaffold_001;scaffold_001	1303600;1304581	1304531;1305166	-;-	1518	165	200	252	196	881	892	835	973	2166	1762	1996	2009	1541	1437	1547	1551
SNOG_00574	scaffold_001;scaffold_001	1305497;1307023	1306975;1308812	+;+	3269	155	152	207	144	697	585	559	653	2069	5199	1919	4582	2473	2252	1647	3067
SNOG_00575	scaffold_001;scaffold_001;scaffold_001;scaffold_001;scaffold_001;scaffold_001	1309151;1309151;1309891;1309984;1310252;1310252	1309843;1309843;1310196;1310196;1310332;1310332	-;-;-;-;-;-	1080	267	400	454	427	799	1029	607	688	6321	6754	5090	6426	10867	9896	9726	10007
SNOG_30036	scaffold_001	1311136	1311556	-	421	0	0	0	0	0	0	0	0	1	0	0	0	4	2	4	2
SNOG_00577	scaffold_001;scaffold_001;scaffold_001	1312523;1312523;1313616	1313824;1313581;1313669	+;+;+	1302	1	0	5	1	0	1	1	1	11	8	4	9	16	18	15	17
SNOG_00578	scaffold_001;scaffold_001;scaffold_001;scaffold_001;scaffold_001	1314291;1314758;1314907;1315033;1315362	1314702;1314849;1314979;1315303;1315702	-;-;-;-;-	1189	0	2	0	0	10	9	4	4	3	3	6	2	9	9	10	9
SNOG_00579	scaffold_001;scaffold_001;scaffold_001;scaffold_001;scaffold_001	1316448;1316549;1317388;1318237;1318422	1316487;1317339;1318173;1318287;1318443	-;-;-;-;-	1690	148	225	235	194	780	687	782	978	995	857	864	947	1013	886	967	970
SNOG_00580	scaffold_001;scaffold_001;scaffold_001;scaffold_001;scaffold_001;scaffold_001	1318905;1319822;1320038;1320142;1320314;1320541	1319766;1319991;1320077;1320264;1320485;1320611	-;-;-;-;-;-	1438	233	215	289	555	877	772	878	1035	598	431	460	460	473	466	913	238
SNOG_00581	scaffold_001	1321635	1322813	+	1179	21	26	31	24	88	107	115	181	58	54	62	56	67	42	78	36
SNOG_00583	scaffold_001	1323674	1326298	+	2625	326	345	425	488	688	618	650	748	690	609	617	600	1038	694	903	899
SNOG_00585	scaffold_001;scaffold_001	1328667;1330407	1330355;1331776	-;-	3059	255	299	441	395	942	981	1119	1291	1032	1004	855	981	477	512	465	356
SNOG_00586	scaffold_001	1332185	1334176	+	1992	84	129	155	133	355	324	442	473	189	192	171	171	154	155	179	127
SNOG_00587	scaffold_001;scaffold_001	1333880;1336241	1336188;1336467	-;-	2536	31	32	61	58	89	88	116	174	883	978	834	901	224	224	207	249
SNOG_00588	scaffold_001	1336842	1337774	-	933	26	30	41	30	139	109	98	101	489	244	483	476	504	470	572	89
SNOG_00589	scaffold_001	1338541	1339746	-	1206	133	196	225	207	675	703	712	816	680	606	574	654	501	494	481	430
SNOG_00590	scaffold_001;scaffold_001	1340718;1343091	1343039;1343625	-;-	2857	1472	1763	2509	2546	4750	4208	4334	5575	6601	7420	6160	6841	5393	4155	4818	5450
SNOG_00592	scaffold_001;scaffold_001;scaffold_001	1345981;1346391;1346898	1346337;1346848;1347810	+;+;+	1728	341	537	647	706	2963	2672	2702	3966	3111	2357	2909	2625	2795	4895	3284	2789
SNOG_00593	scaffold_001	1348089	1348784	-	696	13	28	38	26	141	110	100	141	140	118	148	121	81	116	80	90
SNOG_00594	scaffold_001	1349313	1349855	+	543	10	25	24	8	109	114	93	129	159	97	136	125	114	145	125	112
SNOG_00595	scaffold_001;scaffold_001;scaffold_001;scaffold_001	1350247;1351033;1351336;1352804	1350984;1351290;1352729;1353054	-;-;-;-	2641	312	395	508	480	1287	1250	1348	1676	1531	1700	1547	1662	2180	1648	1920	1041
SNOG_00596	scaffold_001;scaffold_001	1353460;1354001	1353818;1354106	-;-	465	80	105	119	121	336	340	355	445	289	236	211	248	275	223	278	179
SNOG_00597	scaffold_001;scaffold_001	1354407;1354586	1354537;1358323	+;+	3869	71	123	180	103	332	269	288	419	314	234	275	208	170	185	201	171
SNOG_00598	scaffold_001;scaffold_001;scaffold_001;scaffold_001	1358548;1359046;1359430;1360522	1358963;1359384;1360475;1362248	+;+;+;+	3528	15	50	54	39	589	319	223	309	560	326	558	328	590	874	419	882
SNOG_00599	scaffold_001;scaffold_001	1363308;1363781	1363639;1363924	+;+	476	2	12	7	6	7	18	14	16	13	3	6	14	7	9	13	8
SNOG_20007	scaffold_001;scaffold_001;scaffold_001	1364160;1364369;1364695	1364318;1364594;1364913	+;+;+	604	38	99	95	104	226	173	192	212	429	364	387	366	285	361	230	281
SNOG_00600	scaffold_001;scaffold_001;scaffold_001	1366111;1366245;1368176	1366179;1368128;1368227	-;-;-	2005	113	159	197	137	622	544	579	636	1629	1717	1492	1682	1699	1466	1540	1582
SNOG_00602	scaffold_001	1368845	1372774	-	3930	489	528	743	575	1704	1571	1389	1774	2173	2347	2016	2115	2440	1972	2240	2131
SNOG_00604	scaffold_001;scaffold_001;scaffold_001;scaffold_001	1374406;1374570;1374862;1376147	1374525;1374811;1376092;1376771	+;+;+;+	2218	918	642	1540	753	9664	9739	9383	11075	1423	1335	1233	1698	4334	5051	3324	4839
SNOG_00605	scaffold_001;scaffold_001	1377060;1378093	1377985;1378307	-;-	1141	2978	3371	4687	3641	20587	17007	18046	23587	18660	17683	17226	17741	13324	11551	14644	12194
SNOG_00606	scaffold_001;scaffold_001;scaffold_001;scaffold_001	1379493;1379656;1380455;1380896	1379600;1380405;1380843;1381069	-;-;-;-	1421	480	215	165	117	4285	3754	2183	2021	35	24	32	30	108	92	117	36
SNOG_00608	scaffold_001;scaffold_001	1384746;1385403	1385341;1385532	-;-	726	52	74	118	81	212	258	214	281	3	3	1	2	9	17	20	6
SNOG_00609	scaffold_001;scaffold_001	1385584;1386719	1386623;1386743	-;-	1065	76	109	156	120	248	372	304	426	0	0	3	2	2	2	1	1
SNOG_00610	scaffold_001	1387402	1388964	-	1563	69	44	49	34	185	138	106	98	3	2	1	1	1	0	0	0
SNOG_00611	scaffold_001;scaffold_001;scaffold_001;scaffold_001;scaffold_001;scaffold_001	1390955;1391195;1391670;1391740;1392191;1392626	1391146;1391616;1391683;1392140;1392570;1393154	-;-;-;-;-;-	1938	86	51	63	47	310	346	371	335	62	55	60	52	37	42	34	49
SNOG_00612	scaffold_001;scaffold_001	1393694;1395294	1395241;1395662	-;-	1917	2257	8727	9094	3162	9115	10181	8332	10352	26973	18252	23353	18620	3485	2783	2996	2679
SNOG_00613	scaffold_001;scaffold_001;scaffold_001;scaffold_001;scaffold_001;scaffold_001	1397832;1398279;1398608;1399046;1399127;1399406	1398230;1398555;1398995;1399078;1399358;1399950	-;-;-;-;-;-	1874	2261	940	1260	949	7933	9229	9111	9090	220	259	163	226	119	126	113	184
SNOG_00614	scaffold_001;scaffold_001	1400278;1400364	1400309;1401930	+;+	1599	72	82	76	90	283	339	287	307	149	154	139	161	99	97	88	119
SNOG_00615	scaffold_001;scaffold_001;scaffold_001;scaffold_001	1402271;1402474;1402801;1403068	1402426;1402750;1403012;1404066	+;+;+;+	1644	229	212	305	192	1057	1257	1053	1230	564	588	531	554	469	548	420	776
SNOG_00617	scaffold_001;scaffold_001	1406760;1407245	1407184;1407953	+;+	1134	283	319	249	324	605	717	628	740	4948	5935	4370	5580	7139	6159	8248	7219
SNOG_00618	scaffold_001;scaffold_001;scaffold_001	1408061;1409144;1409580	1409094;1409510;1409666	-;-;-	1488	175	136	110	104	239	348	289	275	132	131	128	156	220	169	217	239
SNOG_00620	scaffold_001;scaffold_001;scaffold_001;scaffold_001	1410900;1411223;1411354;1411509	1411174;1411308;1411449;1413314	+;+;+;+	2263	154	235	276	146	1423	1236	1297	1514	502	300	433	337	934	692	698	1132
SNOG_00622	scaffold_001	1414302	1415857	+	1556	136	139	178	143	1204	720	638	723	707	745	656	822	456	488	451	368
SNOG_00623	scaffold_001	1417274	1419280	+	2007	89	95	153	125	382	393	418	421	355	323	347	343	287	265	273	210
SNOG_00624	scaffold_001;scaffold_001;scaffold_001;scaffold_001	1419411;1420500;1420774;1420911	1420295;1420711;1420847;1421020	-;-;-;-	1281	72	95	121	73	411	408	450	514	932	1088	854	1152	677	716	555	896
SNOG_00626	scaffold_001;scaffold_001;scaffold_001	1421407;1422522;1423875	1422475;1423809;1424086	-;-;-	2569	430	762	1072	972	3042	2948	2799	4226	2468	1578	2283	1678	1339	1649	1312	1222
SNOG_00627	scaffold_001;scaffold_001;scaffold_001	1424428;1425439;1427367	1425390;1427161;1427408	-;-;-	2728	286	333	472	317	1586	1226	1289	1594	4399	2579	4217	2795	2442	1969	2747	1853
SNOG_00630	scaffold_001;scaffold_001;scaffold_001	1436656;1436888;1437019	1436835;1436969;1437218	+;+;+	462	50	69	95	53	281	281	319	418	619	508	607	537	336	383	307	362
SNOG_00631	scaffold_001	1437396	1438400	-	1005	0	2	0	0	1	2	1	3	3	1	1	2	2	1	4	4
SNOG_30039	scaffold_001;scaffold_001;scaffold_001	1440808;1441212;1441852	1441161;1441802;1443903	+;+;+	2997	53	84	99	108	205	256	276	291	98	84	97	108	191	248	198	129
SNOG_00634	scaffold_001;scaffold_001;scaffold_001	1445232;1446262;1446698	1446211;1446642;1446935	-;-;-	1599	1	0	2	2	0	1	0	0	7	4	2	3	0	0	0	0
SNOG_30040	scaffold_001;scaffold_001;scaffold_001;scaffold_001;scaffold_001;scaffold_001	1447654;1448439;1448746;1448990;1449701;1449914	1448176;1448636;1448942;1449638;1449839;1449920	-;-;-;-;-;-	1713	6	3	9	6	12	15	22	28	29	28	19	27	10	15	16	21
SNOG_00637	scaffold_001;scaffold_001	1451036;1451724	1451676;1452288	+;+	1206	6	11	13	10	60	58	44	66	79	53	56	77	36	43	32	68
SNOG_00638	scaffold_001	1453293	1454157	+	865	10	17	24	19	65	39	55	95	71	69	71	75	43	35	43	27
SNOG_00639	scaffold_001;scaffold_001	1454405;1456734	1456678;1457050	-;-	2591	251	286	288	190	1006	997	722	926	1178	870	1131	932	1785	1468	1850	1108
SNOG_00640	scaffold_001;scaffold_001;scaffold_001	1458046;1460668;1461078	1460618;1460942;1461265	-;-;-	3036	305	525	576	409	2670	2606	2130	2531	2666	2344	2315	2534	2551	3007	2741	3116
SNOG_00641	scaffold_001;scaffold_001	1462263;1464777	1464718;1465130	-;-	2810	105	162	169	102	697	693	738	882	593	499	572	520	325	308	331	234
SNOG_00642	scaffold_001;scaffold_001	1465234;1465457	1465299;1465885	-;-	495	38	46	53	35	176	203	207	255	287	299	267	289	167	116	148	136
SNOG_00643	scaffold_001	1466210	1467244	-	1035	106	148	164	131	464	420	433	605	429	341	366	350	241	189	258	229
SNOG_00644	scaffold_001;scaffold_001;scaffold_001	1467590;1467892;1468995	1467842;1468941;1469423	+;+;+	1732	192	256	251	174	1025	1218	961	1253	1405	2065	1286	2500	2685	3002	2251	2842
SNOG_00645	scaffold_001;scaffold_001;scaffold_001;scaffold_001;scaffold_001	1469749;1470037;1470175;1470689;1471099	1469941;1470124;1470632;1471044;1471372	+;+;+;+;+	1369	836	949	1424	1229	3201	3014	3204	4087	3131	2792	2646	2940	2071	1956	2228	2050
SNOG_00646	scaffold_001;scaffold_001	1471584;1472812	1472709;1472924	-;-	1239	123	173	213	229	531	533	568	720	399	382	407	408	333	388	357	279
SNOG_00647	scaffold_001;scaffold_001	1473110;1473378	1473328;1474016	+;+	858	47	52	83	59	279	255	288	295	543	434	454	490	449	572	528	486
SNOG_00648	scaffold_001;scaffold_001;scaffold_001	1474522;1475020;1475431	1474973;1475384;1477376	+;+;+	2763	259	365	432	313	1772	1872	1574	1960	1768	1824	1664	1971	1071	1424	1309	1126
SNOG_00649	scaffold_001;scaffold_001;scaffold_001;scaffold_001	1478823;1479027;1479843;1480500	1478969;1479776;1480293;1481286	+;+;+;+	2135	23	31	33	37	3735	3912	3805	4552	227	319	195	227	2407	2074	2220	2795
SNOG_00652	scaffold_001	1485730	1486470	-	741	53	52	31	18	75	100	58	72	46	78	56	79	42	40	51	42
SNOG_00653	scaffold_001;scaffold_001	1486656;1488667	1488618;1488770	-;-	2067	119	114	119	63	340	403	300	347	599	559	475	630	627	615	616	758
SNOG_00654	scaffold_001;scaffold_001	1489145;1490987	1490939;1491720	-;-	2529	369	508	654	587	1394	1137	1230	1521	1659	1748	1527	1565	1180	1088	1267	974
SNOG_00655	scaffold_001;scaffold_001	1492076;1492243	1492193;1493358	+;+	1234	75	113	138	105	464	469	437	444	927	788	843	804	858	929	904	705
SNOG_00656	scaffold_001;scaffold_001;scaffold_001	1493497;1494118;1494567	1494056;1494477;1494675	-;-;-	1029	179	148	128	166	455	684	621	538	24	16	29	21	24	23	9	33
SNOG_00657	scaffold_001	1496084	1496581	+	498	66	91	96	110	173	192	243	300	641	396	594	362	500	595	785	672
SNOG_00658	scaffold_001;scaffold_001;scaffold_001	1496737;1496972;1497277	1496841;1497231;1499383	+;+;+	2472	62	83	87	41	349	295	313	366	233	221	240	218	228	287	233	197
SNOG_00659	scaffold_001;scaffold_001;scaffold_001;scaffold_001;scaffold_001	1499747;1501042;1501153;1501385;1501600	1500994;1501106;1501329;1501548;1501738	-;-;-;-;-	1793	21	23	12	11	55	40	46	30	21	21	20	18	21	16	15	11
SNOG_00663	scaffold_001;scaffold_001	1503995;1505204	1505153;1505610	-;-	1566	53	77	76	32	209	203	187	298	98	152	119	147	47	83	65	96
SNOG_30041	scaffold_001;scaffold_001;scaffold_001;scaffold_001;scaffold_001	1505893;1506683;1507261;1507489;1507858	1506628;1507207;1507440;1507673;1508031	-;-;-;-;-	1800	39	38	44	41	393	387	421	524	112	88	187	116	280	299	352	121
SNOG_00665	scaffold_001;scaffold_001;scaffold_001;scaffold_001	1509284;1509397;1509781;1510315	1509311;1509715;1510265;1511742	+;+;+;+	2260	372	358	534	388	2179	1907	1891	2263	1806	1501	1625	1388	1117	1128	1183	937
SNOG_00666	scaffold_001;scaffold_001;scaffold_001;scaffold_001;scaffold_001;scaffold_001;scaffold_001;scaffold_001;scaffold_001	1512226;1512226;1512364;1512590;1512590;1512728;1512728;1512870;1512870	1512288;1512531;1512531;1512653;1512653;1512817;1512817;1513327;1513327	+;+;+;+;+;+;+;+;+	918	128	82	142	84	979	1097	800	786	315	266	330	301	62	115	125	52
SNOG_00667	scaffold_001	1513386	1515395	-	2010	51	99	146	153	396	467	421	551	2641	1842	1795	1991	770	1529	891	888
SNOG_00668	scaffold_001	1515977	1516630	-	654	69	106	158	251	266	245	315	514	427	655	347	639	400	647	341	460
SNOG_30042	scaffold_001	1517265	1518278	+	1014	134	184	184	180	423	505	455	580	831	892	809	871	364	429	455	347
SNOG_00670	scaffold_001;scaffold_001;scaffold_001	1518740;1519039;1519461	1518976;1519406;1519772	+;+;+	917	115	159	166	45	730	597	402	490	304	209	270	196	277	142	395	152
SNOG_00671	scaffold_001	1519826	1521280	-	1455	63	85	94	94	331	307	309	335	771	1266	584	1236	770	787	498	869
SNOG_00672	scaffold_001;scaffold_001;scaffold_001;scaffold_001	1521871;1521958;1522154;1522281	1521901;1522101;1522227;1522940	+;+;+;+	909	1970	3219	4884	3956	20399	19340	19774	27635	14835	6966	13423	9387	12173	17016	11573	11984
SNOG_00673	scaffold_001	1523875	1525605	+	1731	27	28	48	46	78	84	78	73	22	58	22	33	16	22	25	35
SNOG_00674	scaffold_001;scaffold_001;scaffold_001;scaffold_001;scaffold_001	1525923;1526127;1526288;1526546;1528367	1526076;1526229;1526485;1528034;1528414	-;-;-;-;-	1992	485	463	545	360	2111	1966	1941	2142	717	623	743	615	409	315	466	228
SNOG_00676	scaffold_001;scaffold_001;scaffold_001;scaffold_001	1529589;1529844;1530235;1531652	1529791;1530185;1531591;1531831	-;-;-;-	2082	1234	2189	3293	4516	3670	3516	4969	6650	5305	4448	5256	4724	2861	2570	2951	2099
SNOG_00677	scaffold_001;scaffold_001;scaffold_001;scaffold_001	1532753;1533823;1534024;1534177	1533772;1533923;1534128;1534262	-;-;-;-	1312	464	811	1154	1384	2409	2389	2635	3609	6865	4527	5842	4688	2917	2961	3716	2848
SNOG_00679	scaffold_001;scaffold_001;scaffold_001	1534376;1534504;1535411	1534446;1535357;1535526	+;+;+	1041	226	322	491	493	872	852	937	1223	1453	1410	1344	1374	1104	1069	1043	1020
SNOG_00680	scaffold_001;scaffold_001;scaffold_001;scaffold_001	1536774;1537044;1538085;1541644	1536986;1538035;1541553;1542418	+;+;+;+	5449	172	253	293	208	1247	1042	979	1380	1711	1452	1560	1347	1446	1348	1499	1204
SNOG_00681	scaffold_001;scaffold_001	1542671;1543089	1543034;1543204	-;-	480	0	0	0	0	0	1	0	0	0	0	0	3	1	1	0	0
SNOG_00682	scaffold_001;scaffold_001	1545008;1545476	1545301;1545695	+;+	514	0	1	3	1	0	0	1	1	9	5	9	9	0	2	4	4
SNOG_00683	scaffold_001	1546298	1547637	+	1340	369	425	593	398	3340	3887	3774	4500	388	224	367	307	1281	955	1359	810
SNOG_00685	scaffold_001	1548058	1551395	-	3338	99	90	138	93	435	404	355	458	332	255	297	273	308	341	347	255
SNOG_00686	scaffold_001;scaffold_001	1551538;1551957	1551899;1553102	+;+	1508	231	279	321	256	1104	1110	1039	1350	552	366	454	438	674	409	688	574
SNOG_00687	scaffold_001	1553955	1555796	+	1842	1	0	0	0	0	1	0	1	0	0	0	1	0	1	1	1
SNOG_00689	scaffold_001;scaffold_001;scaffold_001;scaffold_001;scaffold_001;scaffold_001;scaffold_001	1556984;1557124;1559581;1559871;1560341;1560470;1560613	1557070;1559534;1559823;1560112;1560416;1560534;1560749	-;-;-;-;-;-;-	3261	740	1085	1218	807	3508	3808	3423	4215	6076	4816	5348	5168	3725	4153	4072	3198
SNOG_30043	scaffold_001	1561244	1562677	-	1434	178	202	250	234	705	696	756	939	653	448	577	482	455	502	501	372
SNOG_00690	scaffold_001;scaffold_001	1562977;1563259	1563211;1568162	+;+	5139	59	76	68	36	380	286	224	290	279	204	275	223	155	165	207	144
SNOG_00691	scaffold_001;scaffold_001;scaffold_001	1568416;1569034;1569387	1568983;1569338;1569599	-;-;-	1086	0	0	0	0	0	0	1	0	0	2	0	0	0	0	0	1
SNOG_00694	scaffold_001;scaffold_001;scaffold_001	1572799;1573779;1574739	1573731;1574692;1574970	-;-;-	2079	104	157	192	98	522	513	502	613	857	819	780	885	769	778	705	737
SNOG_00695	scaffold_001;scaffold_001;scaffold_001;scaffold_001	1576191;1576922;1579113;1579485	1576875;1579048;1579430;1579840	-;-;-;-	3486	8	10	8	5	12	13	6	5	13	10	17	23	10	11	10	9
SNOG_00696	scaffold_001;scaffold_001;scaffold_001	1580497;1580656;1584081	1580601;1584036;1584305	-;-;-	3711	154	223	281	185	1014	892	779	989	1249	958	1072	1017	783	852	950	780
SNOG_00697	scaffold_001	1584908	1592101	+	7194	146	183	181	173	616	687	555	712	922	912	845	789	880	944	915	712
SNOG_00699	scaffold_001	1593076	1594041	+	966	0	0	0	0	0	0	0	0	0	1	0	1	4	2	1	1
SNOG_00700	scaffold_001;scaffold_001;scaffold_001	1594841;1595212;1595437	1595159;1595380;1595712	+;+;+	764	0	0	3	0	0	0	0	0	1	0	1	0	1	4	1	0
SNOG_00701	scaffold_001	1596324	1598498	+	2175	0	0	0	0	0	0	0	0	0	1	0	0	0	0	0	0
SNOG_00704	scaffold_001	1600163	1601088	+	926	57	92	71	30	339	418	392	414	539	414	417	433	379	502	379	376
SNOG_00706	scaffold_001;scaffold_001;scaffold_001;scaffold_001;scaffold_001;scaffold_001	1603719;1604075;1604553;1605943;1606348;1607015	1604019;1604502;1605889;1606296;1606887;1607294	-;-;-;-;-;-	3240	2865	4149	4715	5826	3990	3520	4141	4241	841	6904	790	4821	421	1174	504	1422
SNOG_00708	scaffold_001;scaffold_001;scaffold_001	1608715;1609169;1609712	1609119;1609625;1609856	-;-;-	1007	815	662	635	230	4836	3608	2992	1925	666	1491	803	2132	2925	3435	1611	4312
SNOG_00709	scaffold_001;scaffold_001	1610694;1611002	1610951;1612435	+;+	1692	198	289	308	219	1113	1029	987	1272	1290	1316	1229	1400	1093	936	877	1180
SNOG_00710	scaffold_001;scaffold_001;scaffold_001	1613078;1613363;1614408	1613310;1614136;1614720	+;+;+	1320	415	423	482	400	1244	1427	1705	1481	235	254	191	222	145	141	143	179
SNOG_00711	scaffold_001;scaffold_001;scaffold_001;scaffold_001	1616064;1616412;1616760;1617217	1616362;1616714;1617157;1617260	+;+;+;+	1044	0	0	0	1	0	1	1	2	4	2	2	1	3	4	1	1
SNOG_00712	scaffold_001;scaffold_001;scaffold_001	1617715;1618128;1618492	1618072;1618440;1618531	-;-;-	711	10	20	15	17	81	89	74	115	32	25	45	33	18	31	24	21
SNOG_00713	scaffold_001;scaffold_001;scaffold_001	1619714;1620892;1621153	1620844;1621103;1621378	-;-;-	1569	105	266	302	202	1016	965	1118	1995	468	318	424	372	440	433	384	404
SNOG_00714	scaffold_001;scaffold_001;scaffold_001;scaffold_001;scaffold_001;scaffold_001;scaffold_001;scaffold_001;scaffold_001	1621641;1621641;1621954;1621954;1622039;1622410;1622410;1623005;1623005	1621896;1621896;1622355;1621987;1622355;1622956;1622956;1623126;1623126	+;+;+;+;+;+;+;+;+	1327	882	1123	1440	1211	5771	5949	5921	8109	4635	2000	4242	2396	3402	1941	3927	1993
SNOG_00715	scaffold_001;scaffold_001;scaffold_001;scaffold_001	1623454;1623953;1624164;1624334	1623859;1624108;1624230;1624528	+;+;+;+	824	498	818	1076	729	2602	3211	2992	3588	2968	2745	2548	2712	1697	2025	1732	1712
SNOG_00716	scaffold_001;scaffold_001	1624973;1625424	1625372;1626376	+;+	1353	218	291	326	331	1029	1108	1189	1516	1029	691	854	713	715	856	688	607
SNOG_30044	scaffold_001	1626670	1627100	+	431	7	20	18	20	42	64	49	50	52	60	51	61	35	49	54	17
SNOG_00718	scaffold_001;scaffold_001	1627568;1627754	1627701;1627964	+;+	345	32	45	26	29	40	46	42	126	67	41	87	41	67	48	45	20
SNOG_00719	scaffold_001	1630504	1631589	+	1086	0	0	0	1	0	0	0	0	0	0	0	0	0	1	0	0
SNOG_00720	scaffold_001;scaffold_001	1631680;1631975	1631838;1632034	-;-	219	0	0	0	0	0	0	0	0	0	0	0	0	0	0	0	0
SNOG_00726	scaffold_001	1636950	1637633	+	684	1	1	3	0	5	5	3	1	0	3	2	3	4	1	2	0
SNOG_00728	scaffold_001	1639761	1640099	+	339	0	0	0	0	0	0	0	0	0	1	1	0	1	1	0	0
SNOG_00729	scaffold_001;scaffold_001;scaffold_001	1640316;1641164;1642186	1641116;1642091;1642356	-;-;-	1900	111	157	191	139	500	851	524	565	1127	897	1007	1049	1339	1268	1059	1035
SNOG_00730	scaffold_001;scaffold_001;scaffold_001	1642705;1642850;1646741	1642803;1646682;1646779	+;+;+	3971	164	216	281	180	1129	975	801	1087	2126	1628	1985	1764	1747	2006	1856	1620
SNOG_00731	scaffold_001;scaffold_001;scaffold_001	1647143;1647734;1648385	1647671;1648198;1649143	+;+;+	1753	2	10	12	5	10	13	14	9	24	11	30	15	8	8	6	6
SNOG_00732	scaffold_001;scaffold_001	1649484;1649647	1649585;1650221	+;+	677	61	122	178	161	480	632	576	604	2272	3547	1824	3095	430	330	295	480
SNOG_00733	scaffold_001;scaffold_001;scaffold_001;scaffold_001	1650404;1651896;1652607;1653211	1651843;1652558;1653023;1653561	-;-;-;-	2871	339	346	388	218	1591	1396	1300	1599	890	760	854	730	607	632	565	738
SNOG_00734	scaffold_001	1654591	1656477	-	1887	15	10	16	9	66	84	95	113	4	1	1	0	0	3	1	1
SNOG_00735	scaffold_001;scaffold_001;scaffold_001	1657384;1657668;1657771	1657598;1657721;1657891	-;-;-	390	50	44	47	26	191	221	189	227	93	107	73	95	37	77	62	71
SNOG_00736	scaffold_001;scaffold_001;scaffold_001;scaffold_001	1658534;1658742;1659099;1659572	1658692;1659043;1659525;1660392	+;+;+;+	1709	433	377	430	201	3553	5102	3625	3393	278	206	244	258	360	554	267	416
SNOG_00737	scaffold_001;scaffold_001;scaffold_001	1661117;1661821;1662470	1661773;1662418;1663633	+;+;+	2419	59	79	89	59	394	353	428	546	66	81	58	93	50	61	62	68
SNOG_00738	scaffold_001;scaffold_001;scaffold_001;scaffold_001	1664100;1664296;1664575;1665241	1664240;1664522;1665185;1666105	+;+;+;+	1844	32	49	39	38	171	240	180	216	750	969	933	1377	2896	4765	2120	4994
SNOG_00739	scaffold_001;scaffold_001;scaffold_001	1666462;1668149;1668489	1668096;1668409;1668706	-;-;-	2114	447	490	592	505	1670	1575	1507	1846	1875	1154	1702	1225	1221	1043	1390	1095
SNOG_00740	scaffold_001;scaffold_001;scaffold_001	1668802;1669563;1669630	1669513;1669580;1669772	-;-;-	873	79	143	166	131	521	585	577	727	1230	894	1084	1003	849	1070	944	966
SNOG_00741	scaffold_001;scaffold_001	1670065;1671117	1671066;1671404	+;+	1290	46	44	57	50	272	242	258	328	187	176	154	184	130	146	154	112
SNOG_00742	scaffold_001;scaffold_001;scaffold_001	1671473;1674753;1675474	1674703;1675416;1675952	-;-;-	4374	14	6	7	14	18	31	19	45	41	29	49	23	24	21	40	18
SNOG_00743	scaffold_001;scaffold_001;scaffold_001;scaffold_001	1676293;1676637;1677008;1677094	1676588;1676958;1677032;1677175	-;-;-;-	725	198	311	425	310	1581	1621	1568	2231	1296	865	1120	886	1008	1655	1179	993
SNOG_00744	scaffold_001;scaffold_001;scaffold_001;scaffold_001	1677358;1677427;1677925;1680268	1677375;1677875;1680220;1680975	+;+;+;+	3471	100	198	176	99	671	618	504	758	426	290	406	282	333	434	353	236
SNOG_00745	scaffold_001	1681244	1684509	+	3266	128	179	194	166	1110	757	729	897	1314	1345	1228	1248	1038	1056	1003	950
SNOG_00746	scaffold_001;scaffold_001;scaffold_001;scaffold_001;scaffold_001	1685115;1685367;1685476;1685763;1686299	1685316;1685423;1685712;1686251;1687055	+;+;+;+;+	1742	421	692	848	618	3010	2941	2806	3435	5882	4031	5265	4789	3606	4090	3949	3567
SNOG_00747	scaffold_001	1687106	1687955	-	850	72	121	137	97	390	414	451	534	758	366	662	412	403	427	474	274
SNOG_30045	scaffold_001	1688428	1689646	-	1219	5	5	5	3	37	44	16	18	17	62	15	72	36	26	30	47
SNOG_00749	scaffold_001;scaffold_001;scaffold_001;scaffold_001;scaffold_001;scaffold_001;scaffold_001	1689976;1690317;1691644;1691849;1692592;1692760;1692945	1690262;1691598;1691783;1692497;1692708;1692891;1693135	-;-;-;-;-;-;-	2798	352	410	454	201	2120	1807	1607	1796	1814	2082	1814	2023	1280	1351	1445	1448
SNOG_00750	scaffold_001;scaffold_001;scaffold_001;scaffold_001;scaffold_001	1693420;1693600;1693803;1694137;1694535	1693536;1693753;1694089;1694485;1695391	+;+;+;+;+	1764	126	297	331	255	930	908	911	1380	773	566	651	598	395	446	455	417
SNOG_00751	scaffold_001;scaffold_001	1695647;1695994	1695938;1696363	+;+	662	2	11	13	3	33	26	19	34	11	8	18	12	7	9	6	5
SNOG_00752	scaffold_001;scaffold_001;scaffold_001;scaffold_001;scaffold_001;scaffold_001	1696527;1696897;1698111;1698220;1698394;1698490	1696843;1698043;1698165;1698313;1698437;1698595	-;-;-;-;-;-	1763	1248	1817	2239	2648	3330	3916	3914	4328	7310	8517	6218	8504	5970	6355	6134	4636
SNOG_00754	scaffold_001;scaffold_001;scaffold_001	1698849;1699714;1699839	1699655;1699785;1700300	-;-;-	1341	588	728	926	802	2912	2794	2756	3890	2369	2260	2199	2304	1862	2151	1670	1470
SNOG_00755	scaffold_001;scaffold_001;scaffold_001;scaffold_001	1700760;1701003;1701225;1702348	1700954;1701176;1702284;1702502	-;-;-;-	1584	750	1046	1552	1202	4100	4181	4525	5663	3739	3112	3355	3155	2006	2211	1926	1839
SNOG_00757	scaffold_001;scaffold_001	1705444;1709614	1709565;1709808	-;-	4317	41	80	59	34	80	92	92	131	221	199	184	240	39	65	54	44
SNOG_00758	scaffold_001;scaffold_001;scaffold_001;scaffold_001;scaffold_001;scaffold_001	1709914;1710054;1710327;1711054;1711253;1711422	1710006;1710277;1710997;1711186;1711366;1711770	-;-;-;-;-;-	1584	33	50	44	17	93	89	89	128	98	86	107	93	51	65	56	52
SNOG_00760	scaffold_001	1712107	1712801	-	695	13	9	20	16	54	63	68	80	15	4	9	6	4	7	8	5
SNOG_00761	scaffold_001;scaffold_001;scaffold_001;scaffold_001;scaffold_001	1713037;1714778;1715297;1715608;1716455	1714689;1715224;1715552;1715658;1716763	-;-;-;-;-	2716	1927	2781	3584	2934	9488	7748	8045	10252	7814	6116	7435	6373	7442	7635	7850	4724
SNOG_00764	scaffold_001;scaffold_001	1720515;1721581	1721529;1723262	+;+	2697	436	631	822	805	2185	2008	2044	2861	1034	447	961	563	674	873	647	619
SNOG_00766	scaffold_001;scaffold_001;scaffold_001;scaffold_001;scaffold_001	1723522;1723799;1724579;1724827;1725648	1723746;1724529;1724776;1725595;1725938	+;+;+;+;+	2214	271	303	367	269	1091	1316	1166	1149	3092	3313	3054	3411	1888	2171	1908	1878
SNOG_00767	scaffold_001;scaffold_001;scaffold_001;scaffold_001	1726069;1726388;1726505;1726610	1726329;1726450;1726557;1726680	-;-;-;-	448	618	964	1300	942	4164	4551	4662	5079	4271	3026	3743	3307	3135	3633	3604	2603
SNOG_00769	scaffold_001;scaffold_001;scaffold_001;scaffold_001	1726906;1727475;1728149;1728811	1727349;1728099;1728762;1729186	+;+;+;+	2059	298	422	509	503	1335	1326	1302	1593	1646	1377	1455	1417	989	1032	1126	863
SNOG_00771	scaffold_001;scaffold_001	1731860;1732481	1732426;1733233	-;-	1320	217	233	305	190	1436	1459	1361	1685	759	1398	711	1073	457	601	596	559
SNOG_30046	scaffold_001;scaffold_001	1737339;1738334	1738281;1738374	-;-	984	1634	2620	3175	1985	4064	3878	4167	5982	2157	1724	1523	1723	1331	858	1647	1165
SNOG_00774	scaffold_001;scaffold_001	1740910;1741763	1741679;1742006	-;-	1014	62	77	111	112	287	238	309	410	422	459	397	514	223	247	265	314
SNOG_30047	scaffold_001;scaffold_001;scaffold_001	1742199;1742397;1742587	1742346;1742538;1743631	+;+;+	1335	87	154	208	179	542	517	548	849	713	552	641	647	362	437	380	413
SNOG_00776	scaffold_001;scaffold_001;scaffold_001;scaffold_001;scaffold_001;scaffold_001;scaffold_001;scaffold_001;scaffold_001	1744193;1744193;1744606;1744794;1744794;1745030;1745030;1745389;1745389	1744376;1744739;1744739;1744977;1744977;1745342;1745342;1745838;1745838	+;+;+;+;+;+;+;+;+	1494	379	715	855	445	1237	2861	1714	1344	4306	6646	3867	7617	8356	9293	8009	8234
SNOG_00777	scaffold_001;scaffold_001;scaffold_001	1746141;1747214;1747409	1747162;1747347;1747536	-;-;-	1284	47	88	120	44	250	300	315	297	378	243	348	271	112	153	147	152
SNOG_00778	scaffold_001;scaffold_001	1748083;1748487	1748434;1748496	+;+	362	102	186	195	161	541	502	517	685	550	287	477	316	327	286	347	232
SNOG_00779	scaffold_001;scaffold_001	1748757;1750656	1750585;1750698	-;-	1872	70	109	128	82	302	321	305	365	1161	1265	1066	1376	676	907	682	818
SNOG_00781	scaffold_001;scaffold_001;scaffold_001;scaffold_001;scaffold_001	1753882;1754644;1754876;1755314;1755419	1754593;1754826;1755256;1755370;1755619	-;-;-;-;-	1534	350	413	492	361	970	861	994	1239	238	402	264	437	523	443	563	264
SNOG_00783	scaffold_001	1758691	1759056	+	366	71	95	98	72	327	428	505	550	286	300	151	173	85	43	102	60
SNOG_00784	scaffold_001;scaffold_001	1759584;1763257	1762789;1763322	-;-	3272	368	573	690	468	1970	1662	1770	2089	2432	2610	2308	2545	1565	1937	1631	1483
SNOG_00787	scaffold_001;scaffold_001;scaffold_001	1764168;1764803;1765225	1764750;1765150;1765319	-;-;-	1026	969	3628	3818	1687	11393	9754	8382	15469	28995	17414	26656	19983	17484	25941	16215	18682
SNOG_00788	scaffold_001;scaffold_001	1767024;1768648	1768587;1768826	+;+	1743	88	79	71	79	738	986	934	900	582	379	589	463	412	560	448	847
SNOG_00789	scaffold_001;scaffold_001;scaffold_001	1769256;1769882;1771528	1769810;1771225;1771605	-;-;-	1977	30	40	58	36	203	175	166	199	214	276	193	242	130	150	121	159
SNOG_00790	scaffold_001;scaffold_001	1771841;1773363	1773306;1773448	-;-	1552	618	751	872	611	1649	1682	1792	2026	2693	3204	2518	3151	1836	1620	1728	1852
SNOG_00791	scaffold_001;scaffold_001;scaffold_001;scaffold_001	1774823;1775761;1776155;1776319	1775708;1776107;1776266;1776380	-;-;-;-	1407	533	814	1079	987	3175	2845	3128	4399	4415	2931	3994	3392	3039	3186	3259	2620
SNOG_00794	scaffold_001;scaffold_001;scaffold_001;scaffold_001;scaffold_001	1777101;1778100;1778984;1779197;1779532	1778049;1778932;1779151;1779480;1780666	-;-;-;-;-	3369	254	311	384	250	1114	996	1094	1223	1576	1312	1394	1334	1313	1165	1451	1159
SNOG_00795	scaffold_001;scaffold_001;scaffold_001	1781681;1781893;1782741	1781842;1782687;1783238	+;+;+	1455	18	29	36	26	44	41	48	47	28	25	43	21	19	26	34	22
SNOG_00796	scaffold_001;scaffold_001;scaffold_001;scaffold_001	1783319;1783688;1783861;1784119	1783629;1783812;1784058;1784768	-;-;-;-	1284	17	35	47	44	131	139	128	151	74	55	65	60	47	46	72	37
SNOG_00797	scaffold_001;scaffold_001	1785244;1787554	1787507;1787743	-;-	2454	42	69	60	70	226	249	231	222	172	147	150	110	172	168	216	167
SNOG_00798	scaffold_001;scaffold_001	1788344;1788777	1788718;1789830	+;+	1429	326	467	568	734	1638	1579	1770	2167	1850	1410	1911	1541	1460	1536	1606	1188
SNOG_00799	scaffold_001;scaffold_001	1790740;1791587	1791319;1791824	-;-	818	850	1143	1375	1029	2759	2373	2573	3072	2719	1928	2557	1842	3047	2544	3766	3257
SNOG_00801	scaffold_001;scaffold_001;scaffold_001;scaffold_001;scaffold_001	1793599;1793692;1794143;1794362;1794585	1793636;1794091;1794310;1794533;1794811	-;-;-;-;-	1005	13	22	28	13	19	23	10	18	9	10	5	11	8	6	18	19
SNOG_00802	scaffold_001;scaffold_001;scaffold_001;scaffold_001	1796085;1796253;1797042;1797214	1796196;1796990;1797166;1797327	+;+;+;+	1089	123	98	127	55	695	726	802	634	143	105	124	105	169	293	195	278
SNOG_00803	scaffold_001;scaffold_001	1797475;1799000	1798942;1799747	-;-	2216	182	134	229	86	2192	2334	2128	2626	79	92	76	73	137	154	121	121
SNOG_00805	scaffold_001;scaffold_001;scaffold_001;scaffold_001;scaffold_001	1800771;1801015;1801825;1801946;1802381	1800955;1801769;1801897;1802326;1802612	+;+;+;+;+	1626	414	299	483	166	6492	6891	7908	8609	48	33	43	46	48	68	47	50
SNOG_00806	scaffold_001;scaffold_001	1802822;1803399	1803298;1803562	-;-	641	372	505	536	368	1429	1391	1318	1398	4113	5131	3732	5104	3315	3318	3256	3374
SNOG_00807	scaffold_001;scaffold_001;scaffold_001	1804767;1805305;1805847	1805257;1805795;1806080	-;-;-	1216	1145	1382	1356	902	8760	7533	5548	3254	26523	28659	26483	35824	48696	46865	44879	45073
SNOG_00809	scaffold_001;scaffold_001;scaffold_001	1809453;1809920;1810910	1809862;1810849;1811065	+;+;+	1496	214	1123	1370	959	2241	2109	1378	2644	51840	32499	48554	33384	15450	6500	19996	9360
SNOG_00810	scaffold_001	1811469	1813997	-	2529	156	181	200	188	827	660	702	840	1249	1029	1154	857	914	708	1018	662
SNOG_00811	scaffold_001	1814283	1816283	+	2001	113	147	160	165	499	561	539	701	361	353	341	387	247	308	275	247
SNOG_00812	scaffold_001;scaffold_001;scaffold_001	1816480;1817454;1818974	1817402;1818924;1819743	-;-;-	3164	88	194	245	207	493	408	447	598	2797	4180	2603	4099	1809	1572	1487	2124
SNOG_00813	scaffold_001;scaffold_001	1821223;1821707	1821653;1821982	+;+	707	277	289	406	266	978	1192	958	1159	1757	2864	1525	2912	1560	1748	1158	1844
SNOG_00814	scaffold_001;scaffold_001	1822416;1823155	1823099;1823691	-;-	1221	96	170	194	239	332	378	432	451	3567	3627	3184	3767	3108	3200	3081	3400
SNOG_00815	scaffold_001;scaffold_001	1824808;1825429	1825374;1825962	-;-	1101	209	155	460	142	4956	7815	7282	7026	49	37	44	39	27	28	35	34
SNOG_00816	scaffold_001	1826507	1828260	-	1754	183	215	331	276	1282	1238	1294	1598	711	685	709	755	607	668	501	598
SNOG_00817	scaffold_001;scaffold_001;scaffold_001;scaffold_001;scaffold_001	1828634;1829117;1831433;1832097;1832346	1829066;1831381;1831989;1832266;1832650	-;-;-;-;-	3730	671	918	1053	898	4009	3519	3324	4181	10569	8354	9282	8871	7576	7242	6834	6612
SNOG_00818	scaffold_001	1833097	1834423	-	1327	127	150	183	134	558	558	545	674	433	318	383	380	372	392	319	337
SNOG_00819	scaffold_001;scaffold_001;scaffold_001	1834654;1835200;1836567	1835141;1836438;1836577	-;-;-	1738	1620	2029	3229	3532	3760	4237	5803	6654	9335	6503	8866	7235	4406	4665	4384	4068
SNOG_00820	scaffold_001;scaffold_001;scaffold_001;scaffold_001	1837656;1837847;1837946;1838045	1837768;1837886;1837988;1838225	+;+;+;+	377	381	589	701	768	1926	1812	2191	2787	2113	2135	1838	2095	1855	2154	1799	1877
SNOG_00821	scaffold_001	1838528	1840918	-	2391	39	63	56	60	338	316	239	348	369	238	305	294	171	280	223	235
SNOG_00822	scaffold_001;scaffold_001;scaffold_001	1842216;1842381;1842517	1842332;1842467;1842780	+;+;+	468	1	2	3	1	12	6	3	6	3	2	6	3	1	3	4	1
SNOG_30048	scaffold_001;scaffold_001	1843242;1844052	1843992;1844281	-;-	981	792	1340	1462	1399	3508	3111	3449	4983	1693	1400	1461	1419	1820	1923	1993	914
SNOG_30049	scaffold_001	1845715	1846736	-	1022	54	74	65	80	240	240	284	352	13813	19398	10976	16677	3998	5326	4486	3393
SNOG_00826	scaffold_001	1847077	1848091	-	1015	1	1	5	4	7	10	3	6	7	12	2	7	9	10	15	5
SNOG_00828	scaffold_001	1848912	1850864	+	1953	57	100	103	53	331	317	329	425	106	105	103	92	66	68	62	45
SNOG_30050	scaffold_001;scaffold_001;scaffold_001	1851094;1851336;1851868	1851278;1851812;1851876	+;+;+	671	40	55	69	47	214	275	235	366	371	323	366	298	218	255	283	212
SNOG_00829	scaffold_001;scaffold_001;scaffold_001;scaffold_001;scaffold_001;scaffold_001	1852016;1852715;1853183;1853382;1854291;1854803	1852654;1853132;1853333;1854241;1854643;1854817	-;-;-;-;-;-	2436	709	1029	1065	842	718	930	762	912	6261	4059	5906	4196	7017	7701	9286	8563
SNOG_00830	scaffold_001;scaffold_001;scaffold_001	1856203;1856768;1857271	1856628;1857194;1857379	-;-;-	962	114	199	194	180	532	612	614	745	505	544	485	583	358	407	364	313
SNOG_00831	scaffold_001	1858403	1860630	-	2228	107	206	130	310	187	197	184	221	954	495	798	708	1284	1222	1579	1065
SNOG_00832	scaffold_001	1861260	1862134	-	875	151	230	239	108	1604	1772	1557	1924	840	574	786	573	552	586	620	561
SNOG_00833	scaffold_001;scaffold_001;scaffold_001	1862903;1863278;1863368	1863221;1863315;1866622	+;+;+	3612	154	211	265	153	1096	881	845	982	1852	1401	1640	1328	911	1030	1001	863
SNOG_00835	scaffold_001;scaffold_001	1867157;1867649	1867558;1867726	-;-	480	13	16	11	5	38	39	29	51	41	28	34	27	28	29	20	21
SNOG_00836	scaffold_001;scaffold_001;scaffold_001;scaffold_001	1868394;1868682;1869352;1869673	1868632;1869301;1869619;1869805	-;-;-;-	1260	78	140	168	123	503	531	536	671	610	534	571	561	382	417	362	292
SNOG_00837	scaffold_001;scaffold_001	1870018;1870097	1870042;1872102	+;+	2031	442	601	813	699	2006	1830	1954	2671	966	503	911	518	1021	1150	905	766
SNOG_00839	scaffold_001;scaffold_001	1872693;1873118	1873067;1874307	+;+	1565	273	409	425	879	557	531	687	1047	2550	2569	1767	2732	1991	2790	2695	2422
SNOG_00840	scaffold_001;scaffold_001	1874878;1875338	1875280;1875780	-;-	846	1	4	3	7	7	4	2	3	27	15	24	11	18	16	25	7
SNOG_00841	scaffold_001;scaffold_001;scaffold_001	1876154;1877677;1877883	1877607;1877829;1878174	-;-;-	1899	1531	2137	3896	5062	2667	3124	5460	5792	6571	5254	6084	4895	7038	6103	6636	5934
SNOG_00842	scaffold_001;scaffold_001;scaffold_001	1878666;1880108;1880286	1880054;1880239;1880355	-;-;-	1591	216	232	420	403	1075	1154	1336	1717	1061	669	989	731	767	1337	704	925
SNOG_00844	scaffold_001	1881972	1882478	+	507	79	63	71	49	430	519	527	687	22	3	18	11	18	5	19	9
SNOG_00847	scaffold_001;scaffold_001;scaffold_001	1884802;1884976;1885684	1884921;1885635;1886607	-;-;-	1704	3	0	2	1	16	14	6	5	13	13	11	11	22	28	21	17
SNOG_00848	scaffold_001;scaffold_001;scaffold_001	1887056;1887274;1887613	1887221;1887565;1887672	-;-;-	518	574	755	947	664	5399	5410	5269	5391	6113	5535	5568	5998	6007	6216	5854	5491
SNOG_00849	scaffold_001	1892470	1893703	+	1234	0	0	0	0	0	2	0	0	0	2	0	2	2	0	1	0
SNOG_00851	scaffold_001;scaffold_001;scaffold_001;scaffold_001;scaffold_001	1894252;1894650;1894785;1894866;1894943	1894599;1894740;1894814;1894892;1895022	-;-;-;-;-	576	356	420	609	356	1900	1960	1845	2256	3298	3219	2862	3412	1857	2283	1816	2152
SNOG_00853	scaffold_001;scaffold_001	1895609;1897108	1897061;1898601	+;+	2947	439	596	722	586	2275	1965	1913	2280	3505	3140	3186	2871	3508	2899	3357	2868
SNOG_00854	scaffold_001;scaffold_001	1898935;1899486	1899422;1899756	-;-	759	12	16	23	24	98	90	87	109	47	33	45	37	32	36	37	21
SNOG_00855	scaffold_001	1899959	1900702	+	744	93	117	145	121	458	480	565	503	297	237	318	213	164	214	157	227
SNOG_00856	scaffold_001;scaffold_001;scaffold_001;scaffold_001;scaffold_001;scaffold_001;scaffold_001;scaffold_001	1901334;1901604;1901700;1902463;1902623;1902863;1903042;1903444	1901553;1901644;1902296;1902558;1902800;1902979;1903385;1904138	+;+;+;+;+;+;+;+	2288	153	210	234	146	701	755	663	642	690	645	616	700	424	400	387	260
SNOG_00859	scaffold_001;scaffold_001	1904406;1904492	1904438;1905493	+;+	1035	151	175	247	155	584	647	618	776	287	153	234	186	121	162	148	81
SNOG_30052	scaffold_001;scaffold_001;scaffold_001	1905844;1906295;1907823	1906242;1907772;1909128	+;+;+	3183	488	755	936	674	2411	2352	2277	2783	3965	3387	3536	3584	3454	3389	3359	3174
SNOG_00861	scaffold_001;scaffold_001;scaffold_001;scaffold_001	1909362;1909537;1909986;1910254	1909481;1909939;1910202;1910293	-;-;-;-	780	36	20	21	19	12	5	0	2	84	109	90	315	1	2	2	1
SNOG_30053	scaffold_001;scaffold_001;scaffold_001;scaffold_001	1910957;1911380;1911718;1912161	1911326;1911653;1912101;1912745	-;-;-;-	1613	130	110	150	104	311	317	208	293	279	355	268	370	450	272	358	352
SNOG_00862	scaffold_001;scaffold_001	1915340;1915487	1915414;1916427	+;+	1016	142	129	151	286	1395	1159	1063	1348	3011	2657	1503	4039	4452	3269	5150	6849
SNOG_00863	scaffold_001;scaffold_001	1917575;1919644	1919593;1919739	-;-	2115	362	247	345	357	1759	1231	1968	2130	23	32	21	33	31	38	24	29
SNOG_00865	scaffold_001;scaffold_001	1921428;1924304	1924255;1924615	-;-	3140	2436	3264	4220	3847	4323	3398	4182	5034	32641	38254	31025	32910	8026	7695	8601	7831
SNOG_00868	scaffold_001	1928832	1929602	-	771	6	14	8	11	4	4	6	9	11	12	14	17	7	4	10	7
SNOG_00869	scaffold_001;scaffold_001;scaffold_001;scaffold_001;scaffold_001;scaffold_001;scaffold_001	1930820;1931235;1931425;1931835;1931971;1932184;1932468	1931182;1931370;1931782;1931917;1932079;1932420;1932978	+;+;+;+;+;+;+	1797	1	1	2	0	1	5	4	3	7	10	6	4	5	5	6	3
SNOG_00870	scaffold_001;scaffold_001;scaffold_001	1934257;1934410;1937088	1934344;1937037;1937209	+;+;+	2838	56	87	102	54	279	229	240	293	409	276	357	272	213	224	278	229
SNOG_00871	scaffold_001	1937461	1938198	-	738	6	17	25	27	30	43	39	64	25	19	31	20	23	77	34	23
SNOG_00872	scaffold_001;scaffold_001	1938577;1938753	1938630;1939412	+;+	714	82	53	49	55	220	272	251	257	180	112	170	98	165	225	158	162
SNOG_00873	scaffold_001;scaffold_001	1939796;1939922	1939872;1941056	-;-	1212	54	121	103	67	282	222	254	311	504	522	488	582	349	310	316	250
SNOG_00874	scaffold_001;scaffold_001;scaffold_001;scaffold_001	1941438;1941565;1941683;1941769	1941514;1941628;1941714;1941910	-;-;-;-	315	29	32	57	28	133	136	120	156	131	117	118	101	65	77	73	60
SNOG_00875	scaffold_001;scaffold_001	1942334;1943239	1943139;1943634	+;+	1202	174	336	392	142	1182	1059	1034	1305	1584	1098	1487	1077	597	526	677	640
SNOG_00876	scaffold_001;scaffold_001;scaffold_001	1943854;1944624;1945206	1944563;1945157;1945251	-;-;-	1290	5	2	13	1	13	18	15	12	34	57	29	39	76	64	49	85
SNOG_00877	scaffold_001;scaffold_001	1945663;1948095	1948032;1948163	-;-	2439	2693	5678	7156	6140	29644	21897	25248	35835	194598	170866	158295	169143	294330	337160	164559	354114
SNOG_00878	scaffold_001;scaffold_001	1948694;1949704	1949643;1949778	+;+	1025	78	104	121	76	381	320	354	445	690	382	395	380	1380	1036	1274	1309
SNOG_00879	scaffold_001;scaffold_001;scaffold_001;scaffold_001	1949944;1950143;1950421;1950678	1950087;1950371;1950624;1950904	+;+;+;+	804	5	12	12	6	53	36	36	42	147	156	126	144	525	433	364	496
SNOG_00880	scaffold_001	1950974	1952116	-	1143	237	181	292	98	2014	1877	1782	2247	87	96	95	78	64	71	43	46
SNOG_00881	scaffold_001;scaffold_001;scaffold_001	1953268;1953750;1954279	1953696;1954227;1955072	+;+;+	1701	616	342	514	195	4794	4850	5726	5696	39	47	32	36	24	23	29	33
SNOG_00882	scaffold_001;scaffold_001;scaffold_001;scaffold_001	1955705;1955896;1955974;1956265	1955845;1955908;1956213;1957461	+;+;+;+	1591	51	68	85	41	158	202	108	118	334	373	297	372	445	399	442	377
SNOG_00883	scaffold_001	1960257	1963300	+	3044	728	958	1221	1006	4090	3678	3894	4754	1375	1143	1401	1168	1744	1344	1459	1050
SNOG_00886	scaffold_001;scaffold_001;scaffold_001;scaffold_001	1964187;1965111;1965697;1966169	1965057;1965618;1966105;1966414	+;+;+;+	2034	686	825	1096	965	1977	2038	2063	2621	1360	1235	1317	1193	731	604	691	539
SNOG_00887	scaffold_001;scaffold_001;scaffold_001	1967041;1967585;1968295	1967532;1968241;1968425	-;-;-	1280	2005	2654	3238	2480	8994	7416	7156	9368	349	217	158	249	457	281	414	781
SNOG_00888	scaffold_001;scaffold_001	1970253;1971075	1971015;1971181	-;-	870	152	250	302	222	615	629	678	813	192	242	223	234	95	192	70	226
SNOG_00889	scaffold_001;scaffold_001;scaffold_001;scaffold_001	1971714;1971930;1972214;1972604	1971879;1972162;1972552;1972679	-;-;-;-	814	177	122	165	113	1732	2165	2195	2204	55	50	48	56	38	47	37	34
SNOG_00890	scaffold_001;scaffold_001	1973535;1974057	1974002;1974442	-;-	854	48	70	27	58	233	226	222	282	194	205	183	196	127	183	141	149
SNOG_00891	scaffold_001;scaffold_001;scaffold_001	1974858;1976138;1976238	1976075;1976185;1976330	-;-;-	1359	21	30	34	34	115	118	95	115	24	14	18	15	9	4	8	5
SNOG_00892	scaffold_001;scaffold_001	1978209;1978551	1978288;1981904	+;+	3434	346	419	533	303	2254	1792	1849	2376	1192	843	1127	722	670	569	795	510
SNOG_00896	scaffold_001;scaffold_001;scaffold_001	1984769;1985544;1986388	1985494;1986324;1986585	+;+;+	1705	320	362	384	199	2051	1978	1643	1708	2845	1806	2649	1998	2295	3302	2526	2281
SNOG_00897	scaffold_001;scaffold_001;scaffold_001	1986781;1987091;1989631	1987017;1989582;1990192	-;-;-	3291	341	435	448	263	2010	1879	1774	2021	2234	2215	2182	1995	1035	904	1085	930
SNOG_00898	scaffold_001;scaffold_001	1990824;1990912	1990856;1992078	+;+	1200	114	182	218	129	862	659	679	901	870	670	798	654	540	703	713	546
SNOG_00899	scaffold_001;scaffold_001;scaffold_001	1992576;1992844;1992983	1992771;1992931;1994379	+;+;+	1681	143	156	214	145	930	816	593	735	2269	2195	1939	2232	1058	1219	1281	1478
SNOG_00900	scaffold_001;scaffold_001	1994435;1996036	1995982;1996116	-;-	1629	89	99	118	88	437	453	437	597	635	575	589	563	313	419	380	395
SNOG_00901	scaffold_001	1996321	1997519	-	1199	195	291	342	219	1416	1355	1129	1661	1459	944	1281	1018	1421	1409	1309	1174
SNOG_00902	scaffold_001;scaffold_001;scaffold_001;scaffold_001;scaffold_001	1998917;1999064;1999305;2000297;2000515	1999017;1999253;2000245;2000463;2000738	+;+;+;+;+	1623	181	133	173	151	119	159	133	156	29	14	25	32	24	38	41	27
SNOG_00903	scaffold_001	2001417	2002352	-	936	128	194	265	155	823	712	635	924	848	662	767	679	470	460	598	368
SNOG_00904	scaffold_001;scaffold_001;scaffold_001	2002412;2002615;2002703	2002561;2002654;2004722	+;+;+	2210	55	112	107	66	475	438	426	515	774	787	659	874	587	697	594	705
SNOG_00905	scaffold_001;scaffold_001	2005185;2006409	2006360;2006988	+;+	1756	140	131	154	149	176	401	230	252	441	1097	453	1106	747	952	496	865
SNOG_00908	scaffold_001	2009532	2011073	+	1542	14	24	36	12	71	88	69	97	44	37	49	39	37	27	33	32
SNOG_30054	scaffold_001;scaffold_001	2011886;2012208	2012151;2012510	+;+	569	24	36	30	31	39	57	59	71	73	157	70	138	82	92	76	96
SNOG_00909	scaffold_001;scaffold_001;scaffold_001;scaffold_001	2015061;2016220;2017417;2017696	2016170;2017368;2017646;2017715	-;-;-;-	2509	1622	1517	1700	1219	4927	4905	4351	6128	656	708	678	655	1404	1188	1529	1044
SNOG_00911	scaffold_001;scaffold_001;scaffold_001;scaffold_001;scaffold_001	2018580;2018904;2019030;2019685;2020479	2018855;2018976;2019635;2020419;2020588	-;-;-;-;-	1800	269	345	509	355	1405	1282	1208	1623	1639	1116	1523	1227	1025	1209	1187	981
SNOG_00913	scaffold_001;scaffold_001;scaffold_001	2023493;2024436;2024942	2024374;2024879;2025595	-;-;-	1980	24	24	24	17	79	74	82	66	33	18	31	25	23	18	22	20
SNOG_00914	scaffold_001;scaffold_001;scaffold_001;scaffold_001	2026533;2027060;2027477;2027717	2027010;2027427;2027665;2027754	-;-;-;-	1073	7	13	13	5	4	9	8	8	70	138	55	133	14	7	8	8
SNOG_00915	scaffold_001	2029140	2030369	+	1230	12	11	3	6	7	21	4	17	7	13	6	7	6	14	15	14
SNOG_00916	scaffold_001;scaffold_001;scaffold_001	2030408;2031196;2031322	2031123;2031270;2032234	-;-;-	1704	4	2	4	1	6	4	5	5	9	4	7	9	9	7	6	8
SNOG_00917	scaffold_001	2033304	2037257	+	3954	82	129	122	69	401	543	366	445	625	598	561	575	444	546	452	504
SNOG_00918	scaffold_001;scaffold_001;scaffold_001	2037520;2038882;2040289	2038823;2040165;2040433	-;-;-	2733	129	155	229	169	536	600	509	646	1186	870	1003	875	1710	1311	1149	1254
SNOG_00919	scaffold_001;scaffold_001	2040450;2040920	2040870;2042409	+;+	1911	49	55	50	36	168	201	202	244	167	173	158	159	204	185	164	289
SNOG_00920	scaffold_001;scaffold_001	2043009;2043109	2043058;2044972	+;+	1914	32	28	44	26	93	90	79	85	25	28	32	27	38	28	28	37
SNOG_00921	scaffold_001;scaffold_001	2045408;2046515	2046432;2047259	-;-	1770	10	18	26	8	35	66	49	53	152	340	120	270	99	105	81	77
SNOG_00922	scaffold_001;scaffold_001	2048096;2048179	2048130;2049064	+;+	921	2	7	15	3	20	25	15	11	33	49	22	37	16	16	13	14
SNOG_00923	scaffold_001	2049168	2050379	-	1212	29	36	48	44	170	205	160	228	106	138	145	132	271	175	251	193
SNOG_00924	scaffold_001;scaffold_001	2051128;2051640	2051583;2051976	+;+	793	67	153	139	68	366	364	289	379	1018	929	872	963	1453	1191	1183	1421
SNOG_30056	scaffold_001;scaffold_001	2052105;2052593	2052538;2052776	-;-	618	60	87	116	189	237	331	260	346	450	545	427	464	333	323	318	252
SNOG_00926	scaffold_001;scaffold_001;scaffold_001;scaffold_001	2052999;2053372;2054481;2054838	2053326;2054434;2054606;2054860	-;-;-;-	1540	203	398	573	610	1359	1226	1487	2347	2745	2717	2508	2949	1650	3390	1710	1747
SNOG_00927	scaffold_001;scaffold_001	2055185;2055485	2055430;2055589	+;+	351	78	100	125	92	399	551	450	618	260	168	215	199	169	213	148	131
SNOG_00928	scaffold_001;scaffold_001;scaffold_001;scaffold_001;scaffold_001	2055910;2057641;2058624;2058805;2060122	2057590;2058575;2058745;2060067;2060373	-;-;-;-;-	4253	82	106	143	75	480	346	353	492	491	407	523	414	292	302	347	242
SNOG_00930	scaffold_001;scaffold_001;scaffold_001	2060590;2060916;2063674	2060857;2063624;2064347	+;+;+	3651	193	281	328	183	1637	1311	1272	1495	2995	2441	2710	2679	2552	2536	2700	2149
SNOG_00931	scaffold_001	2064808	2066427	+	1620	96	61	76	56	398	424	430	420	0	3	6	5	4	8	4	3
SNOG_00932	scaffold_001;scaffold_001	2066547;2068213	2068154;2068424	-;-	1820	2258	1603	1733	1146	2377	2842	2234	2501	9	3	11	2	1	2	4	4
SNOG_00935	scaffold_001	2070169	2071392	+	1224	1116	693	823	507	1066	1192	931	1102	0	0	2	1	1	2	0	0
SNOG_00936	scaffold_001;scaffold_001	2071486;2071828	2071776;2072424	-;-	888	200	224	267	254	995	1189	1088	1078	1616	956	1439	1083	1040	1032	960	717
SNOG_00937	scaffold_001;scaffold_001;scaffold_001	2072655;2072928;2074535	2072870;2074467;2074658	-;-;-	1880	640	937	1324	898	3975	3869	4041	4822	5370	4363	5001	4190	2279	2557	2717	2016
SNOG_00938	scaffold_001;scaffold_001	2075053;2075556	2075502;2076699	-;-	1594	47	81	100	52	106	100	106	173	462	579	395	530	67	65	67	69
SNOG_00939	scaffold_001;scaffold_001;scaffold_001;scaffold_001;scaffold_001	2077439;2078553;2078729;2079183;2079260	2078505;2078680;2079112;2079209;2079531	-;-;-;-;-	1878	1223	1450	1944	1484	5120	4407	4334	5482	4344	5283	4015	5180	5037	4438	4670	4558
SNOG_00940	scaffold_001;scaffold_001	2080048;2080820	2080572;2081904	+;+	1610	419	476	635	416	2178	1837	1851	2322	1673	1793	1677	1932	1635	1913	1600	1791
SNOG_00941	scaffold_001;scaffold_001;scaffold_001	2082227;2082820;2083320	2082744;2083263;2083521	-;-;-	1164	1361	1675	2249	2622	3648	3864	3428	3906	2053	1823	1423	1978	1965	1604	2104	2890
SNOG_00943	scaffold_001;scaffold_001	2084895;2085837	2085787;2086925	-;-	1982	1231	1405	1713	1403	3148	2366	2385	3432	2432	2481	1982	2280	1646	1055	1902	1605
SNOG_20010	scaffold_001	2087341	2088182	+	842	1	2	4	2	4	6	4	2	10	10	8	8	5	5	4	5
SNOG_30057	scaffold_001;scaffold_001	2090766;2091162	2091101;2092526	+;+	1701	72	155	162	105	202	180	205	321	252	176	241	200	109	127	100	134
SNOG_00946	scaffold_001;scaffold_001;scaffold_001;scaffold_001	2092891;2093166;2094150;2094370	2093102;2094102;2094320;2094713	+;+;+;+	1664	127	193	230	264	838	709	798	1064	665	567	622	620	416	479	436	377
SNOG_00947	scaffold_001	2095029	2096142	-	1114	2882	2132	2507	1478	3166	4004	3673	4015	84	41	64	43	30	35	36	26
SNOG_30058	scaffold_001;scaffold_001;scaffold_001	2096398;2096726;2096839	2096550;2096780;2099371	+;+;+	2741	353	283	270	162	907	849	813	922	320	275	327	269	198	191	197	217
SNOG_00949	scaffold_001;scaffold_001;scaffold_001;scaffold_001;scaffold_001	2099985;2100117;2100285;2100741;2101319	2100066;2100223;2100683;2101265;2101813	+;+;+;+;+	1608	514	337	320	204	1076	1361	1278	1156	12	26	15	26	26	12	9	15
SNOG_00950	scaffold_001;scaffold_001	2102029;2103160	2103111;2103576	-;-	1500	2066	1445	1622	1135	2913	3218	3103	3147	6	7	8	11	2	5	5	5
SNOG_00951	scaffold_001;scaffold_001	2103856;2104221	2104169;2104309	+;+	403	961	827	882	600	1533	1788	1760	1752	39	24	28	22	31	27	35	40
SNOG_00952	scaffold_001;scaffold_001	2104744;2105802	2105749;2106957	+;+	2162	1266	766	786	566	1053	1261	1085	1228	0	0	0	0	2	1	0	0
SNOG_00953	scaffold_001;scaffold_001;scaffold_001;scaffold_001	2107176;2107773;2107951;2108366	2107720;2107886;2108313;2108485	-;-;-;-	1142	67	118	148	43	806	862	792	725	1525	1213	1345	1314	1594	1843	1726	1846
SNOG_00954	scaffold_001	2110002	2112058	+	2057	139	264	249	271	751	758	611	792	802	1095	769	996	2528	1811	2210	3388
SNOG_00955	scaffold_001	2112395	2115469	+	3075	44	38	54	17	178	129	143	170	231	151	200	157	163	167	180	120
SNOG_00956	scaffold_001	2115755	2116450	-	696	114	111	175	99	361	394	414	483	854	511	721	686	543	496	587	429
SNOG_00958	scaffold_001;scaffold_001	2117869;2118340	2118287;2118586	-;-	666	37	45	49	27	203	228	193	266	319	307	331	392	224	267	235	240
SNOG_00959	scaffold_001;scaffold_001;scaffold_001;scaffold_001	2118826;2119114;2119238;2119513	2119061;2119182;2119462;2120028	+;+;+;+	1046	153	202	154	87	653	718	571	555	1000	819	997	1041	839	1039	922	836
SNOG_00960	scaffold_001;scaffold_001;scaffold_001;scaffold_001	2120625;2120942;2121400;2121808	2120883;2121343;2121749;2121972	-;-;-;-	1176	1252	2339	2426	1659	2943	4115	2527	3926	2414	1839	2252	1804	2036	2462	1888	2305
SNOG_00961	scaffold_001	2124341	2125792	+	1452	538	818	856	628	1100	966	831	937	2090	1711	1941	1837	1453	1380	1739	1279
SNOG_00962	scaffold_001;scaffold_001	2126131;2126473	2126418;2128464	-;-	2280	8	10	7	3	7	14	3	6	28	33	23	31	33	28	29	14
SNOG_00963	scaffold_001;scaffold_001;scaffold_001	2128789;2128908;2129514	2128859;2129462;2130159	-;-;-	1272	289	398	523	327	1541	1722	1607	1850	1006	860	1035	868	818	723	707	555
SNOG_00964	scaffold_001;scaffold_001;scaffold_001	2130523;2130763;2131226	2130715;2130939;2131841	+;+;+	986	133	178	242	153	773	787	789	1069	849	741	750	752	431	509	555	458
SNOG_00966	scaffold_001;scaffold_001;scaffold_001	2132327;2132912;2133257	2132857;2133157;2133805	+;+;+	1326	0	0	0	0	0	0	0	0	0	0	0	0	0	0	0	0
SNOG_00967	scaffold_001;scaffold_001;scaffold_001;scaffold_001	2135287;2135550;2136519;2136856	2135494;2136467;2136801;2137204	+;+;+;+	1758	557	348	452	377	2275	3088	2463	2602	18	22	20	16	12	12	10	16
SNOG_00968	scaffold_001;scaffold_001;scaffold_001;scaffold_001;scaffold_001;scaffold_001	2138559;2138821;2139096;2139215;2139618;2139790	2138766;2139025;2139164;2139569;2139737;2139831	+;+;+;+;+;+	999	153	53	57	39	341	584	548	333	0	1	5	3	2	1	1	1
SNOG_00969	scaffold_001;scaffold_001	2140038;2141779	2141579;2141795	-;-	1559	39	87	61	69	409	319	356	623	512	221	373	255	938	895	840	865
SNOG_00970	scaffold_001	2141975	2143109	+	1135	46	71	77	68	188	186	212	240	226	160	199	188	421	275	320	228
SNOG_00971	scaffold_001	2143457	2145124	-	1668	211	257	416	330	1331	1301	1370	1685	2054	2220	1869	1977	687	747	898	1054
SNOG_00972	scaffold_001;scaffold_001;scaffold_001;scaffold_001;scaffold_001	2145518;2145917;2146546;2146989;2147210	2145855;2146498;2146877;2147159;2147301	-;-;-;-;-	1515	216	287	301	165	746	555	623	865	789	889	732	863	179	208	227	217
SNOG_00974	scaffold_001;scaffold_001	2147879;2148626	2148575;2148908	-;-	980	350	417	468	392	1680	1587	1586	1984	1817	1426	1582	1365	1189	1017	1454	900
SNOG_30059	scaffold_001;scaffold_001;scaffold_001;scaffold_001	2148941;2149087;2149231;2149362	2149032;2149175;2149281;2149529	-;-;-;-	400	77	97	129	130	514	607	608	635	594	471	569	472	398	392	446	331
SNOG_00976	scaffold_001;scaffold_001;scaffold_001;scaffold_001;scaffold_001;scaffold_001	2150511;2150659;2150867;2150979;2151430;2151577	2150611;2150817;2150927;2151374;2151529;2152675	+;+;+;+;+;+	1916	389	540	641	373	2376	2334	2284	2727	3012	1442	2660	1627	1507	1557	1743	1181
SNOG_00978	scaffold_001;scaffold_001;scaffold_001;scaffold_001;scaffold_001;scaffold_001	2154310;2154577;2154784;2155102;2155452;2156059	2154528;2154727;2155052;2155397;2156009;2157010	+;+;+;+;+;+	2445	160	210	278	150	1375	942	957	1224	2801	2029	2625	2120	1787	1555	1949	1953
SNOG_00980	scaffold_001;scaffold_001	2158235;2160260	2160200;2160598	-;-	2305	231	328	390	316	1108	885	983	1478	395	182	384	187	225	199	213	128
SNOG_00981	scaffold_001;scaffold_001;scaffold_001;scaffold_001	2161280;2161559;2161877;2162418	2161507;2161825;2162365;2163326	+;+;+;+	1893	239	218	261	133	1195	1143	1220	1262	201	134	173	149	75	103	74	68
SNOG_00982	scaffold_001;scaffold_001	2163429;2164223	2164023;2164323	-;-	696	41	36	49	35	814	753	714	929	88	74	90	90	195	259	183	451
SNOG_00983	scaffold_001;scaffold_001;scaffold_001;scaffold_001	2165069;2165317;2165409;2165610	2165152;2165354;2165555;2165944	+;+;+;+	604	1668	2680	3697	3039	15471	14176	14177	20634	10282	6237	8956	7690	8972	12164	8056	8889
SNOG_00984	scaffold_001;scaffold_001	2166407;2167027	2166928;2167815	+;+	1311	226	273	322	273	1099	1218	1149	1122	2054	2287	1807	2088	1861	2107	1885	1830
SNOG_00985	scaffold_001;scaffold_001;scaffold_001;scaffold_001	2168011;2168442;2168747;2168922	2168390;2168675;2168845;2169012	-;-;-;-	804	1901	3026	4340	3469	19753	19683	18907	27647	13164	6929	12190	9190	10225	15078	9389	10667
SNOG_00986	scaffold_001;scaffold_001;scaffold_001	2169118;2169271;2169439	2169217;2169365;2169911	+;+;+	668	1749	2781	3928	3137	16673	16453	16743	24651	11575	6615	10136	8844	10259	14405	9053	10921
SNOG_00987	scaffold_001;scaffold_001	2170296;2170733	2170671;2171283	-;-	927	9	22	22	6	23	38	48	30	69	94	56	68	12	13	17	13
SNOG_00988	scaffold_001;scaffold_001;scaffold_001;scaffold_001	2171702;2172546;2172992;2174389	2172498;2172944;2174333;2174498	-;-;-;-	2648	71	126	109	68	158	450	213	227	840	934	690	947	530	542	509	499
SNOG_00989	scaffold_001	2174815	2178641	-	3827	240	316	363	339	835	1002	937	1209	826	666	750	751	823	633	834	713
SNOG_00990	scaffold_001;scaffold_001	2179674;2179929	2179873;2180535	-;-	807	177	278	259	318	614	564	488	536	1287	447	1227	593	7326	6192	6531	6134
SNOG_00991	scaffold_001	2183660	2184941	+	1282	341	390	566	473	912	744	876	1028	911	1164	779	1058	497	642	576	581
SNOG_00992	scaffold_001;scaffold_001;scaffold_001	2185302;2185412;2185942	2185331;2185894;2187426	+;+;+	1998	67	90	124	114	321	316	302	385	142	158	125	150	108	89	105	74
SNOG_00993	scaffold_001	2187815	2189516	-	1702	260	255	431	273	2786	2700	3620	3926	743	948	736	883	349	283	485	283
SNOG_00996	scaffold_001;scaffold_001	2195645;2198937	2198889;2202300	+;+	6609	64	95	109	78	503	390	342	491	675	576	573	538	464	442	493	383
SNOG_00997	scaffold_001;scaffold_001	2203036;2203362	2203302;2203658	+;+	564	39	33	41	47	209	299	311	416	21	10	18	8	26	25	21	16
SNOG_00999	scaffold_001;scaffold_001	2204978;2205237	2205182;2205366	-;-	335	988	1206	1267	906	3474	4534	5234	3958	708	731	608	630	1192	2148	1200	1632
SNOG_01000	scaffold_001	2205661	2206641	-	981	162	268	399	236	702	605	650	1017	1386	983	1205	922	500	416	1050	699
SNOG_01001	scaffold_001	2206984	2208588	-	1605	0	0	1	0	0	0	0	1	0	0	0	0	0	0	2	0
SNOG_01002	scaffold_001;scaffold_001;scaffold_001	2209414;2209754;2209895	2209686;2209857;2211242	+;+;+	1725	0	0	1	0	1	1	0	0	0	2	1	4	1	0	4	1
SNOG_01003	scaffold_001	2211732	2214191	-	2460	332	373	485	606	1469	1420	1325	1656	1952	1818	1721	1798	1923	1965	1726	1829
SNOG_01004	scaffold_001;scaffold_001;scaffold_001	2214381;2214491;2214636	2214435;2214571;2214857	+;+;+	358	232	366	424	372	1663	1738	1776	2113	2673	2133	2405	2429	3159	3187	3180	2535
SNOG_01005	scaffold_001;scaffold_001;scaffold_001;scaffold_001	2214968;2215188;2215578;2218223	2215136;2215531;2218171;2218563	-;-;-;-	3448	175	309	341	267	1179	1175	1089	1241	1286	1354	1273	1286	783	807	722	660
SNOG_01006	scaffold_001;scaffold_001;scaffold_001	2219049;2219647;2220161	2219585;2220109;2220313	-;-;-	1153	17	34	48	32	106	151	129	152	144	107	122	110	71	92	102	77
SNOG_01007	scaffold_001	2220892	2222631	-	1740	0	0	0	1	1	0	1	4	0	0	0	1	2	0	0	0
SNOG_01009	scaffold_001;scaffold_001;scaffold_001;scaffold_001;scaffold_001	2224524;2224795;2225343;2225652;2225816	2224614;2225233;2225383;2225730;2225849	-;-;-;-;-	684	82	96	91	60	453	510	418	497	271	227	257	225	173	181	237	184
SNOG_01010	scaffold_001;scaffold_001	2226091;2226333	2226283;2227159	+;+	1020	52	55	60	46	393	387	308	408	325	343	290	393	373	366	335	479
SNOG_30060	scaffold_001;scaffold_001;scaffold_001	2227264;2227518;2229051	2227468;2229003;2229060	-;-;-	1701	0	0	3	0	3	5	0	2	7	4	6	9	6	4	12	4
SNOG_01012	scaffold_001;scaffold_001	2229377;2230853	2230802;2231085	-;-	1659	59	125	85	49	440	340	403	489	581	488	550	524	512	640	532	444
SNOG_01014	scaffold_001;scaffold_001;scaffold_001	2231484;2231744;2231856	2231692;2231800;2232865	-;-;-	1276	16	42	53	31	21	19	14	29	36	60	49	72	77	55	76	65
SNOG_30061	scaffold_001;scaffold_001;scaffold_001;scaffold_001;scaffold_001	2232993;2233110;2233574;2233983;2234098	2233041;2233524;2233930;2234048;2234189	-;-;-;-;-	979	10	12	14	17	35	40	38	57	32	22	24	27	47	34	45	36
SNOG_01015	scaffold_001	2234706	2236052	-	1347	171	236	344	325	744	796	804	1100	1192	1094	841	1179	1351	994	1277	1200
SNOG_01016	scaffold_001	2236542	2237004	+	463	51	105	152	108	862	884	975	1208	1723	1591	1356	1417	916	588	931	888
SNOG_01017	scaffold_001	2237068	2238059	-	992	120	97	144	97	236	227	255	279	153	103	130	111	85	96	101	84
SNOG_01019	scaffold_001	2238538	2239838	+	1301	437	851	1603	3161	1306	1373	2937	4289	6034	10648	5727	9015	3762	4179	4079	2320
SNOG_20011	scaffold_001;scaffold_001;scaffold_001	2239924;2240135;2240295	2240087;2240242;2240406	-;-;-	384	109	92	138	143	559	525	599	787	90	49	69	68	98	102	101	84
SNOG_01020	scaffold_001;scaffold_001	2241432;2243937	2243873;2244050	-;-	2556	48	30	44	39	73	86	116	95	16	9	7	7	4	3	5	6
SNOG_01022	scaffold_001	2248621	2251242	+	2622	43	122	76	50	202	181	209	288	459	284	407	347	271	262	184	156
SNOG_01023	scaffold_001;scaffold_001	2251677;2252447	2252372;2252565	-;-	815	108	182	203	157	730	671	579	841	1970	2588	1659	2517	2091	2335	1920	2210
SNOG_01024	scaffold_001;scaffold_001	2252879;2253171	2253120;2254649	+;+	1721	162	181	269	229	853	779	744	966	1071	1475	925	1395	1427	1242	1110	1604
SNOG_01026	scaffold_001	2258849	2261077	-	2229	339	500	603	327	3474	3434	3049	4210	1395	796	1242	796	1517	1035	2250	684
SNOG_01029	scaffold_001;scaffold_001	2267407;2268485	2268437;2268587	+;+	1134	4	16	24	6	34	49	42	40	11	18	15	17	35	26	46	29
SNOG_30062	scaffold_001	2268898	2271258	+	2361	0	0	1	0	0	0	0	1	0	0	1	0	2	1	0	0
SNOG_01030	scaffold_001;scaffold_001	2271617;2272529	2272478;2272887	-;-	1221	138	208	214	178	610	557	533	751	496	475	486	497	387	368	366	325
SNOG_01031	scaffold_001;scaffold_001;scaffold_001;scaffold_001	2273549;2273784;2273924;2274253	2273728;2273868;2274204;2276775	+;+;+;+	3069	406	583	752	485	2314	2267	2159	2693	3297	2242	2952	2541	2116	2603	2429	2132
SNOG_01032	scaffold_001	2277340	2278476	+	1137	122	181	184	101	304	355	301	321	111	50	78	59	67	120	94	60
SNOG_01033	scaffold_001;scaffold_001;scaffold_001	2278563;2279092;2279483	2279028;2279431;2279570	-;-;-	894	41	30	59	33	455	419	439	397	13	15	29	28	21	30	20	26
SNOG_01034	scaffold_001	2280332	2281150	-	819	6	24	12	8	14	30	28	31	149	270	163	243	131	173	123	103
SNOG_30063	scaffold_001;scaffold_001;scaffold_001;scaffold_001	2281392;2281755;2281914;2282580	2281667;2281858;2282431;2282616	+;+;+;+	935	24	34	41	11	64	58	65	48	703	1121	879	1025	1037	1229	992	805
SNOG_01035	scaffold_001;scaffold_001;scaffold_001;scaffold_001;scaffold_001;scaffold_001	2283838;2284456;2284807;2285027;2285164;2285547	2284404;2284760;2284976;2285117;2285497;2285831	+;+;+;+;+;+	1752	43	70	47	31	58	121	102	63	750	1165	972	1216	910	1296	1197	774
SNOG_01037	scaffold_001;scaffold_001;scaffold_001	2287253;2288111;2288348	2288065;2288294;2288396	-;-;-	1046	23	31	29	18	65	62	79	70	180	134	193	137	45	90	55	48
SNOG_01038	scaffold_001;scaffold_001;scaffold_001	2289116;2289807;2290355	2289736;2290203;2290383	-;-;-	1047	771	844	1334	1283	1657	1562	1904	2232	3003	3187	2960	2710	1268	931	1505	935
SNOG_01040	scaffold_001;scaffold_001;scaffold_001;scaffold_001;scaffold_001;scaffold_001	2291640;2291682;2291958;2291959;2292273;2292273	2291716;2291829;2292218;2292218;2292385;2292385	+;+;+;+;+;+	564	110	176	257	175	442	417	422	541	697	555	583	569	407	496	500	435
SNOG_01042	scaffold_001	2293594	2299272	+	5679	23	22	43	47	85	66	71	96	110	102	102	86	78	82	63	48
SNOG_01043	scaffold_001;scaffold_001	2300087;2300319	2300254;2303237	+;+	3087	0	0	0	0	0	0	0	0	0	0	1	1	3	2	3	0
SNOG_01044	scaffold_001	2303441	2304361	+	921	0	0	0	0	0	0	1	0	0	0	0	0	1	0	0	0
SNOG_01045	scaffold_001;scaffold_001	2304588;2306542	2306492;2306663	+;+	2027	236	316	464	202	638	876	973	1156	221	191	227	247	223	231	300	209
SNOG_01046	scaffold_001;scaffold_001;scaffold_001;scaffold_001;scaffold_001;scaffold_001	2307012;2307012;2307314;2307314;2308002;2308017	2307256;2307256;2307923;2307923;2308185;2308185	+;+;+;+;+;+	1039	46	102	140	69	254	335	346	382	675	586	613	645	468	640	543	426
SNOG_01047	scaffold_001;scaffold_001	2308431;2309568	2309479;2309592	-;-	1074	593	1204	1648	1277	3960	3507	3755	6127	5232	2795	4884	2910	3251	3160	3897	3118
SNOG_01048	scaffold_001;scaffold_001;scaffold_001;scaffold_001;scaffold_001	2310110;2310178;2310634;2311207;2311386	2310122;2310581;2311157;2311333;2311492	+;+;+;+;+	1175	5	5	12	6	27	29	16	20	7	9	7	11	3	3	15	7
SNOG_01051	scaffold_001;scaffold_001	2314324;2315023	2314946;2316325	-;-	1926	0	0	0	1	0	0	0	0	4	1	3	4	0	2	0	0
SNOG_01052	scaffold_001	2317621	2318412	+	792	0	0	0	0	0	0	0	0	0	0	0	0	0	0	0	0
SNOG_01053	scaffold_001;scaffold_001;scaffold_001;scaffold_001	2319036;2319209;2319867;2320157	2319159;2319813;2320100;2320606	+;+;+;+	1413	59	122	116	94	400	421	449	728	352	314	317	345	213	283	184	247
SNOG_01055	scaffold_001	2320731	2321369	-	639	0	0	0	0	0	0	0	0	0	0	0	0	0	0	0	0
SNOG_01056	scaffold_001	2323507	2324568	+	1062	1	0	0	2	162	240	178	127	0	0	0	0	5	1	2	0
SNOG_01057	scaffold_001;scaffold_001;scaffold_001	2324672;2324943;2325982	2324872;2325926;2326413	-;-;-	1617	26	12	19	38	6	53	208	198	1	0	1	2	1	1	0	1
SNOG_01059	scaffold_001	2331231	2331825	+	595	0	2	0	0	0	0	0	0	0	0	0	1	0	0	1	0
SNOG_01060	scaffold_001;scaffold_001;scaffold_001	2332273;2332521;2333407	2332447;2333353;2333739	+;+;+	1341	145	195	250	152	652	630	647	944	960	979	860	1063	601	708	566	657
SNOG_01061	scaffold_001;scaffold_001;scaffold_001	2333994;2334285;2334963	2334230;2334878;2336351	+;+;+	2220	1	1	4	2	6	3	2	7	2	5	8	6	8	6	4	8
SNOG_01062	scaffold_001;scaffold_001;scaffold_001;scaffold_001	2336858;2336982;2337086;2337417	2336927;2337026;2337366;2338439	+;+;+;+	1419	141	181	222	129	868	718	777	931	1620	1285	1518	1443	1076	1166	1357	913
SNOG_01063	scaffold_001;scaffold_001	2339013;2339896	2339843;2341290	-;-	2226	160	169	197	175	653	609	586	714	532	502	476	508	568	499	557	509
SNOG_01064	scaffold_001;scaffold_001;scaffold_001	2342204;2343838;2344484	2343534;2344356;2344638	-;-;-	2005	1090	1337	1897	1802	1992	1887	1900	2046	3682	2787	3195	2868	4649	3732	6483	7793
SNOG_01067	scaffold_001;scaffold_001;scaffold_001;scaffold_001;scaffold_001	2352271;2352746;2352863;2353072;2353155	2352694;2352813;2353021;2353106;2353218	-;-;-;-;-	750	23	35	64	25	212	161	100	58	22	4	20	9	4	2	5	1
SNOG_01068	scaffold_001;scaffold_001	2354196;2355258	2355207;2355571	-;-	1326	89	148	246	207	329	382	458	636	114	137	118	113	44	62	73	42
SNOG_30064	scaffold_001;scaffold_001	2355953;2356460	2356405;2356657	-;-	651	32	91	142	104	133	205	204	272	94	86	80	91	36	36	51	38
SNOG_01070	scaffold_001	2356898	2358406	-	1509	111	166	202	271	373	501	555	635	360	273	360	313	218	188	271	187
SNOG_30065	scaffold_001;scaffold_001;scaffold_001;scaffold_001	2358998;2359097;2359354;2360276	2359026;2359288;2360223;2360334	-;-;-;-	1150	0	0	0	0	0	0	0	0	6	9	4	11	22	13	29	10
SNOG_01072	scaffold_001;scaffold_001;scaffold_001	2362330;2362653;2362779	2362600;2362680;2363988	+;+;+	1509	106	187	232	237	321	343	377	456	2178	1120	1430	1453	1811	1540	2214	1887
SNOG_01073	scaffold_001;scaffold_001	2364567;2364671	2364610;2368137	+;+	3511	95	173	192	178	893	859	732	863	1512	1246	1354	1290	1196	1323	1211	919
SNOG_01074	scaffold_001	2368920	2371256	+	2337	1	5	4	2	1	4	2	2	36	39	28	57	34	38	30	36
SNOG_01081	scaffold_001	2384215	2385296	-	1082	0	0	0	0	0	1	0	0	1	0	1	2	2	3	5	3
SNOG_01082	scaffold_001;scaffold_001;scaffold_001	2386516;2386769;2387332	2386719;2387285;2388074	-;-;-	1464	142	209	205	112	944	1130	1179	1139	435	456	391	510	287	394	275	332
SNOG_01083	scaffold_001;scaffold_001	2389182;2389714	2389656;2390094	+;+	856	213	308	371	246	531	544	498	560	758	900	650	1005	1528	2366	1317	1871
SNOG_01085	scaffold_001;scaffold_001;scaffold_001	2390102;2390457;2391846	2390409;2391791;2392104	-;-;-	1902	37	81	123	60	1355	1347	1567	1600	300	253	265	257	91	113	87	78
SNOG_30066	scaffold_001	2392827	2393372	-	546	3	14	21	8	12	13	8	8	84	89	52	86	30	25	21	23
SNOG_01086	scaffold_001	2394768	2396971	+	2204	392	589	896	631	2475	2215	2049	2943	6539	6163	6421	6484	4629	4450	4891	4483
SNOG_01087	scaffold_001;scaffold_001;scaffold_001;scaffold_001;scaffold_001	2397441;2397521;2397883;2398008;2399059	2397463;2397824;2397957;2399009;2399492	+;+;+;+;+	1838	341	454	645	575	2109	1780	1772	2217	2368	2020	2215	2030	1557	1643	1699	1380
SNOG_01088	scaffold_001;scaffold_001;scaffold_001;scaffold_001	2400186;2400983;2401498;2402113	2400912;2401447;2402061;2402711	+;+;+;+	2355	312	341	376	195	1584	1369	1305	1262	1962	2070	1926	2237	2025	1871	1925	1886
SNOG_01089	scaffold_001;scaffold_001	2403581;2403996	2403939;2404707	-;-	1071	3	6	9	4	45	46	26	18	45	16	25	23	46	28	45	35
SNOG_01091	scaffold_001;scaffold_001;scaffold_001	2405887;2407455;2407842	2407397;2407789;2407847	-;-;-	1852	127	217	276	168	638	652	675	944	412	243	361	271	257	341	229	209
SNOG_01092	scaffold_001;scaffold_001	2408047;2408159	2408106;2409499	+;+	1401	62	91	122	91	313	299	316	454	632	618	604	624	207	255	235	222
SNOG_01093	scaffold_001;scaffold_001	2410481;2410894	2410837;2411680	+;+	1144	319	654	654	185	1533	944	644	718	7314	5556	6495	6665	2786	3765	2262	5123
SNOG_30067	scaffold_001;scaffold_001	2412995;2413305	2413248;2413545	+;+	495	38	76	62	30	93	48	47	39	114	117	116	145	90	90	80	278
SNOG_01094	scaffold_001;scaffold_001;scaffold_001	2413638;2414048;2414961	2413982;2414913;2415241	-;-;-	1492	102	167	206	176	868	772	917	1276	640	581	589	557	571	403	713	523
SNOG_01097	scaffold_001	2450612	2451286	+	675	10	13	21	22	29	18	19	33	52	32	35	48	13	13	14	14
SNOG_01098	scaffold_001	2451590	2452962	-	1373	254	419	471	456	1638	1593	1607	1900	3688	2687	3165	2935	2846	3052	3120	2785
SNOG_01099	scaffold_001;scaffold_001;scaffold_001;scaffold_001	2453445;2454134;2454601;2455008	2454080;2454551;2454959;2455159	-;-;-;-	1565	2	31	7	14	3	19	5	3	12366	29903	12790	20876	1840	7939	2075	3452
SNOG_01100	scaffold_001;scaffold_001;scaffold_001	2455676;2456012;2457797	2455961;2457744;2458001	-;-;-	2224	341	517	578	475	1810	1998	1832	2068	4386	3678	3851	3906	3617	3306	3450	3165
SNOG_01101	scaffold_001;scaffold_001;scaffold_001;scaffold_001	2458313;2458524;2458597;2458865	2458473;2458543;2458815;2459309	+;+;+;+	845	382	557	613	559	1726	1745	1640	2131	4033	3427	3534	3649	2830	2670	3163	2430
SNOG_01102	scaffold_001;scaffold_001	2460399;2460764	2460706;2460902	+;+	447	3	3	2	5	14	16	10	5	18	33	14	30	13	13	13	16
SNOG_01103	scaffold_001	2461369	2462043	+	675	22	24	21	30	101	111	90	150	125	80	116	76	74	70	69	86
SNOG_01105	scaffold_001;scaffold_001;scaffold_001;scaffold_001;scaffold_001	2462472;2468387;2475759;2479878;2480106	2468338;2475680;2479823;2480052;2481283	-;-;-;-;-	18579	26	26	39	38	88	72	61	104	275	387	243	288	290	417	272	296
SNOG_01106	scaffold_001;scaffold_001;scaffold_001;scaffold_001;scaffold_001;scaffold_001	2482102;2482282;2483199;2483562;2483709;2483923	2482228;2483148;2483507;2483658;2483859;2483985	-;-;-;-;-;-	1614	0	0	0	0	2	0	1	1	6	3	1	0	1	2	0	4
SNOG_01107	scaffold_001	2484586	2489361	+	4776	0	0	0	0	1	0	0	0	0	3	0	1	1	0	0	0
SNOG_01108	scaffold_001	2490483	2496707	+	6225	0	0	2	0	0	0	0	0	0	2	2	1	0	2	1	3
SNOG_01109	scaffold_001;scaffold_001	2499172;2500126	2500072;2500394	+;+	1170	41	20	14	16	78	101	49	78	391	418	457	422	519	429	544	259
SNOG_01110	scaffold_001;scaffold_001	2500791;2501842	2501788;2502428	-;-	1585	27	15	19	49	20	37	29	32	77	163	90	133	54	33	63	68
SNOG_01112	scaffold_001;scaffold_001	2503146;2503434	2503376;2507549	+;+	4347	5	7	11	8	7	16	18	15	74	151	56	91	64	23	47	59
SNOG_01114	scaffold_001;scaffold_001	2515200;2515604	2515553;2515975	+;+	726	0	0	0	0	0	0	0	0	1	0	0	0	0	0	0	0
SNOG_01115	scaffold_001;scaffold_001	2516714;2516873	2516828;2518452	+;+	1695	0	0	0	0	0	0	1	0	0	0	0	0	2	0	1	1
SNOG_01116	scaffold_001;scaffold_001	2519187;2519853	2519693;2520080	+;+	735	0	0	0	0	0	0	0	0	0	0	0	0	0	0	0	0
SNOG_01119	scaffold_001	2522389	2523583	-	1195	11	15	12	8	74	71	74	60	31	43	25	39	26	27	27	24
SNOG_01120	scaffold_001;scaffold_001	2524077;2524546	2524494;2525846	+;+	1719	150	251	257	307	765	737	843	1296	1857	1445	1634	1380	1345	1367	1440	1108
SNOG_01121	scaffold_001	2526841	2527885	+	1045	8	14	22	12	98	73	92	154	168	117	139	111	43	34	206	27
SNOG_01124	scaffold_002;scaffold_002;scaffold_002;scaffold_002;scaffold_002;scaffold_002	18301;18411;18520;18661;18852;18929	18348;18465;18603;18789;18874;19003	-;-;-;-;-;-	414	0	0	1	3	4	3	3	5	3	1	1	0	4	1	6	5
SNOG_01125	scaffold_002	20519	22999	+	2481	155	155	243	172	828	682	620	774	735	704	714	695	746	627	671	950
SNOG_01126	scaffold_002;scaffold_002	23176;23577	23524;23752	-;-	525	154	170	183	67	795	754	670	790	924	789	905	767	440	535	568	543
SNOG_01127	scaffold_002;scaffold_002;scaffold_002;scaffold_002	23944;24113;24202;24628	24058;24148;24433;26314	+;+;+;+	2070	587	1034	1199	797	3852	3405	3162	4344	3590	2693	3156	2956	1986	2063	1941	1814
SNOG_01128	scaffold_002;scaffold_002	26779;27959	27908;28538	-;-	1710	659	600	823	565	3767	4094	3615	4273	270	191	294	211	261	317	248	218
SNOG_01131	scaffold_002;scaffold_002;scaffold_002;scaffold_002;scaffold_002;scaffold_002	29399;29801;30182;30385;30951;31021	29719;30133;30338;30894;30967;31255	-;-;-;-;-;-	1573	231	296	428	307	1371	1441	1400	1731	897	1221	824	678	164	253	147	154
SNOG_30068	scaffold_002	31635	32787	-	1153	145	208	209	169	454	557	538	792	512	351	480	373	196	262	244	290
SNOG_30069	scaffold_002;scaffold_002	32948;35672	35610;35896	-;-	2888	504	524	836	1108	2311	2162	2393	3640	1142	693	1118	916	1596	2628	1077	1411
SNOG_01132	scaffold_002;scaffold_002	36244;37627	37450;37839	+;+	1420	534	672	980	1100	4036	3426	3438	6423	6483	4619	6426	4993	4029	5200	4307	4838
SNOG_01133	scaffold_002;scaffold_002;scaffold_002;scaffold_002	39674;39940;40235;40660	39891;40103;40611;42291	+;+;+;+	2391	295	248	334	250	2010	1763	1619	2181	121	111	125	103	136	127	115	119
SNOG_01134	scaffold_002;scaffold_002	42690;43591	43538;44595	-;-	1854	157	256	359	287	856	936	823	1023	812	709	807	715	572	544	536	358
SNOG_01135	scaffold_002;scaffold_002;scaffold_002	45036;45590;48247	45540;48196;48257	+;+;+	3123	165	288	464	313	1049	981	1040	1462	777	539	699	511	343	356	359	291
SNOG_30070	scaffold_002	48276	49268	+	993	80	155	191	128	413	327	337	478	289	180	319	189	114	125	139	104
SNOG_01136	scaffold_002;scaffold_002	49349;50092	50029;50529	-;-	1119	101	128	182	117	407	464	422	469	816	639	703	712	653	563	604	381
SNOG_01137	scaffold_002;scaffold_002;scaffold_002;scaffold_002;scaffold_002	50763;51183;51491;51685;52174	51134;51438;51639;52126;52448	+;+;+;+;+	1494	97	124	165	98	256	286	246	350	251	200	253	203	119	134	102	127
SNOG_01138	scaffold_002;scaffold_002	53047;53298	53245;55000	+;+	1902	88	102	127	48	446	417	454	637	211	202	188	154	99	152	86	132
SNOG_01139	scaffold_002;scaffold_002;scaffold_002;scaffold_002;scaffold_002;scaffold_002;scaffold_002;scaffold_002	55127;55395;55676;56503;56634;56856;56989;57159	55342;55626;56447;56533;56689;56886;57072;57260	-;-;-;-;-;-;-;-	1524	3061	4525	5569	4296	19176	17740	17219	21541	37240	28334	35237	30909	30523	31084	32258	25733
SNOG_01140	scaffold_002;scaffold_002	58031;58483	58429;58719	+;+	636	145	265	436	298	1158	1182	1057	1432	7977	3434	5290	4050	18416	14562	13528	14208
SNOG_01141	scaffold_002;scaffold_002	58934;59301	59245;59477	-;-	489	98	131	163	80	470	487	550	621	564	374	471	412	284	424	400	322
SNOG_01142	scaffold_002	59709	63431	+	3723	172	203	329	282	890	821	819	1088	287	186	238	184	195	233	171	193
SNOG_01143	scaffold_002;scaffold_002;scaffold_002	63726;64474;65260	64423;65209;65403	-;-;-	1578	147	83	71	22	230	179	226	186	41	17	22	23	14	21	21	15
SNOG_01145	scaffold_002;scaffold_002	66124;66487	66422;67588	+;+	1401	83	63	59	32	355	301	333	342	235	205	230	203	173	168	163	182
SNOG_30071	scaffold_002;scaffold_002	67915;68165	68113;69345	+;+	1380	30	24	24	21	189	141	116	136	118	68	97	95	64	71	66	72
SNOG_01146	scaffold_002;scaffold_002	69510;70053	69994;70257	-;-	690	180	97	278	85	2718	4005	3473	2608	3	2	2	5	7	4	9	7
SNOG_01147	scaffold_002;scaffold_002	71153;72399	72340;72850	-;-	1640	41	80	87	62	317	320	359	363	97	81	76	62	49	69	61	71
SNOG_01148	scaffold_002	73036	74577	+	1542	45	80	51	26	259	285	286	305	120	57	137	76	48	43	58	47
SNOG_01149	scaffold_002;scaffold_002	74592;76364	76310;76551	-;-	1907	53	76	76	49	168	166	192	257	158	176	151	143	138	86	136	121
SNOG_01150	scaffold_002;scaffold_002	77241;78499	78444;79089	+;+	1795	18	18	16	9	116	153	142	155	31	24	36	50	49	28	49	32
SNOG_01151	scaffold_002;scaffold_002;scaffold_002;scaffold_002;scaffold_002	79333;79333;79875;80063;80063	79855;79819;80015;81129;81129	+;+;+;+;+	1731	172	317	402	209	808	818	821	885	1927	1438	1722	1515	1443	980	1694	1409
SNOG_01152	scaffold_002;scaffold_002;scaffold_002	82191;83423;83569	83369;83514;84248	+;+;+	1951	889	542	951	598	7867	7837	9792	7863	749	648	698	537	377	226	467	309
SNOG_01153	scaffold_002;scaffold_002	85599;86237	86185;86925	-;-	1276	135	153	154	171	284	204	233	236	1932	1217	1771	1440	2790	1825	3222	2354
SNOG_01154	scaffold_002;scaffold_002;scaffold_002	87676;87917;88077	87880;88005;88118	-;-;-	336	1	0	1	1	4	1	1	5	30	19	24	28	10	13	12	12
SNOG_01155	scaffold_002	88457	90181	-	1725	2	4	0	1	0	2	3	0	7	5	6	8	2	1	1	2
SNOG_01158	scaffold_002;scaffold_002;scaffold_002;scaffold_002	92108;92391;92501;92751	92341;92451;92701;92817	+;+;+;+	563	26	35	11	12	40	53	50	7	474	200	377	179	178	75	41	161
SNOG_01159	scaffold_002;scaffold_002	93393;93719	93668;94476	-;-	1034	85	62	62	70	180	356	306	202	103	83	113	99	34	16	18	33
SNOG_01160	scaffold_002;scaffold_002;scaffold_002	95526;96071;96700	96018;96651;96935	-;-;-	1310	453	620	850	1094	617	805	1394	1462	11274	8651	9069	9293	2543	2043	1474	2534
SNOG_01161	scaffold_002;scaffold_002	97525;97765	97715;98409	+;+	836	496	842	1281	1626	1430	1650	2259	2511	16478	19486	13899	18042	2510	1752	1580	2221
SNOG_01163	scaffold_002;scaffold_002;scaffold_002;scaffold_002;scaffold_002	100189;100351;100573;100650;100933	100287;100437;100599;100825;101855	+;+;+;+;+	1312	8251	12245	17321	26885	22402	23181	63358	84987	19410	22887	21046	31762	28685	18138	13890	14869
SNOG_01164	scaffold_002;scaffold_002	102042;102589	102538;102703	-;-	612	88	166	175	164	401	429	458	568	940	988	818	1041	894	772	814	736
SNOG_01165	scaffold_002;scaffold_002	103318;107909	107856;108737	+;+	5368	378	533	680	645	1842	1643	1580	1885	3311	3248	2843	2937	2451	1934	2284	1518
SNOG_30072	scaffold_002;scaffold_002;scaffold_002;scaffold_002	112162;112290;112474;112666	112382;112382;113025;113026	-;-;-;-	774	21	21	10	16	57	19	23	30	38	24	46	47	96	67	99	43
SNOG_01168	scaffold_002;scaffold_002;scaffold_002;scaffold_002;scaffold_002	113281;114033;114192;114381;114545	113983;114134;114331;114488;114733	-;-;-;-;-	1242	245	233	251	191	806	915	913	936	478	677	520	705	3319	3317	3129	3102
SNOG_30073	scaffold_002	115055	116180	+	1126	3	1	0	0	4	6	5	1	2	2	2	3	2	6	6	3
SNOG_30074	scaffold_002;scaffold_002	117393;117638	117588;117999	-;-	558	4	4	7	10	23	18	16	14	58	151	73	175	250	278	260	225
SNOG_01169	scaffold_002;scaffold_002;scaffold_002	118371;119030;119535	118976;119485;119565	-;-;-	1093	12	6	9	6	5	3	2	10	14	30	17	44	87	103	106	80
SNOG_01170	scaffold_002	119987	121252	-	1266	19	18	33	21	66	87	68	86	25	32	32	35	49	51	68	49
SNOG_01171	scaffold_002;scaffold_002;scaffold_002	121369;121662;122064	121614;122009;122668	-;-;-	1199	19	20	24	9	153	193	192	162	12	22	17	15	33	27	33	38
SNOG_30075	scaffold_002;scaffold_002	122885;123867	123819;124174	-;-	1243	0	0	0	0	0	0	0	0	0	0	0	0	1	0	0	1
SNOG_01172	scaffold_002;scaffold_002;scaffold_002;scaffold_002;scaffold_002	124872;125429;125638;125711;125849	125369;125579;125657;125797;126001	-;-;-;-;-	909	4	4	6	6	0	1	2	1	2	2	2	1	4	2	4	2
SNOG_01173	scaffold_002;scaffold_002	127098;127806	127752;128040	+;+	890	5	6	12	3	0	0	0	0	1	0	0	0	4	2	1	0
SNOG_01174	scaffold_002;scaffold_002;scaffold_002;scaffold_002;scaffold_002	128198;128290;128512;129297;129424	128240;128461;129247;129373;129466	+;+;+;+;+	1071	19	52	48	35	133	158	125	133	220	178	166	210	154	186	183	172
SNOG_01177	scaffold_002;scaffold_002;scaffold_002	135133;135732;137263	135375;137213;137553	-;-;-	2016	183	195	297	188	1086	1015	980	1157	468	366	470	425	429	413	362	266
SNOG_01178	scaffold_002;scaffold_002	137723;137806	137753;138827	+;+	1053	245	288	408	362	985	955	963	1427	236	152	230	165	282	387	179	211
SNOG_01182	scaffold_002;scaffold_002	140572;140713	140659;142283	+;+	1659	85	35	33	8	415	749	341	458	9	9	11	14	12	22	7	24
SNOG_01183	scaffold_002	142678	144062	-	1385	117	167	269	242	620	630	622	842	190	210	181	192	100	98	136	132
SNOG_30077	scaffold_002;scaffold_002	144712;144892	144835;145132	-;-	365	158	284	415	338	15937	16555	17708	22034	616	526	560	527	742	715	819	715
SNOG_01184	scaffold_002	150223	151725	+	1503	0	0	0	0	2	5	2	0	3	4	1	1	7	3	3	1
SNOG_01185	scaffold_002	152857	153735	+	879	491	382	643	1141	1007	720	1339	2082	83	39	78	47	61	65	66	63
SNOG_01186	scaffold_002;scaffold_002	153906;155409	155352;155485	-;-	1524	1465	1832	2224	1521	4214	4057	3927	4885	549	413	566	599	491	442	481	433
SNOG_01187	scaffold_002	156099	156548	+	450	444	605	716	500	1204	1196	1173	1356	1	2	2	2	2	1	3	0
SNOG_01189	scaffold_002;scaffold_002;scaffold_002	157044;157214;157706	157156;157642;158127	-;-;-	964	1057	1479	1910	1245	1334	1217	1259	1591	2	1	2	3	0	2	3	4
SNOG_01190	scaffold_002;scaffold_002;scaffold_002;scaffold_002	158393;159598;159831;159966	159535;159781;159914;160255	-;-;-;-	1701	29	61	93	46	45	49	27	33	6	2	3	4	4	5	6	6
SNOG_01191	scaffold_002;scaffold_002;scaffold_002	161134;161550;162683	161499;162631;162761	-;-;-	1527	86	121	118	92	351	278	271	334	386	298	400	274	185	165	252	133
SNOG_01192	scaffold_002	163156	164730	+	1575	10	8	9	6	14	22	24	36	7	1	5	7	6	14	9	7
SNOG_01193	scaffold_002;scaffold_002;scaffold_002;scaffold_002	164746;165365;166275;166434	165314;166223;166385;166851	-;-;-;-	1957	59	78	83	48	273	194	236	298	508	418	460	361	341	245	404	250
SNOG_01194	scaffold_002;scaffold_002	167131;168797	168746;171000	+;+	3820	36	50	53	21	138	123	119	129	239	142	246	136	75	43	83	47
SNOG_01195	scaffold_002	171384	171959	+	576	13	25	31	32	49	70	38	50	3	4	2	4	2	3	6	3
SNOG_01196	scaffold_002;scaffold_002	171980;173461	173405;173577	-;-	1543	328	210	652	291	5806	5235	4461	5062	11	22	25	24	86	180	90	131
SNOG_01198	scaffold_002;scaffold_002;scaffold_002	174512;175180;175307	175129;175260;177598	-;-;-	2991	278	348	463	355	1439	1276	1240	1569	1023	695	967	686	645	590	702	563
SNOG_01199	scaffold_002;scaffold_002	180598;180805	180748;182037	+;+	1384	159	212	242	166	1492	1339	1342	1623	691	607	598	589	542	326	577	346
SNOG_30078	scaffold_002	182266	183522	-	1257	1	0	0	0	3	1	1	0	2	1	0	0	1	0	1	3
SNOG_01200	scaffold_002;scaffold_002;scaffold_002;scaffold_002	183884;184138;185335;186303	184086;185301;186240;186367	-;-;-;-	2338	49	76	76	41	449	395	350	453	469	406	418	403	204	183	215	251
SNOG_01201	scaffold_002	187056	189257	+	2202	44	87	96	73	259	282	273	316	568	362	518	381	197	166	197	205
SNOG_01202	scaffold_002;scaffold_002;scaffold_002;scaffold_002;scaffold_002;scaffold_002	189866;190061;190157;190410;190770;191227	189972;190077;190359;190718;191174;191483	+;+;+;+;+;+	1298	604	683	980	1191	2896	2768	2558	2777	4638	4286	4154	4599	3680	4069	4030	3551
SNOG_01203	scaffold_002	191776	192252	-	477	24	23	29	33	70	86	101	104	83	34	66	53	52	48	33	41
SNOG_01204	scaffold_002;scaffold_002	192647;195579	195365;195776	-;-	2917	385	662	787	597	1983	1645	1663	2176	2950	2237	2585	2211	1459	1458	1729	1176
SNOG_01205	scaffold_002;scaffold_002;scaffold_002;scaffold_002	196047;196139;196634;197549	196091;196585;197494;197641	+;+;+;+	1446	203	295	385	305	1270	1342	1258	1731	1882	1451	1632	1593	1118	1409	1261	1152
SNOG_01206	scaffold_002;scaffold_002;scaffold_002;scaffold_002	198013;198698;201857;202069	198562;201802;201954;202287	-;-;-;-	3972	349	555	650	576	1565	1260	1225	1440	4041	4470	3751	4345	4916	3835	3947	4288
SNOG_01208	scaffold_002;scaffold_002;scaffold_002;scaffold_002	203758;204609;205185;205284	204559;205122;205212;205495	-;-;-;-	1556	239	396	581	530	1497	1723	1518	1970	2988	1991	2633	2263	2615	2766	2441	2292
SNOG_01210	scaffold_002;scaffold_002;scaffold_002	207594;208212;209176	207782;209128;209724	+;+;+	1655	365	480	474	356	2703	2153	1882	2368	3026	2997	2749	2922	5376	4311	4321	5238
SNOG_01211	scaffold_002	210145	211041	+	897	42	44	47	31	67	79	82	97	24	29	32	21	26	29	22	39
SNOG_01212	scaffold_002;scaffold_002;scaffold_002;scaffold_002	211363;213332;213667;213843	213282;213617;213796;214894	+;+;+;+	3388	349	435	547	344	1896	1657	1531	1952	2023	1630	1935	1648	1535	1421	1406	1263
SNOG_01213	scaffold_002;scaffold_002;scaffold_002	215769;215851;217227	215796;217161;217378	+;+;+	1491	174	164	259	259	682	628	718	895	347	348	372	362	423	642	394	428
SNOG_30079	scaffold_002;scaffold_002	220146;220754	220595;221184	+;+	881	1006	1882	2226	1978	1518	1701	1564	2124	4951	7037	4430	5298	5989	6033	4514	4405
SNOG_01214	scaffold_002;scaffold_002;scaffold_002	222023;222553;223009	222498;222951;223186	-;-;-	1053	571	672	554	787	1010	1245	794	1208	127	34	109	40	160	95	195	41
SNOG_01216	scaffold_002	224177	225026	-	850	50	51	88	49	495	531	582	771	152	183	148	209	316	341	282	400
SNOG_01217	scaffold_002;scaffold_002;scaffold_002;scaffold_002;scaffold_002	225863;225994;226225;226731;228786	225942;226170;226308;228728;228848	-;-;-;-;-	2402	440	495	650	339	2420	2163	1846	2227	3084	2435	2831	2313	2170	2059	2455	1838
SNOG_01218	scaffold_002;scaffold_002	229443;229783	229715;230055	-;-	546	427	525	601	413	2097	2303	2270	2535	650	567	584	589	509	521	504	461
SNOG_01219	scaffold_002;scaffold_002;scaffold_002;scaffold_002;scaffold_002;scaffold_002;scaffold_002;scaffold_002;scaffold_002;scaffold_002;scaffold_002;scaffold_002;scaffold_002	230432;230432;231854;231854;233059;233433;233433;234199;234199;234442;234442;234824;234824	231801;231801;232917;233285;233285;233863;233863;234219;234219;234677;234677;234865;234865	-;-;-;-;-;-;-;-;-;-;-;-;-	3532	511	504	685	489	3033	2341	2339	2698	2604	2864	2466	2692	2082	1916	1975	1746
SNOG_01220	scaffold_002;scaffold_002;scaffold_002;scaffold_002	236756;237325;237971;238358	237274;237918;238309;238456	-;-;-;-	1551	84	55	59	90	6802	7944	9232	11471	10	12	6	15	15	20	22	9
SNOG_30080	scaffold_002	241058	241591	-	534	5	6	2	1	6	2	0	4	30	14	26	20	19	7	8	13
SNOG_30081	scaffold_002	241850	244102	-	2253	6	4	8	1	5	4	4	3	61	26	51	29	36	19	35	29
SNOG_30082	scaffold_002;scaffold_002	244361;245136	244966;245390	-;-	861	438	502	535	245	2454	2668	2256	2435	1610	1200	1438	1153	1295	1690	1347	1195
SNOG_01225	scaffold_002	245728	247470	-	1743	99	128	143	113	599	571	545	634	774	591	651	654	405	496	401	407
SNOG_01226	scaffold_002;scaffold_002;scaffold_002;scaffold_002;scaffold_002;scaffold_002;scaffold_002	247676;248093;248477;248619;248754;248918;248985	248039;248426;248570;248706;248850;248925;249169	-;-;-;-;-;-;-	1170	523	937	1095	690	3321	4116	3593	4178	3922	3802	3480	3484	2119	2370	2527	1755
SNOG_01228	scaffold_002;scaffold_002;scaffold_002;scaffold_002;scaffold_002	250772;251437;251568;252098;252861	251385;251514;252050;252810;253234	+;+;+;+;+	2262	591	869	1017	749	2851	3446	2927	3376	3207	2442	2972	2427	1476	1282	1632	1060
SNOG_01229	scaffold_002;scaffold_002;scaffold_002;scaffold_002	253808;254267;254444;255997	254201;254397;255945;256672	+;+;+;+	2703	955	1337	1867	1166	4438	4176	3830	4481	5485	5018	5110	5068	3634	3346	3528	2557
SNOG_01230	scaffold_002;scaffold_002	257168;257634	257582;258312	+;+	1094	97	82	98	57	371	374	441	397	29	21	34	19	123	124	160	64
SNOG_01231	scaffold_002;scaffold_002	258947;259217	259163;260148	+;+	1149	67	88	92	68	405	401	383	476	508	278	456	353	264	305	315	344
SNOG_01232	scaffold_002	260446	261976	+	1531	54	87	112	92	205	242	260	325	443	261	390	244	87	115	92	75
SNOG_01233	scaffold_002;scaffold_002;scaffold_002;scaffold_002	262145;262756;264820;265616	262377;264696;265221;265975	-;-;-;-	2936	1405	4775	6756	4831	13725	13591	17806	27738	2222	1232	2015	1099	1575	1006	1400	950
SNOG_01234	scaffold_002;scaffold_002	266469;266936	266839;267878	+;+	1314	269	525	579	502	1442	1443	1687	2318	274	198	265	208	367	336	322	231
SNOG_01235	scaffold_002;scaffold_002	268182;269778	269728;270187	-;-	1957	96	91	111	132	598	444	492	583	77	55	63	65	146	93	125	114
SNOG_01236	scaffold_002	271654	272034	-	381	95	92	120	70	558	538	513	675	20	11	14	20	21	27	22	25
SNOG_01237	scaffold_002;scaffold_002;scaffold_002	273156;273722;278009	273670;277926;278035	-;-;-	4747	644	775	1091	672	3176	2614	2682	3294	4091	2565	3514	2745	3277	2966	3480	2839
SNOG_30084	scaffold_002	279798	280205	-	408	86	74	80	81	359	364	373	416	199	163	196	153	117	136	116	110
SNOG_01240	scaffold_002;scaffold_002;scaffold_002	281057;282013;282422	281416;282364;282489	-;-;-	780	130	144	179	126	626	755	746	839	416	342	370	327	179	276	269	196
SNOG_01242	scaffold_002;scaffold_002	283737;283890	283854;284200	+;+	429	1	1	3	0	1	1	2	2	5	4	10	10	1	3	3	4
SNOG_01243	scaffold_002;scaffold_002	285381;286515	286362;287495	+;+	1963	392	505	551	386	1254	1290	1111	1416	337	218	273	268	629	637	782	602
SNOG_30085	scaffold_002	288937	290220	+	1284	35	52	61	36	152	187	164	196	24	44	44	60	34	27	32	22
SNOG_01245	scaffold_002;scaffold_002;scaffold_002;scaffold_002;scaffold_002	291590;292416;292720;294252;294448	291901;292667;294192;294397;294512	-;-;-;-;-	2248	125	176	230	118	818	725	662	877	1294	1035	1179	1029	894	1037	1003	931
SNOG_01247	scaffold_002;scaffold_002;scaffold_002;scaffold_002	295159;295544;296170;296313	295487;295972;296247;296438	-;-;-;-	962	1731	2142	3289	2647	13871	12931	14219	21052	2960	2228	2986	2436	2360	3766	2217	1624
SNOG_30086	scaffold_002;scaffold_002	296951;298513	298466;298664	-;-	1668	104	234	258	184	541	494	427	641	1891	1194	1772	1177	1430	431	1339	562
SNOG_01248	scaffold_002;scaffold_002;scaffold_002	298887;299035;299116	298986;299067;301388	+;+;+	2406	20	31	29	20	94	114	106	150	650	316	530	357	247	151	314	166
SNOG_01251	scaffold_002;scaffold_002;scaffold_002	305129;305603;306177	305547;306125;306731	-;-;-	1497	71	86	139	92	35	51	62	59	287	316	179	269	49	16	7	37
SNOG_01252	scaffold_002;scaffold_002;scaffold_002;scaffold_002;scaffold_002;scaffold_002	307627;307833;307921;308078;308460;308578	307779;307869;308021;308410;308527;308980	+;+;+;+;+;+	1095	0	1	1	0	0	0	0	0	17	7	1	5	0	0	1	6
SNOG_01253	scaffold_002;scaffold_002;scaffold_002;scaffold_002	309148;309543;309742;309930	309494;309689;309879;310189	-;-;-;-	892	3	2	1	5	12	11	6	3	19	50	21	31	26	21	20	37
SNOG_01254	scaffold_002;scaffold_002;scaffold_002;scaffold_002	311096;311441;311621;311803	311393;311572;311751;312162	+;+;+;+	921	0	0	0	0	0	0	0	0	1	2	2	1	1	1	0	0
SNOG_01255	scaffold_002	312339	312923	-	585	73	58	86	49	255	293	325	406	201	120	148	156	176	159	198	156
SNOG_01256	scaffold_002;scaffold_002	313194;313445	313392;313794	+;+	549	206	144	176	96	921	1057	1111	955	122	199	121	180	71	90	93	88
SNOG_01257	scaffold_002	315464	316915	+	1452	420	676	997	652	8157	7429	8238	9588	2511	5704	2322	5226	3986	2807	3707	5160
SNOG_01258	scaffold_002;scaffold_002	317714;318352	318292;319194	+;+	1422	223	369	507	470	1031	838	948	1167	2267	3169	1842	3067	3483	3167	3052	4468
SNOG_01259	scaffold_002	319600	320647	+	1048	197	308	381	186	248	413	112	175	4550	3794	3454	3950	7680	6989	6931	6897
SNOG_01260	scaffold_002	320896	324018	-	3123	445	413	633	527	1488	1545	1547	1736	400	451	429	478	358	447	236	473
SNOG_01261	scaffold_002;scaffold_002	325609;327264	327195;328077	-;-	2401	102	159	161	122	345	391	347	453	423	353	389	415	322	319	367	390
SNOG_01262	scaffold_002;scaffold_002;scaffold_002;scaffold_002;scaffold_002	328289;328508;328618;328947;329254	328411;328566;328896;329203;329480	+;+;+;+;+	945	364	496	593	513	1675	1809	1721	1922	1473	1152	1232	1322	894	828	816	629
SNOG_01263	scaffold_002;scaffold_002	329871;330107	330045;330710	+;+	779	87	124	133	111	363	421	411	483	664	538	555	639	1142	1081	1006	922
SNOG_01264	scaffold_002;scaffold_002;scaffold_002;scaffold_002;scaffold_002;scaffold_002;scaffold_002	331231;331598;331948;332575;332708;332910;332992	331521;331901;332472;332615;332859;332935;334533	+;+;+;+;+;+;+	2881	506	596	696	348	3474	3275	2675	3018	6523	6042	6334	6055	6999	6920	5607	6100
SNOG_01265	scaffold_002;scaffold_002;scaffold_002	334775;335527;338378	335471;338307;338424	-;-;-	3525	354	456	663	442	1499	1446	1306	1517	1722	1330	1753	1815	5073	3732	3938	4982
SNOG_01266	scaffold_002;scaffold_002	339037;339114	339062;339870	+;+	783	69	99	136	125	300	300	324	334	713	543	484	553	1540	1114	1376	1260
SNOG_01267	scaffold_002	339975	341369	+	1395	166	277	287	298	785	701	728	864	1097	1162	1019	1257	1924	1727	1656	2111
SNOG_01269	scaffold_002	341605	343860	-	2256	28	44	52	27	8	8	8	14	104	81	91	90	89	67	38	80
SNOG_01271	scaffold_002;scaffold_002;scaffold_002;scaffold_002;scaffold_002	344025;344630;344995;345334;346746	344576;344948;345257;346693;346880	-;-;-;-;-	2629	377	419	496	376	1082	1371	1117	1054	3286	3480	2734	3336	3202	3311	2941	3636
SNOG_30087	scaffold_002	347289	348176	-	888	146	143	168	143	791	795	724	948	994	785	819	888	1154	1178	1025	1165
SNOG_01272	scaffold_002;scaffold_002	349062;349748	349687;350588	+;+	1467	6	12	6	8	15	19	6	12	55	115	38	75	89	94	58	175
SNOG_01273	scaffold_002	351017	353091	+	2075	2	1	0	2	1	2	0	0	12	6	12	8	34	36	15	49
SNOG_01274	scaffold_002;scaffold_002	353191;353408	353356;353433	-;-	192	24	36	64	33	213	153	184	258	126	81	114	97	136	156	137	107
SNOG_01275	scaffold_002;scaffold_002;scaffold_002	353942;354384;354678	354331;354616;354809	-;-;-	755	1341	1688	1755	1202	4803	5344	5103	5229	7213	8163	6782	9045	12199	13200	10403	12200
SNOG_01276	scaffold_002;scaffold_002	355629;355948	355898;356970	+;+	1293	113	191	205	203	936	904	815	976	5340	13376	5067	15583	12334	13937	7611	16491
SNOG_01277	scaffold_002;scaffold_002;scaffold_002	357583;357977;358348	357925;358173;358713	-;-;-	906	705	1072	1348	1330	5707	4862	4715	6955	9135	12314	8373	13673	12012	13072	8908	12397
SNOG_01278	scaffold_002;scaffold_002;scaffold_002;scaffold_002;scaffold_002;scaffold_002	360481;360576;360661;360767;360911;361645	360518;360605;360710;360830;361595;361847	+;+;+;+;+;+	1070	2103	4762	7171	6588	15862	14045	17477	23894	120287	281386	120116	286428	222480	251791	143300	330600
SNOG_01279	scaffold_002;scaffold_002;scaffold_002;scaffold_002;scaffold_002;scaffold_002;scaffold_002;scaffold_002;scaffold_002;scaffold_002	363224;363312;363745;364450;365525;365689;365830;365971;366100;366271	363262;363474;364401;365476;365636;365781;365921;366050;366215;366672	+;+;+;+;+;+;+;+;+;+	2781	145	251	344	259	767	713	879	1097	1172	804	1113	879	624	578	705	585
SNOG_01280	scaffold_002;scaffold_002;scaffold_002	367829;368247;368884	368197;368830;368998	+;+;+	1068	0	0	0	1	2	3	1	1	0	0	0	0	0	0	3	0
SNOG_01281	scaffold_002;scaffold_002	369995;370832	370779;371297	+;+	1251	185	234	291	322	1083	1016	1034	1277	581	502	565	551	770	620	588	697
SNOG_01283	scaffold_002;scaffold_002;scaffold_002	372487;373397;374613	373335;374561;375040	+;+;+	2442	284	303	366	216	1729	1539	1512	1733	1122	1029	1141	1126	1389	1209	1306	1267
SNOG_01284	scaffold_002;scaffold_002;scaffold_002	375835;376228;377970	376159;377924;379184	+;+;+	3237	204	343	337	314	1211	1311	1111	1311	1773	1537	1553	1455	1113	1261	1176	1036
SNOG_01286	scaffold_002;scaffold_002	381093;383154	383105;383789	-;-	2649	117	126	173	134	354	302	284	266	174	261	194	205	200	147	281	135
SNOG_01287	scaffold_002;scaffold_002;scaffold_002	384815;384942;385097	384886;385040;385301	+;+;+	376	198	350	452	401	1297	1234	1306	1832	1181	843	1054	871	743	1004	846	656
SNOG_01288	scaffold_002;scaffold_002	385503;385838	385784;387085	-;-	1530	174	311	415	274	1117	1063	991	1238	1432	1232	1298	1273	978	1135	1077	840
SNOG_01289	scaffold_002;scaffold_002;scaffold_002;scaffold_002	387458;387544;387827;388007	387491;387771;387959;388145	+;+;+;+	534	330	550	691	566	2658	2465	2461	3197	3605	3425	3319	3557	2682	3221	2823	2783
SNOG_01290	scaffold_002;scaffold_002	388595;388928	388880;389553	+;+	912	1	2	4	0	5	7	6	2	7	3	5	8	2	1	0	6
SNOG_01291	scaffold_002;scaffold_002	389676;390809	390707;390880	-;-	1104	28	39	48	27	92	136	81	112	174	189	142	186	62	98	92	78
SNOG_01294	scaffold_002	397349	399118	+	1770	779	803	1062	933	2408	1792	2191	2652	3617	4448	2948	3968	2107	1768	2249	2758
SNOG_01296	scaffold_002;scaffold_002;scaffold_002	400653;401087;402341	401032;402271;402824	-;-;-	2049	277	221	309	170	1090	1096	1018	1166	555	473	586	492	365	424	359	390
SNOG_01297	scaffold_002;scaffold_002;scaffold_002;scaffold_002;scaffold_002	403348;403520;403696;403966;404704	403467;403644;403908;404654;405697	+;+;+;+;+	2141	146	344	539	629	855	825	856	1068	9654	8968	9023	8360	1302	1277	1815	1544
SNOG_30089	scaffold_002;scaffold_002;scaffold_002;scaffold_002;scaffold_002	407770;407872;408168;408305;408457	407809;408031;408168;408403;408517	+;+;+;+;+	361	402	679	1012	790	3022	2935	2781	3692	5954	5051	5560	5363	3557	3862	3513	3589
SNOG_01298	scaffold_002;scaffold_002;scaffold_002;scaffold_002;scaffold_002	408457;408906;409163;409274;409342	408855;409111;409222;409282;410073	+;+;+;+;+	1406	3160	5230	6798	6087	23808	19404	19456	26400	44408	34333	42391	36860	29014	28999	30764	25048
SNOG_01299	scaffold_002;scaffold_002;scaffold_002	410677;410965;411574	410911;411523;412126	-;-;-	1347	225	267	401	362	1122	988	1004	1235	1584	1220	1453	1262	1248	1321	1290	1068
SNOG_01300	scaffold_002;scaffold_002;scaffold_002	412948;413210;413695	413109;413614;415254	+;+;+	2127	80	111	124	113	576	436	359	444	599	639	522	631	430	514	452	432
SNOG_01301	scaffold_002	419014	419916	-	903	8	13	9	14	65	87	46	54	132	131	131	128	10	17	8	17
SNOG_01302	scaffold_002;scaffold_002;scaffold_002	420220;420560;421352	420504;421300;421501	-;-;-	1176	377	136	686	121	5996	5967	7674	5788	68	54	44	56	66	71	50	90
SNOG_01303	scaffold_002;scaffold_002	422194;422384	422341;422679	-;-	444	137	175	193	245	587	590	711	854	199	189	188	231	152	268	120	248
SNOG_01305	scaffold_002;scaffold_002	426146;427052	427003;427353	-;-	1160	51	59	79	67	213	240	202	262	180	486	142	421	108	263	120	242
SNOG_01307	scaffold_002;scaffold_002;scaffold_002;scaffold_002	428871;429590;429785;431281	429292;429733;431231;432527	+;+;+;+	3260	7211	10163	14986	22367	31801	25626	27811	35907	61869	192686	63559	165243	32713	85573	27619	96368
SNOG_01310	scaffold_002	436817	437399	-	583	1	0	1	1	6	7	1	5	2	6	4	5	0	3	3	5
SNOG_01311	scaffold_002;scaffold_002	437872;439263	439196;439371	-;-	1434	773	1026	1794	2098	3949	3950	5043	5807	5155	2529	4712	2675	1849	1383	2987	1747
SNOG_01312	scaffold_002;scaffold_002;scaffold_002	440377;442001;442587	441950;442533;442636	-;-;-	2157	151	207	214	182	484	525	470	626	963	1094	965	885	419	500	370	308
SNOG_01313	scaffold_002;scaffold_002;scaffold_002	443332;443633;443793	443570;443762;443865	-;-;-	442	29	36	47	35	134	128	128	187	131	123	111	125	112	101	122	92
SNOG_01314	scaffold_002;scaffold_002	443938;444243	444195;444451	+;+	467	29	39	49	30	114	121	126	176	164	130	140	131	201	158	192	167
SNOG_01315	scaffold_002;scaffold_002;scaffold_002	445099;445362;446544	445309;446496;446973	-;-;-	1776	9	21	27	55	26	44	36	53	956	841	898	710	443	1040	593	297
SNOG_01317	scaffold_002;scaffold_002;scaffold_002	447182;448327;448592	448282;448541;448667	-;-;-	1392	5	15	21	14	9	15	18	17	365	424	359	336	192	421	326	128
SNOG_30090	scaffold_002;scaffold_002	449677;450013	449944;451343	+;+	1599	33	35	48	31	82	83	56	52	290	276	250	232	177	283	244	118
SNOG_30091	scaffold_002;scaffold_002;scaffold_002	451481;451571;452010	451521;451957;453990	+;+;+	2409	2	16	19	5	17	7	11	7	227	228	175	174	79	120	163	66
SNOG_01322	scaffold_002	456893	457918	-	1026	83	116	152	118	625	528	508	581	527	468	493	442	476	419	567	336
SNOG_01323	scaffold_002;scaffold_002	458038;458502	458451;458578	-;-	491	41	34	59	46	275	226	270	215	235	203	266	213	230	245	252	164
SNOG_01326	scaffold_002;scaffold_002	466065;467235	467184;467982	-;-	1868	56	95	101	62	271	235	263	351	141	109	119	102	138	170	156	89
SNOG_01327	scaffold_002;scaffold_002	469207;471286	471238;471377	-;-	2124	4	0	1	3	7	6	8	5	9	22	4	13	9	9	7	14
SNOG_01328	scaffold_002	471861	472859	-	999	4	0	9	0	7	17	18	11	5	3	8	3	8	9	12	4
SNOG_01329	scaffold_002;scaffold_002;scaffold_002	474441;474603;474791	474550;474736;475287	+;+;+	741	20	21	13	11	42	52	62	54	6	1	5	9	6	10	10	3
SNOG_01330	scaffold_002;scaffold_002	475539;477144	477077;477544	-;-	1940	113	91	82	20	1306	1161	1163	938	159	110	145	103	129	135	146	122
SNOG_01331	scaffold_002	479347	480484	-	1138	4690	6211	8442	6389	31710	27924	29503	35646	14873	11011	14894	11190	30357	26020	30451	21404
SNOG_01333	scaffold_002	481774	482436	+	663	1	2	5	2	10	8	10	5	3	1	2	2	2	1	3	0
SNOG_30092	scaffold_002;scaffold_002	483650;483763	483702;484119	+;+	410	155	284	515	348	1061	847	728	1277	3102	8527	2929	6708	1994	1716	976	3710
SNOG_01334	scaffold_002;scaffold_002;scaffold_002	487698;488140;488920	488050;488868;489154	-;-;-	1317	4	4	4	5	2	5	1	1	30	21	24	25	8	12	10	14
SNOG_01335	scaffold_002;scaffold_002;scaffold_002	489818;490226;493929	490178;493876;493990	-;-;-	4074	187	275	339	286	994	1119	1034	1189	1058	898	993	870	481	492	531	397
SNOG_01336	scaffold_002;scaffold_002	494276;494553	494501;496231	+;+	1905	252	348	413	366	1411	1362	1312	1694	588	369	530	377	516	630	412	345
SNOG_01337	scaffold_002;scaffold_002;scaffold_002;scaffold_002;scaffold_002;scaffold_002	497022;497682;498055;498188;498319;498417	497630;497999;498134;498260;498366;498434	-;-;-;-;-;-	1146	312	359	385	307	1681	1525	1460	1669	3401	2665	3414	2822	2408	2484	2329	2294
SNOG_01338	scaffold_002	500572	501900	+	1329	65	84	140	94	257	226	228	278	51	41	45	47	39	35	43	46
SNOG_01340	scaffold_002;scaffold_002;scaffold_002;scaffold_002;scaffold_002;scaffold_002	504524;504716;504966;505187;506175;506330	504555;504839;505106;506127;506282;508354	+;+;+;+;+;+	3371	152	185	220	232	662	544	551	642	883	782	749	737	529	481	670	518
SNOG_01341	scaffold_002	508810	510231	-	1422	43	49	40	52	163	153	158	189	162	80	134	92	119	93	106	78
SNOG_01343	scaffold_002;scaffold_002;scaffold_002;scaffold_002	510723;511048;511637;511774	510994;511559;511708;511808	-;-;-;-	891	346	528	735	721	2082	2226	2246	3018	1894	1126	1606	1308	1689	2187	1694	1420
SNOG_01344	scaffold_002;scaffold_002;scaffold_002;scaffold_002	512881;513281;513530;513996	513226;513462;513945;515575	-;-;-;-	2524	630	885	1278	1257	3848	3056	3283	4169	3519	3406	3237	3135	3829	3389	4253	2670
SNOG_01345	scaffold_002;scaffold_002;scaffold_002;scaffold_002	516432;516693;516846;517269	516548;516739;517223;518011	+;+;+;+	1285	131	136	168	155	761	698	712	790	510	457	522	464	326	356	299	259
SNOG_01346	scaffold_002;scaffold_002;scaffold_002	518117;518750;518928	518678;518874;519026	-;-;-	786	12	16	23	22	100	95	120	165	100	79	107	81	85	126	74	101
SNOG_01347	scaffold_002;scaffold_002	519807;521858	521806;523757	-;-	3900	270	327	469	329	1330	1166	1289	1242	2144	1699	2006	1619	1392	1141	1470	898
SNOG_01348	scaffold_002	524608	530031	+	5424	303	352	477	343	1458	1173	1067	1128	1764	1624	1558	1528	1600	1530	1489	1148
SNOG_01349	scaffold_002	531023	531715	+	693	15	20	36	36	57	55	63	74	30	33	26	25	24	33	43	19
SNOG_01355	scaffold_002	543728	545671	+	1944	26	27	32	9	10	4	7	12	0	0	0	0	0	1	1	0
SNOG_01356	scaffold_002;scaffold_002	546041;546688	546636;547859	+;+	1768	48	47	79	46	126	204	147	163	121	178	126	193	154	170	163	177
SNOG_01357	scaffold_002	548035	548982	-	948	3	9	7	15	110	52	26	49	37	10	15	16	65	45	63	21
SNOG_01358	scaffold_002;scaffold_002;scaffold_002;scaffold_002	551776;552956;553099;553180	552844;553048;553127;554339	+;+;+;+	2351	20	21	18	8	83	82	49	51	27	29	15	26	32	24	37	27
SNOG_01362	scaffold_002;scaffold_002;scaffold_002	559074;559360;559584	559304;559528;560445	-;-;-	1262	882	1353	1894	1701	3825	3743	4221	5434	2018	2010	2108	1818	369	421	358	322
SNOG_01364	scaffold_002;scaffold_002;scaffold_002;scaffold_002	567541;570047;570626;571631	569989;570572;571577;571635	-;-;-;-	3932	29	31	37	31	299	257	280	280	148	146	130	100	236	151	289	150
SNOG_01365	scaffold_002;scaffold_002;scaffold_002	573927;574982;575382	574219;575332;576334	+;+;+	1597	30	22	22	23	102	98	81	136	82	57	74	79	81	73	85	79
SNOG_01366	scaffold_002	577672	578331	-	660	74	93	92	97	2182	1711	1967	2319	164	119	171	90	1167	653	1360	490
SNOG_01367	scaffold_002;scaffold_002	579122;579275	579222;579470	-;-	297	12	9	37	17	500	438	439	557	42	25	33	23	353	186	396	133
SNOG_01368	scaffold_002;scaffold_002;scaffold_002;scaffold_002	579598;579598;579913;579913	579711;579774;580083;580083	-;-;-;-	348	6	8	9	11	137	148	151	162	18	10	14	5	154	89	203	57
SNOG_30093	scaffold_002;scaffold_002;scaffold_002	582739;583275;584022	583230;583957;585981	+;+;+	3135	3	2	3	3	11	25	15	27	38	11	36	25	79	44	92	24
SNOG_01371	scaffold_002	586025	586501	+	477	0	0	0	0	0	0	0	0	0	0	0	0	0	0	0	0
SNOG_30094	scaffold_002	586582	587479	+	898	0	0	0	0	0	1	0	0	1	0	0	0	0	0	0	0
SNOG_01374	scaffold_002;scaffold_002;scaffold_002;scaffold_002;scaffold_002	588506;588707;588908;589181;589550	588656;588862;589136;589503;589885	+;+;+;+;+	1195	0	0	0	0	0	0	0	0	0	0	0	0	0	0	0	0
SNOG_01376	scaffold_002;scaffold_002;scaffold_002	606587;607643;607806	607584;607757;608278	-;-;-	1586	12	14	12	3	11	18	16	24	12	8	8	12	22	14	12	10
SNOG_01377	scaffold_002;scaffold_002;scaffold_002	608519;608775;609056	608723;609003;609086	+;+;+	465	0	8	1	0	0	5	2	2	8	9	7	5	4	1	4	5
SNOG_01378	scaffold_002;scaffold_002	609306;609720	609665;610646	+;+	1287	156	228	293	292	467	519	618	796	360	344	460	430	548	444	539	253
SNOG_01379	scaffold_002;scaffold_002;scaffold_002	612123;612709;613174	612630;613122;614058	+;+;+	1807	523	838	1090	687	3865	3231	3954	5009	464	492	545	606	562	470	567	277
SNOG_01380	scaffold_002	614508	615460	+	953	0	0	0	0	11	14	2	1	2	2	2	1	15	1	13	2
SNOG_01381	scaffold_002	615689	616541	-	853	1079	1925	2330	1798	2549	2396	1836	2916	8453	11371	7559	10839	10415	8160	11208	7472
SNOG_01382	scaffold_002;scaffold_002	617001;617694	617644;617756	-;-	707	48	65	91	51	97	123	113	130	297	333	214	290	331	321	311	291
SNOG_01384	scaffold_002;scaffold_002;scaffold_002	619134;619272;619366	619212;619316;619916	+;+;+	675	0	0	1	1	0	0	0	0	2	3	3	4	2	2	3	2
SNOG_01385	scaffold_002	620321	621820	-	1500	1	3	2	1	11	6	5	15	28	42	22	51	34	20	27	33
SNOG_01386	scaffold_002;scaffold_002;scaffold_002;scaffold_002;scaffold_002;scaffold_002;scaffold_002	623424;623607;623713;624148;624435;624884;625060	623544;623664;624096;624385;624830;625004;625227	+;+;+;+;+;+;+	1486	1	4	2	0	2	4	2	1	6	7	4	5	7	6	2	9
SNOG_01387	scaffold_002	625676	627457	-	1782	152	211	317	383	410	485	638	660	334	358	268	403	221	147	192	201
SNOG_01388	scaffold_002;scaffold_002	628398;628996	628946;629349	+;+	903	185	301	406	443	986	981	1138	1359	1515	1677	1402	1684	1024	1033	932	1019
SNOG_01389	scaffold_002	629392	630342	-	951	36	44	56	28	225	238	239	329	172	87	138	118	139	119	121	97
SNOG_01390	scaffold_002	631198	632916	+	1719	5	5	7	2	23	10	7	18	16	33	7	20	24	19	13	17
SNOG_01392	scaffold_002;scaffold_002;scaffold_002	635442;635943;636752	635885;636696;636882	-;-;-	1329	3	2	3	0	13	5	3	3	3	1	0	3	0	0	1	0
SNOG_01395	scaffold_002;scaffold_002;scaffold_002;scaffold_002	641726;643107;643687;644130	643050;643629;644081;644454	-;-;-;-	2568	55	70	83	63	180	181	157	214	170	168	183	126	99	99	113	101
SNOG_01396	scaffold_002;scaffold_002	644748;645201	645146;646949	+;+	2148	5	7	2	4	5	7	3	3	17	14	6	12	7	9	7	9
SNOG_01397	scaffold_002;scaffold_002;scaffold_002	647383;647669;648186	647621;648134;648424	-;-;-	944	15	60	52	26	32	51	33	22	114	85	95	112	59	57	62	88
SNOG_01399	scaffold_002	649437	650339	+	903	194	1017	1108	662	866	1506	1405	2504	1004	558	610	503	632	437	767	421
SNOG_01400	scaffold_002	650608	652269	-	1662	1133	1685	1997	2859	3710	3371	4032	6585	11058	10803	9339	11332	11702	9475	12448	12156
SNOG_01401	scaffold_002	654476	654931	+	456	4	5	5	3	74	71	150	115	11	5	14	10	20	10	23	5
SNOG_01402	scaffold_002;scaffold_002	655024;656461	656346;656918	-;-	1781	138	118	122	146	303	417	267	328	369	390	336	938	2990	3085	2323	2458
SNOG_01403	scaffold_002;scaffold_002	656759;657028	656808;657189	-;-	212	10	9	19	8	38	43	32	35	24	43	25	57	56	82	76	57
SNOG_30095	scaffold_002	657641	657946	+	306	0	0	0	0	2	3	0	6	7	2	6	4	8	8	18	6
SNOG_01404	scaffold_002;scaffold_002;scaffold_002	659142;659705;660204	659652;660101;660344	+;+;+	1049	791	1101	1522	890	1702	1998	1293	1743	1288	1778	1177	1655	2919	3075	2680	2323
SNOG_01406	scaffold_002;scaffold_002	711813;712007	711956;712287	-;-	425	6	14	14	3	27	36	21	17	40	39	30	36	20	15	10	16
SNOG_01407	scaffold_002	712939	714144	+	1206	216	314	324	241	1037	1259	1136	1438	1383	1036	1362	1246	1471	1520	1422	1333
SNOG_20014	scaffold_002	714424	715623	+	1200	20	41	33	15	132	111	123	139	121	94	108	117	97	86	94	90
SNOG_01409	scaffold_002;scaffold_002;scaffold_002	715865;716324;716687	716268;716641;716759	-;-;-	795	4	1	0	2	6	9	7	2	14	14	10	27	62	61	45	50
SNOG_01410	scaffold_002	717165	717867	+	703	1	0	2	1	0	0	3	2	8	2	3	3	13	6	10	5
SNOG_01411	scaffold_002;scaffold_002;scaffold_002;scaffold_002	719276;719526;722982;723375	719468;722516;723274;727386	+;+;+;+	7489	352	492	549	433	1992	1788	1701	1616	1516	1122	1460	1316	4562	4838	3614	4377
SNOG_01413	scaffold_002;scaffold_002	728378;728981	728926;729571	+;+	1140	0	1	0	1	0	0	0	0	0	0	1	0	3	2	0	1
SNOG_01414	scaffold_002	729725	731581	-	1857	80	116	161	54	582	619	503	630	497	355	439	421	269	417	267	455
SNOG_01415	scaffold_002;scaffold_002;scaffold_002;scaffold_002	732060;732392;732613;732735	732339;732562;732690;733909	+;+;+;+	1704	24	21	22	7	79	93	80	82	58	51	46	54	52	62	52	55
SNOG_01416	scaffold_002;scaffold_002;scaffold_002	733992;734062;734402	734012;734327;734570	-;-;-	456	44	45	82	23	347	356	336	304	28	45	29	36	28	34	32	20
SNOG_01417	scaffold_002	735185	735931	-	747	271	376	457	510	626	705	643	652	1035	865	715	829	1184	807	1241	791
SNOG_01419	scaffold_002;scaffold_002;scaffold_002;scaffold_002	739992;741039;741984;742345	740991;741927;742291;742418	-;-;-;-	2271	143	284	402	229	367	384	403	454	1718	1883	1541	1729	799	824	816	1036
SNOG_01420	scaffold_002;scaffold_002	743067;743313	743263;745098	-;-	1983	260	351	517	430	1351	1249	1317	1752	833	570	792	571	533	509	510	341
SNOG_01421	scaffold_002;scaffold_002;scaffold_002;scaffold_002;scaffold_002;scaffold_002;scaffold_002;scaffold_002	745304;745621;745698;745785;745862;746056;746181;746500	745568;745646;745736;745813;745986;746129;746447;746596	+;+;+;+;+;+;+;+	922	99	165	190	154	629	592	591	790	1403	1259	1229	1304	1083	1312	1178	1070
SNOG_01422	scaffold_002;scaffold_002;scaffold_002;scaffold_002;scaffold_002	747613;748072;748650;748966;749792	748020;748602;748920;749740;750494	+;+;+;+;+	2688	8	5	12	9	33	40	23	27	33	61	43	45	41	25	25	19
SNOG_01423	scaffold_002	751063	752475	+	1413	31	43	44	21	103	117	178	160	694	763	652	664	187	169	163	322
SNOG_01424	scaffold_002;scaffold_002;scaffold_002;scaffold_002;scaffold_002;scaffold_002;scaffold_002;scaffold_002	752520;753021;753137;753395;753545;753666;753763;753892	752968;753088;753340;753497;753620;753712;753835;754098	-;-;-;-;-;-;-;-	1227	118	95	198	103	1155	1467	2068	1710	8	9	10	11	23	23	21	15
SNOG_01425	scaffold_002;scaffold_002;scaffold_002;scaffold_002	755618;755965;756887;757461	755916;756833;757410;758154	-;-;-;-	2386	23	36	35	27	82	64	88	85	95	52	83	74	142	107	150	124
SNOG_01426	scaffold_002;scaffold_002;scaffold_002	759011;759300;760107	759242;760054;760955	-;-;-	1836	339	442	659	672	1321	1527	2135	2413	1361	1412	1277	1314	1111	999	969	923
SNOG_01429	scaffold_002;scaffold_002;scaffold_002;scaffold_002;scaffold_002	762407;762808;769675;769997;770683	762753;769600;769931;770610;772318	+;+;+;+;+	9647	48	42	66	49	100	66	114	120	380	908	369	676	329	494	273	338
SNOG_01430	scaffold_002;scaffold_002	774771;774880	774829;775015	+;+	195	4	4	6	2	7	12	2	6	20	12	11	13	8	16	14	4
SNOG_01432	scaffold_002	775773	781406	-	5634	187	277	315	217	918	852	797	899	1469	1294	1365	1227	1208	1028	1344	878
SNOG_01433	scaffold_002	782269	783327	+	1059	144	177	212	94	796	715	699	833	547	385	541	443	333	363	383	327
SNOG_01434	scaffold_002	783432	785025	-	1594	1	1	1	0	3	0	2	3	5	1	0	2	4	5	3	2
SNOG_01435	scaffold_002;scaffold_002;scaffold_002;scaffold_002;scaffold_002	786221;786338;786408;786524;786642	786286;786363;786466;786593;786707	-;-;-;-;-	287	31	67	66	31	166	169	179	195	117	213	104	201	178	237	173	226
SNOG_01436	scaffold_002	787029	787652	-	624	5	11	6	3	12	28	18	25	404	111	353	157	932	775	1013	872
SNOG_01437	scaffold_002;scaffold_002;scaffold_002;scaffold_002;scaffold_002	788216;788216;788466;788466;788771	788418;788418;788719;788866;788874	+;+;+;+;+	612	48	42	58	121	198	263	175	139	3645	1119	3378	1744	9711	6520	9818	7545
SNOG_01438	scaffold_002;scaffold_002;scaffold_002	790178;790585;790898	790394;790844;791962	+;+;+	1542	371	282	316	167	2915	3072	3319	3420	229	224	217	243	450	520	378	431
SNOG_01440	scaffold_002;scaffold_002	793754;794990	794934;795650	-;-	1842	33	50	71	44	232	222	202	301	231	205	239	242	270	207	251	257
SNOG_01441	scaffold_002;scaffold_002;scaffold_002;scaffold_002;scaffold_002	795877;796848;797034;797282;797467	796735;796986;797232;797401;798102	-;-;-;-;-	1953	86	136	211	115	392	370	255	465	118	94	134	97	74	149	113	77
SNOG_01442	scaffold_002;scaffold_002	799134;799879	799829;799950	-;-	768	14	20	38	49	96	123	110	265	103	69	90	93	108	299	157	83
SNOG_01444	scaffold_002;scaffold_002	800591;805382	805333;805469	+;+	4831	407	682	948	1301	2669	2212	2635	4394	4157	3142	3946	3126	3062	4635	3568	2921
SNOG_30096	scaffold_002	805620	806087	+	468	0	0	0	0	1	0	0	0	6	3	4	1	0	5	6	1
SNOG_01445	scaffold_002	806355	809036	-	2682	14	12	20	12	67	43	40	72	148	158	160	154	103	116	83	113
SNOG_01446	scaffold_002;scaffold_002;scaffold_002	809314;809879;810428	809832;810378;810859	-;-;-	1451	1186	1984	2835	1752	11678	10761	12373	16038	6627	6160	5951	6220	4615	4809	5022	5327
SNOG_01447	scaffold_002;scaffold_002	811813;812132	812075;812386	-;-	518	5	3	3	7	1	0	0	1	2	1	0	3	0	0	5	1
SNOG_30097	scaffold_002;scaffold_002;scaffold_002	812510;812628;812896	812572;812826;813198	+;+;+	565	9	7	5	13	70	53	73	111	3	2	5	5	5	14	8	14
SNOG_01448	scaffold_002	813905	814615	+	711	4	5	8	3	32	34	28	35	7	2	6	8	3	4	6	3
SNOG_01449	scaffold_002	814966	816562	-	1597	157	102	308	109	2170	1842	2331	2348	115	128	117	177	102	103	119	127
SNOG_01450	scaffold_002	816894	818768	-	1875	29	30	17	10	62	74	83	98	33	31	31	25	31	24	41	44
SNOG_01451	scaffold_002;scaffold_002	819543;819796	819716;819921	-;-	300	2	1	1	1	6	0	0	1	1	5	8	20	101	400	119	1038
SNOG_01452	scaffold_002	820894	822159	-	1266	58	76	102	73	274	269	321	469	215	181	177	198	124	147	146	177
SNOG_01453	scaffold_002;scaffold_002	822520;822700	822599;823609	+;+	990	89	124	139	92	371	408	446	518	203	206	208	219	171	137	216	204
SNOG_01454	scaffold_002	824310	824945	+	636	1	1	3	4	15	22	9	1	13	8	8	14	3	3	3	7
SNOG_01455	scaffold_002;scaffold_002;scaffold_002	825484;825764;826421	825686;826369;826574	-;-;-	963	63	75	79	96	247	225	212	238	188	174	230	199	146	151	142	107
SNOG_01456	scaffold_002	827195	829040	-	1846	114	119	199	199	537	486	570	649	492	304	420	326	417	319	433	282
SNOG_01457	scaffold_002;scaffold_002;scaffold_002	829209;829303;829541	829256;829492;830007	+;+;+	705	191	268	275	276	973	984	1020	1191	1312	1120	1171	1209	1190	1176	1146	885
SNOG_01458	scaffold_002;scaffold_002;scaffold_002	830885;831330;831686	831271;831633;831909	+;+;+	915	3	7	6	0	18	22	7	10	15	14	12	18	17	6	19	6
SNOG_01459	scaffold_002;scaffold_002	832475;832832	832769;833790	-;-	1254	1	0	2	0	0	3	0	3	2	2	1	3	5	6	4	1
SNOG_01460	scaffold_002;scaffold_002;scaffold_002;scaffold_002;scaffold_002;scaffold_002	834435;834949;835141;835305;835444;835573	834895;835096;835250;835394;835521;835767	-;-;-;-;-;-	1082	5	4	12	8	44	72	37	59	55	45	65	71	76	76	56	54
SNOG_30098	scaffold_002	836481	836852	-	372	0	2	1	2	12	20	9	11	33	34	45	41	34	41	44	47
SNOG_01461	scaffold_002;scaffold_002;scaffold_002	837181;837934;839613	837886;839558;839864	+;+;+	2583	441	725	820	700	2182	2314	2213	2619	4739	4052	4178	4213	3458	3825	3609	3282
SNOG_01463	scaffold_002	841958	844240	+	2283	19	38	45	31	199	115	110	158	153	83	129	75	95	112	90	69
SNOG_01464	scaffold_002;scaffold_002	845330;845543	845491;847321	+;+	1941	115	84	126	81	210	215	233	301	140	86	149	102	44	62	77	65
SNOG_01465	scaffold_002;scaffold_002	848423;849303	849258;850341	+;+	1875	41	29	54	32	63	75	82	141	6	5	5	4	7	10	10	7
SNOG_01466	scaffold_002;scaffold_002;scaffold_002	851096;851490;852331	851268;852280;852827	+;+;+	1461	130	240	267	401	730	669	1047	1537	525	524	471	501	370	741	351	297
SNOG_01467	scaffold_002;scaffold_002;scaffold_002	853010;853711;855151	853638;855104;855614	-;-;-	2487	66	70	93	85	218	243	257	298	171	219	156	174	69	41	64	57
SNOG_01468	scaffold_002;scaffold_002;scaffold_002	856306;856798;856941	856747;856890;857128	+;+;+	723	117	174	179	220	787	829	792	910	1426	875	1239	959	995	1022	1017	946
SNOG_01469	scaffold_002;scaffold_002;scaffold_002;scaffold_002	857408;857900;858439;859166	857845;858391;859112;859283	-;-;-;-	1722	312	450	592	559	1868	2082	2190	2702	740	845	670	819	489	640	462	702
SNOG_01470	scaffold_002;scaffold_002;scaffold_002;scaffold_002;scaffold_002	859787;860046;861683;862125;862201	859996;861634;862065;862148;862338	-;-;-;-;-	2344	1026	1145	1600	1299	7576	7320	7218	9427	3001	2625	2999	3431	3968	6341	1913	3783
SNOG_01471	scaffold_002	863615	865099	-	1485	1832	2592	3772	3819	6711	5930	7476	8265	5854	7574	5651	6369	2435	2893	2136	2489
SNOG_01472	scaffold_002;scaffold_002	866243;867164	867110;867693	-;-	1398	76	136	131	59	413	410	412	460	809	498	758	565	353	422	397	310
SNOG_01473	scaffold_002;scaffold_002;scaffold_002;scaffold_002	868283;868351;869359;869786	868301;869309;869737;870273	+;+;+;+	1845	507	830	1085	764	3677	3592	4008	4936	3751	1941	3537	1995	3538	4936	3507	3269
SNOG_01474	scaffold_002;scaffold_002;scaffold_002;scaffold_002	870574;870857;870918;871175	870795;870866;871122;871276	+;+;+;+	539	666	906	1212	800	4639	4396	4408	5567	4231	2929	3707	3150	2905	4205	2983	2915
SNOG_30099	scaffold_002;scaffold_002	872649;873106	872974;873556	-;-	777	14	25	26	20	52	25	48	60	19	20	25	28	29	32	26	25
SNOG_01477	scaffold_002;scaffold_002;scaffold_002;scaffold_002	876068;876567;883679;883951	876133;883626;883714;885331	+;+;+;+	8543	3100	4310	7249	6703	16367	12019	18958	26126	4058	2123	3858	2891	6301	16201	2225	4457
SNOG_01478	scaffold_002;scaffold_002;scaffold_002;scaffold_002	885721;885849;886802;887523	885791;886751;887473;888468	+;+;+;+	2592	117	164	236	140	461	683	566	603	1296	1420	1137	1622	903	1144	850	1191
SNOG_01479	scaffold_002;scaffold_002;scaffold_002;scaffold_002	888682;888981;889109;889326	888928;889033;889263;889839	+;+;+;+	969	895	2621	3822	3937	9021	8780	12880	23845	5993	4705	5710	5205	3869	4676	4195	4277
SNOG_01480	scaffold_002;scaffold_002;scaffold_002	890266;890418;890837	890355;890772;891043	+;+;+	652	92	91	132	136	400	441	366	425	492	336	438	342	339	305	318	236
SNOG_01481	scaffold_002;scaffold_002	893323;893426	893360;894209	-;-	822	119	149	237	219	613	643	781	949	526	376	499	389	462	465	460	415
SNOG_01482	scaffold_002;scaffold_002	894683;896194	895950;896340	-;-	1415	55	92	86	55	228	244	249	345	271	221	248	239	178	262	199	242
SNOG_01483	scaffold_002;scaffold_002;scaffold_002;scaffold_002	896572;896997;897209;897327	896944;897161;897279;898003	+;+;+;+	1286	118	148	154	110	446	436	446	473	348	173	289	209	172	168	218	211
SNOG_01484	scaffold_002	898229	899155	-	927	6	7	7	3	26	19	6	21	1	0	2	1	1	2	0	0
SNOG_01486	scaffold_002	899706	900798	+	1093	0	0	0	0	2	0	0	0	0	0	0	0	0	0	0	0
SNOG_01487	scaffold_002;scaffold_002;scaffold_002;scaffold_002;scaffold_002	901527;901633;901907;901977;902586	901579;901769;901925;902536;903324	+;+;+;+;+	1508	778	843	1233	1282	2897	2831	2721	3934	1185	776	1148	832	710	749	757	544
SNOG_01488	scaffold_002;scaffold_002;scaffold_002	903912;906390;906936	905628;906885;907015	-;-;-	2293	161	200	284	245	996	836	798	1116	1123	1080	1043	1085	803	679	808	658
SNOG_01489	scaffold_002	914608	917299	-	2692	438	276	459	149	7788	9122	8249	6826	16	20	10	12	11	15	19	6
SNOG_01491	scaffold_002;scaffold_002;scaffold_002;scaffold_002	918357;918442;918577;919519	918388;918530;919466;919646	+;+;+;+	1139	459	696	791	625	2284	2630	2426	2645	5731	5173	5182	5486	3849	4413	4489	4041
SNOG_01492	scaffold_002;scaffold_002;scaffold_002;scaffold_002;scaffold_002	920007;920527;920924;921427;921614	920480;920744;921360;921555;922221	+;+;+;+;+	1866	5	10	5	5	12	7	4	6	31	23	16	36	32	51	28	31
SNOG_01493	scaffold_002	922552	924384	-	1833	285	365	389	242	1591	1644	1351	1513	3730	2522	3517	2520	1831	1891	2145	1674
SNOG_01494	scaffold_002;scaffold_002;scaffold_002;scaffold_002;scaffold_002	925860;926207;926405;926405;927929	926156;926336;928523;927715;928529	+;+;+;+;+	2552	615	984	1385	1195	3704	3396	3176	3941	16061	14102	14069	13708	13601	10490	11282	10792
SNOG_01495	scaffold_002	929532	930302	+	771	1	0	1	0	4	7	1	0	8	3	4	6	4	2	4	4
SNOG_01496	scaffold_002;scaffold_002;scaffold_002;scaffold_002	930921;932285;932462;932858	932230;932392;932809;932925	-;-;-;-	1834	355	293	299	223	1126	946	977	858	2878	2000	2704	1982	1637	1216	1819	1269
SNOG_01497	scaffold_002	933427	937848	+	4422	222	326	494	490	1314	1146	1216	1762	663	721	675	632	504	628	534	414
SNOG_01498	scaffold_002;scaffold_002;scaffold_002	938359;938453;939106	938404;939040;939736	+;+;+	1265	18	18	33	81	89	74	92	209	113	92	115	124	68	202	103	90
SNOG_01499	scaffold_002	939825	941901	+	2077	28	47	42	162	230	171	236	529	234	171	201	171	86	274	108	86
SNOG_01500	scaffold_002	942643	943632	+	990	1	2	0	0	0	1	2	0	2	1	1	3	0	1	1	2
SNOG_01501	scaffold_002	943788	944432	+	645	42	88	98	66	92	98	137	111	117	138	110	154	185	230	145	242
SNOG_01502	scaffold_002;scaffold_002;scaffold_002	944590;944693;945899	944644;945846;946402	+;+;+	1713	29	36	28	25	165	150	154	205	154	110	156	135	126	122	135	134
SNOG_01503	scaffold_002;scaffold_002	946783;947167	947117;947418	+;+	587	12	13	9	29	80	61	53	70	58	40	63	31	31	44	44	44
SNOG_01504	scaffold_002;scaffold_002;scaffold_002	947998;948404;950451	948349;950358;950685	-;-;-	2542	333	473	581	317	2118	1940	1691	1865	2265	1641	2031	1564	951	1135	1056	753
SNOG_01505	scaffold_002;scaffold_002	951161;952428	952379;952783	+;+	1575	120	110	135	142	278	262	292	341	364	464	332	406	319	337	328	307
SNOG_01507	scaffold_002	953519	957820	+	4302	96	58	65	120	51	55	72	59	226	373	204	337	216	353	249	119
SNOG_01509	scaffold_002;scaffold_002;scaffold_002;scaffold_002;scaffold_002	957867;958409;958777;958946;959092	958363;958717;958890;959037;959136	-;-;-;-;-	1057	26	46	44	18	64	68	52	78	44	74	57	80	75	129	60	111
SNOG_01510	scaffold_002;scaffold_002	959729;959874	959784;960323	-;-	506	0	0	0	1	0	0	0	0	1	0	0	0	0	1	2	2
SNOG_01511	scaffold_002;scaffold_002	960370;960567	960517;961229	+;+	811	6	24	16	7	17	26	19	41	25	10	17	17	16	13	9	10
SNOG_01512	scaffold_002;scaffold_002	962093;965198	965114;965388	-;-	3213	206	304	402	265	1126	1103	1055	1294	2220	1418	2169	1350	707	499	724	488
SNOG_01513	scaffold_002	965842	966739	-	898	1029	1548	1978	1672	6267	5877	6351	7635	11342	9813	10239	9623	7492	7196	8041	7217
SNOG_01515	scaffold_002;scaffold_002;scaffold_002;scaffold_002	968811;969219;969544;971933	969155;969495;971882;972178	+;+;+;+	3207	337	398	529	477	1551	1359	1311	1580	1252	1071	1155	1058	955	809	1093	818
SNOG_01517	scaffold_002;scaffold_002;scaffold_002	975656;975850;976121	975756;976063;976510	+;+;+	705	28	81	78	126	78	117	275	338	13	18	16	19	3	9	10	9
SNOG_01519	scaffold_002	977551	978985	-	1435	120	85	117	64	105	100	81	97	148	256	105	170	14	16	19	34
SNOG_01520	scaffold_002	979239	979728	-	490	2	6	6	1	28	21	21	23	14	13	13	11	4	4	6	8
SNOG_01521	scaffold_002;scaffold_002	981356;983079	983026;983836	-;-	2429	206	183	174	120	936	948	1060	1267	428	349	443	415	548	773	432	538
SNOG_01522	scaffold_002;scaffold_002;scaffold_002;scaffold_002;scaffold_002	984202;984202;984495;984762;984762	984418;984683;984683;985014;985014	+;+;+;+;+	735	2	11	7	6	7	19	22	29	6	5	6	4	24	27	30	21
SNOG_01523	scaffold_002;scaffold_002	987608;989469	989326;989779	-;-	2030	565	637	796	803	2845	2284	2557	3538	2462	2097	2251	1834	2090	1314	2208	1586
SNOG_30100	scaffold_002	990892	991827	+	936	19	12	31	30	89	52	90	100	28	37	31	35	36	25	33	23
SNOG_01524	scaffold_002;scaffold_002	992858;993907	993807;994079	-;-	1123	166	204	311	163	314	589	332	339	1235	2190	1140	2263	641	784	414	823
SNOG_01525	scaffold_002;scaffold_002;scaffold_002	994466;994778;995561	994713;995507;995766	-;-;-	1184	125	161	232	181	561	555	500	726	358	184	283	198	227	262	265	159
SNOG_01526	scaffold_002;scaffold_002;scaffold_002;scaffold_002	995993;996142;996819;996966	996086;996752;996899;998006	+;+;+;+	1827	384	474	630	617	1699	1512	1453	2069	952	647	998	617	766	558	820	442
SNOG_01527	scaffold_002	1000091	1000972	-	882	1	7	1	4	1	1	1	3	4	0	3	4	2	2	5	3
SNOG_01528	scaffold_002	1000982	1001722	-	741	1	2	0	1	0	0	1	0	2	0	0	2	4	2	1	1
SNOG_01531	scaffold_002;scaffold_002	1005615;1006511	1006448;1006702	-;-	1026	161	177	195	126	585	710	673	736	185	179	225	220	196	273	298	223
SNOG_01532	scaffold_002;scaffold_002;scaffold_002	1007020;1008115;1009027	1008068;1008973;1009047	-;-;-	1929	84	99	117	76	427	424	447	479	485	262	467	306	378	461	419	296
SNOG_01534	scaffold_002;scaffold_002	1010826;1011031	1010980;1012280	+;+	1405	89	132	154	186	430	507	494	692	233	249	214	272	226	332	270	279
SNOG_01547	scaffold_002	1033563	1034321	-	759	70	43	43	56	98	106	111	98	68	68	64	63	43	32	47	18
SNOG_01549	scaffold_002	1035157	1035752	-	596	74	45	64	78	145	159	209	231	180	132	168	117	179	140	175	127
SNOG_01551	scaffold_002;scaffold_002	1036017;1036248	1036191;1036480	+;+	408	297	219	331	277	570	660	765	921	1357	1404	1220	1401	919	718	887	727
SNOG_01552	scaffold_002	1037373	1038185	-	813	7	15	16	7	15	13	11	5	629	162	527	132	17	8	25	37
SNOG_01553	scaffold_002;scaffold_002;scaffold_002;scaffold_002;scaffold_002;scaffold_002	1039645;1039754;1039859;1040287;1040423;1040651	1039701;1039798;1040234;1040358;1040546;1042132	+;+;+;+;+;+	2156	81	123	161	76	423	442	422	573	756	688	714	715	389	512	513	431
SNOG_01554	scaffold_002;scaffold_002;scaffold_002;scaffold_002;scaffold_002;scaffold_002;scaffold_002	1042529;1042911;1043083;1043454;1043586;1044002;1044325	1042857;1043028;1043402;1043538;1043954;1044280;1044494	-;-;-;-;-;-;-	1670	229	135	185	140	1111	1114	973	1299	79	60	72	69	96	59	87	67
SNOG_30101	scaffold_002	1044951	1045350	-	400	0	0	0	0	3	0	1	0	1	0	1	0	0	0	0	0
SNOG_01555	scaffold_002;scaffold_002;scaffold_002	1045887;1046085;1046281	1046033;1046227;1047440	+;+;+	1450	324	234	341	211	4488	4281	4777	5642	29	23	25	24	44	55	52	33
SNOG_01558	scaffold_002;scaffold_002;scaffold_002	1049243;1050971;1051405	1050920;1051357;1051763	+;+;+	2424	200	256	270	285	1267	1375	1476	1679	274	196	253	206	110	229	118	157
SNOG_01559	scaffold_002	1051916	1052799	-	884	38	9	39	17	474	645	902	551	10	6	6	10	11	20	10	11
SNOG_01560	scaffold_002	1053952	1054739	+	788	146	29	120	59	1754	2171	3083	1812	8	6	6	8	5	32	7	6
SNOG_01562	scaffold_002	1055151	1056114	-	964	28	30	34	22	77	77	82	92	20	22	26	31	16	17	14	15
SNOG_01564	scaffold_002	1059835	1060737	+	903	1070	1292	2306	2133	1666	1966	3033	3809	904	1265	731	1260	946	905	686	758
SNOG_01565	scaffold_002;scaffold_002;scaffold_002;scaffold_002;scaffold_002;scaffold_002	1061334;1061900;1062223;1062330;1062623;1063106	1061813;1062058;1062283;1062571;1063049;1063326	+;+;+;+;+;+	1590	228	376	689	2325	549	628	979	1678	2429	6374	2904	7798	4222	5419	4127	4881
SNOG_01566	scaffold_002;scaffold_002;scaffold_002;scaffold_002	1063599;1063728;1063958;1064066	1063659;1063774;1064011;1064228	+;+;+;+	325	508	705	951	1050	3272	3342	3321	4787	2221	2563	2079	3061	2468	4150	1761	3240
SNOG_01567	scaffold_002;scaffold_002;scaffold_002;scaffold_002;scaffold_002;scaffold_002	1064554;1064883;1065276;1065408;1065477;1065546	1064830;1065226;1065354;1065420;1065498;1065749	-;-;-;-;-;-	939	420	651	727	529	2376	2592	2265	2561	5365	4316	4699	4706	3338	4188	3815	3580
SNOG_01568	scaffold_002	1066266	1067981	+	1716	26	30	37	28	172	183	123	152	551	307	486	325	188	185	159	184
SNOG_01569	scaffold_002;scaffold_002;scaffold_002	1069109;1069239;1070484	1069188;1070124;1070530	+;+;+	1013	147	132	267	271	94	142	119	115	291	405	351	342	55	64	51	58
SNOG_01570	scaffold_002;scaffold_002;scaffold_002	1072085;1072267;1072926	1072202;1072871;1073414	+;+;+	1212	36	16	24	18	1	2	1	0	5	2	0	1	0	0	0	0
SNOG_01572	scaffold_002	1075170	1076642	+	1473	15	30	30	11	41	27	26	29	388	233	354	227	127	93	114	108
SNOG_01573	scaffold_002	1077298	1078548	-	1251	69	123	123	168	479	387	472	589	477	619	351	648	533	521	481	480
SNOG_01574	scaffold_002;scaffold_002	1079022;1080170	1080117;1080297	-;-	1224	154	269	356	557	952	934	1158	1808	400	259	378	277	403	823	483	245
SNOG_01575	scaffold_002;scaffold_002	1080537;1080818	1080766;1081325	+;+	738	112	176	229	270	609	642	852	1015	440	341	429	368	329	340	397	284
SNOG_01576	scaffold_002;scaffold_002	1082365;1082955	1082809;1084096	+;+	1587	133	274	233	266	887	885	915	1233	365	327	348	328	162	168	167	177
SNOG_01577	scaffold_002;scaffold_002	1084807;1085639	1085552;1086105	+;+	1213	103	144	118	107	551	469	468	721	549	417	411	427	284	248	364	366
SNOG_01578	scaffold_002	1087158	1089187	-	2030	147	148	198	181	742	696	731	852	147	163	166	139	168	186	167	152
SNOG_01579	scaffold_002	1090163	1090902	+	740	7	6	5	4	443	449	162	292	36	17	18	15	8	13	21	20
SNOG_01580	scaffold_002;scaffold_002;scaffold_002	1091539;1092360;1092714	1092306;1092642;1092910	-;-;-	1248	185	273	304	313	657	605	651	1081	339	518	366	445	459	529	973	559
SNOG_01582	scaffold_002;scaffold_002	1093444;1093654	1093595;1094332	-;-	831	0	0	0	0	0	0	0	0	0	0	0	0	0	0	0	0
SNOG_01583	scaffold_002;scaffold_002;scaffold_002;scaffold_002	1095006;1095912;1096244;1097185	1095863;1096195;1096975;1097416	-;-;-;-	2106	11	7	16	12	30	33	45	43	31	12	13	16	11	6	9	8
SNOG_01584	scaffold_002	1099135	1100130	+	996	12	41	94	43	63	39	22	54	80	48	73	74	86	110	108	128
SNOG_01585	scaffold_002	1100293	1101441	-	1149	12	13	8	5	78	56	37	38	10	10	16	15	14	30	16	25
SNOG_01588	scaffold_002;scaffold_002;scaffold_002	1105451;1105684;1105783	1105623;1105731;1105908	+;+;+	347	65	41	55	39	606	551	626	554	42	26	50	29	139	148	158	64
SNOG_01590	scaffold_002;scaffold_002	1109324;1109475	1109425;1109861	+;+	489	15	40	58	32	76	55	64	49	339	196	270	165	185	252	187	356
SNOG_30102	scaffold_002;scaffold_002	1109998;1110155	1110046;1110292	-;-	187	22	32	54	21	79	81	88	111	69	74	78	95	173	126	111	123
SNOG_01591	scaffold_002;scaffold_002;scaffold_002;scaffold_002;scaffold_002;scaffold_002	1110861;1111011;1111286;1111418;1111585;1113380	1110953;1111235;1111355;1111539;1113329;1113711	+;+;+;+;+;+	2587	288	342	462	322	1677	1429	1138	1606	2185	1308	2057	1687	1840	1984	1647	1425
SNOG_01593	scaffold_002;scaffold_002	1114722;1117570	1117510;1117743	-;-	2963	772	1218	1746	1244	4445	3446	3585	5458	16940	10648	15445	10443	7348	14324	6899	8671
SNOG_30103	scaffold_002;scaffold_002;scaffold_002	1118169;1118938;1119533	1118891;1119475;1119759	-;-;-	1488	2	5	6	6	23	22	20	30	50	28	29	31	34	56	27	54
SNOG_01594	scaffold_002;scaffold_002;scaffold_002;scaffold_002	1120980;1121145;1121665;1121782	1121091;1121615;1121732;1122293	+;+;+;+	1163	515	679	971	909	3927	3561	3563	4998	4859	3436	4229	3720	7704	7643	4121	6045
SNOG_01595	scaffold_002;scaffold_002;scaffold_002;scaffold_002	1122577;1122708;1122929;1123184	1122658;1122882;1123129;1123828	+;+;+;+	1103	99	123	134	88	510	442	482	622	870	824	869	927	614	662	617	685
SNOG_01596	scaffold_002;scaffold_002	1124067;1124470	1124384;1124784	-;-	633	652	1193	1535	1836	4597	4695	4505	6195	9547	5182	7184	5995	15199	15819	15521	11913
SNOG_01597	scaffold_002	1125585	1125957	-	373	34	54	33	24	51	40	18	11	418	326	293	257	365	146	375	146
SNOG_01598	scaffold_002;scaffold_002	1126341;1126527	1126472;1126904	-;-	510	0	0	0	0	1	6	1	0	58	91	43	93	40	7	34	26
SNOG_30104	scaffold_002;scaffold_002;scaffold_002	1126959;1127137;1127288	1127084;1127236;1127664	-;-;-	603	14	33	38	23	85	50	29	64	1443	2053	1153	2006	1271	235	1167	892
SNOG_01600	scaffold_002	1127745	1128405	+	661	82	58	32	28	72	102	175	134	14	3	17	16	22	23	19	12
SNOG_01601	scaffold_002;scaffold_002;scaffold_002	1128761;1128913;1129118	1128849;1129029;1129138	+;+;+	227	0	0	0	1	2	2	0	0	25	20	22	12	30	8	21	16
SNOG_30105	scaffold_002;scaffold_002;scaffold_002	1129181;1129292;1129494	1129236;1129432;1129764	+;+;+	468	0	0	0	1	1	0	0	0	44	23	29	25	34	10	35	26
SNOG_01603	scaffold_002	1132955	1134328	+	1374	30	34	28	40	71	111	141	151	5	2	8	12	4	25	5	7
SNOG_01604	scaffold_002;scaffold_002;scaffold_002	1135551;1136892;1136974	1136845;1136928;1137183	-;-;-	1542	4	13	7	3	113	89	63	59	169	75	168	60	3	11	4	3
SNOG_01606	scaffold_002;scaffold_002;scaffold_002	1140427;1141298;1141920	1141242;1141868;1142650	+;+;+	2118	155	156	287	232	367	619	439	540	1412	779	1079	845	1933	1669	1585	2625
SNOG_01607	scaffold_002;scaffold_002	1143096;1143352	1143295;1143982	+;+	831	275	203	220	96	899	1074	750	871	117	104	93	92	106	120	144	103
SNOG_01609	scaffold_002	1147369	1148304	+	936	524	411	449	455	1224	1442	1226	1319	11	0	14	2	84	36	79	22
SNOG_01610	scaffold_002	1149415	1151047	+	1633	160	533	561	714	1055	1239	1191	2422	153	128	150	135	91	164	103	115
SNOG_01611	scaffold_002;scaffold_002	1151512;1151697	1151585;1153281	+;+	1659	165	179	227	144	713	744	784	875	558	458	511	477	293	331	301	295
SNOG_01612	scaffold_002;scaffold_002;scaffold_002;scaffold_002	1155874;1156219;1158011;1158508	1156169;1157963;1158451;1158677	-;-;-;-	2652	452	646	692	619	2082	2276	2001	2350	4672	3512	4231	3927	4139	4020	3606	2999
SNOG_01613	scaffold_002	1159095	1159760	-	666	0	0	2	4	4	2	0	2	13	25	24	25	61	62	19	39
SNOG_01614	scaffold_002;scaffold_002;scaffold_002;scaffold_002	1160213;1160686;1161191;1161399	1160554;1161132;1161342;1161493	-;-;-;-	1036	1082	2053	2938	4835	1245	1977	2472	2553	7508	8386	6837	11231	17517	21684	10240	10656
SNOG_01615	scaffold_002;scaffold_002;scaffold_002;scaffold_002	1162839;1163473;1164157;1165058	1163423;1164102;1164981;1165409	-;-;-;-	2392	5	4	1	0	9	3	3	11	15	26	11	15	12	30	18	19
SNOG_01617	scaffold_002;scaffold_002;scaffold_002;scaffold_002	1165921;1166928;1167911;1168639	1166875;1167823;1168551;1168696	-;-;-;-	2550	169	186	235	159	605	581	625	669	474	517	473	473	318	348	325	367
SNOG_01618	scaffold_002;scaffold_002	1169128;1169676	1169625;1170953	+;+	1776	232	273	341	302	727	754	732	778	568	517	586	471	325	319	303	258
SNOG_01620	scaffold_002;scaffold_002;scaffold_002;scaffold_002;scaffold_002	1171302;1171736;1171886;1172324;1172396	1171571;1171816;1172275;1172336;1172447	-;-;-;-;-	806	896	1150	1389	971	4109	4655	4554	5076	5760	4622	5079	4966	3971	4473	4737	3863
SNOG_01621	scaffold_002;scaffold_002;scaffold_002	1172893;1175093;1175663	1175044;1175610;1176604	+;+;+	3612	102	119	97	91	463	412	391	558	347	233	317	237	246	246	233	187
SNOG_01622	scaffold_002;scaffold_002	1177404;1178156	1178104;1179071	+;+	1617	219	223	310	308	804	893	806	977	457	626	447	561	243	263	242	259
SNOG_01623	scaffold_002;scaffold_002	1179396;1179551	1179441;1183955	+;+	4451	72	87	137	123	433	370	349	443	544	443	445	470	312	343	379	292
SNOG_01624	scaffold_002;scaffold_002	1184206;1185289	1185239;1185817	-;-	1563	7	5	6	6	9	9	18	11	11	15	5	8	7	1	8	4
SNOG_01626	scaffold_002;scaffold_002;scaffold_002;scaffold_002	1188869;1189287;1189985;1190362	1188993;1189604;1190171;1190403	-;-;-;-	672	122	179	195	149	704	704	744	814	1376	835	1146	917	1383	809	1540	843
SNOG_01629	scaffold_002	1193257	1196346	+	3090	1575	1772	2050	1545	7528	6994	6945	8164	13680	12716	11926	10968	20398	16312	17609	15427
SNOG_01630	scaffold_002;scaffold_002	1197298;1197968	1197915;1198393	-;-	1044	35	31	71	44	209	217	197	261	418	388	373	388	239	219	204	203
SNOG_01631	scaffold_002;scaffold_002	1198565;1198654	1198602;1199414	+;+	799	72	61	105	106	409	307	352	463	512	445	433	438	375	394	433	417
SNOG_01632	scaffold_002;scaffold_002	1199869;1201439	1201387;1201563	+;+	1644	130	86	106	95	514	439	409	452	221	224	211	184	100	107	140	122
SNOG_01633	scaffold_002;scaffold_002;scaffold_002;scaffold_002;scaffold_002	1201752;1201868;1202333;1202494;1202580	1201814;1202273;1202442;1202528;1202613	-;-;-;-;-	648	202	230	356	235	1070	1345	1300	1228	2358	1975	2246	2280	2936	3013	2688	2157
SNOG_01634	scaffold_002;scaffold_002;scaffold_002	1202905;1203479;1203775	1203245;1203726;1204766	+;+;+	1581	62	55	77	48	236	255	265	308	391	397	332	461	404	380	320	418
SNOG_01635	scaffold_002;scaffold_002	1205644;1206898	1206844;1207529	+;+	1833	0	1	2	0	1	0	0	0	1	1	3	1	0	0	0	1
SNOG_01638	scaffold_002;scaffold_002	1210582;1211343	1211286;1211680	+;+	1043	12	13	19	13	56	69	62	108	298	226	238	256	139	117	128	147
SNOG_01642	scaffold_002;scaffold_002;scaffold_002	1214480;1214703;1214991	1214646;1214944;1216366	+;+;+	1785	194	209	351	221	1510	1431	1723	1996	1907	1862	1804	2085	720	843	716	941
SNOG_01643	scaffold_002;scaffold_002;scaffold_002	1216768;1217566;1218058	1217511;1218007;1218292	-;-;-	1421	324	427	523	494	1472	1397	1744	2083	2382	2821	2201	3240	3653	3002	3046	3316
SNOG_01644	scaffold_002;scaffold_002	1219603;1220002	1219949;1220533	-;-	879	76	57	69	25	229	252	279	231	34	16	23	16	11	15	29	22
SNOG_01645	scaffold_002;scaffold_002;scaffold_002;scaffold_002	1221213;1221280;1221470;1222935	1221227;1221420;1222875;1223022	+;+;+;+	1650	57	42	61	33	230	224	219	274	67	59	81	84	98	144	76	80
SNOG_01646	scaffold_002	1223066	1224630	-	1565	3	3	1	0	2	0	0	0	0	2	1	1	1	0	0	0
SNOG_01648	scaffold_002;scaffold_002	1226259;1226635	1226578;1227460	+;+	1146	0	0	0	0	3	0	1	0	6	14	18	13	14	19	10	4
SNOG_01649	scaffold_002	1228180	1229109	+	930	2	3	5	10	1	1	19	9	2	3	3	1	0	4	2	1
SNOG_01650	scaffold_002	1232126	1233376	+	1251	21	25	24	26	38	33	37	37	12	12	14	11	27	18	48	26
SNOG_01651	scaffold_002	1235315	1236679	-	1365	1	1	0	1	0	3	2	0	1	0	0	0	0	0	3	0
SNOG_01652	scaffold_002;scaffold_002	1237648;1237865	1237803;1241800	+;+	4092	35	45	58	30	273	207	233	311	293	224	269	213	169	159	194	154
SNOG_01653	scaffold_002;scaffold_002;scaffold_002	1242384;1242647;1243269	1242591;1243163;1243612	-;-;-	1069	289	373	467	346	1124	1041	1009	1065	1238	1074	1071	1053	1316	1090	1303	924
SNOG_01654	scaffold_002;scaffold_002;scaffold_002	1243979;1244230;1244578	1244174;1244528;1245906	+;+;+	1824	1543	1763	2732	1916	6198	5794	6251	7637	3742	3554	3545	3034	3108	2856	4834	2614
SNOG_01655	scaffold_002;scaffold_002	1246096;1246211	1246128;1246489	+;+	312	0	0	2	1	2	2	1	4	1	1	1	1	0	1	4	4
SNOG_01656	scaffold_002	1246874	1247683	+	810	0	0	0	0	0	2	1	0	1	0	1	0	0	1	2	0
SNOG_01657	scaffold_002;scaffold_002	1248476;1248926	1248874;1249024	+;+	498	6	40	53	13	23	86	21	7	185	280	149	299	206	320	208	236
SNOG_01658	scaffold_002;scaffold_002;scaffold_002	1249944;1250077;1250301	1250021;1250245;1250419	+;+;+	366	3	3	3	1	1	8	5	3	1	2	2	7	0	0	1	0
SNOG_01660	scaffold_002	1251467	1252108	-	642	20	26	30	23	167	179	155	217	146	85	158	113	58	68	108	77
SNOG_01661	scaffold_002	1252490	1253782	+	1293	13	12	17	11	64	76	47	95	62	38	41	53	64	44	50	47
SNOG_01662	scaffold_002	1253848	1255365	-	1518	24	30	51	40	122	114	116	163	14	25	15	30	74	150	35	193
SNOG_01663	scaffold_002;scaffold_002	1255693;1256155	1256106;1258539	-;-	2799	90	153	141	105	714	645	599	731	601	483	533	549	396	552	415	408
SNOG_01665	scaffold_002	1259745	1260488	+	744	8	11	16	10	41	33	23	33	12	13	12	15	12	18	21	18
SNOG_01666	scaffold_002;scaffold_002	1260748;1263117	1263029;1263275	-;-	2441	197	218	221	256	664	731	627	713	1205	1348	1041	1493	1397	1379	1118	993
SNOG_01667	scaffold_002;scaffold_002	1264157;1264274	1264225;1264990	+;+	786	161	188	245	285	511	767	551	715	990	842	800	844	1048	969	896	729
SNOG_01669	scaffold_002	1266565	1267983	-	1419	62	46	70	76	951	746	1037	1212	82	58	86	73	229	185	212	144
SNOG_01671	scaffold_002	1268995	1269822	+	828	22	18	33	22	221	161	169	195	89	54	84	57	98	172	96	96
SNOG_01672	scaffold_002;scaffold_002	1269906;1270514	1270449;1270593	-;-	624	5	1	8	1	7	9	11	2	0	2	1	4	0	0	2	3
SNOG_01674	scaffold_002;scaffold_002;scaffold_002	1271847;1272369;1274952	1272320;1274736;1275018	-;-;-	2909	385	420	617	474	2029	1559	1637	1934	1945	1267	1828	1330	1127	1402	1130	901
SNOG_01675	scaffold_002;scaffold_002;scaffold_002	1275504;1277009;1279341	1276962;1279287;1280444	+;+;+	4842	343	324	492	239	1530	1325	1165	1395	554	482	554	471	489	477	473	375
SNOG_01676	scaffold_002;scaffold_002	1280891;1281836	1281781;1282162	+;+	1218	64	113	148	99	396	398	511	538	387	385	362	392	388	422	320	334
SNOG_01677	scaffold_002;scaffold_002	1282215;1282918	1282845;1283111	-;-	825	138	208	272	176	847	946	804	823	431	412	383	422	400	336	381	287
SNOG_01678	scaffold_002;scaffold_002	1283585;1283668	1283614;1283907	+;+	270	158	343	458	566	572	589	660	794	1922	2226	1604	1944	1445	1447	1131	1142
SNOG_01679	scaffold_002;scaffold_002	1284007;1284886	1284830;1284981	-;-	920	77	139	210	169	484	497	476	605	1054	845	973	840	702	749	681	669
SNOG_01680	scaffold_002;scaffold_002;scaffold_002;scaffold_002;scaffold_002;scaffold_002;scaffold_002;scaffold_002	1285232;1287722;1288130;1289453;1289732;1290087;1290579;1290743	1287673;1288084;1289404;1289684;1290036;1290529;1290694;1291665	+;+;+;+;+;+;+;+	6099	278	360	413	274	1374	1198	1080	1386	2478	1820	2248	1713	1611	1464	1775	1235
SNOG_30106	scaffold_002	1291848	1293146	-	1299	0	0	0	0	0	0	0	0	0	0	0	2	0	0	0	0
SNOG_01684	scaffold_002;scaffold_002;scaffold_002	1295938;1296693;1296930	1296644;1296886;1297057	+;+;+	1029	50	28	33	9	17	24	40	20	0	1	0	0	2	2	0	0
SNOG_01685	scaffold_002;scaffold_002;scaffold_002	1297281;1297990;1298109	1297943;1298057;1298176	-;-;-	799	119	122	150	98	296	321	324	353	224	190	207	214	190	197	206	196
SNOG_01686	scaffold_002;scaffold_002;scaffold_002;scaffold_002;scaffold_002;scaffold_002;scaffold_002	1298721;1298815;1298932;1299499;1300229;1300366;1300479	1298768;1298884;1299365;1300175;1300301;1300426;1300570	+;+;+;+;+;+;+	1455	232	230	280	198	809	824	863	744	584	404	485	374	310	520	361	362
SNOG_01687	scaffold_002;scaffold_002;scaffold_002;scaffold_002	1301222;1302016;1302324;1303132	1301968;1302270;1303081;1303294	+;+;+;+	1923	255	352	399	260	1398	1232	1101	1495	911	760	962	790	604	546	607	575
SNOG_01688	scaffold_002;scaffold_002	1304200;1305524	1305466;1306230	+;+	1974	217	314	399	273	1037	976	956	1194	1082	999	1050	1008	803	787	816	693
SNOG_01689	scaffold_002;scaffold_002;scaffold_002;scaffold_002	1306588;1306917;1307161;1307678	1306866;1307111;1307623;1307760	-;-;-;-	1020	76	88	132	79	238	312	274	337	57	84	62	65	64	66	80	60
SNOG_01690	scaffold_002;scaffold_002;scaffold_002	1310884;1311414;1311995	1311364;1311943;1312211	+;+;+	1228	390	201	979	250	11154	12647	15178	12260	25	34	23	42	24	24	31	10
SNOG_30107	scaffold_002	1313292	1314215	-	924	1	1	0	3	1	0	0	1	1	0	1	0	1	0	0	1
SNOG_01692	scaffold_002;scaffold_002;scaffold_002	1314688;1316792;1316909	1316684;1316848;1316935	-;-;-	2081	230	312	443	404	1143	1096	1143	1635	562	433	476	452	327	331	308	212
SNOG_01693	scaffold_002;scaffold_002;scaffold_002;scaffold_002	1317216;1317579;1317805;1318698	1317506;1317753;1318649;1318853	+;+;+;+	1467	936	1273	1722	1493	6195	5437	5321	7270	5986	5494	5676	6027	5051	6601	4170	5048
SNOG_01694	scaffold_002;scaffold_002;scaffold_002	1319132;1319297;1319388	1319221;1319328;1319496	+;+;+	231	31	50	33	36	131	111	151	150	158	155	178	148	108	110	97	105
SNOG_01695	scaffold_002;scaffold_002;scaffold_002;scaffold_002;scaffold_002	1319641;1321298;1321817;1322018;1322213	1321249;1321764;1321884;1322164;1322294	-;-;-;-;-	2373	159	208	233	131	709	638	655	837	1152	863	1014	916	834	840	786	716
SNOG_01696	scaffold_002;scaffold_002;scaffold_002	1322497;1322742;1322913	1322672;1322856;1322969	-;-;-	348	484	969	1247	880	4283	4261	4145	5962	5313	4201	4438	4504	4148	4861	4307	3884
SNOG_01697	scaffold_002;scaffold_002	1323336;1324123	1323950;1324272	-;-	765	256	393	487	296	1532	1453	1269	1605	3493	2841	3375	2882	1844	2212	2149	1780
SNOG_01698	scaffold_002;scaffold_002;scaffold_002	1324591;1324759;1325088	1324684;1324972;1325235	+;+;+	456	209	354	419	256	1201	1290	1268	1485	1324	1309	1196	1254	1021	1158	958	1091
SNOG_01699	scaffold_002;scaffold_002;scaffold_002	1325619;1325761;1326181	1325707;1326125;1326273	-;-;-	547	246	346	456	312	1435	1468	1458	1686	1869	1522	1704	1514	1252	1385	1341	1364
SNOG_01700	scaffold_002	1326477	1327086	+	610	116	153	191	193	610	615	698	827	343	187	281	192	310	306	293	211
SNOG_01701	scaffold_002;scaffold_002	1327175;1327506	1327450;1328525	-;-	1296	73	119	189	121	379	454	398	554	656	544	603	521	250	314	278	218
SNOG_01702	scaffold_002	1329031	1331712	+	2682	117	129	167	143	488	443	499	544	524	526	469	488	341	365	391	389
SNOG_01704	scaffold_002;scaffold_002	1335183;1335960	1335907;1336566	+;+	1332	181	183	189	84	1486	1680	1627	1486	245	177	230	188	180	193	203	153
SNOG_01705	scaffold_002	1337244	1339616	-	2373	0	0	0	0	0	0	0	0	2	0	1	0	6	0	4	0
SNOG_01706	scaffold_002	1340168	1340881	+	714	0	2	0	0	2	1	1	0	1	1	0	1	1	1	1	1
SNOG_01707	scaffold_002;scaffold_002;scaffold_002;scaffold_002	1343106;1343231;1343896;1344324	1343184;1343827;1344271;1345179	+;+;+;+	1908	13	7	21	8	17	14	9	24	40	41	55	41	58	55	62	66
SNOG_01708	scaffold_002	1346630	1348553	+	1924	330	353	347	344	193	238	273	300	1122	1865	1482	1967	3419	2556	2378	2614
SNOG_01710	scaffold_002	1349947	1350933	-	987	2	1	0	0	1	1	1	0	11	10	17	8	0	0	0	0
SNOG_01713	scaffold_002;scaffold_002	1355689;1356531	1356480;1357554	+;+	1816	189	209	346	381	391	379	556	660	923	623	798	612	351	389	370	282
SNOG_30108	scaffold_002	1357760	1358780	+	1021	0	1	0	0	0	1	0	1	3	2	1	2	6	4	5	2
SNOG_01714	scaffold_002;scaffold_002;scaffold_002	1360018;1360645;1360957	1360589;1360901;1361063	-;-;-	936	220	360	503	478	852	766	896	1264	906	803	674	807	853	882	887	1268
SNOG_01716	scaffold_002;scaffold_002;scaffold_002;scaffold_002;scaffold_002;scaffold_002	1362573;1363060;1363330;1363644;1363860;1364757	1363005;1363277;1363596;1363807;1364702;1365117	-;-;-;-;-;-	2286	125	162	174	150	587	473	577	639	1530	1326	1202	1535	2027	1669	1823	3506
SNOG_01718	scaffold_002;scaffold_002	1368129;1368908	1368743;1369456	-;-	1164	1	2	2	2	4	1	2	3	3	0	1	2	4	3	3	0
SNOG_01719	scaffold_002;scaffold_002;scaffold_002	1369786;1370375;1370685	1370325;1370609;1370732	-;-;-	823	229	249	308	219	1522	1845	1869	1821	613	558	569	568	506	487	569	511
SNOG_01720	scaffold_002;scaffold_002	1371430;1372155	1372058;1372191	-;-	666	121	173	221	182	580	658	637	769	536	368	448	372	376	356	372	312
SNOG_01721	scaffold_002;scaffold_002	1372556;1372836	1372788;1374855	+;+	2253	376	356	379	292	1787	2279	2092	1599	880	741	902	786	598	527	646	395
SNOG_01722	scaffold_002	1376144	1376577	-	434	0	1	1	0	7	3	1	3	18	7	22	17	14	11	14	13
SNOG_01723	scaffold_002;scaffold_002	1377269;1379166	1379118;1379705	+;+	2390	1812	2294	2850	2629	5474	4947	5117	6094	5219	5847	4616	5677	4215	3402	3863	3387
SNOG_01724	scaffold_002	1381481	1383146	+	1666	508	668	815	1170	1001	994	1076	1523	1231	1826	1420	1883	2935	2379	2265	1817
SNOG_01725	scaffold_002;scaffold_002;scaffold_002;scaffold_002;scaffold_002;scaffold_002;scaffold_002	1383795;1385193;1385670;1385970;1386132;1386743;1387174	1385143;1385617;1385924;1386072;1386692;1387117;1387678	-;-;-;-;-;-;-	3573	78	83	122	254	58	63	82	61	111	329	81	139	4	3	4	7
SNOG_01727	scaffold_002;scaffold_002;scaffold_002;scaffold_002;scaffold_002;scaffold_002;scaffold_002;scaffold_002;scaffold_002;scaffold_002;scaffold_002	1388198;1388649;1389288;1389448;1389578;1389744;1389824;1390790;1391040;1391247;1391395	1388602;1389238;1389398;1389517;1389692;1389774;1390741;1390975;1391190;1391345;1391462	+;+;+;+;+;+;+;+;+;+;+	2744	72	85	110	236	35	66	82	54	91	126	60	89	7	6	7	1
SNOG_01728	scaffold_002	1393827	1394339	+	513	14	10	13	1	41	20	23	40	11	4	7	3	4	4	4	2
SNOG_01729	scaffold_002	1395116	1395787	+	672	0	0	0	0	0	0	0	0	0	0	0	0	0	1	0	0
SNOG_01730	scaffold_002;scaffold_002	1398642;1399131	1399074;1400467	+;+	1770	89	178	191	101	469	507	519	595	542	298	446	279	729	401	895	289
SNOG_01731	scaffold_002;scaffold_002;scaffold_002;scaffold_002	1401598;1401835;1402065;1402546	1401782;1402012;1402495;1402693	+;+;+;+	942	2	13	9	11	10	7	7	17	107	71	87	51	13	24	15	5
SNOG_01732	scaffold_002	1403198	1404231	+	1034	38	52	67	62	213	216	201	274	1590	651	902	805	3646	2563	3230	2771
SNOG_01734	scaffold_002	1405664	1407895	+	2232	61	84	81	71	319	248	363	507	167	239	146	218	253	311	167	251
SNOG_01735	scaffold_002;scaffold_002;scaffold_002;scaffold_002;scaffold_002	1408544;1408727;1409224;1409619;1410087	1408672;1409169;1409568;1410035;1410131	-;-;-;-;-	1379	34	36	39	36	113	93	128	141	42	42	41	34	49	28	57	46
SNOG_01736	scaffold_002	1411366	1412024	+	659	6	16	9	7	17	23	18	22	44	34	43	42	27	36	39	25
SNOG_01737	scaffold_002	1412222	1413574	-	1353	2	0	0	0	1	0	0	0	0	1	2	0	0	0	0	0
SNOG_01738	scaffold_002;scaffold_002;scaffold_002;scaffold_002;scaffold_002;scaffold_002	1413845;1414258;1414627;1414975;1415501;1415641	1414208;1414580;1414927;1415448;1415582;1415980	-;-;-;-;-;-	1884	55	75	92	49	244	229	249	347	103	77	78	98	45	86	58	66
SNOG_01739	scaffold_002;scaffold_002	1416511;1418581	1418529;1418631	-;-	2070	292	375	489	481	1578	1456	1535	1639	1643	1426	1474	1483	1241	1073	1108	879
SNOG_01740	scaffold_002;scaffold_002	1419078;1419196	1419142;1419820	+;+	690	72	129	216	631	530	365	622	1199	549	1113	504	1040	313	595	317	203
SNOG_01741	scaffold_002;scaffold_002;scaffold_002;scaffold_002;scaffold_002	1420248;1420738;1420990;1422116;1422538	1420689;1420942;1422065;1422461;1422942	-;-;-;-;-	2474	323	430	555	520	1415	1379	1183	1505	1451	1116	1406	1181	950	840	1006	743
SNOG_01742	scaffold_002;scaffold_002;scaffold_002;scaffold_002;scaffold_002	1423799;1423972;1424092;1424231;1424327	1423917;1424036;1424176;1424278;1425511	+;+;+;+;+	1502	1781	3173	4890	6413	11855	10413	11978	18735	13649	11309	13197	13042	13644	16180	13479	11977
SNOG_01743	scaffold_002;scaffold_002;scaffold_002;scaffold_002;scaffold_002;scaffold_002	1426240;1426407;1426495;1426580;1426834;1427558	1426355;1426431;1426513;1426676;1427506;1427642	+;+;+;+;+;+	1015	1110	1433	2062	2519	4697	4557	5205	6051	4400	2990	4147	3371	3867	4030	3788	2953
SNOG_01744	scaffold_002;scaffold_002;scaffold_002	1428174;1428443;1429998	1428259;1429939;1430495	+;+;+	2081	63	92	134	124	326	260	347	475	450	406	356	407	382	301	302	469
SNOG_01746	scaffold_002;scaffold_002;scaffold_002	1430221;1430503;1430662	1430270;1430609;1431752	-;-;-	1248	1	2	5	8	8	1	6	8	47	39	37	26	19	17	17	22
SNOG_30109	scaffold_002;scaffold_002	1431998;1432621	1432572;1432837	-;-	792	194	399	410	384	548	595	639	888	741	726	658	899	1034	1120	992	915
SNOG_01747	scaffold_002;scaffold_002;scaffold_002	1433295;1433541;1434390	1433489;1434339;1434769	+;+;+	1374	912	2223	2694	3858	2292	2616	4024	6122	4773	6964	4880	8305	7226	7852	5880	8950
SNOG_01749	scaffold_002	1436589	1437254	-	666	0	0	2	1	0	2	0	3	0	0	1	3	0	1	1	0
SNOG_01750	scaffold_002;scaffold_002;scaffold_002;scaffold_002	1438297;1438636;1438789;1439137	1438578;1438732;1439050;1439156	+;+;+;+	661	7	18	9	13	8	19	11	8	11	8	6	5	4	0	9	4
SNOG_01753	scaffold_002	1440797	1441681	-	885	24	20	23	11	64	44	38	74	32	26	37	37	30	25	58	22
SNOG_01754	scaffold_002;scaffold_002;scaffold_002;scaffold_002;scaffold_002;scaffold_002	1442125;1442383;1442598;1443441;1443593;1443687	1442329;1442545;1443387;1443537;1443629;1443783	-;-;-;-;-;-	1389	771	969	1291	1122	2767	3036	3281	3646	3665	3402	3414	3581	2915	2469	2942	2356
SNOG_01755	scaffold_002	1444477	1445610	-	1134	157	252	306	221	1228	896	948	1410	5493	3557	3737	4174	9235	10112	7983	11719
SNOG_01756	scaffold_002	1448418	1449085	+	668	8	29	18	3	94	74	88	98	38	13	21	14	48	41	61	44
SNOG_01757	scaffold_002;scaffold_002	1449395;1450378	1450293;1450561	-;-	1083	246	394	456	396	1684	1704	1600	1947	3720	2531	3087	2797	2834	3012	2904	2796
SNOG_01758	scaffold_002;scaffold_002;scaffold_002;scaffold_002	1450968;1451140;1452025;1452114	1451091;1451974;1452060;1452375	-;-;-;-	1257	276	385	458	289	1642	1865	1858	2368	2408	2112	2145	2195	2151	2261	2521	1961
SNOG_01759	scaffold_002	1453066	1453764	+	699	39	59	60	85	179	190	192	328	264	191	237	211	496	627	559	425
SNOG_01760	scaffold_002;scaffold_002	1454040;1454119	1454066;1454499	+;+	408	7	25	28	135	33	10	29	117	26	17	10	14	14	50	21	7
SNOG_01761	scaffold_002;scaffold_002;scaffold_002;scaffold_002	1455530;1455602;1455811;1456008	1455548;1455759;1455962;1458312	+;+;+;+	2634	73	77	91	67	359	317	267	410	544	349	476	436	344	372	358	322
SNOG_01762	scaffold_002;scaffold_002;scaffold_002;scaffold_002;scaffold_002	1458894;1459597;1460179;1460403;1460531	1459546;1460127;1460281;1460443;1460595	-;-;-;-;-	1393	1494	2217	2927	2326	9639	9081	9259	11181	18844	13116	17969	14715	15644	16416	17112	12690
SNOG_30110	scaffold_002;scaffold_002;scaffold_002	1460910;1461266;1461561	1461197;1461515;1461721	+;+;+	699	30	34	66	39	213	211	200	237	137	117	122	133	105	62	86	66
SNOG_01764	scaffold_002	1461729	1462166	+	438	25	25	36	36	146	119	137	157	78	65	86	81	32	44	44	26
SNOG_01766	scaffold_002;scaffold_002;scaffold_002	1462326;1462542;1466064	1462489;1466010;1466122	-;-;-	3692	256	289	481	433	1182	940	1171	1582	1064	794	963	750	1247	1286	981	1156
SNOG_30111	scaffold_002	1466678	1468972	-	2295	5	17	10	3	4	2	9	5	4	8	8	2	2	2	1	3
SNOG_01767	scaffold_002;scaffold_002;scaffold_002	1469645;1470783;1471349	1470734;1471250;1471389	-;-;-	1599	219	263	342	277	1008	916	870	1082	1293	982	1218	1079	967	956	974	831
SNOG_01768	scaffold_002;scaffold_002	1472199;1473878	1473824;1473958	-;-	1707	298	360	556	423	1455	1443	1424	1793	2029	1625	1718	1802	1908	1637	1798	1572
SNOG_01769	scaffold_002;scaffold_002;scaffold_002;scaffold_002	1474296;1474437;1474994;1475218	1474384;1474940;1475153;1475404	-;-;-;-	940	60	70	83	40	227	235	233	208	260	325	200	343	96	121	59	120
SNOG_01771	scaffold_002;scaffold_002;scaffold_002;scaffold_002	1475937;1478446;1478828;1479087	1478398;1478758;1478964;1479189	-;-;-;-	3015	169	246	305	204	761	609	632	823	697	749	712	727	491	484	528	553
SNOG_01773	scaffold_002	1480618	1481487	+	870	4	5	2	0	3	7	3	10	4	1	5	5	2	5	1	0
SNOG_01774	scaffold_002	1483291	1483686	+	396	1	3	0	2	5	4	2	0	1	1	0	0	0	0	1	0
SNOG_01776	scaffold_002	1484136	1485290	-	1155	859	392	649	303	6657	9533	9132	10246	0	5	5	2	15	16	11	14
SNOG_01778	scaffold_002	1488212	1489072	+	861	5	13	22	9	3	18	10	12	194	917	197	527	21	28	17	34
SNOG_01779	scaffold_002;scaffold_002;scaffold_002;scaffold_002;scaffold_002	1489303;1489610;1489903;1490171;1490740	1489548;1489847;1490115;1490666;1490797	-;-;-;-;-	1251	34	30	18	10	101	113	137	69	12	24	11	22	10	3	3	7
SNOG_01781	scaffold_002	1493267	1494051	+	785	9	9	6	4	35	30	31	32	14	10	8	17	13	14	15	10
SNOG_30112	scaffold_002;scaffold_002;scaffold_002;scaffold_002	1495306;1495432;1495768;1495871	1495374;1495712;1495798;1495971	+;+;+;+	482	1	5	1	5	10	10	10	14	81	227	82	124	71	140	78	64
SNOG_01782	scaffold_002;scaffold_002	1496639;1496939	1496866;1497625	+;+	915	851	808	1236	1496	2531	2365	2788	2999	6051	15190	4808	13624	7987	12719	7900	15294
SNOG_01783	scaffold_002	1497910	1499598	-	1689	1	0	1	0	0	0	0	0	1	1	1	1	5	4	1	2
SNOG_01784	scaffold_002	1500545	1501780	+	1236	2	2	0	0	0	2	0	0	0	5	0	5	10	15	4	8
SNOG_01785	scaffold_002	1502883	1503590	+	708	0	0	0	0	0	0	0	0	0	0	0	1	0	0	1	0
SNOG_30113	scaffold_002;scaffold_002;scaffold_002	1504374;1504734;1504989	1504670;1504928;1505387	+;+;+	891	19	13	26	34	169	143	166	172	104	55	80	62	977	1026	1239	707
SNOG_01787	scaffold_002	1505794	1507679	+	1886	18	20	26	24	110	101	93	117	73	35	66	31	71	58	61	51
SNOG_01789	scaffold_002	1509347	1510621	+	1275	0	0	0	0	0	0	0	0	0	1	0	0	0	0	0	0
SNOG_01790	scaffold_002;scaffold_002	1510938;1511712	1511596;1511946	+;+	894	0	0	1	0	0	2	1	4	2	0	1	0	0	1	1	0
SNOG_01791	scaffold_002;scaffold_002	1512213;1512852	1512805;1514376	+;+	2118	246	336	454	302	759	1111	891	997	1145	1031	959	1066	1069	1166	996	818
SNOG_01792	scaffold_002;scaffold_002;scaffold_002;scaffold_002;scaffold_002	1515462;1515692;1516027;1517054;1518835	1515647;1515973;1516988;1518778;1520515	+;+;+;+;+	4836	1063	1236	1625	1557	1641	1402	1442	1937	89	131	126	153	139	148	129	121
SNOG_01793	scaffold_002;scaffold_002	1520831;1521708	1521645;1522038	-;-	1146	27	48	42	32	225	244	194	263	687	685	577	732	480	559	482	723
SNOG_01794	scaffold_002;scaffold_002;scaffold_002;scaffold_002	1522440;1523244;1523738;1523871	1523197;1523679;1523818;1524020	-;-;-;-	1425	170	242	319	222	1201	1165	1102	1353	1443	1155	1372	1276	1252	1470	1269	1025
SNOG_01795	scaffold_002	1524628	1525442	+	815	115	154	233	221	780	778	756	1037	789	591	736	635	522	554	605	474
SNOG_01796	scaffold_002	1526246	1527274	+	1029	1	7	13	3	12	11	7	13	7	12	9	7	5	3	10	6
SNOG_01797	scaffold_002	1527608	1528602	+	995	0	0	1	0	3	1	2	2	65	63	70	80	3	6	8	4
SNOG_01798	scaffold_002	1529473	1530708	+	1236	7	2	5	1	31	23	19	37	2	0	4	1	5	3	3	7
SNOG_01799	scaffold_002;scaffold_002	1531428;1531770	1531719;1532272	+;+	795	11	11	26	13	20	18	14	20	143	220	125	235	20	9	19	9
SNOG_01800	scaffold_002	1532662	1535251	-	2590	22	20	20	24	109	89	96	117	241	603	214	822	237	327	220	325
SNOG_01801	scaffold_002;scaffold_002;scaffold_002	1535760;1536228;1536647	1536171;1536593;1538043	+;+;+	2175	27	34	33	22	50	60	60	81	84	72	83	99	45	42	45	47
SNOG_01802	scaffold_002;scaffold_002;scaffold_002;scaffold_002;scaffold_002;scaffold_002;scaffold_002	1538106;1538752;1539909;1540541;1540681;1541407;1542910	1538696;1539861;1540488;1540632;1541359;1542856;1543021	-;-;-;-;-;-;-	4614	263	334	420	215	1362	1277	1193	1425	2135	1916	1899	1862	1284	1431	1410	1091
SNOG_01803	scaffold_002;scaffold_002;scaffold_002	1543748;1543942;1544242	1544775;1544187;1544775	+;+;+	1028	0	3	1	1	4	6	3	6	1	1	4	3	0	1	5	4
SNOG_01804	scaffold_002;scaffold_002;scaffold_002	1544977;1545161;1546059	1545108;1546004;1546178	-;-;-	1096	78	131	118	71	453	454	425	588	1135	843	894	979	765	819	905	677
SNOG_01805	scaffold_002;scaffold_002	1547422;1547613	1547501;1548962	+;+	1430	1064	1416	1695	1553	2520	2719	2235	2973	5577	8966	5037	8327	7050	5845	7090	6274
SNOG_01807	scaffold_002;scaffold_002;scaffold_002	1553448;1553790;1553945	1553632;1553863;1555746	+;+;+	2061	873	788	1148	978	3683	3078	3068	3695	4246	3961	4176	3708	3507	2596	3527	3199
SNOG_01808	scaffold_002	1556405	1557010	-	606	0	0	1	0	0	0	0	0	5	1	2	3	1	0	0	2
SNOG_01809	scaffold_002;scaffold_002;scaffold_002;scaffold_002	1557716;1558249;1560040;1560539	1558177;1559989;1560485;1560776	-;-;-;-	2887	114	190	265	155	995	955	925	1138	1326	1048	1255	981	711	699	793	604
SNOG_01810	scaffold_002;scaffold_002	1562929;1563671	1563623;1564184	-;-	1209	98	107	149	139	560	521	529	654	468	381	453	425	334	294	323	209
SNOG_01812	scaffold_002;scaffold_002;scaffold_002	1565004;1565249;1567502	1565181;1567391;1567625	-;-;-	2445	557	461	624	606	3196	3797	3333	3096	767	631	709	727	979	1302	929	847
SNOG_01813	scaffold_002;scaffold_002;scaffold_002;scaffold_002;scaffold_002	1568162;1568381;1569184;1569596;1569702	1568329;1569130;1569540;1569651;1569783	-;-;-;-;-	1413	139	1175	1018	199	1689	1652	1545	3152	1349	712	1227	782	538	536	428	436
SNOG_01814	scaffold_002;scaffold_002	1570620;1571261	1571208;1571393	-;-	722	5	6	0	0	18	25	5	10	9	36	14	20	17	13	23	19
SNOG_30114	scaffold_002;scaffold_002	1571583;1572019	1571860;1572046	-;-	306	26	29	26	11	179	156	139	179	148	174	129	175	182	163	206	132
SNOG_30115	scaffold_002;scaffold_002;scaffold_002	1574684;1575693;1575911	1575613;1575858;1575951	-;-;-	1137	357	451	493	289	1535	1416	1404	1732	2660	2280	2321	2256	3810	3442	3933	3244
SNOG_01821	scaffold_002;scaffold_002	1584414;1584761	1584712;1586003	+;+	1542	511	315	420	299	5359	4436	5676	3887	939	950	809	880	354	513	364	499
SNOG_01822	scaffold_002;scaffold_002	1586432;1587076	1587029;1589037	-;-	2560	87	124	148	102	397	403	362	447	597	531	559	538	474	414	535	333
SNOG_01824	scaffold_002;scaffold_002;scaffold_002;scaffold_002	1589999;1590484;1590836;1591082	1590432;1590790;1591029;1591341	-;-;-;-	1195	99	155	111	105	465	423	423	541	680	570	631	563	473	485	555	393
SNOG_01825	scaffold_002;scaffold_002	1591863;1593933	1593884;1594857	+;+	2947	294	307	356	411	1130	973	926	1358	1465	1191	1310	1086	1429	867	1651	1053
SNOG_01828	scaffold_002	1596974	1597582	+	609	0	0	0	0	0	0	0	0	0	0	0	0	0	0	0	0
SNOG_01830	scaffold_002;scaffold_002;scaffold_002;scaffold_002	1598481;1598644;1598753;1599372	1598595;1598693;1599318;1599469	-;-;-;-	829	353	183	487	170	3091	2633	2622	2282	2	7	4	1	3	0	2	0
SNOG_01832	scaffold_002;scaffold_002	1601031;1601546	1601496;1601655	-;-	576	154	697	1379	692	2910	2386	1021	2561	14015	9179	12791	10262	15880	4176	15657	8827
SNOG_01834	scaffold_002	1603190	1605190	+	2001	204	210	309	135	729	653	643	743	840	633	797	629	344	325	426	309
SNOG_01837	scaffold_002;scaffold_002;scaffold_002;scaffold_002;scaffold_002	1610469;1612284;1612488;1612658;1612826	1612235;1612443;1612608;1612778;1613546	-;-;-;-;-	2890	18	30	49	23	26	38	47	44	106	129	101	141	46	172	116	46
SNOG_01838	scaffold_002;scaffold_002;scaffold_002;scaffold_002;scaffold_002	1614083;1614436;1614606;1614816;1615494	1614388;1614561;1614765;1615445;1615993	+;+;+;+;+	1722	5	7	8	3	5	6	16	12	35	55	40	41	9	37	20	13
SNOG_01839	scaffold_002;scaffold_002;scaffold_002	1616114;1616651;1616850	1616596;1616793;1617012	+;+;+	789	15	34	31	29	97	131	164	174	747	745	701	740	280	291	385	289
SNOG_01840	scaffold_002	1617060	1617707	-	648	50	63	54	29	123	153	132	119	184	184	178	150	66	92	75	65
SNOG_01841	scaffold_002	1617780	1619372	+	1593	11	17	17	7	34	64	37	57	46	28	45	55	23	35	19	16
SNOG_01843	scaffold_002;scaffold_002;scaffold_002	1621291;1621645;1621810	1621591;1621751;1622541	+;+;+	1140	0	0	0	0	0	0	0	0	0	0	0	0	0	0	0	0
SNOG_01844	scaffold_002;scaffold_002;scaffold_002;scaffold_002;scaffold_002	1623497;1623710;1623991;1624200;1625089	1623644;1623929;1624165;1625027;1625325	-;-;-;-;-	1608	0	0	0	0	0	0	0	0	1	0	0	0	0	0	0	0
SNOG_01845	scaffold_002;scaffold_002	1626158;1626327	1626271;1627223	+;+	1011	0	0	0	0	0	0	0	0	0	0	0	0	0	0	0	0
SNOG_01846	scaffold_002;scaffold_002	1628270;1629119	1629059;1631379	+;+	3051	0	0	0	0	0	0	0	0	1	2	0	0	0	0	0	0
SNOG_01847	scaffold_003;scaffold_003;scaffold_003;scaffold_003	10025;10404;10724;10930	10354;10666;10875;11249	-;-;-;-	1065	0	0	0	0	0	1	2	0	0	0	0	0	0	1	0	0
SNOG_01848	scaffold_003	12013	13143	+	1131	0	0	0	0	1	0	2	1	1	1	0	0	0	0	0	0
SNOG_01849	scaffold_003	13212	14339	-	1128	1896	568	3988	1059	45882	48265	65583	60138	5	3	3	4	6	3	5	3
SNOG_01850	scaffold_003	16056	16446	-	391	5	2	1	2	11	8	10	8	5	5	3	2	6	3	7	7
SNOG_01851	scaffold_003;scaffold_003	16774;16990	16939;17437	-;-	614	409	367	504	337	4228	4561	4313	4648	239	176	266	243	1024	755	1284	720
SNOG_01852	scaffold_003	19905	20465	+	561	13	73	138	251	23	6	73	149	19	28	19	20	5	8	18	2
SNOG_01853	scaffold_003	20863	22095	+	1233	19	34	37	38	88	117	110	168	31	32	31	32	43	25	37	24
SNOG_01856	scaffold_003	26082	27441	+	1360	0	0	0	0	0	1	1	0	0	0	0	0	0	0	0	0
SNOG_01857	scaffold_003;scaffold_003	27590;28509	28453;28726	+;+	1082	9	4	8	2	0	5	5	2	6	5	3	6	3	2	1	2
SNOG_01859	scaffold_003;scaffold_003	31491;33166	33097;33429	-;-	1871	24	38	63	33	268	217	232	234	119	71	126	88	82	109	109	76
SNOG_01860	scaffold_003;scaffold_003	34303;34801	34746;36836	+;+	2480	1	3	3	1	7	8	7	7	6	5	8	11	4	4	3	5
SNOG_01861	scaffold_003;scaffold_003	37427;38529	38482;38966	+;+	1494	0	0	0	0	0	0	0	0	0	0	0	1	1	0	1	3
SNOG_01862	scaffold_003	39735	44093	+	4359	0	0	0	0	0	0	1	2	0	0	2	0	0	2	0	1
SNOG_01863	scaffold_003	43842	46621	-	2780	254	306	357	272	1216	1159	1137	1429	1359	1479	1354	1618	2756	2854	2201	2422
SNOG_01864	scaffold_003;scaffold_003;scaffold_003;scaffold_003;scaffold_003;scaffold_003;scaffold_003	46485;46996;47179;47266;47401;47723;48175	46948;47118;47208;47346;47661;48116;50054	-;-;-;-;-;-;-	3233	54	72	48	66	150	109	114	216	178	162	171	189	149	111	99	174
SNOG_01866	scaffold_003;scaffold_003;scaffold_003;scaffold_003;scaffold_003;scaffold_003;scaffold_003;scaffold_003	51049;51159;51539;52078;52829;53249;53366;53736	51107;51490;51958;52521;53198;53312;53678;53773	-;-;-;-;-;-;-;-	2040	2865	4979	7396	8599	16453	15422	18195	25719	20939	17702	19779	18666	12650	15203	13177	11409
SNOG_01867	scaffold_003;scaffold_003;scaffold_003;scaffold_003	54378;54457;54576;54751	54399;54492;54691;54804	+;+;+;+	228	343	550	669	543	2490	2455	2339	2841	3877	3335	3465	3313	3372	3305	3476	3138
SNOG_01868	scaffold_003;scaffold_003	55088;56390	56336;56768	-;-	1628	67	91	118	90	228	261	237	342	466	347	385	350	176	222	194	214
SNOG_01869	scaffold_003;scaffold_003;scaffold_003	56937;57370;58216	57315;58165;59831	+;+;+	2791	38	120	189	82	116	206	147	158	2831	1766	2480	1964	613	408	600	741
SNOG_01871	scaffold_003;scaffold_003;scaffold_003	62749;64761;65008	64704;64958;66525	+;+;+	3672	162	210	254	205	823	821	829	1004	718	511	616	536	437	447	487	461
SNOG_01872	scaffold_003;scaffold_003	66239;67719	67659;68968	-;-	2671	30	37	55	53	726	1198	1084	1007	42	23	38	31	253	176	409	122
SNOG_01873	scaffold_003;scaffold_003	69061;69373	69326;70315	+;+	1209	99	178	183	82	850	1355	1419	1123	1536	2185	1213	1997	517	556	537	566
SNOG_01874	scaffold_003;scaffold_003	70695;71572	71520;71662	-;-	917	0	0	2	3	3	1	3	1	0	0	0	0	0	0	0	1
SNOG_01875	scaffold_003;scaffold_003;scaffold_003;scaffold_003;scaffold_003	72482;73129;73427;73708;73862	73075;73341;73642;73812;74287	-;-;-;-;-	1554	9	2	4	3	87	148	166	188	30	11	15	11	87	34	114	47
SNOG_01876	scaffold_003;scaffold_003;scaffold_003;scaffold_003;scaffold_003	74471;75750;75968;76089;76469	75698;75917;76038;76408;76766	+;+;+;+;+	2085	6	7	13	5	94	115	117	145	74	47	72	53	67	41	84	54
SNOG_01877	scaffold_003;scaffold_003	76672;77522	77472;77749	-;-	1029	82	85	137	86	281	272	253	320	278	116	134	131	271	141	375	167
SNOG_01878	scaffold_003;scaffold_003	78351;80361	80304;80412	-;-	2006	202	409	469	367	1259	1513	1508	2300	829	780	631	894	1160	1303	1004	1504
SNOG_01879	scaffold_003;scaffold_003;scaffold_003;scaffold_003	80476;82701;82789;82903	82653;82733;82850;82954	-;-;-;-	2325	451	542	703	651	1526	1369	1365	1495	3278	3299	2739	3231	3264	2889	3274	3175
SNOG_30116	scaffold_003	84151	85476	+	1326	251	196	186	177	510	757	683	575	776	446	642	601	1870	1605	1712	1693
SNOG_01880	scaffold_003;scaffold_003;scaffold_003	85861;86874;87037	86825;86983;87470	+;+;+	1509	3	11	9	4	4	9	1	5	0	1	2	3	4	10	8	16
SNOG_01881	scaffold_003;scaffold_003;scaffold_003	88306;88741;90006	88687;89958;90404	+;+;+	1999	66	219	264	305	359	300	382	687	250	246	161	248	260	255	244	449
SNOG_01882	scaffold_003;scaffold_003	91355;91624	91571;91781	+;+	375	3495	3863	5831	4921	21852	21812	21447	29022	1935	1553	1773	2006	504	459	364	496
SNOG_01884	scaffold_003	93422	95738	+	2317	0	0	0	0	1	1	0	0	0	0	0	0	0	0	0	0
SNOG_01885	scaffold_003;scaffold_003	95594;96578	96522;97335	-;-	1687	20	20	35	26	161	123	140	149	65	34	33	37	170	88	155	161
SNOG_01886	scaffold_003;scaffold_003	98145;98253	98200;98996	+;+	800	138	172	204	156	654	639	635	756	783	669	527	684	808	686	946	536
SNOG_01887	scaffold_003;scaffold_003;scaffold_003;scaffold_003;scaffold_003	99248;99646;100131;101114;101272	99597;100084;101063;101218;101857	-;-;-;-;-	2413	622	609	827	523	3550	2951	2767	3501	5473	4614	5093	4576	3271	3293	3589	2821
SNOG_01888	scaffold_003	101814	102553	+	740	1	6	2	3	5	5	5	7	10	5	5	3	9	8	16	7
SNOG_01889	scaffold_003	103247	104051	+	805	21	11	19	13	63	65	62	73	26	23	21	30	18	33	26	19
SNOG_01890	scaffold_003;scaffold_003	104424;105232	105185;106597	-;-	2128	199	232	336	240	902	894	892	1018	1322	1042	1136	1069	1043	840	975	1077
SNOG_01891	scaffold_003;scaffold_003;scaffold_003;scaffold_003;scaffold_003	106742;107199;107568;108757;109480	107147;107296;108699;109429;109925	+;+;+;+;+	2755	80	123	136	129	579	543	503	612	790	627	679	636	710	706	669	606
SNOG_01892	scaffold_003;scaffold_003	110250;112192	112132;112671	-;-	2363	193	290	383	323	883	781	680	978	7582	9778	6495	9385	18020	13337	9875	14540
SNOG_01894	scaffold_003	113088	115210	+	2123	7	9	16	26	25	32	19	22	1587	1447	1099	1241	2541	1820	2511	1862
SNOG_30118	scaffold_003	117044	118609	+	1566	0	0	0	0	0	0	0	0	0	1	1	0	1	1	0	0
SNOG_01895	scaffold_003;scaffold_003	118998;119398	119347;119476	-;-	429	2	0	0	0	0	0	0	0	0	1	1	0	0	0	0	0
SNOG_01897	scaffold_003	121324	124193	-	2870	156	221	232	170	582	591	542	632	781	669	733	708	949	897	745	675
SNOG_01898	scaffold_003	125090	126013	+	924	103	200	271	311	570	494	809	1255	1577	3169	1490	3346	2785	3513	1748	3680
SNOG_01900	scaffold_003;scaffold_003	129212;129459	129356;129708	+;+	395	3	2	2	1	5	1	2	6	17	5	11	17	5	0	7	2
SNOG_01901	scaffold_003;scaffold_003	129769;130510	130452;131011	-;-	1186	8200	11971	14946	13253	19330	17388	16606	22385	37990	50091	35787	46880	39898	37611	42102	37750
SNOG_30119	scaffold_003;scaffold_003	131508;131649	131574;131982	-;-	401	3	1	6	2	8	7	6	9	11	5	5	14	16	4	27	10
SNOG_01902	scaffold_003;scaffold_003	133486;134843	134787;134888	-;-	1348	403	761	820	318	496	546	521	511	4019	5616	3458	4909	247	109	191	97
SNOG_01904	scaffold_003;scaffold_003	139036;139808	139750;139896	-;-	804	40	72	92	80	294	279	282	356	571	384	434	436	340	385	385	414
SNOG_01905	scaffold_003	140182	141270	+	1089	60	77	123	95	343	348	427	519	355	249	294	289	195	233	255	233
SNOG_01907	scaffold_003;scaffold_003;scaffold_003	145222;145398;146121	145275;146067;146329	-;-;-	933	0	0	0	0	0	0	0	0	0	0	0	0	0	0	0	0
SNOG_01908	scaffold_003	146862	147929	+	1068	0	0	0	1	0	0	0	1	0	0	1	1	5	1	2	5
SNOG_01909	scaffold_003;scaffold_003;scaffold_003	147931;148104;148483	148036;148417;148757	-;-;-	695	0	0	0	1	0	0	0	0	0	0	0	0	0	0	1	0
SNOG_01910	scaffold_003;scaffold_003;scaffold_003;scaffold_003	151768;152042;152748;153485	151787;152698;153316;153752	+;+;+;+	1514	442	636	845	512	513	571	644	653	745	1064	668	782	452	587	364	510
SNOG_01911	scaffold_003;scaffold_003	153805;154264	154201;154379	-;-	513	17	24	33	24	73	77	63	107	47	35	42	37	36	26	47	31
SNOG_01912	scaffold_003;scaffold_003	156160;156354	156303;157414	+;+	1205	2702	3382	5003	4026	11663	10431	11515	14394	26272	28668	25655	25214	11632	7701	12037	12831
SNOG_01913	scaffold_003;scaffold_003;scaffold_003	157650;157971;158252	157819;158206;158319	-;-;-	474	0	4	2	8	10	2	2	9	31	25	31	23	42	29	48	23
SNOG_30120	scaffold_003	158570	159218	-	649	0	1	0	1	0	0	1	1	1	2	1	3	3	3	2	1
SNOG_01914	scaffold_003;scaffold_003	159718;160701	160322;161283	-;-	1188	0	0	0	0	0	0	0	0	0	2	0	1	0	3	0	0
SNOG_01915	scaffold_003	161627	162275	+	649	0	0	0	0	1	0	0	0	2	2	1	2	1	0	1	0
SNOG_01916	scaffold_003	164235	164681	+	447	0	0	0	0	0	0	0	0	0	0	0	0	0	0	0	0
SNOG_01918	scaffold_003;scaffold_003;scaffold_003;scaffold_003	167564;167789;169331;169526	167728;169261;169477;170697	+;+;+;+	2957	322	361	371	228	1678	1588	1387	1652	1997	1590	1923	1632	1306	1202	1357	1126
SNOG_01919	scaffold_003;scaffold_003	171024;171134	171086;172949	+;+	1879	28	47	45	45	141	136	160	173	259	239	258	244	120	143	123	111
SNOG_01920	scaffold_003;scaffold_003	173586;173970	173919;174415	-;-	780	674	1100	1267	914	582	606	675	713	1394	2953	1254	2380	727	511	585	614
SNOG_01921	scaffold_003	175244	176002	+	759	53	87	147	73	46	48	47	87	114	165	172	165	82	89	63	30
SNOG_01922	scaffold_003;scaffold_003	176146;176687	176631;176968	-;-	768	206	211	609	227	14124	18948	20632	18421	58	21	54	67	7	3	29	5
SNOG_30121	scaffold_003;scaffold_003	176969;177059	177000;177789	+;+	763	41	49	69	31	26	25	30	33	41	34	80	46	12	22	14	5
SNOG_01924	scaffold_003;scaffold_003;scaffold_003;scaffold_003	179351;179733;179921;184458	179676;179848;184389;184650	-;-;-;-	5104	359	528	768	503	1634	1153	1239	1649	2368	2155	2281	1986	1638	1502	1705	1318
SNOG_30122	scaffold_003;scaffold_003;scaffold_003	184916;185225;185357	185155;185305;185375	-;-;-	340	4	25	19	27	68	79	65	85	153	123	141	143	71	114	124	107
SNOG_01925	scaffold_003;scaffold_003;scaffold_003	185438;185610;185767	185565;185720;185833	-;-;-	306	28	18	33	39	84	85	87	120	167	177	150	200	105	124	118	118
SNOG_01927	scaffold_003;scaffold_003;scaffold_003	186532;187157;188188	187106;188138;188799	+;+;+	2169	121	290	588	652	9	11	10	20	18	29	18	21	11	7	8	6
SNOG_01928	scaffold_003;scaffold_003	189385;189668	189610;189981	+;+	540	12	19	33	6	68	74	74	44	75	93	58	112	39	40	29	24
SNOG_01929	scaffold_003;scaffold_003;scaffold_003	190235;190668;192216	190615;191996;192241	-;-;-	1736	47	46	59	19	219	242	190	238	134	93	116	90	101	78	114	59
SNOG_01930	scaffold_003	192953	194494	+	1542	87	81	116	63	1226	1237	1299	1331	142	122	137	137	175	182	199	115
SNOG_01931	scaffold_003;scaffold_003;scaffold_003;scaffold_003	195887;196068;196656;196916	195927;196596;196866;198640	+;+;+;+	2506	139	181	209	136	748	639	701	898	648	461	703	378	205	120	297	160
SNOG_01932	scaffold_003;scaffold_003;scaffold_003	199017;199419;200968	199368;200903;201057	-;-;-	1927	500	720	902	566	3302	3394	3045	3535	6065	4551	5347	4935	4024	4695	3950	3616
SNOG_01933	scaffold_003;scaffold_003	201225;204263	204220;204455	+;+	3189	499	640	794	569	2277	1757	1815	2206	1734	2813	1604	2266	1406	1308	1301	1128
SNOG_01934	scaffold_003;scaffold_003;scaffold_003;scaffold_003;scaffold_003;scaffold_003	205345;205961;206058;206228;206530;206873	205911;206004;206174;206479;206821;207718	+;+;+;+;+;+	2118	583	647	902	866	1902	1882	1644	2091	2271	3507	1909	3320	1734	1393	1350	1699
SNOG_01935	scaffold_003;scaffold_003	207731;209800	209746;210483	+;+	2700	20	20	33	16	80	73	67	102	205	159	177	143	82	130	101	106
SNOG_01936	scaffold_003;scaffold_003;scaffold_003;scaffold_003;scaffold_003;scaffold_003	210393;210920;211281;211398;211486;211612	210870;211225;211343;211429;211546;211910	-;-;-;-;-;-	1239	2567	3816	5812	5153	24666	23803	23189	33955	17341	8553	15266	10892	14526	19682	13644	14167
SNOG_01937	scaffold_003	212004	212954	-	951	104	194	263	190	615	642	714	770	1267	1192	1071	1175	371	419	389	390
SNOG_01938	scaffold_003;scaffold_003	214066;217214	217168;220516	+;+	6406	295	385	550	325	1505	1146	1149	1416	2686	2918	2427	2521	2222	2179	2264	1855
SNOG_01939	scaffold_003	221332	225140	-	3809	5	7	4	5	12	15	2	8	11	27	21	27	5	10	14	11
SNOG_01940	scaffold_003;scaffold_003;scaffold_003	224993;226738;227384	226676;227322;227526	-;-;-	2412	63	91	101	65	347	340	347	452	555	406	501	426	234	315	284	283
SNOG_01941	scaffold_003;scaffold_003;scaffold_003	227633;228649;229009	228599;228954;230099	+;+;+	2364	5	9	10	8	23	30	28	67	35	29	30	43	38	26	41	43
SNOG_01943	scaffold_003;scaffold_003	231126;231485	231438;232068	-;-	897	15	29	14	11	29	52	45	50	100	88	62	111	61	120	54	112
SNOG_01944	scaffold_003;scaffold_003	233063;234448	234195;235706	+;+	2392	52	34	48	23	374	504	482	495	26	21	27	16	7	17	6	15
SNOG_01945	scaffold_003	235698	237049	+	1352	0	0	0	0	0	0	0	0	0	0	0	1	0	1	0	0
SNOG_01946	scaffold_003;scaffold_003	236861;237563	237514;238198	-;-	1290	68	44	75	46	82	87	110	87	850	1037	1202	1198	237	227	238	142
SNOG_01947	scaffold_003	238135	239402	+	1268	114	176	130	74	355	487	415	346	465	330	428	376	225	390	305	284
SNOG_01948	scaffold_003	240106	241102	+	997	0	1	0	0	1	0	0	0	0	0	0	0	0	1	0	1
SNOG_01949	scaffold_003;scaffold_003;scaffold_003	240830;241663;242148	241607;242098;242385	-;-;-	1452	331	357	496	294	992	1063	1022	951	315	351	297	369	222	302	204	386
SNOG_01951	scaffold_003;scaffold_003	244701;245720	245599;246590	-;-	1770	1	2	2	1	12	27	14	18	3	0	1	2	2	2	0	2
SNOG_01952	scaffold_003	247092	248139	+	1048	0	1	4	2	16	10	21	13	6	1	5	3	13	7	12	4
SNOG_01953	scaffold_003;scaffold_003;scaffold_003	248496;249010;250042	248946;249951;250106	+;+;+	1458	0	0	3	1	0	2	1	8	1	0	2	0	0	0	0	1
SNOG_01954	scaffold_003;scaffold_003;scaffold_003	250163;251013;251276	250965;251225;251957	-;-;-	1698	56	45	143	47	1142	1515	1589	1667	91	86	88	111	87	115	74	81
SNOG_01955	scaffold_003;scaffold_003;scaffold_003	253197;254018;254323	253965;254268;255392	+;+;+	2090	285	192	383	180	1409	2949	1861	2010	25	10	7	22	43	24	15	63
SNOG_01957	scaffold_003;scaffold_003	256377;257153	257031;257507	-;-	1010	3	3	3	7	2	7	9	0	1	2	0	6	1	4	2	2
SNOG_01958	scaffold_003;scaffold_003;scaffold_003	257772;258485;259141	258431;259084;260050	-;-;-	2170	96	76	131	43	953	906	1249	1108	14	11	13	9	6	6	5	7
SNOG_01959	scaffold_003;scaffold_003;scaffold_003;scaffold_003	260235;261417;261671;261919	261367;261615;261871;263009	-;-;-;-	2624	85	91	114	68	478	609	585	542	60	64	69	80	34	52	51	52
SNOG_01961	scaffold_003	262350	264913	+	2564	59	63	60	25	286	304	293	275	93	76	104	91	70	46	77	70
SNOG_01962	scaffold_003;scaffold_003	264650;265543	265492;266031	-;-	1332	15	10	12	11	996	1053	1240	1123	72	44	44	69	55	23	56	24
SNOG_30123	scaffold_003	265946	267234	+	1289	0	3	0	0	0	12	3	2	6	6	0	5	13	9	13	6
SNOG_01963	scaffold_003;scaffold_003	267177;267518	267462;268822	+;+	1591	108	104	98	112	184	247	191	267	202	127	156	149	255	147	268	213
SNOG_01964	scaffold_003;scaffold_003;scaffold_003;scaffold_003;scaffold_003	268860;269690;269859;270021;270587	269599;269813;269970;270540;271558	-;-;-;-;-	2468	564	955	1161	936	2214	2066	2182	2635	2492	1943	2313	2061	1673	1582	1895	1413
SNOG_01965	scaffold_003	271654	272587	+	934	24	36	50	44	66	77	73	110	148	136	136	113	79	67	143	82
SNOG_01966	scaffold_003;scaffold_003	272461;272729	272670;274054	-;-	1536	10	14	12	3	8	15	13	15	36	23	37	21	28	29	30	7
SNOG_01967	scaffold_003;scaffold_003	274388;276142	276091;277002	+;+	2565	323	407	580	580	1518	1425	1319	1780	726	472	683	470	497	571	413	414
SNOG_01968	scaffold_003;scaffold_003;scaffold_003	276979;277735;278161	277683;278111;278650	+;+;+	1572	354	482	584	434	868	820	908	1031	2045	2073	1917	2082	1702	1571	1708	1382
SNOG_30124	scaffold_003	278825	279637	-	813	1	1	0	0	0	1	2	1	2	5	0	3	1	1	1	1
SNOG_01969	scaffold_003	279816	281387	-	1572	26	60	60	23	115	120	85	174	63	130	84	142	53	85	71	80
SNOG_01970	scaffold_003	281749	283120	+	1372	0	0	0	2	9	24	15	23	10	14	11	11	7	6	8	12
SNOG_01971	scaffold_003;scaffold_003;scaffold_003	283251;283838;284150	283783;284097;285186	+;+;+	1830	7	2	9	5	87	84	103	133	62	42	39	59	30	34	28	40
SNOG_01972	scaffold_003;scaffold_003	285297;286906	286643;287165	+;+	1607	26	47	70	189	273	168	171	394	449	577	375	548	211	223	260	412
SNOG_01973	scaffold_003;scaffold_003	287308;288061	288011;289310	+;+	1954	2232	1164	1355	724	9998	9658	9273	13270	208	418	178	360	40	64	84	99
SNOG_01974	scaffold_003;scaffold_003;scaffold_003;scaffold_003	289628;290050;290213;290531	289974;290148;290434;290717	+;+;+;+	855	0	0	0	0	4	3	3	6	0	1	1	0	0	1	2	0
SNOG_01975	scaffold_003	290644	293074	-	2431	0	1	3	4	1	0	3	0	1	2	1	4	1	4	3	0
SNOG_01976	scaffold_003;scaffold_003;scaffold_003	294836;295923;296149	295874;296090;296698	-;-;-	1757	429	530	620	522	1246	1266	1197	1355	1098	1012	778	920	966	699	1080	857
SNOG_01977	scaffold_003;scaffold_003	297467;297923	297774;298168	+;+	554	1	7	4	6	29	11	9	13	32	3	18	11	36	10	70	18
SNOG_30125	scaffold_003;scaffold_003;scaffold_003	298726;299922;300162	299692;300104;300424	-;-;-	1413	124	331	611	331	938	936	874	717	5031	4334	4436	4921	2830	5093	2493	5641
SNOG_30126	scaffold_003	300571	303646	-	3076	33	42	71	26	112	147	144	169	173	104	170	91	73	105	98	85
SNOG_01980	scaffold_003;scaffold_003;scaffold_003;scaffold_003	304040;305106;305456;305586	305056;305402;305508;305673	-;-;-;-	1455	480	739	819	486	2787	2993	2881	3339	3511	2704	3055	2888	3026	3650	3566	2726
SNOG_01981	scaffold_003;scaffold_003;scaffold_003;scaffold_003;scaffold_003;scaffold_003	305822;305822;306255;306255;306506;306527	306205;306205;306452;306452;306641;306641	+;+;+;+;+;+	718	90	139	167	102	663	655	685	772	1076	756	936	836	818	928	1032	743
SNOG_01982	scaffold_003;scaffold_003	306689;307512	307459;307610	-;-	870	1	0	0	0	0	0	0	1	0	0	1	0	2	2	1	0
SNOG_01983	scaffold_003;scaffold_003	307827;308860	308794;309662	-;-	1771	10	24	30	18	14	32	11	18	58	58	41	82	148	141	92	188
SNOG_01984	scaffold_003;scaffold_003	309746;310722	310672;311658	-;-	1864	727	972	1255	1464	1608	1779	1824	2154	7199	14622	6732	16387	10664	11449	8677	10420
SNOG_01985	scaffold_003;scaffold_003;scaffold_003;scaffold_003	311763;312150;312321;312508	312011;312261;312458;312988	+;+;+;+	980	2967	4452	5846	4960	20570	21071	21900	28972	16824	13488	15193	14999	15923	18599	17690	14061
SNOG_01986	scaffold_003;scaffold_003	313167;314046	313823;318015	+;+	4627	113	184	136	95	431	341	349	396	423	531	428	496	297	358	444	309
SNOG_01987	scaffold_003	318167	319502	-	1336	46	69	66	72	258	231	222	304	386	274	286	312	326	334	297	326
SNOG_01988	scaffold_003;scaffold_003;scaffold_003	319631;320203;320585	320149;320537;321460	+;+;+	1730	76	91	111	68	316	437	296	330	570	561	502	586	1070	1179	704	1343
SNOG_01990	scaffold_003;scaffold_003	321622;322050	321983;323072	+;+	1385	32	58	56	25	218	206	186	217	195	110	178	129	117	144	163	138
SNOG_01991	scaffold_003;scaffold_003	323139;323379	323303;323518	+;+	305	0	0	2	1	16	4	6	4	4	4	7	3	0	7	5	2
SNOG_01992	scaffold_003;scaffold_003;scaffold_003	324112;324223;325611	324157;325561;325976	-;-;-	1751	1421	1819	2350	3086	1198	1260	1158	1367	5527	14561	4268	12700	5181	4492	4974	6488
SNOG_01993	scaffold_003	326274	328275	-	2002	130	173	194	250	777	738	763	1110	960	617	910	685	692	559	717	545
SNOG_01995	scaffold_003;scaffold_003	328340;328961	328905;329121	-;-	727	449	467	678	557	1458	1383	1594	1913	647	631	528	646	538	612	631	578
SNOG_30128	scaffold_003;scaffold_003	329189;329820	329765;330137	-;-	895	157	167	210	158	619	671	770	901	205	180	173	217	238	199	218	225
SNOG_01996	scaffold_003	331335	331902	-	568	0	0	1	0	0	0	0	0	1	1	0	0	1	1	0	0
SNOG_01997	scaffold_003;scaffold_003	332258;332759	332611;332817	-;-	413	0	3	2	3	1	0	0	0	1	1	0	4	4	2	2	2
SNOG_01999	scaffold_003;scaffold_003;scaffold_003	332947;333144;333889	333095;333832;334025	-;-;-	975	3	6	8	5	3	11	9	11	30	23	14	31	33	32	25	29
SNOG_30129	scaffold_003	334132	335439	-	1308	131	190	226	256	578	534	488	612	1018	778	833	778	1157	896	1154	1043
SNOG_02000	scaffold_003;scaffold_003	336104;336963	336908;337421	-;-	1264	770	859	1000	578	3980	3964	4182	4758	2508	1554	2207	1656	3705	4334	2748	5695
SNOG_02002	scaffold_003	338294	340125	-	1832	16	12	18	8	62	73	56	66	29	41	30	39	46	53	38	41
SNOG_30130	scaffold_003;scaffold_003	340146;340503	340445;341234	-;-	1032	75	104	135	72	272	342	279	412	383	366	361	424	294	295	307	261
SNOG_02003	scaffold_003;scaffold_003;scaffold_003	341467;341711;342146	341521;341891;342572	+;+;+	663	1357	2016	2815	2084	12985	12754	12812	17331	6238	3207	5694	3948	4528	7164	3734	4874
SNOG_02004	scaffold_003	342723	345670	-	2948	257	564	859	638	1796	1907	1641	1910	73986	38144	59121	42905	151709	117200	63407	150260
SNOG_02006	scaffold_003;scaffold_003;scaffold_003;scaffold_003;scaffold_003	346374;347291;347491;348064;349328	347208;347434;348013;348994;349613	-;-;-;-;-	2719	127	226	197	85	904	916	629	878	1578	930	1220	1026	1506	1500	1407	1834
SNOG_30131	scaffold_003;scaffold_003;scaffold_003	350073;351507;351722	351458;351673;352069	-;-;-	1901	581	755	1108	1381	1516	1623	1530	1861	2539	2126	2050	2108	2433	2099	2748	2164
SNOG_02007	scaffold_003;scaffold_003	352795;354564	354514;355000	+;+	2157	496	609	789	829	1491	1789	1544	1615	3066	2689	2950	2807	2524	2567	2486	2129
SNOG_02008	scaffold_003;scaffold_003;scaffold_003;scaffold_003;scaffold_003;scaffold_003	355647;355863;355998;356280;357002;357956	355813;355947;356224;356949;357901;358163	+;+;+;+;+;+	2257	1145	1410	1944	1485	5803	5781	5512	5498	6735	4779	6063	5021	8578	6936	6573	5377
SNOG_02009	scaffold_003;scaffold_003	359311;359575	359518;360706	+;+	1340	240	207	304	229	2044	1845	1409	1904	294	313	363	613	700	592	565	480
SNOG_02010	scaffold_003;scaffold_003	360818;361431	361377;362219	+;+	1349	2	9	7	4	21	9	5	14	3	10	2	9	5	10	6	2
SNOG_02011	scaffold_003;scaffold_003	362350;363126	363079;363466	-;-	1071	5	1	5	4	0	2	0	3	15	19	21	20	14	12	9	10
SNOG_02012	scaffold_003;scaffold_003	363609;367100	367024;367309	-;-	3626	167	237	250	175	1027	811	760	1008	2089	1454	1927	1502	1097	961	1164	864
SNOG_02013	scaffold_003;scaffold_003;scaffold_003;scaffold_003	367492;367757;367981;368873	367703;367924;368825;370021	+;+;+;+	2374	171	202	272	189	908	947	848	895	1397	937	1325	1007	1062	981	1013	798
SNOG_02015	scaffold_003;scaffold_003	371497;372185	372131;372824	+;+	1275	424	455	519	310	3193	2718	2614	2840	1082	519	925	758	3149	3761	2267	4281
SNOG_02016	scaffold_003;scaffold_003;scaffold_003;scaffold_003;scaffold_003	372903;374069;374505;374589;374677	374020;374457;374539;374620;374765	-;-;-;-;-	1663	51	97	115	90	334	306	355	423	302	210	288	218	229	191	260	153
SNOG_02017	scaffold_003	374979	377242	+	2264	116	165	241	221	698	585	612	820	300	157	265	186	281	330	291	221
SNOG_02018	scaffold_003;scaffold_003;scaffold_003	378408;378924;379264	378871;379140;380287	+;+;+	1705	476	407	449	490	1169	1576	884	1396	223	195	196	182	124	119	156	130
SNOG_02019	scaffold_003	382748	383844	-	1097	217	224	356	256	1580	1549	1593	2113	1300	947	1301	1143	816	953	941	728
SNOG_02020	scaffold_003;scaffold_003;scaffold_003;scaffold_003;scaffold_003	385358;386031;386451;386958;387091	385983;386380;386909;387036;387461	+;+;+;+;+	1885	825	2041	2249	1354	1270	1196	1095	1560	948	2100	828	1545	135	128	114	41
SNOG_02021	scaffold_003;scaffold_003;scaffold_003;scaffold_003;scaffold_003	389324;390636;390766;391624;391766	390584;390717;391576;391720;392125	+;+;+;+;+	2611	488	671	880	799	2392	2276	2121	2619	3201	3010	2869	2911	2237	2043	2159	2098
SNOG_02022	scaffold_003;scaffold_003;scaffold_003	392844;393195;393594	393084;393533;394415	+;+;+	1402	35	59	77	37	233	210	207	221	376	261	296	309	292	315	314	228
SNOG_02023	scaffold_003;scaffold_003;scaffold_003;scaffold_003	394676;394943;395131;395257	394884;395077;395198;395575	+;+;+;+	731	94	131	180	150	674	620	606	775	757	614	635	620	723	967	681	770
SNOG_02024	scaffold_003;scaffold_003	395725;396165	396107;397924	+;+	2143	45	31	43	45	543	502	452	599	94	60	64	63	23	40	32	29
SNOG_02025	scaffold_003;scaffold_003	399000;399618	399557;400385	+;+	1326	0	5	3	3	15	20	10	17	5	3	6	2	9	12	8	6
SNOG_30132	scaffold_003;scaffold_003;scaffold_003;scaffold_003;scaffold_003	400890;401801;402064;402245;402339	401747;402007;402154;402286;402459	-;-;-;-;-	1319	21	19	29	11	25	65	40	39	26	20	18	18	62	47	57	48
SNOG_02026	scaffold_003	402567	405038	+	2472	21	34	16	20	42	50	67	50	13	8	7	11	23	21	23	13
SNOG_02027	scaffold_003;scaffold_003	406742;407139	407092;407423	+;+	636	0	0	0	0	0	0	0	0	0	0	0	0	0	0	0	0
SNOG_02028	scaffold_003;scaffold_003;scaffold_003	409213;409745;410179	409625;410056;410375	-;-;-	922	3	2	4	3	7	6	11	25	15	7	9	4	9	22	18	10
SNOG_02029	scaffold_003;scaffold_003;scaffold_003;scaffold_003;scaffold_003;scaffold_003;scaffold_003;scaffold_003;scaffold_003	410623;410623;411795;411966;411966;412120;412120;412866;412866	411154;411913;411913;412067;412067;412815;412815;413157;413157	+;+;+;+;+;+;+;+;+	2381	336	432	554	400	1150	1286	1257	1623	1118	782	1006	814	599	742	771	594
SNOG_30134	scaffold_003;scaffold_003;scaffold_003	413335;413598;414021	413536;413957;414689	+;+;+	1231	91	111	158	108	562	825	657	656	376	397	407	481	548	738	270	476
SNOG_02030	scaffold_003;scaffold_003;scaffold_003;scaffold_003	414708;415258;415616;415734	415173;415467;415670;416174	-;-;-;-	1172	2418	4082	5585	4603	25653	25925	26285	36651	17339	9871	14817	12998	15879	23455	13644	16512
SNOG_02031	scaffold_003;scaffold_003;scaffold_003;scaffold_003;scaffold_003	417205;417595;417978;418858;420152	417544;417929;418809;419933;420360	-;-;-;-;-	2792	764	959	1294	938	4099	3301	3713	4301	6509	5345	5790	5506	4393	3349	4609	3939
SNOG_02032	scaffold_003;scaffold_003	421102;421400	421312;421935	+;+	747	1	2	0	0	5	2	1	5	6	9	6	5	4	3	6	3
SNOG_02033	scaffold_003	421805	422166	+	362	0	1	0	1	0	0	3	1	5	2	1	3	2	1	0	2
SNOG_02034	scaffold_003	422256	422498	-	243	0	0	0	0	0	0	0	0	0	0	0	0	0	0	1	0
SNOG_02035	scaffold_003	422543	422812	+	270	15	19	9	4	28	34	41	26	9	13	12	9	2	1	9	6
SNOG_02036	scaffold_003;scaffold_003	425687;425913	425865;427804	+;+	2071	28	29	32	25	156	114	156	203	127	126	114	92	131	98	152	90
SNOG_02037	scaffold_003;scaffold_003	427971;428278	428214;428453	-;-	420	0	1	0	1	0	3	2	1	0	0	0	0	4	2	4	9
SNOG_02038	scaffold_003;scaffold_003	428883;429406	429348;430039	+;+	1100	4	1	5	4	18	8	13	29	6	6	11	9	19	14	22	33
SNOG_02039	scaffold_003	430626	431303	-	678	0	0	1	0	0	4	0	0	0	1	0	0	0	0	3	3
SNOG_02040	scaffold_003	431059	431703	-	645	1	2	0	0	6	16	9	8	10	3	12	10	11	15	13	17
SNOG_02041	scaffold_003;scaffold_003;scaffold_003;scaffold_003;scaffold_003;scaffold_003	431689;432060;432739;432886;433024;433093	432010;432687;432834;432972;433043;433183	-;-;-;-;-;-	1244	465	779	1065	717	3411	3125	3313	4349	10990	6080	9958	6025	8269	6897	10394	9722
SNOG_02042	scaffold_003;scaffold_003;scaffold_003	433525;434301;434937	434247;434757;435241	-;-;-	1485	222	264	278	222	1195	1178	1256	1448	1191	1107	1147	1097	989	1051	867	915
SNOG_02043	scaffold_003;scaffold_003;scaffold_003;scaffold_003;scaffold_003	435471;435471;436124;436124;436704	436071;436071;436652;437149;437149	-;-;-;-;-	1627	120	150	169	120	433	358	436	489	499	434	410	457	321	403	397	359
SNOG_02044	scaffold_003	437399	437891	-	493	1	0	0	0	1	0	2	0	0	2	1	1	2	2	0	1
SNOG_02045	scaffold_003;scaffold_003	439563;440258	440208;441284	+;+	1673	101	77	97	45	524	307	212	238	108	72	108	94	385	372	241	253
SNOG_02046	scaffold_003	441794	443014	+	1221	0	0	0	0	0	0	0	0	0	0	4	1	0	1	0	0
SNOG_02047	scaffold_003;scaffold_003;scaffold_003	444420;444893;445408	444800;445354;446134	+;+;+	1570	158	271	295	140	924	1200	1038	1114	1041	837	890	946	1022	1161	972	828
SNOG_02048	scaffold_003	446236	446872	-	637	1	0	1	1	4	6	0	0	0	0	1	0	0	0	1	1
SNOG_02049	scaffold_003	447830	449605	-	1776	38	29	39	114	50	66	69	53	30	15	22	12	9	4	25	7
SNOG_02050	scaffold_003;scaffold_003;scaffold_003;scaffold_003	450659;450849;451218;451474	450796;450873;451423;451774	+;+;+;+	670	2036	3224	4924	3891	22002	22549	22880	31456	14249	7455	12363	9221	9244	13704	8619	9787
SNOG_02051	scaffold_003	452609	453388	+	780	19	19	14	21	348	374	581	420	23	20	20	21	17	22	18	23
SNOG_02052	scaffold_003;scaffold_003	454255;455263	455207;455395	-;-	1086	108	197	237	228	862	881	881	1179	896	407	870	440	774	825	869	530
SNOG_02053	scaffold_003;scaffold_003	455751;456434	456383;457708	+;+	1908	1998	2684	2836	2212	6899	7221	6137	6637	28829	28483	27191	27758	17548	14241	20016	14010
SNOG_02054	scaffold_003;scaffold_003;scaffold_003	457906;458574;458894	458517;458842;459882	-;-;-	1870	6	13	13	10	18	13	12	16	13	6	7	8	8	4	4	13
SNOG_02055	scaffold_003;scaffold_003	460731;461064	461011;461481	+;+	699	0	0	0	0	0	0	0	0	0	0	0	0	0	0	0	0
SNOG_02056	scaffold_003;scaffold_003;scaffold_003	461468;462960;463179	462913;463127;463249	-;-;-	1685	1838	2917	3088	4696	1073	771	939	3121	216	152	181	197	253	753	279	339
SNOG_02057	scaffold_003;scaffold_003	464137;464341	464290;465068	-;-	882	19	32	42	34	57	56	49	78	58	30	47	35	17	20	24	16
SNOG_02058	scaffold_003;scaffold_003;scaffold_003	465636;466210;466986	466113;466934;467080	-;-;-	1298	79	132	164	157	385	323	401	538	427	389	320	370	211	246	205	251
SNOG_02059	scaffold_003	468006	468765	-	760	0	0	0	0	0	1	0	0	0	0	0	1	2	0	0	0
SNOG_02060	scaffold_003	468944	470560	-	1617	0	0	0	0	4	10	3	3	5	7	4	5	9	5	8	7
SNOG_02061	scaffold_003;scaffold_003	470969;471791	471738;473597	+;+	2577	102	175	188	98	886	793	780	975	1406	1167	1274	1137	991	1116	1057	906
SNOG_02062	scaffold_003	473252	473715	-	464	0	0	0	0	0	1	2	2	0	2	1	0	0	1	2	1
SNOG_02063	scaffold_003;scaffold_003;scaffold_003;scaffold_003	473574;473963;474112;474373	473912;474003;474295;474778	+;+;+;+	970	1895	2978	4192	3454	19770	18514	18516	26434	10927	5316	10047	6965	6435	9171	6743	6745
SNOG_02064	scaffold_003	475050	476213	-	1164	98	87	98	82	388	333	322	356	304	237	275	247	198	194	137	164
SNOG_02065	scaffold_003;scaffold_003	477240;477468	477414;479040	+;+	1748	77	63	75	34	287	345	310	432	294	396	275	378	159	185	110	151
SNOG_02066	scaffold_003;scaffold_003;scaffold_003;scaffold_003;scaffold_003;scaffold_003	484768;485212;485429;485772;486324;486485	485163;485373;485724;486267;486430;486871	+;+;+;+;+;+	1844	28	564	373	122	113	154	62	172	574	75	498	125	141	352	126	145
SNOG_02067	scaffold_003;scaffold_003	486930;487470	487420;488543	-;-	1565	0	2	0	2	0	2	0	0	1	1	0	0	3	1	0	1
SNOG_02068	scaffold_003	489447	493037	-	3591	5	5	0	0	14	9	8	16	17	27	14	23	32	18	35	12
SNOG_02069	scaffold_003;scaffold_003	493798;495599	495536;496332	-;-	2473	37	55	18	23	138	110	119	185	173	137	141	144	80	109	77	71
SNOG_02070	scaffold_003;scaffold_003;scaffold_003;scaffold_003;scaffold_003;scaffold_003	496482;496482;496704;496704;497248;497348	496639;496639;497202;497184;497791;497791	+;+;+;+;+;+	1201	572	879	999	511	5220	4226	3583	4919	18931	15240	16736	15478	13440	21684	11449	18206
SNOG_02071	scaffold_003;scaffold_003	498508;500456	500390;500975	-;-	2403	220	288	442	385	1095	1111	964	1302	1426	1575	1415	1560	1337	1239	1123	948
SNOG_30137	scaffold_003;scaffold_003	501573;501874	501818;501992	+;+	365	3	1	3	0	15	7	13	9	11	10	10	14	12	16	20	8
SNOG_02072	scaffold_003	502465	504208	+	1744	18	28	21	14	87	115	66	73	70	74	67	106	110	116	126	77
SNOG_02073	scaffold_003	504543	506594	-	2052	89	166	149	97	507	602	506	644	812	642	739	622	588	531	564	517
SNOG_02074	scaffold_003;scaffold_003	506898;507345	507294;509334	+;+	2387	213	250	239	163	804	751	685	837	804	739	765	719	610	703	643	595
SNOG_02075	scaffold_003;scaffold_003	509402;510399	510347;512145	+;+	2693	145	208	303	131	1207	975	928	1152	2402	1923	2224	1950	1858	1856	1868	1692
SNOG_02077	scaffold_003;scaffold_003;scaffold_003;scaffold_003	512624;514421;514772;514981	514374;514721;514928;515157	-;-;-;-	2386	102	144	168	143	520	1023	617	488	1175	1118	1156	1142	910	1133	816	655
SNOG_30138	scaffold_003	515428	517352	-	1925	345	455	576	355	1684	1799	1887	2234	2395	1557	2200	1420	491	617	614	544
SNOG_02078	scaffold_003;scaffold_003;scaffold_003;scaffold_003	517722;518898;519151;519466	518849;519102;519417;519697	-;-;-;-	1832	128	185	263	216	1035	968	949	1409	860	567	789	608	507	533	548	446
SNOG_02079	scaffold_003	519743	521371	+	1629	29	46	48	47	189	157	189	213	225	153	227	163	182	164	165	131
SNOG_02081	scaffold_003;scaffold_003	521411;522192	522137;522494	-;-	1030	63	60	117	75	378	413	387	446	547	398	512	468	437	459	417	461
SNOG_30139	scaffold_003	522870	523982	-	1113	9	17	16	5	103	112	63	67	6	4	6	10	17	17	25	7
SNOG_02082	scaffold_003;scaffold_003;scaffold_003;scaffold_003;scaffold_003	524759;524946;525014;525203;525400	524893;524961;525098;525346;525598	+;+;+;+;+	579	545	775	946	639	4059	3965	4136	4771	3230	2700	2945	3022	2417	3336	2608	2481
SNOG_02083	scaffold_003	525689	526281	+	593	5	9	12	3	21	16	15	24	19	11	16	16	14	30	30	18
SNOG_02084	scaffold_003	526635	527262	+	628	2	5	6	3	9	4	4	14	4	1	3	4	8	3	4	4
SNOG_02085	scaffold_003;scaffold_003;scaffold_003	527539;527883;528226	527823;528167;528597	+;+;+	942	12	16	12	3	7	5	8	10	107	97	101	89	16	5	14	14
SNOG_02086	scaffold_003;scaffold_003	528624;530600	530550;530694	-;-	2022	27	32	45	101	90	154	132	99	97	55	95	78	78	83	89	109
SNOG_02087	scaffold_003	531069	532272	+	1204	87	144	167	114	533	530	622	697	1062	674	923	779	439	451	512	386
SNOG_02088	scaffold_003;scaffold_003;scaffold_003;scaffold_003	532265;532747;532973;533044	532690;532921;532993;533183	-;-;-;-	762	1725	2635	3896	3399	16036	15264	15618	23409	13458	6190	12233	8754	13928	19229	10834	15196
SNOG_02089	scaffold_003;scaffold_003;scaffold_003;scaffold_003;scaffold_003;scaffold_003;scaffold_003;scaffold_003;scaffold_003;scaffold_003	533248;533304;533720;533763;533881;533881;534043;534043;534844;534844	533492;533445;533823;533823;533992;533992;534791;534791;535196;535196	+;+;+;+;+;+;+;+;+;+	1563	880	1301	1833	1836	6299	6037	6575	9873	2479	1253	2292	1485	2171	2301	2177	1679
SNOG_02090	scaffold_003;scaffold_003	535720;536455	536397;536700	-;-	924	5	10	11	4	23	20	22	18	33	67	24	51	8	3	8	3
SNOG_02091	scaffold_003	537099	537628	-	530	4	4	0	7	7	9	7	8	4	3	8	11	6	2	2	1
SNOG_02092	scaffold_003;scaffold_003;scaffold_003;scaffold_003	538319;538593;538888;539287	538522;538702;539232;539780	+;+;+;+	1153	1183	1782	2370	2209	7421	7200	7366	10527	2880	1661	2565	1995	1456	1598	1355	1247
SNOG_02093	scaffold_003;scaffold_003	541830;542338	542266;543796	+;+	1896	858	873	1117	821	3131	2790	2599	3447	2247	1515	2163	1541	3316	2419	2564	3216
SNOG_02094	scaffold_003;scaffold_003;scaffold_003;scaffold_003;scaffold_003;scaffold_003;scaffold_003;scaffold_003;scaffold_003	546078;546078;546346;547125;547125;547493;547493;547828;547828	547067;546221;547067;547430;547430;547769;547769;547885;547885	+;+;+;+;+;+;+;+;+	1631	136	338	397	475	243	190	288	422	3098	5232	2807	4246	798	2016	971	1055
SNOG_02095	scaffold_003;scaffold_003	548740;549194	549137;549500	+;+	705	2	2	4	7	3	3	3	9	43	43	29	48	7	11	7	12
SNOG_02096	scaffold_003;scaffold_003;scaffold_003;scaffold_003	550600;551016;551304;552085	550961;551249;552035;552256	-;-;-;-	1500	26	44	57	47	361	254	240	303	170	152	134	168	179	132	130	319
SNOG_02097	scaffold_003;scaffold_003;scaffold_003;scaffold_003;scaffold_003;scaffold_003;scaffold_003	553202;553571;554268;554796;555356;555812;556555	553518;554215;554626;555312;555625;556391;557079	+;+;+;+;+;+;+	3213	156	200	216	126	613	882	704	885	1793	1496	1652	2177	608	983	613	854
SNOG_02098	scaffold_003;scaffold_003;scaffold_003	557625;559679;560052	559615;559999;560287	-;-;-	2548	131	190	215	172	851	925	774	982	1543	1322	1475	1356	1044	1219	1172	1146
SNOG_02099	scaffold_003;scaffold_003;scaffold_003;scaffold_003	560420;560665;560845;560961	560613;560794;560901;561065	-;-;-;-	486	118	230	236	150	608	637	726	774	1187	1020	1023	932	821	1144	1049	1179
SNOG_02100	scaffold_003	561139	561800	+	662	105	140	213	150	558	603	545	740	567	354	528	421	295	275	318	287
SNOG_02101	scaffold_003;scaffold_003;scaffold_003;scaffold_003;scaffold_003;scaffold_003;scaffold_003;scaffold_003	562425;562425;562708;562708;562800;562800;562897;562959	562655;562655;562734;562734;562848;562848;563329;563329	+;+;+;+;+;+;+;+	740	103	127	143	105	541	570	474	542	669	514	564	548	313	359	343	253
SNOG_30143	scaffold_003	563463	564077	-	615	28	39	42	31	148	133	146	233	71	39	65	46	40	38	72	36
SNOG_02102	scaffold_003;scaffold_003	564103;565571	565518;565646	-;-	1492	65	52	58	61	232	215	247	313	127	97	92	88	68	100	79	86
SNOG_02103	scaffold_003;scaffold_003	566073;566204	566148;566614	+;+	487	6	10	12	8	14	24	12	22	4	7	1	3	4	3	5	3
SNOG_02104	scaffold_003;scaffold_003	566785;567907	567856;569714	-;-	2880	294	259	317	273	1614	1725	1172	1487	1786	1764	1565	1622	1823	1714	1719	1321
SNOG_02105	scaffold_003	570605	570888	+	284	0	0	0	0	0	0	0	0	1	0	5	0	1	1	0	0
SNOG_02106	scaffold_003	571140	571596	-	457	2	2	5	1	1	2	4	9	3	5	7	7	2	2	0	2
SNOG_02107	scaffold_003;scaffold_003	571761;572032	571973;572888	+;+	1070	23	32	39	30	131	122	97	200	193	129	142	146	254	217	274	255
SNOG_02108	scaffold_003;scaffold_003;scaffold_003;scaffold_003	573036;573465;574300;574479	573414;574244;574386;574561	-;-;-;-	1329	744	1094	1814	2167	5541	5124	6287	8716	6636	5888	6077	6344	6826	7572	6815	6719
SNOG_02109	scaffold_003;scaffold_003;scaffold_003	574791;574903;575065	574849;574999;575318	+;+;+	410	13	17	19	16	62	63	41	66	58	38	46	50	57	45	72	52
SNOG_02110	scaffold_003;scaffold_003	575479;575662	575609;576513	+;+	983	222	258	326	295	1252	1327	1277	1570	635	365	431	456	920	680	859	624
SNOG_02111	scaffold_003;scaffold_003;scaffold_003;scaffold_003	578578;579509;579878;580318	579459;579824;580264;580626	-;-;-;-	1894	438	332	556	313	1464	1253	1780	1735	2125	2251	1938	1840	1148	588	1052	1132
SNOG_02112	scaffold_003	582169	582818	-	650	69	89	112	142	320	286	267	338	153	152	150	161	126	123	165	93
SNOG_02113	scaffold_003	583132	583901	-	770	137	147	220	274	533	521	557	690	371	356	292	348	451	410	476	273
SNOG_02114	scaffold_003	584476	584939	-	464	49	55	64	78	163	179	160	215	137	95	109	108	164	140	164	128
SNOG_02115	scaffold_003;scaffold_003	585035;590767	590713;591132	-;-	6045	105	151	193	92	658	477	523	683	508	439	525	425	411	555	473	417
SNOG_02116	scaffold_003;scaffold_003;scaffold_003;scaffold_003;scaffold_003	591366;591559;591711;591834;592271	591503;591660;591777;592213;592524	+;+;+;+;+	941	603	857	940	600	3408	3845	3653	4033	5162	4768	4520	5140	4216	5303	4780	4248
SNOG_02117	scaffold_003	592516	594053	-	1538	0	2	0	1	5	2	3	8	0	1	4	2	3	2	3	2
SNOG_02118	scaffold_003;scaffold_003;scaffold_003	594872;595401;595974	595165;595820;596122	+;+;+	863	0	0	0	0	0	0	0	0	0	0	0	0	0	0	1	0
SNOG_02119	scaffold_003;scaffold_003	596581;596861	596811;597968	+;+	1339	0	0	2	1	2	6	6	9	1	1	0	0	3	2	5	2
SNOG_02120	scaffold_003	598079	601018	+	2940	100	141	217	162	527	543	489	669	590	385	564	396	148	186	185	151
SNOG_20019	scaffold_003;scaffold_003;scaffold_003	601178;601343;601503	601281;601403;601577	-;-;-	240	7512	4334	4539	5815	21624	26036	34235	27698	2281	7139	2493	6846	14833	17879	13003	31539
SNOG_02121	scaffold_003;scaffold_003;scaffold_003	602685;603678;604988	603623;604912;605110	-;-;-	2297	152	232	231	182	629	839	674	803	1328	933	1189	940	1492	1067	1272	905
SNOG_02122	scaffold_003;scaffold_003	605238;605634	605583;606137	+;+	850	172	327	444	287	1223	1363	1374	1752	1003	628	891	662	1042	880	883	636
SNOG_02123	scaffold_003;scaffold_003;scaffold_003;scaffold_003;scaffold_003;scaffold_003;scaffold_003	606514;606514;607716;607716;608474;608474;608899	607649;607649;608421;608421;608736;609043;609043	+;+;+;+;+;+;+	2412	238	410	542	490	1108	1039	1060	1367	1065	705	1033	734	649	553	663	429
SNOG_02124	scaffold_003	609738	611050	+	1313	42	61	105	81	225	213	263	383	217	161	213	180	209	293	156	253
SNOG_02125	scaffold_003;scaffold_003;scaffold_003	612135;613663;613819	613244;613708;614690	-;-;-	2028	0	2	6	2	9	12	13	8	4	2	3	3	2	5	9	1
SNOG_02127	scaffold_003;scaffold_003;scaffold_003	615579;616055;617532	616026;617481;618134	+;+;+	2478	4	4	11	6	49	23	32	42	9	4	8	6	16	12	22	15
SNOG_02128	scaffold_003	618407	619402	-	996	6	5	14	12	12	6	10	10	65	38	51	29	12	14	16	14
SNOG_30145	scaffold_003;scaffold_003;scaffold_003;scaffold_003;scaffold_003	619173;619608;619940;620080;620314	619556;619891;620033;620264;620623	-;-;-;-;-	1257	5	9	6	12	9	13	27	24	74	62	82	62	14	15	24	30
SNOG_02129	scaffold_003;scaffold_003	620881;621827	621774;622045	-;-	1113	96	188	153	176	495	545	500	648	572	397	445	456	457	449	488	339
SNOG_02130	scaffold_003;scaffold_003;scaffold_003;scaffold_003;scaffold_003;scaffold_003;scaffold_003;scaffold_003;scaffold_003	622094;622094;622290;622392;622392;622456;622456;622649;622649	622334;622236;622334;622404;622404;622584;622584;623007;623007	+;+;+;+;+;+;+;+;+	742	38	61	39	52	133	151	120	119	277	253	239	294	301	320	309	328
SNOG_02131	scaffold_003;scaffold_003	623824;624090	624032;624514	+;+	634	432	533	679	709	505	533	595	922	2028	801	1775	799	993	870	1358	332
SNOG_02132	scaffold_003;scaffold_003	625222;626445	626395;626741	+;+	1471	144	218	272	215	353	593	359	436	1954	2547	1682	2586	2088	1820	1745	2193
SNOG_02133	scaffold_003;scaffold_003;scaffold_003	626863;627198;627369	627146;627305;627841	+;+;+	865	13	27	45	14	119	108	95	121	187	144	217	150	145	158	172	139
SNOG_02134	scaffold_003;scaffold_003;scaffold_003;scaffold_003	627897;628106;640113;644619	628055;640059;644506;644956	-;-;-;-	16845	140	366	410	235	602	470	556	766	3367	4587	3127	3406	2822	2788	3779	2632
SNOG_02135	scaffold_003;scaffold_003;scaffold_003;scaffold_003;scaffold_003	645765;646743;647852;648429;649242	646675;647800;648315;649120;650328	+;+;+;+;+	4212	270	514	726	550	1679	1637	1853	2532	3350	2937	3044	2717	1546	1556	2119	1372
SNOG_02136	scaffold_003	650561	651248	+	688	12	39	40	30	46	48	59	71	57	83	58	73	44	42	53	46
SNOG_02137	scaffold_003;scaffold_003;scaffold_003	651273;651504;652515	651454;652462;653356	+;+;+	1983	406	1531	2140	1748	2523	2013	2801	4232	12455	12905	11327	11189	7569	5152	12433	8203
SNOG_02138	scaffold_003;scaffold_003;scaffold_003;scaffold_003;scaffold_003	653863;654932;655260;655926;656458	654866;655209;655879;656404;657681	+;+;+;+;+	3605	461	505	686	564	2512	2148	1997	2340	3192	2638	3184	2450	2720	2363	2860	2272
SNOG_02139	scaffold_003;scaffold_003;scaffold_003;scaffold_003	658230;658722;659383;659804	658637;659334;659755;661251	+;+;+;+	2842	1055	1511	2077	1880	7552	6840	6840	9242	6737	4420	6483	4830	4917	6804	4698	4126
SNOG_02140	scaffold_003;scaffold_003;scaffold_003	662168;662676;663276	662626;663226;663938	-;-;-	1673	246	258	349	156	112	300	49	86	2889	2353	2676	2761	10222	9985	7412	5043
SNOG_02141	scaffold_003;scaffold_003;scaffold_003	664514;665041;665531	664958;665410;665624	-;-;-	909	1374	1478	1886	2717	4256	4503	4669	5664	10638	9581	8974	10179	9444	10879	10094	9956
SNOG_02142	scaffold_003	666383	667912	-	1530	86	116	128	100	856	804	784	1002	1083	831	930	896	957	939	999	1015
SNOG_02144	scaffold_003	668749	669611	+	863	28	33	43	26	191	195	173	181	272	160	207	226	268	226	203	238
SNOG_02145	scaffold_003;scaffold_003	669790;672019	671957;672295	-;-	2445	316	238	355	306	518	596	466	502	602	618	535	528	1044	823	804	889
SNOG_02146	scaffold_003;scaffold_003	673446;674887	674836;676056	-;-	2561	239	237	372	264	2433	2002	2236	2661	3085	2511	2771	2039	298	255	285	277
SNOG_02147	scaffold_003;scaffold_003;scaffold_003	677132;678043;679174	677995;679121;679615	-;-;-	2385	30	35	53	55	216	203	264	377	178	120	150	142	91	127	91	122
SNOG_02148	scaffold_003;scaffold_003	679673;680008	679934;682924	+;+	3179	265	488	607	416	1891	1688	1664	2196	1328	1135	1132	1002	763	827	749	570
SNOG_02149	scaffold_003;scaffold_003;scaffold_003	683133;683439;683755	683364;683705;683966	+;+;+	711	55	96	128	90	450	428	490	684	331	226	278	241	197	261	170	186
SNOG_02150	scaffold_003	684073	687386	+	3314	18	17	11	22	53	79	62	109	14	19	15	15	10	10	8	12
SNOG_02151	scaffold_003	687972	688577	+	606	1	2	0	2	3	6	6	1	0	2	1	0	0	1	0	1
SNOG_02152	scaffold_003;scaffold_003;scaffold_003	688597;689629;689791	689578;689739;690637	-;-;-	1940	29	61	63	32	204	162	165	211	107	86	88	104	63	53	64	67
SNOG_02153	scaffold_003;scaffold_003	690902;691513	691458;692766	-;-	1811	107	119	137	128	301	204	186	267	816	511	739	566	378	350	406	322
SNOG_02154	scaffold_003	693655	694903	-	1249	64	63	72	53	387	382	414	504	229	244	158	274	377	228	315	183
SNOG_02155	scaffold_003	695394	697517	-	2124	0	5	2	3	2	5	5	8	20	13	18	5	10	7	10	9
SNOG_02156	scaffold_003;scaffold_003	697952;700779	700728;701036	-;-	3035	8	9	22	4	48	34	22	42	151	81	116	78	73	53	73	118
SNOG_02157	scaffold_003;scaffold_003;scaffold_003	701753;701979;702972	701906;702914;703665	+;+;+	1784	261	368	571	314	2076	2099	1913	2235	3149	2370	2992	2608	2357	2248	2496	2003
SNOG_02158	scaffold_003;scaffold_003	704124;705053	704996;705239	-;-	1060	16	29	22	19	42	33	35	58	9	16	22	21	14	8	14	6
SNOG_02159	scaffold_003;scaffold_003	705411;705716	705610;706410	-;-	895	33	27	23	14	42	41	44	57	33	17	27	19	27	18	36	10
SNOG_02160	scaffold_003	706757	707974	+	1218	215	172	202	125	531	645	639	756	96	59	107	61	98	68	94	38
SNOG_02161	scaffold_003;scaffold_003;scaffold_003	708053;708432;708627	708376;708573;708736	-;-;-	576	1467	1752	2028	1537	11747	11520	11604	14449	5336	4827	4893	5683	10272	10118	11926	8246
SNOG_02162	scaffold_003	710922	715017	-	4096	302	411	524	423	2009	1406	1479	1883	2557	2057	2369	1771	1538	1237	1802	1265
SNOG_02163	scaffold_003;scaffold_003;scaffold_003;scaffold_003	714516;714741;714928;715466	714655;714831;715215;715520	-;-;-;-	574	18	20	30	6	83	50	74	88	105	84	104	80	68	53	99	59
SNOG_02165	scaffold_003	719522	721657	+	2136	30	51	64	66	37	57	51	70	33	65	36	49	25	19	43	11
SNOG_02166	scaffold_003;scaffold_003;scaffold_003	721729;721946;726940	721895;726891;727528	-;-;-	5702	1047	2183	3982	4633	5044	3997	5048	7042	10220	8701	9115	7742	4709	4872	4543	3725
SNOG_02167	scaffold_003;scaffold_003	728634;733946	733896;735099	+;+	6417	945	2336	4655	6083	4783	3305	4570	6899	11548	10036	10485	8377	5148	5029	5380	3656
SNOG_02168	scaffold_003;scaffold_003;scaffold_003	735432;735812;736912	735712;736734;737347	+;+;+	1640	112	148	168	131	510	557	487	617	664	581	636	630	417	408	437	334
SNOG_02169	scaffold_003;scaffold_003	737764;738077	738020;739225	+;+	1406	228	364	398	346	2684	2567	2070	3227	1622	926	1321	1258	1420	1486	1527	1221
SNOG_02171	scaffold_003;scaffold_003;scaffold_003;scaffold_003;scaffold_003	739989;740187;740481;740775;741346	740136;740428;740644;741297;741635	+;+;+;+;+	1367	8	8	2	3	68	96	58	42	35	11	31	20	18	22	9	60
SNOG_02174	scaffold_003	741962	743627	-	1666	0	0	0	0	0	0	0	0	1	0	0	0	1	0	0	0
SNOG_02177	scaffold_003	748542	749985	+	1444	231	33	406	53	2268	1946	2525	3031	0	1	1	2	2	1	0	2
SNOG_02179	scaffold_003	754422	756073	+	1652	3	1	1	8	1	0	1	2	0	1	0	0	4	0	1	2
SNOG_02181	scaffold_003;scaffold_003	756515;757466	757148;759177	-;-	2346	0	0	0	0	0	0	0	0	1	0	0	0	1	0	1	0
SNOG_02182	scaffold_003;scaffold_003	760649;760953	760902;761315	-;-	617	0	0	0	0	0	0	0	1	0	0	1	0	2	0	2	0
SNOG_02183	scaffold_003;scaffold_003	761766;762438	762375;762961	+;+	1134	4	0	4	7	9	3	5	1	8	10	3	7	5	3	15	0
SNOG_02184	scaffold_003;scaffold_003	763497;764708	764660;765156	+;+	1613	56	23	38	33	124	181	150	121	123	202	130	218	82	54	55	68
SNOG_02185	scaffold_003	765250	767443	-	2194	21	24	18	13	120	96	157	188	124	77	139	85	51	90	81	51
SNOG_02186	scaffold_003;scaffold_003;scaffold_003	767605;767857;771455	767809;771372;771760	-;-;-	4027	230	282	251	152	1027	615	683	589	883	913	887	931	630	784	808	973
SNOG_02187	scaffold_003;scaffold_003;scaffold_003	771792;771996;772461	771951;772415;772737	+;+;+	857	158	284	268	156	730	727	778	884	773	690	741	628	280	314	376	420
SNOG_02188	scaffold_003;scaffold_003;scaffold_003	772830;773292;773950	773244;773895;774062	-;-;-	1132	564	718	963	677	6448	6736	6933	8168	803	434	772	452	732	1114	591	774
SNOG_02189	scaffold_003	774779	777028	+	2250	270	158	238	178	850	976	776	1125	12	16	16	23	10	10	11	8
SNOG_02190	scaffold_003;scaffold_003	777123;778856	778784;778943	-;-	1750	6	5	7	6	2	8	5	7	2	0	0	0	1	0	1	1
SNOG_02191	scaffold_003;scaffold_003	779221;780569	780468;781206	-;-	1886	7	1	0	1	22	36	21	25	0	2	1	0	0	0	3	2
SNOG_02192	scaffold_003;scaffold_003	781659;782543	782496;783226	+;+	1522	15	2	1	1	18	29	24	29	6	1	4	3	0	1	2	2
SNOG_02194	scaffold_003;scaffold_003	784197;784686	784567;785254	+;+	940	1	1	0	2	2	2	3	2	0	0	0	0	1	1	1	0
SNOG_02195	scaffold_003	784539	785552	-	1014	0	0	0	0	0	0	0	0	0	1	0	0	0	0	0	0
SNOG_02196	scaffold_003	785791	788398	-	2608	6	6	4	6	15	20	23	22	57	44	32	32	10	9	11	14
SNOG_02197	scaffold_003	788579	788971	+	393	0	0	0	0	0	0	0	0	0	0	0	0	0	0	0	0
SNOG_02198	scaffold_003	789896	790466	+	571	3	1	4	5	3	0	1	6	4	6	6	1	3	0	0	0
SNOG_20020	scaffold_003	791164	792808	+	1645	12	10	5	14	8	15	10	9	17	14	16	10	5	1	1	7
SNOG_02199	scaffold_003	792754	793847	-	1094	32	41	64	55	373	315	427	352	315	190	241	193	298	303	252	387
SNOG_02200	scaffold_003;scaffold_003;scaffold_003	794089;794386;796016	794330;795963;796216	-;-;-	2021	527	772	1100	1570	3575	3273	3688	5998	1453	950	1437	1145	2275	4058	1672	2075
SNOG_02201	scaffold_003	796513	797447	+	935	1	1	0	3	18	6	7	10	2	2	0	2	7	2	4	1
SNOG_02202	scaffold_003;scaffold_003;scaffold_003	796917;797869;798480	797821;798431;798683	-;-;-	1672	203	231	293	240	1019	996	908	1181	1952	1342	1703	1571	986	976	979	1013
SNOG_02203	scaffold_003;scaffold_003;scaffold_003;scaffold_003	798802;801086;801365;803934	801038;801316;803879;804356	-;-;-;-	5406	398	702	902	931	2341	1792	2195	2847	1367	853	1248	893	1202	1577	1037	960
SNOG_02204	scaffold_003	804549	807755	+	3207	75	99	143	96	340	324	430	478	322	243	274	216	105	144	136	119
SNOG_02205	scaffold_003;scaffold_003;scaffold_003	807962;808203;808450	808142;808400;808658	-;-;-	588	271	309	259	181	1774	1687	1664	1464	1461	1046	1314	1012	387	357	561	419
SNOG_30992	scaffold_003;scaffold_003;scaffold_003	808856;809096;809539	809049;809484;809846	-;-;-	891	342	359	362	263	2103	2561	2343	1792	1836	1479	1610	1299	378	461	463	527
SNOG_02207	scaffold_003;scaffold_003;scaffold_003;scaffold_003	811477;812785;813626;813960	812735;813576;813723;814513	-;-;-;-	2703	301	417	504	338	1609	1174	1504	1963	307	336	266	302	301	232	359	392
SNOG_02209	scaffold_003	815539	816092	+	554	0	0	0	0	0	0	0	1	0	0	0	0	1	3	0	0
SNOG_02210	scaffold_003;scaffold_003;scaffold_003	818037;818798;819162	818743;819106;819342	-;-;-	1197	80	56	114	68	1326	1711	1468	1360	155	123	145	131	85	83	121	118
SNOG_02211	scaffold_003;scaffold_003	819487;819962	819824;820108	-;-	485	0	0	0	0	0	0	0	1	0	0	0	0	0	0	0	0
SNOG_02213	scaffold_003;scaffold_003	823844;824470	824421;825312	+;+	1421	0	0	0	0	0	1	0	0	0	0	0	0	2	1	2	0
SNOG_02214	scaffold_003;scaffold_003;scaffold_003	827525;828251;831247	828198;831166;832942	+;+;+	5286	2	16	11	8	0	1	2	5	328	81	309	92	192	17	244	88
SNOG_02215	scaffold_003;scaffold_003	833024;833236	833138;834107	+;+	987	4	6	6	7	2	2	0	0	5	1	8	4	9	5	5	6
SNOG_02216	scaffold_003	836015	836569	-	555	0	0	0	0	0	0	0	0	0	0	0	0	0	0	0	0
SNOG_02217	scaffold_003;scaffold_003;scaffold_003;scaffold_003	836337;836482;836691;836777	836428;836644;836727;837986	+;+;+;+	1502	57	77	46	50	124	80	94	103	452	465	448	568	769	894	891	1137
SNOG_02218	scaffold_003;scaffold_003;scaffold_003	838118;838741;838931	838690;838869;839584	-;-;-	1356	7	6	9	2	144	205	103	162	6	3	6	6	5	2	2	6
SNOG_02219	scaffold_003	840089	841262	+	1174	11	7	32	19	112	114	129	193	56	31	61	25	32	32	17	33
SNOG_02220	scaffold_003;scaffold_003	841658;843096	843037;843252	+;+	1537	39	30	42	65	297	322	341	430	186	173	184	188	455	450	524	357
SNOG_02221	scaffold_003;scaffold_003	843271;843833	843777;844268	-;-	943	371	484	755	624	2464	2429	2449	3064	699	440	700	464	325	469	296	335
SNOG_02222	scaffold_003;scaffold_003;scaffold_003	844495;845194;846512	845141;846460;846684	+;+;+	2087	187	155	259	134	1197	1160	1359	1400	258	227	248	233	206	207	161	216
SNOG_02223	scaffold_003	847065	849138	+	2074	160	210	231	251	217	164	141	193	327	325	260	333	355	456	292	267
SNOG_02224	scaffold_003;scaffold_003;scaffold_003	849108;850294;850367	850240;850321;850399	-;-;-	1194	33	60	47	44	98	89	97	116	109	103	92	141	60	63	51	82
SNOG_02225	scaffold_003;scaffold_003	850814;851652	851607;852047	-;-	1190	504	440	441	407	4686	4367	2499	3384	8474	2224	7244	7904	210	925	193	229
SNOG_02226	scaffold_003;scaffold_003;scaffold_003	852320;852619;853439	852564;853391;855467	+;+;+	3047	184	205	280	183	861	1096	823	982	1281	974	1159	1090	763	727	608	823
SNOG_02227	scaffold_003;scaffold_003;scaffold_003;scaffold_003;scaffold_003;scaffold_003	856911;857038;857140;857947;858031;858500	856985;857090;857892;857978;858448;858853	+;+;+;+;+;+	1685	6	6	7	9	21	24	14	16	54	111	48	98	53	72	42	61
SNOG_02229	scaffold_003;scaffold_003	859221;859523	859460;860296	+;+	1014	8	10	16	7	19	11	11	8	12	32	15	19	8	13	7	10
SNOG_02231	scaffold_003;scaffold_003;scaffold_003;scaffold_003;scaffold_003;scaffold_003	860251;861184;861590;862644;863017;864346	861135;861537;862596;862970;864272;864454	-;-;-;-;-;-	3938	377	608	671	411	2146	2027	1797	1996	3952	3748	3723	3391	2426	2236	2329	1804
SNOG_30147	scaffold_003;scaffold_003	864884;865713	865662;866031	-;-	1098	181	273	310	281	1044	1037	929	1244	1824	1458	1677	1578	1332	1447	1450	1246
SNOG_02232	scaffold_003;scaffold_003;scaffold_003;scaffold_003;scaffold_003	866425;866638;867090;868390;868950	866581;867042;868341;868898;869572	+;+;+;+;+	2946	310	276	376	220	1438	1264	1235	1407	993	900	928	867	585	624	666	505
SNOG_02234	scaffold_003;scaffold_003	869971;870154	870077;870320	-;-	274	789	1312	1769	2017	3521	3082	3623	4748	3327	3994	2797	4167	7102	8233	7448	6820
SNOG_30148	scaffold_003;scaffold_003;scaffold_003;scaffold_003;scaffold_003;scaffold_003	870545;870545;871091;871446;871446;871543	871391;871036;871391;871491;872246;872246	-;-;-;-;-;-	1648	1	0	1	1	5	6	2	2	1	0	1	2	5	1	2	1
SNOG_02235	scaffold_003;scaffold_003;scaffold_003;scaffold_003	872770;873967;874133;875022	873907;874087;874961;875247	-;-;-;-	2314	19	35	36	23	185	171	211	197	52	60	43	52	51	35	41	39
SNOG_02236	scaffold_003;scaffold_003	875513;876336	876270;876562	-;-	985	3	8	12	9	2	11	7	0	6	6	2	10	1	1	1	2
SNOG_02237	scaffold_003;scaffold_003	876924;877680	877529;877879	-;-	806	3	6	8	5	35	36	24	35	0	5	2	3	2	0	2	0
SNOG_02238	scaffold_003	878546	879505	-	960	24	27	23	15	173	148	110	99	76	161	62	116	61	55	68	42
SNOG_02239	scaffold_003;scaffold_003;scaffold_003	879709;880063;880575	880015;880523;880819	-;-;-	1013	294	213	313	217	2289	1907	1964	1779	970	1000	903	1121	630	759	864	765
SNOG_02240	scaffold_003;scaffold_003;scaffold_003;scaffold_003;scaffold_003;scaffold_003;scaffold_003;scaffold_003;scaffold_003;scaffold_003;scaffold_003;scaffold_003;scaffold_003	881397;882637;882785;883531;884039;884157;884237;884335;884526;884787;885017;885182;885715	882426;882726;883467;883833;884101;884186;884282;884470;884740;884966;885128;885657;885968	+;+;+;+;+;+;+;+;+;+;+;+;+	3618	327	368	453	316	1381	1275	1244	1504	1585	1425	1453	1288	961	937	1085	1037
SNOG_02241	scaffold_003;scaffold_003;scaffold_003;scaffold_003;scaffold_003;scaffold_003	885982;886646;886867;887001;887158;887294	886593;886816;886948;887108;887243;887469	-;-;-;-;-;-	1235	179	141	221	154	1108	1103	1169	1425	25	24	26	23	27	22	33	19
SNOG_02242	scaffold_003	888094	888705	+	612	7	8	4	5	14	10	11	21	2	5	3	4	2	4	5	7
SNOG_02243	scaffold_003;scaffold_003	889351;889891	889835;890217	+;+	812	1197	1421	2130	1702	1161	1366	1408	1808	55	81	55	75	30	35	47	17
SNOG_02244	scaffold_003	890445	891115	-	671	162	80	150	148	609	619	686	739	2	3	1	6	9	6	5	1
SNOG_02246	scaffold_003;scaffold_003;scaffold_003	893181;894578;895062	894522;895008;895470	-;-;-	2182	447	750	1043	696	1940	1698	1480	2256	3657	2862	3269	3324	7363	5738	8636	3652
SNOG_02247	scaffold_003;scaffold_003	897808;898528	898250;898802	-;-	718	355	778	825	2390	970	1055	1851	3053	2916	4784	2657	5289	6333	10688	7539	5479
SNOG_02248	scaffold_003;scaffold_003;scaffold_003	899560;899675;900506	899626;900458;900626	+;+;+	972	19	30	27	17	51	70	48	64	135	193	123	175	200	187	244	61
SNOG_02249	scaffold_003;scaffold_003	900718;901445	901392;902126	-;-	1357	224	319	333	246	1341	1310	1218	1295	2305	1825	2116	1922	1335	1431	1699	1311
SNOG_02250	scaffold_003;scaffold_003;scaffold_003	902289;902561;904048	902508;903994;904204	+;+;+	1811	193	223	306	335	1412	1138	1279	1841	1173	774	1181	772	701	851	758	484
SNOG_02252	scaffold_003	904476	905174	-	699	0	0	1	1	0	1	0	1	0	0	1	0	1	1	0	0
SNOG_30149	scaffold_003	905185	905826	-	642	0	0	0	0	0	0	0	0	0	0	0	0	0	0	0	0
SNOG_02253	scaffold_003	906430	906731	+	302	0	0	0	0	1	2	1	0	0	0	1	1	0	0	0	0
SNOG_02254	scaffold_003	906818	908366	-	1549	40	60	58	33	293	319	275	342	657	603	581	796	357	467	394	439
SNOG_02255	scaffold_003;scaffold_003;scaffold_003;scaffold_003	908523;908901;909310;910615	908845;909253;910566;910781	+;+;+;+	2100	77	140	132	74	810	686	530	964	3204	3266	2876	3891	1707	2379	1812	2120
SNOG_02257	scaffold_003;scaffold_003	913896;915201	915145;916072	-;-	2122	315	429	483	377	1946	1577	1470	1912	1997	1613	1724	1559	881	818	1024	816
SNOG_02258	scaffold_003	915881	916579	+	699	0	0	0	2	1	2	2	3	0	1	1	1	2	0	2	2
SNOG_02259	scaffold_003;scaffold_003;scaffold_003	916636;916990;917113	916874;917061;917278	+;+;+	477	200	293	363	251	1657	1678	1597	2313	1825	1414	1621	1358	901	1237	929	1005
SNOG_02260	scaffold_003	917861	918397	+	537	9	16	33	17	74	78	47	79	95	89	68	89	67	59	92	70
SNOG_02261	scaffold_003	918419	919494	+	1076	79	115	112	98	347	336	299	356	749	627	603	699	734	514	806	553
SNOG_02262	scaffold_003;scaffold_003	919667;920372	920318;921525	-;-	1806	148	177	219	96	976	1069	1054	1144	445	397	427	394	120	182	184	174
SNOG_02263	scaffold_003;scaffold_003	922106;922350	922297;923315	-;-	1158	151	147	205	103	2038	2079	2131	2329	2136	1332	1815	1103	550	658	578	467
SNOG_02264	scaffold_003;scaffold_003;scaffold_003	923728;923998;924905	923947;924849;925026	+;+;+	1194	160	140	166	88	863	933	887	693	421	394	421	362	302	465	362	324
SNOG_02265	scaffold_003	925100	925795	-	696	2	14	10	8	5	4	3	5	18	6	9	10	31	22	30	16
SNOG_02266	scaffold_003	927002	928163	-	1162	22	33	17	19	81	105	126	114	105	81	69	64	35	37	38	31
SNOG_02267	scaffold_003;scaffold_003;scaffold_003;scaffold_003;scaffold_003	928864;929017;929215;930205;930384	928966;929161;930154;930329;931662	+;+;+;+;+	2592	707	574	754	845	2201	2272	1976	2914	4792	4819	4433	4966	2570	2378	2647	2121
SNOG_02269	scaffold_003;scaffold_003;scaffold_003;scaffold_003;scaffold_003	931835;932172;935773;936221;936340	932111;935709;936170;936292;936378	-;-;-;-;-	4324	126	135	150	92	538	946	688	537	1064	1586	1111	1617	3129	3823	1941	3283
SNOG_02270	scaffold_003;scaffold_003	937884;938444	938393;939098	+;+	1165	559	540	794	530	1176	1258	1086	1615	1633	1599	1058	1580	983	1248	808	1526
SNOG_02271	scaffold_003	939238	940088	+	851	70	77	113	100	195	181	147	230	193	155	103	206	105	174	103	162
SNOG_02273	scaffold_003	940361	941140	-	780	16	21	15	12	54	61	39	55	34	27	36	39	18	24	21	10
SNOG_02274	scaffold_003;scaffold_003;scaffold_003	941612;943299;943862	943176;943807;944077	-;-;-	2290	67	68	88	73	310	285	343	398	235	182	235	226	152	135	171	138
SNOG_02275	scaffold_003;scaffold_003;scaffold_003	944593;944746;945311	944695;945260;945875	-;-;-	1183	157	251	247	144	1074	1208	1183	1218	997	620	842	725	828	790	988	679
SNOG_02277	scaffold_003;scaffold_003;scaffold_003;scaffold_003	946261;946462;950554;951210	946375;950504;951157;952284	+;+;+;+	5837	171	255	291	212	951	1026	807	941	1432	1294	1342	1223	996	1128	1070	736
SNOG_02278	scaffold_003	953446	954474	-	1029	0	4	0	0	10	10	6	9	14	16	15	16	36	18	28	17
SNOG_02279	scaffold_003	954499	955122	-	624	3	1	5	2	21	20	17	13	3	1	3	3	6	2	9	1
SNOG_02280	scaffold_003	955313	957265	+	1953	411	558	719	653	3170	2338	2507	3163	5205	7748	5043	6965	3325	2683	2918	2427
SNOG_02281	scaffold_003	957334	957549	+	216	39	58	61	58	185	136	161	162	296	495	329	446	188	165	175	123
SNOG_02282	scaffold_003;scaffold_003	957764;958720	958670;959690	+;+	1878	171	199	248	172	2317	2511	2131	2801	1590	1083	1533	1112	1058	874	1048	828
SNOG_02283	scaffold_003;scaffold_003;scaffold_003;scaffold_003	960655;960913;961120;961342	960855;961068;961294;962390	+;+;+;+	1581	261	231	222	147	952	1463	1032	1282	96	50	126	51	115	102	92	80
SNOG_02284	scaffold_003;scaffold_003	962773;963142	963092;964182	+;+	1361	51	71	73	49	340	510	355	510	193	348	176	344	261	284	263	230
SNOG_02285	scaffold_003;scaffold_003	965379;965629	965511;965716	+;+	221	0	0	0	0	0	0	0	0	0	3	1	3	18	10	20	8
SNOG_02286	scaffold_003;scaffold_003	968244;969954	969842;970020	+;+	1666	9	7	2	4	292	80	33	7	166	364	131	234	21	18	16	35
SNOG_02287	scaffold_003;scaffold_003;scaffold_003;scaffold_003	970276;971241;971547;972134	970901;971490;972009;972435	-;-;-;-	1641	981	3256	3109	3472	1435	1233	1260	2310	54672	70920	51370	71128	43000	43709	46490	56810
SNOG_02288	scaffold_003;scaffold_003;scaffold_003;scaffold_003;scaffold_003	973259;973476;973723;974239;974602	973360;973668;974185;974539;974933	+;+;+;+;+	1391	725	1809	1971	2138	1016	856	923	1565	20083	34570	20016	33270	22242	21618	20746	25766
SNOG_02289	scaffold_003;scaffold_003	976393;977154	976934;977679	-;-	1068	176	215	233	231	806	961	950	1480	5549	4052	4607	2458	830	895	676	348
SNOG_02290	scaffold_003;scaffold_003;scaffold_003	978006;978407;979110	978346;978977;979296	-;-;-	1099	17	17	25	41	71	54	57	62	59	77	53	98	106	79	140	82
SNOG_02291	scaffold_003;scaffold_003	981578;982061	981955;982965	+;+	1283	244	306	379	463	1208	990	937	1222	2945	4213	2745	5035	7084	4426	5358	6286
SNOG_02292	scaffold_003;scaffold_003;scaffold_003	983375;983574;983759	983521;983705;984134	+;+;+	655	73	125	193	120	538	621	609	671	852	1184	740	1400	1483	2581	1530	1729
SNOG_02293	scaffold_003	984227	984700	-	474	6	2	3	0	8	2	4	4	3	1	3	6	7	10	10	10
SNOG_02294	scaffold_003;scaffold_003	984644;985847	985779;986501	-;-	1791	2	5	5	1	12	13	8	8	6	11	9	11	23	9	15	15
SNOG_02295	scaffold_003;scaffold_003;scaffold_003	987213;987594;989947	987511;989896;990209	-;-;-	2865	202	251	333	219	1229	1088	940	1023	1492	1125	1320	1132	1287	1193	1257	1103
SNOG_02296	scaffold_003;scaffold_003;scaffold_003	990467;991054;991233	991001;991185;992463	+;+;+	1898	156	219	269	265	908	1070	966	1206	1265	991	1321	1173	1243	1403	1191	876
SNOG_02297	scaffold_003;scaffold_003	993465;993691	993632;993772	+;+	250	3	0	1	2	2	4	0	6	2	2	2	2	3	1	1	0
SNOG_02298	scaffold_003	994086	994332	-	247	0	0	0	0	0	0	0	0	0	1	0	0	1	1	0	0
SNOG_02299	scaffold_003;scaffold_003;scaffold_003;scaffold_003;scaffold_003;scaffold_003	994580;994937;995073;995323;995830;996302	994891;995023;995273;995722;996251;996768	+;+;+;+;+;+	1889	19	10	9	11	32	24	20	38	35	50	24	43	6	8	6	11
SNOG_30151	scaffold_003;scaffold_003	996914;998265	998210;998734	-;-	1767	13	22	25	16	48	98	46	68	47	62	55	52	48	96	54	68
SNOG_02301	scaffold_003	998588	999948	-	1361	45	125	133	63	320	480	331	478	390	401	430	491	656	750	596	513
SNOG_02302	scaffold_003;scaffold_003;scaffold_003	1002842;1003188;1003984	1003134;1003936;1004515	-;-;-	1574	0	1	0	0	1	0	0	0	3	2	3	4	1	0	0	1
SNOG_02306	scaffold_003;scaffold_003	1009649;1011896	1011835;1013493	-;-	3785	19	13	37	15	41	16	20	35	31	33	25	60	19	16	42	33
SNOG_30152	scaffold_003;scaffold_003;scaffold_003	1013989;1013989;1014519	1015539;1014447;1015539	-;-;-	1551	30	57	77	38	189	154	236	316	179	122	149	175	179	139	178	211
SNOG_02307	scaffold_003	1016331	1018248	+	1918	21	18	30	5	225	208	275	310	104	85	88	93	50	59	71	92
SNOG_02308	scaffold_003	1018519	1020851	+	2333	0	1	0	0	0	0	0	3	0	3	2	3	2	5	3	2
SNOG_02309	scaffold_003	1021156	1022413	-	1258	17	8	41	12	54	271	76	69	49	17	34	36	152	226	128	100
SNOG_02310	scaffold_003;scaffold_003;scaffold_003;scaffold_003	1022956;1023214;1023511;1023791	1023166;1023401;1023724;1024185	-;-;-;-	1008	2066	3368	4847	4074	21517	19535	19889	28945	14588	7055	12822	9251	11457	14830	10514	11038
SNOG_02311	scaffold_003;scaffold_003;scaffold_003;scaffold_003;scaffold_003	1023972;1024127;1024369;1024662;1025238	1024069;1024192;1024611;1025188;1025586	+;+;+;+;+	1283	963	1491	2144	2140	4838	5120	5454	7415	3743	2246	3452	2451	3227	4019	3025	2967
SNOG_02312	scaffold_003;scaffold_003;scaffold_003	1025654;1025888;1026015	1025835;1025963;1026229	-;-;-	473	1	2	0	0	13	11	4	0	7	10	6	2	1	0	1	2
SNOG_02313	scaffold_003;scaffold_003	1026326;1026505	1026456;1027342	-;-	969	6	11	14	22	44	36	43	58	22	17	20	11	15	25	14	9
SNOG_30153	scaffold_003;scaffold_003	1028267;1029035	1028985;1029376	+;+	1061	0	0	0	0	0	0	0	0	0	0	0	0	0	0	0	0
SNOG_02316	scaffold_003;scaffold_003;scaffold_003	1028316;1029035;1032641	1028985;1032583;1033260	+;+;+	4839	114	219	285	260	723	742	711	1082	435	256	397	272	230	311	267	181
SNOG_02317	scaffold_003;scaffold_003;scaffold_003;scaffold_003;scaffold_003	1035132;1036206;1036574;1037955;1038609	1036158;1036390;1037896;1038513;1038975	-;-;-;-;-	3461	19	26	31	24	48	41	32	36	67	26	40	33	56	69	69	52
SNOG_02318	scaffold_003;scaffold_003;scaffold_003	1037591;1037955;1038609	1037896;1038513;1039016	-;-;-	1273	16	15	24	27	59	93	69	91	110	119	109	120	104	123	102	135
SNOG_02319	scaffold_003;scaffold_003	1040025;1040533	1040451;1041239	-;-	1134	6	16	23	20	6	18	6	6	112	36	93	49	220	183	112	280
SNOG_02320	scaffold_003;scaffold_003;scaffold_003	1042684;1042829;1043386	1042761;1043304;1043647	-;-;-	816	158	254	307	319	578	577	654	770	766	473	666	521	459	434	542	367
SNOG_02321	scaffold_003;scaffold_003	1043787;1044007	1043949;1045292	+;+	1449	123	224	291	412	423	496	631	709	406	359	347	341	255	248	271	219
SNOG_02322	scaffold_003;scaffold_003;scaffold_003	1045168;1045501;1045956	1045301;1045911;1046058	+;+;+	648	30	40	48	73	60	64	79	82	62	61	61	38	38	32	48	29
SNOG_02323	scaffold_003;scaffold_003;scaffold_003	1045851;1045973;1046601	1045911;1046548;1047419	+;+;+	1456	159	251	311	387	1071	1174	1367	1459	312	272	322	273	159	141	254	127
SNOG_02324	scaffold_003;scaffold_003	1047414;1048208	1048128;1048293	-;-	801	56	86	113	58	267	364	271	318	646	508	588	538	389	402	424	392
SNOG_02325	scaffold_003	1048670	1049841	-	1172	110	186	167	152	661	600	604	772	566	789	544	692	442	391	534	399
SNOG_02326	scaffold_003;scaffold_003	1050496;1051587	1051538;1052060	-;-	1517	41	54	87	59	36	46	69	73	31	23	22	34	19	34	43	27
SNOG_02327	scaffold_003	1052555	1053536	+	982	56	109	151	317	78	57	107	278	23	53	28	46	11	33	17	15
SNOG_02328	scaffold_003	1053446	1054551	-	1106	0	0	1	1	0	1	0	1	2	2	1	9	9	11	9	7
SNOG_02330	scaffold_003	1055700	1057667	+	1968	3	8	4	0	8	8	4	4	4	5	4	6	4	6	12	14
SNOG_30154	scaffold_003	1057555	1058218	+	664	0	2	6	1	0	3	4	10	1	3	4	4	2	4	4	8
SNOG_02334	scaffold_003;scaffold_003	1064020;1064950	1064900;1065732	+;+	1664	206	333	433	406	1266	1225	1180	1617	2991	2962	2557	3123	2632	2643	2343	2513
SNOG_02335	scaffold_003	1065825	1067102	-	1278	0	0	0	0	2	0	0	0	1	1	2	2	1	2	1	2
SNOG_02336	scaffold_003;scaffold_003;scaffold_003	1067241;1068349;1068807	1068288;1068750;1070871	-;-;-	3515	2	0	0	2	0	0	0	0	37	34	48	66	97	82	62	114
SNOG_02338	scaffold_003;scaffold_003	1071033;1072316	1072261;1072410	-;-	1324	23	27	29	13	79	86	80	158	84	70	83	67	39	44	47	56
SNOG_02340	scaffold_003;scaffold_003	1072804;1074526	1074462;1074623	-;-	1757	36	38	47	32	150	145	138	116	357	293	453	304	150	87	177	99
SNOG_30155	scaffold_003;scaffold_003	1074979;1076408	1076351;1076641	-;-	1607	79	153	163	95	511	538	462	505	2231	1708	2231	1557	855	457	800	756
SNOG_02341	scaffold_003;scaffold_003;scaffold_003;scaffold_003;scaffold_003;scaffold_003;scaffold_003;scaffold_003;scaffold_003	1140812;1141068;1141191;1141558;1141558;1141832;1141832;1142038;1142038	1141144;1141513;1141513;1141786;1141786;1141987;1141987;1142188;1142188	-;-;-;-;-;-;-;-;-	1238	0	1	0	0	6	3	3	3	0	0	1	0	1	0	1	1
SNOG_02342	scaffold_003	1143515	1144244	-	730	1	1	2	0	3	3	0	3	3	2	1	7	6	3	6	5
SNOG_02343	scaffold_003	1144138	1144692	-	555	0	0	0	0	0	2	0	0	1	0	1	2	1	2	3	0
SNOG_02344	scaffold_003	1144655	1145688	-	1034	0	0	0	0	0	0	0	0	0	0	0	0	1	0	0	0
SNOG_30157	scaffold_003;scaffold_003	1146110;1146741	1146676;1146812	-;-	639	0	0	0	0	0	0	1	0	0	0	0	0	0	0	1	0
SNOG_02345	scaffold_003;scaffold_003;scaffold_003;scaffold_003	1158353;1158744;1159749;1160332	1158694;1159695;1160274;1160518	+;+;+;+	2007	20	21	29	16	82	77	100	83	122	140	107	100	95	110	108	99
SNOG_02347	scaffold_003	1160628	1162953	+	2326	0	0	1	2	9	8	5	7	6	7	8	9	4	5	5	6
SNOG_02348	scaffold_003;scaffold_003;scaffold_003	1167258;1167700;1168858	1167651;1168811;1169133	+;+;+	1782	298	356	379	244	870	946	1105	1094	127	146	99	137	113	101	118	119
SNOG_02349	scaffold_003	1169392	1170363	+	972	91	100	141	85	313	261	254	333	30	47	22	31	18	26	34	18
SNOG_02350	scaffold_003;scaffold_003;scaffold_003	1170561;1171049;1172284	1170998;1172050;1175299	+;+;+	4456	253	268	341	199	1170	1203	1182	1395	1053	697	1017	824	761	773	830	684
SNOG_02352	scaffold_003;scaffold_003	1175615;1176206	1176065;1176422	+;+	668	0	0	0	0	0	0	0	0	0	0	1	0	0	0	2	1
SNOG_02353	scaffold_003;scaffold_003;scaffold_003;scaffold_003	1177564;1178078;1178434;1178655	1177999;1178377;1178598;1178985	-;-;-;-	1232	0	0	0	0	0	0	0	0	0	0	0	0	0	0	0	0
SNOG_02354	scaffold_003;scaffold_003	1179810;1180254	1180200;1181160	+;+	1298	20	40	40	14	58	64	67	56	66	52	55	42	35	55	28	49
SNOG_02356	scaffold_003	1181595	1182338	+	744	0	0	0	0	0	0	0	0	0	0	0	0	0	0	0	0
SNOG_02357	scaffold_003	1182904	1184153	+	1250	0	1	0	0	0	0	0	1	0	0	0	0	1	0	1	0
SNOG_02358	scaffold_003	1184515	1186189	-	1675	0	0	0	0	0	0	0	0	4	0	3	1	4	1	3	0
SNOG_02359	scaffold_003	1186730	1189702	-	2973	0	4	1	1	10	12	5	21	1	1	3	3	6	7	10	1
SNOG_02360	scaffold_003;scaffold_003;scaffold_003;scaffold_003	1191361;1191724;1191880;1192390	1191655;1191822;1192336;1192784	+;+;+;+	1246	48	80	70	102	118	133	115	147	18	15	14	17	27	23	27	18
SNOG_30158	scaffold_003;scaffold_003	1193152;1193440	1193352;1195044	+;+	1806	120	238	280	245	865	709	919	1343	395	255	368	227	266	312	239	211
SNOG_02362	scaffold_003;scaffold_003;scaffold_003;scaffold_003	1195148;1195697;1195839;1196178	1195646;1195788;1196129;1197539	+;+;+;+	2244	31	49	95	90	174	154	167	292	74	72	81	75	50	57	46	54
SNOG_02363	scaffold_003;scaffold_003	1197650;1200458	1200399;1200657	-;-	2950	166	201	240	192	723	690	627	725	903	763	777	703	623	517	563	601
SNOG_02364	scaffold_003;scaffold_003;scaffold_003;scaffold_003	1201074;1201397;1202153;1202405	1201346;1201974;1202355;1203294	-;-;-;-	1944	635	862	1024	1307	3908	4503	4431	5467	3400	3504	3248	3695	5674	5707	5439	6756
SNOG_02365	scaffold_003;scaffold_003;scaffold_003	1203522;1203625;1204519	1203569;1204459;1205095	+;+;+	1460	50	65	81	80	301	337	351	435	543	395	474	399	814	876	932	782
SNOG_02366	scaffold_003	1205298	1205850	+	553	7	5	12	7	15	42	13	15	35	39	26	26	62	71	63	33
SNOG_02367	scaffold_003;scaffold_003	1207552;1207954	1207684;1208223	+;+	403	0	0	3	1	0	1	5	8	2	0	1	2	5	4	5	5
SNOG_02368	scaffold_003;scaffold_003;scaffold_003;scaffold_003;scaffold_003;scaffold_003;scaffold_003	1208533;1208670;1208784;1208981;1209503;1210202;1210494	1208591;1208737;1208931;1209440;1210140;1210427;1210581	+;+;+;+;+;+;+	1687	14	15	30	7	30	27	23	30	41	17	83	37	58	56	41	38
SNOG_02369	scaffold_003;scaffold_003;scaffold_003;scaffold_003;scaffold_003	1210620;1211466;1211785;1211983;1212144	1211408;1211730;1211923;1212090;1212401	-;-;-;-;-	1559	540	604	800	563	2342	2326	2477	2699	499	553	471	521	1032	828	1100	939
SNOG_02371	scaffold_003;scaffold_003;scaffold_003	1212896;1213066;1214957	1213007;1214858;1215355	-;-;-	2304	495	529	602	385	3606	3857	3917	3757	1250	1207	1226	1244	1325	1524	1340	1166
SNOG_02372	scaffold_003;scaffold_003;scaffold_003	1215448;1215742;1216101	1215608;1215808;1216163	+;+;+	291	0	0	0	0	4	0	1	1	0	0	0	0	0	0	0	1
SNOG_02373	scaffold_003;scaffold_003	1216670;1217950	1217491;1218434	+;+	1307	230	261	433	375	1077	1053	1074	1457	388	315	377	318	267	254	231	275
SNOG_02374	scaffold_003;scaffold_003	1217947;1218922	1218861;1218993	-;-	987	10	34	30	46	60	52	58	129	716	1223	643	1213	1567	1472	1157	1171
SNOG_02375	scaffold_003;scaffold_003	1219323;1219625	1219547;1221350	+;+	1951	135	251	318	332	602	661	661	1209	1988	2273	1906	2464	2151	2161	1592	2033
SNOG_02376	scaffold_003;scaffold_003	1221526;1222952	1222832;1223309	+;+	1665	11	16	19	24	58	54	64	79	58	268	61	238	123	221	106	134
SNOG_02377	scaffold_003	1223805	1224813	+	1009	113	158	223	136	366	551	367	453	541	360	526	462	528	449	464	237
SNOG_02378	scaffold_003;scaffold_003	1225141;1225697	1225637;1226422	-;-	1223	0	0	3	1	4	8	4	2	3	14	7	12	15	12	9	7
SNOG_02379	scaffold_003;scaffold_003;scaffold_003	1226798;1227352;1227749	1227293;1227616;1227786	+;+;+	799	14	8	9	11	1	9	9	0	12	6	5	8	1	1	0	2
SNOG_02380	scaffold_003	1227745	1229128	-	1384	98	138	167	118	773	715	751	909	885	858	855	897	480	852	477	632
SNOG_02381	scaffold_003	1229058	1229380	-	323	6	12	7	7	25	26	24	38	17	19	23	18	5	4	8	4
SNOG_02382	scaffold_003;scaffold_003;scaffold_003;scaffold_003	1229739;1230638;1230900;1231024	1230576;1230851;1230970;1231350	-;-;-;-	1450	87	142	157	169	176	177	207	285	683	709	614	717	552	534	720	513
SNOG_02383	scaffold_003	1233977	1235307	-	1331	0	0	0	0	0	0	0	0	0	0	0	1	0	0	0	1
SNOG_02385	scaffold_003;scaffold_003	1237053;1237336	1237303;1238159	+;+	1075	0	0	0	0	0	0	0	0	0	0	0	1	0	0	0	0
SNOG_02386	scaffold_003;scaffold_003	1238306;1238644	1238595;1239845	-;-	1492	128	149	174	98	680	765	718	756	211	155	274	143	129	98	122	93
SNOG_02387	scaffold_003;scaffold_003;scaffold_003;scaffold_003	1241013;1242166;1243311;1243419	1242112;1243258;1243357;1243754	-;-;-;-	2576	57	97	116	70	475	423	480	622	299	262	277	299	215	194	256	257
SNOG_02388	scaffold_003	1243820	1244526	-	707	4	4	8	3	11	20	13	23	18	24	14	15	8	3	14	6
SNOG_02389	scaffold_003	1244273	1244757	+	485	1	1	4	1	3	2	4	7	0	0	1	2	1	0	3	3
SNOG_02390	scaffold_003;scaffold_003;scaffold_003;scaffold_003;scaffold_003;scaffold_003;scaffold_003	1244952;1246007;1246295;1246475;1246848;1247859;1248101	1245924;1246242;1246412;1246787;1247795;1248026;1248201	-;-;-;-;-;-;-	2857	148	149	191	93	914	977	1066	1113	636	565	647	577	439	489	529	455
SNOG_02391	scaffold_003;scaffold_003;scaffold_003	1248763;1249090;1249674	1249040;1249621;1250386	-;-;-	1523	94	123	136	100	451	616	418	458	1374	3127	1295	2846	1783	1819	1556	1703
SNOG_02392	scaffold_003;scaffold_003;scaffold_003	1251159;1252124;1252422	1252077;1252372;1252631	+;+;+	1378	396	678	899	982	1465	1389	1399	1745	15196	29605	14269	29816	20413	21827	14380	27140
SNOG_02393	scaffold_003;scaffold_003;scaffold_003;scaffold_003	1253068;1253862;1254233;1254754	1253812;1254179;1254703;1255066	+;+;+;+	1847	482	712	942	894	2504	2417	2518	3063	2464	2242	2187	2238	2498	2559	2485	2555
SNOG_02395	scaffold_003;scaffold_003	1255932;1256107	1256050;1256215	+;+	228	0	0	0	0	0	0	0	1	0	0	0	0	0	0	0	0
SNOG_02397	scaffold_003;scaffold_003;scaffold_003;scaffold_003;scaffold_003	1256512;1256719;1256857;1257710;1259524	1256661;1256777;1257660;1259399;1259911	+;+;+;+;+	3091	956	1202	1513	1113	5124	4393	4503	5585	5468	3041	5085	3231	3617	4067	3586	2557
SNOG_02398	scaffold_003	1260506	1261885	+	1380	96	106	129	93	304	244	231	293	436	592	348	573	340	335	225	411
[truncated: 11,692 more rows]

## Sheet: Normalised Counts
seqid	inplanta_Pf2_024	inplanta_Pf2_025	inplanta_Pf2_026	inplanta_Pf2_027	inplanta_SN15_016	inplanta_SN15_017	inplanta_SN15_018	inplanta_SN15_019	invitro_Pf2_008	invitro_Pf2_009	invitro_Pf2_010	invitro_Pf2_011	invitro_SN15_000	invitro_SN15_001	invitro_SN15_002	invitro_SN15_003
SNOG_08675	14.1858	15.537	15.6098	14.7322	14.7662	14.8739	14.8109	14.8272	15.5838	17.6535	15.8592	17.6178	17.78	18.3105	17.0812	18.7511
SNOG_00877	13.0796	13.7621	13.7851	13.9966	14.2533	13.8419	14.0964	14.2882	16.859	16.909	16.7019	16.8309	17.8674	18.0088	16.9912	18.2539
SNOG_01278	12.7247	13.5091	13.7881	14.0979	13.3537	13.2034	13.5672	13.705	16.1653	17.6285	16.3038	17.5906	17.4637	17.5876	16.7917	18.1548
SNOG_14322	13.4065	14.0256	14.104	14.3697	14.4524	14.2018	14.3425	14.5544	16.7434	16.8756	16.5982	16.8167	18.0897	17.8085	16.8669	18.1208
SNOG_11512	15.2683	14.9506	14.924	15.1281	15.5275	15.3285	15.3788	15.1941	16.0303	16.0352	16.0931	15.9617	16.8135	16.5924	16.7168	17.0543
SNOG_12213	8.51383	9.98495	9.59888	11.9675	8.47849	8.31831	8.0351	8.62271	16.0605	17.381	16.1071	17.3342	17.5395	17.6671	16.7661	17.9348
SNOG_10569	13.4246	14.0617	14.0109	14.0746	12.5674	13.0028	12.3096	12.376	15.7199	16.6464	15.6161	16.5957	17.2643	17.436	16.727	17.7447
SNOG_15917	15.9617	15.8578	16.0814	16.1075	16.0367	16.0053	16.0687	16.1149	15.9634	16.0625	15.9879	15.8786	16.0954	15.9207	15.9715	16.1741
SNOG_15275	13.9063	13.9646	13.8813	14.1444	15.1848	15.0753	14.6978	14.7993	15.2727	15.3749	15.2669	15.4763	16.9634	17.3951	17.016	17.2324
SNOG_03889	7.48214	8.81144	8.25031	11.0202	8.19309	7.96948	7.6605	7.93536	15.2504	15.6976	15.0027	15.7817	18.3784	17.8534	16.8601	18.5148
SNOG_11663	15.1475	15.3172	15.4963	15.6876	15.8806	15.7836	15.8497	15.9705	16.0914	15.9686	16.173	16.0617	16.3161	16.7688	16.1974	16.3722
SNOG_15674	9.24301	9.21296	9.16151	11.0275	10.4703	9.57355	9.7552	10.3222	16.3927	17.5035	16.2811	17.3313	16.4226	16.6438	15.8728	16.9804
SNOG_06667	13.9063	14.1402	14.0531	14.5175	13.7703	14.0311	14.0118	13.5995	16.2513	16.1354	16.0568	16.2111	16.7319	16.8015	16.3546	17.2449
SNOG_06290	15.8008	15.9691	16.5967	17.5148	14.4342	14.1596	15.6671	15.4376	13.3695	15.7828	13.5481	15.5797	15.4088	15.8699	14.5553	16.26
SNOG_05601	15.1268	15.5088	15.7838	16.4115	15.647	15.5193	15.7876	16.0573	15.6586	15.492	15.7608	15.6913	15.8372	16.0593	15.6867	15.8734
SNOG_14859	12.5874	12.718	12.3513	13.0744	11.1258	10.9108	10.8833	10.5845	15.5158	15.8174	15.6771	15.657	16.6364	16.4962	16.8362	16.7507
SNOG_01307	14.4964	14.6002	14.8493	15.859	14.3545	14.0682	14.2356	14.2911	15.2068	17.0823	15.3862	16.7973	14.6998	16.0312	14.4185	16.3768
SNOG_11847	15.1228	14.9879	15.1062	15.1784	15.4634	15.1953	15.2708	15.3094	15.2069	15.3407	15.332	15.3945	16.0533	15.7821	15.9592	15.9203
SNOG_14439	13.1675	15.2037	15.1764	15.4535	12.8956	12.8554	13.3056	13.4778	15.7381	16.9141	15.7811	16.3411	15.112	14.4571	15.4776	15.2278
SNOG_04861	6.49465	8.07983	9.45657	10.3428	9.49611	8.35722	8.58468	8.87518	15.828	14.8526	15.4669	15.1928	17.2762	16.9512	16.1039	17.5664
SNOG_08226	12.3204	12.7729	12.9755	13.537	12.9623	12.9519	13.2282	13.2661	14.5937	16.1164	14.7757	16.2335	16.3079	16.6247	15.7861	16.7916
SNOG_13158	5.88269	8.53529	6.87624	10.901	7.75427	6.57819	5.43934	5.56399	14.4456	15.6594	14.8152	15.8381	17.2473	16.788	16.4983	16.3345
SNOG_00341	8.38121	9.076	7.14641	10.242	7.48139	8.21123	7.36178	7.03107	14.041	14.7963	14.2724	15.0136	16.3177	16.1236	15.8489	16.7121
SNOG_06179	10.7904	10.9793	11.5586	13.4701	7.998	8.17479	8.35614	9.35121	14.0991	15.9236	14.5759	16.0014	16.1072	16.7827	15.2841	16.5497
SNOG_04804	13.2706	13.6611	13.7412	13.4069	13.9423	13.4897	13.61	13.873	15.2647	15.3782	15.322	15.1988	15.3959	16.0213	15.1885	15.9047
SNOG_13644	14.4916	14.6418	14.929	15.4777	13.3043	13.3604	13.6508	13.5911	14.4866	15.7095	14.5943	15.5519	15.6306	15.3071	15.0333	15.7241
SNOG_00111	11.5644	12.3032	12.7332	13.9622	9.03713	8.84973	9.74825	10.2435	13.8442	15.6912	14.0537	15.7413	15.871	16.1252	15.4908	16.2165
SNOG_02004	9.75171	10.4677	10.7564	10.7601	10.2535	10.3611	10.1994	10.1087	15.4646	14.7473	15.2819	14.8534	16.9115	16.4847	15.616	17.0174
SNOG_06038	14.2179	14.277	14.3875	14.5061	14.797	14.7193	14.7796	14.8513	14.8861	14.5809	14.9538	14.6782	15.1476	15.4996	14.9277	14.9675
SNOG_13924	14.1064	14.0666	14.083	14.5651	14.063	13.9186	14.0165	14.0321	14.8713	15.698	14.9873	15.6576	15.6557	15.5721	15.4191	15.6306
SNOG_09061	13.4496	13.7808	14.028	14.0413	14.9242	14.8156	14.7837	15.01	14.6789	14.2277	14.5671	14.4071	15.1938	15.4855	14.9305	15.2246
SNOG_02797	14.2733	14.5133	14.5966	14.702	14.1093	13.9423	14.0853	14.1186	14.6548	15.195	14.7114	15.0547	14.8933	14.8668	14.7268	15.1509
SNOG_01901	14.6815	14.836	14.8455	15.1047	13.638	13.5102	13.4937	13.6111	14.5042	15.1399	14.5586	14.981	14.9859	14.8463	15.0258	15.0258
SNOG_12234	13.5074	13.4863	13.9119	14.7285	14.1334	14.102	14.387	14.5482	13.1512	14.4785	13.4977	14.4723	15.9355	15.8431	15.2312	15.8869
SNOG_03780	14.5248	14.3294	14.4111	14.3988	14.0295	13.786	13.9849	13.913	14.8547	15.2918	14.9057	15.045	14.9276	14.4803	15.1494	14.8341
SNOG_03319	14.4996	14.5278	14.5352	14.6549	14.2739	14.2737	14.3531	14.2966	14.4394	14.6373	14.4589	14.8005	14.7109	15.0261	14.7174	14.9377
SNOG_02287	11.6343	12.963	12.5877	13.1768	9.94145	9.75543	9.83285	10.374	15.0286	15.641	15.0794	15.5819	15.0938	15.0628	15.1687	15.6149
SNOG_20100	12.3096	12.5397	12.8139	13.3174	14.9115	14.8981	14.9069	15.1255	8.49077	9.0976	8.55378	9.2594	14.8424	15.3934	14.8161	14.5121
SNOG_20030	10.0419	10.6006	10.7382	12.8989	10.2774	10.1343	9.56515	10.4129	13.5675	14.6442	13.726	14.8127	15.9092	14.7678	15.6055	16.1658
SNOG_04213	13.8921	14.1341	14.2954	14.4404	14.328	14.2802	14.3168	14.3605	15.0455	14.765	15.0981	14.8556	14.8004	14.8397	14.9019	14.8283
SNOG_07556	11.6343	11.9971	12.1815	12.7372	9.1231	8.92523	9.71297	9.70257	15.4817	15.4034	15.323	15.3347	15.3715	15.5803	15.0183	15.6283
SNOG_01163	14.6904	14.8686	15.058	16.1243	13.8502	13.9238	15.4218	15.5324	13.5378	14.0118	13.7944	14.4202	14.5105	13.7963	13.4295	13.6843
SNOG_02539	9.48144	10.1552	10.1442	10.4204	9.77489	10.2145	10.007	9.98641	13.3848	15.4849	13.5656	15.8447	15.1986	15.9473	14.5089	15.8764
SNOG_13583	12.4156	13.0343	13.158	13.4044	12.6821	12.6019	12.5983	12.7972	14.8864	14.9293	14.7381	14.8174	16.0205	15.9441	15.1102	16.0567
SNOG_10316	6.73979	9.21296	9.99363	11.8417	5.46811	6.00086	6.84508	7.81105	14.6867	16.103	14.7046	16.0092	14.8141	15.3537	14.2763	15.1579
SNOG_07588	11.3281	12.4482	12.0691	11.7434	12.2091	12.3088	12.1575	12.0237	15.9541	15.2014	15.8926	15.1196	15.5971	14.4132	15.3257	15.2767
SNOG_07085	14.6927	14.6662	14.7166	15.3939	13.5888	13.5824	13.7803	13.795	13.9503	14.3456	13.8482	14.2262	14.2585	14.4064	14.3738	14.6739
SNOG_09654	9.99739	10.3157	10.0402	10.8542	9.36693	9.49009	9.09514	9.00309	14.8589	15.0351	14.7063	15.0754	15.4003	15.8334	14.9569	15.8414
SNOG_09642	13.6571	13.9096	14.1182	14.265	14.7228	14.7149	14.7516	14.9956	14.0628	13.4167	14.0146	13.7089	14.206	14.6356	13.9351	14.541
SNOG_14612	13.5035	13.6329	13.7128	13.7466	14.0771	14.0512	14.0532	13.98	14.4677	14.7379	14.462	14.8392	14.5936	14.9216	14.6566	14.8429
SNOG_11210	10.352	10.3619	10.1765	10.8645	9.6809	9.62825	9.76901	9.30489	13.1574	15.0692	13.2441	15.2059	15.686	15.8751	14.8295	16.1414
SNOG_30841	13.7708	13.4985	13.8725	13.8733	14.3001	14.3787	14.1074	13.6424	14.1752	13.6248	14.1773	13.8666	15.1395	14.9961	14.5573	14.6253
SNOG_06925	14.3509	15.2344	15.3031	14.3568	15.1132	15.2348	15.3156	15.3024	12.7769	11.9582	12.7992	12.0812	12.9585	12.7634	13.0862	12.7302
SNOG_07478	12.142	12.4701	12.4099	12.6623	12.3841	12.481	12.3559	12.2349	14.4614	15.0779	14.3814	15.0332	14.4546	14.9342	14.3548	15.5306
SNOG_09349	12.3014	12.6879	12.7968	13.2196	11.3589	11.3346	11.5023	11.5531	13.7285	15.2604	13.8328	15.0265	14.3434	13.6857	14.0403	14.1489
SNOG_07117	13.2456	13.1844	13.3803	12.9424	13.6716	13.4536	13.4618	13.5856	14.8291	14.0786	14.902	14.0478	14.5065	14.8905	14.3363	14.7069
SNOG_00807	11.8547	11.7364	11.4027	11.2499	12.5017	12.3099	11.922	10.8558	13.9869	14.3355	14.1251	14.5935	15.273	15.1633	15.1179	15.2813
SNOG_09267	10.0153	10.5662	10.6909	10.7378	10.4876	10.1682	10.3035	10.3102	14.9742	14.2922	14.7251	14.4438	15.7088	15.7822	15.107	16.053
SNOG_14121	14.2837	14.3653	14.4819	15.0639	12.9247	12.7758	12.8272	12.928	13.0569	14.3169	13.0507	14.126	14.2319	14.4122	14.2215	14.5177
SNOG_03571	11.701	11.901	11.9636	11.8489	12.3749	12.2143	12.1263	12.0654	14.1389	14.9926	14.4249	15.0997	15.4671	15.6214	15.1063	15.7922
SNOG_15648	13.3781	14.8837	15.1614	15.1904	14.9805	14.8818	15.6249	16.0309	12.3933	12.1565	12.4322	12.275	11.9263	11.9394	11.4669	11.6636
SNOG_04728	13.182	13.676	13.8849	13.9682	14.4635	14.4991	14.5072	14.7481	13.8362	13.0203	13.7921	13.3662	14.1455	14.6709	13.7679	14.3751
SNOG_10333	12.0815	12.4138	12.4213	12.4453	12.6327	12.571	12.5095	12.4546	14.5695	14.227	14.4087	14.3667	15.326	15.3716	14.8498	15.4892
SNOG_01298	13.3093	13.6439	13.7113	13.9841	13.9378	13.668	13.7214	13.8484	14.729	14.5957	14.8026	14.6346	14.527	14.4718	14.5738	14.4349
SNOG_14370	13.8278	13.6682	13.6442	13.8144	12.6824	12.6115	12.5535	12.5373	13.7496	14.2412	13.7779	14.4051	14.9294	14.7192	14.6864	14.8679
SNOG_13334	13.5748	13.9105	13.9886	14.0907	14.1784	14.0658	14.068	14.2834	14.1348	14.1233	14.1839	14.2413	13.9288	14.1346	13.9966	14.1331
SNOG_14611	13.0992	13.2386	13.2822	13.402	13.8284	13.8581	13.852	13.7388	14.1726	14.3036	14.1755	14.391	14.3202	14.6373	14.355	14.678
SNOG_05861	14.6331	14.6769	15.0093	15.7692	14.2936	14.084	14.3429	14.4142	13.7789	13.4168	13.8288	13.3873	13.4824	13.634	13.2731	13.113
SNOG_01331	13.8771	13.8912	14.0229	14.0538	14.3503	14.1918	14.3206	14.2806	13.1551	12.96	13.2973	12.92	14.5921	14.3157	14.5591	14.2085
SNOG_06942	13.5928	13.8112	14.0558	14.2476	14.5949	14.5772	14.6049	14.8028	13.6277	12.9261	13.6111	13.1899	13.2808	13.737	13.2836	13.578
SNOG_03153	13.2466	13.3069	13.5117	13.7597	14.1126	14.1215	14.1285	14.2954	13.9572	13.4901	13.8899	13.7311	14.0606	14.5523	13.9544	14.237
SNOG_15879	12.6426	12.91	12.9723	12.7411	13.0956	13.2081	13.1933	13.2887	14.4682	14.3242	14.5205	14.5005	14.6724	14.9562	14.7728	14.9282
SNOG_30770	13.2327	13.4946	13.7356	13.8152	13.8703	13.9677	13.9911	14.0276	14.199	14.1353	14.2295	14.1953	14.3046	14.8818	13.9881	14.5387
SNOG_11193	12.7894	13.0879	13.086	12.771	13.7165	13.8164	13.7846	13.7919	14.302	13.9444	14.3157	14.0804	14.6106	14.8915	14.4916	14.7339
SNOG_01139	13.2636	13.4357	13.4245	13.4828	13.6265	13.539	13.5458	13.5559	14.4755	14.3191	14.5363	14.381	14.6	14.5718	14.6421	14.4737
SNOG_09027	12.5112	12.7243	12.7076	12.8078	13.0489	12.9355	12.9801	12.7976	13.6616	14.2055	13.8794	14.202	15.1152	15.076	14.8585	15.0726
SNOG_03801	13.6184	13.8672	13.9484	14.0777	13.1983	13.0822	13.149	13.118	14.5316	14.5523	14.5934	14.489	14.4528	14.1773	14.5723	14.3931
SNOG_10409	13.179	13.4255	13.6744	13.8525	14.2865	14.3006	14.3705	14.5382	13.6024	12.835	13.5853	13.1976	14.1472	14.6117	13.7324	14.2428
SNOG_12024	13.698	13.942	14.0309	14.3823	13.2984	12.9441	13.1922	13.2472	14.1657	15.1534	14.2156	14.7825	14.2261	14.0578	14.1298	13.938
SNOG_05430	11.7647	11.9876	12.0404	13.145	10.0671	11.0923	10.2868	9.95435	14.3399	14.5412	14.107	14.4729	14.7365	14.9635	14.0929	15.4669
SNOG_04645	13.4221	13.3456	13.519	13.627	13.8392	13.6364	13.7102	13.6835	13.9746	13.6901	14.0696	13.7176	14.6693	14.4872	14.7903	14.3189
SNOG_12475	13.3633	13.5417	13.776	14.3639	13.4592	13.3197	13.4534	13.4278	14.2032	14.2929	14.251	14.174	14.4709	14.3074	14.5077	14.4943
SNOG_07202	13.2361	13.3958	13.3326	13.3475	13.3097	13.0761	13.0764	13.221	14.7147	14.5423	14.7477	14.4343	14.7113	14.2471	14.388	14.1744
SNOG_04293	12.7356	12.9003	13.2814	13.4815	12.7314	12.8405	12.8266	12.8786	13.8741	14.8812	13.7878	14.7743	14.3105	14.1539	14.0446	15.4323
SNOG_05654	12.8133	11.5185	11.1225	10.2483	14.1531	13.8893	13.5327	13.6815	13.5521	13.6926	13.4576	13.7447	14.5566	14.4488	14.4562	14.7606
SNOG_15679	6.04753	8.06669	5.56902	7.52458	6.74832	7.2668	6.20017	6.66497	13.1619	14.8524	13.2642	14.8703	13.6442	13.7845	13.0503	15.0085
SNOG_09423	13.1929	13.3915	13.6355	13.8171	14.3237	14.2499	14.3126	14.4698	13.6577	12.9118	13.6364	13.2038	13.7921	14.1296	13.6277	13.9535
SNOG_03320	13.1825	13.3218	13.3874	13.4269	13.8911	13.9385	13.9545	13.859	13.8344	13.8729	13.8315	14.0003	14.0826	14.3599	14.1701	14.2165
SNOG_02412	13.4141	13.6181	13.7119	13.9235	13.9777	14.0216	14.1177	14.2095	14.0434	13.4842	14.1015	13.6412	13.9149	14.3736	13.9704	13.8272
SNOG_11448	14.3654	13.9213	14.0171	14.3029	10.7612	10.3522	10.5093	10.3434	14.0664	15.1088	14.0808	14.6268	11.7483	11.35	11.717	13.6775
SNOG_12712	13.0966	13.3003	13.2728	13.0411	13.8836	13.8432	13.8878	13.7581	13.567	13.2793	13.5636	13.4225	14.522	14.9831	14.3116	14.6041
SNOG_05320	13.2556	13.4662	13.6382	13.9237	13.3979	13.2685	13.4404	13.483	13.8146	13.9848	13.869	13.9243	14.2171	14.143	14.2722	14.1045
SNOG_13725	10.0636	10.1081	10.059	9.94431	11.4201	11.4106	11.5975	11.0381	13.1769	14.5914	13.183	14.735	14.2115	14.55	13.7111	14.5068
SNOG_06851	12.7743	12.6815	12.7419	13.3368	11.5139	11.4024	11.6014	11.5504	13.5672	13.7528	13.5614	13.4686	15.1897	15.0806	14.6341	14.7494
SNOG_15669	13.8284	13.7463	14.212	15.1023	13.5243	13.6043	13.9523	14.2373	12.8013	13.5101	12.9914	13.7663	13.7296	14.3259	12.9119	13.5581
SNOG_02773	11.9558	14.1443	14.5068	16.207	8.94183	9.27003	11.9548	11.8716	14.3461	15.064	14.2764	14.8303	12.3153	11.7331	12.0317	12.7972
SNOG_15237	13.3175	13.5034	13.7102	13.9355	14.1306	14.0299	14.074	14.3017	13.685	12.9878	13.7809	13.334	13.9633	14.2552	13.602	14.0897
SNOG_03558	12.7991	12.7274	12.7988	12.8008	13.4665	13.2645	13.4109	13.3213	13.333	13.6245	13.4356	13.6513	14.566	14.2371	14.0685	14.3958
SNOG_07871	16.002	15.3626	15.1021	15.1106	12.8859	13.1929	13.177	12.8304	4.33201	4.33201	4.33201	4.33201	4.62125	4.61585	4.61752	4.33201
SNOG_14368	10.5559	12.9594	12.9077	13.1276	10.8671	10.1666	11.1692	11.5405	14.8182	14.9719	14.8274	14.654	13.9944	13.6747	14.5183	14.0216
SNOG_15174	14.3367	14.2832	14.3426	14.4517	14.0252	13.9239	14.0501	14.105	13.0929	13.8475	13.1509	13.6772	13.1054	13.0089	13.0474	13.2531
SNOG_03133	13.7764	13.1496	13.7911	14.6775	12.5702	12.4719	13.3093	13.2232	12.962	14.6929	12.9798	14.4687	13.9066	13.8763	13.4051	14.6043
SNOG_14064	13.6366	13.8117	14.0518	14.1629	14.6219	14.5696	14.6255	14.7983	13.6039	12.7837	13.6398	13.1026	13.4739	13.7949	13.4477	13.5862
SNOG_05626	14.9707	14.782	15.3553	16.0216	13.7415	13.6807	14.8291	15.2152	8.25643	7.58131	8.28987	7.64002	8.81764	8.38001	8.38139	8.83005
SNOG_20019	14.5553	13.3737	13.1307	13.9183	13.7993	14.091	14.5348	13.9175	10.4847	12.3387	10.7467	12.2158	13.5614	13.7756	13.3347	14.7668
SNOG_02030	12.925	13.2877	13.4287	13.5821	14.0452	14.0848	14.1543	14.3206	13.3756	12.8031	13.2898	13.135	13.6594	14.1663	13.4038	13.8351
SNOG_11081	12.8538	13.346	12.9118	13.3995	8.84597	8.889	9.35536	9.3925	14.7281	15.4433	14.6868	15.2906	12.4602	11.6992	12.7007	13.2837
SNOG_16157	15.0515	15.0088	15.0119	15.2166	13.7924	13.7943	13.8623	13.8549	8.49568	11.5744	8.04951	10.68	9.89241	9.03676	10.1397	10.17
SNOG_08302	13.5759	13.7669	13.8469	14.1749	13.8756	13.8049	13.8598	13.9431	13.3928	13.6839	13.3472	13.6957	13.5492	13.6752	13.1764	13.6118
SNOG_03031	9.14029	10.8912	10.5951	12.4056	9.05509	8.56317	9.68775	10.2789	12.927	13.8012	13.3551	13.7485	15.8157	15.2527	15.476	14.4008
SNOG_07872	15.8616	15.2153	15.0321	14.8857	13.0028	13.1687	13.2222	12.8522	4.33201	4.33201	4.33201	4.33201	5.03473	4.61585	4.61752	4.85229
SNOG_09721	12.8381	12.9358	13.0938	12.7781	13.3233	13.1495	13.1872	13.4314	13.9557	13.4911	13.9778	13.4412	13.537	14.2969	13.4512	14.1608
SNOG_10989	8.8409	8.88041	8.1535	8.9156	6.93585	7.09035	6.56739	6.49821	13.1658	12.6368	12.9624	12.7368	14.1428	14.324	13.5267	15.4196
SNOG_10026	12.3213	12.5678	12.0471	12.5384	12.6786	12.7633	12.6732	12.4771	10.9562	7.87717	10.9738	9.52548	14.8168	14.8135	14.4443	14.5262
SNOG_12165	14.7215	13.9686	13.8576	13.9049	14.5935	14.5386	14.5998	14.518	12.9172	12.4696	13.0224	12.4327	11.6324	11.6965	11.5082	11.3866
SNOG_10317	11.437	12.457	12.7386	12.3647	12.8307	12.8134	13.2148	13.1061	16.0461	15.6562	15.9885	15.4453	11.4226	10.9258	10.9226	11.6418
SNOG_08464	12.5215	13.2002	12.8182	13.192	11.0311	11.0184	11.1587	11.298	14.5637	14.4972	14.4027	14.5531	13.4797	13.9289	13.6105	13.1573
SNOG_04945	12.9625	13.2287	13.4862	13.5746	14.0442	13.9573	14.015	14.2086	13.4181	12.8628	13.3814	12.9935	13.5262	13.8425	13.3451	13.5287
SNOG_04727	12.9578	13.2265	13.4725	13.5818	13.9871	14.0138	14.0998	14.2558	13.2783	12.7705	13.2505	13.0576	13.0922	13.628	13.0615	13.5899
SNOG_12079	6.73979	6.99288	6.50614	8.35972	6.50857	6.50206	6.13999	6.31778	12.8965	14.9354	13.0558	14.8414	14.5571	14.7356	14.0045	15.2178
SNOG_01936	13.0108	13.1908	13.4859	13.7444	13.9887	13.9619	13.974	14.2106	13.3757	12.5976	13.3327	12.8812	13.5313	13.9138	13.4038	13.6147
SNOG_14379	14.2509	13.8477	14.2956	15.2984	13.2401	13.2046	13.8159	13.9975	12.7886	13.373	12.8512	13.5614	12.9764	13.9986	12.5208	13.5398
SNOG_03847	9.98377	12.3164	12.114	11.903	8.8083	8.57082	9.19746	9.2278	14.1156	13.8995	14.0525	13.4596	14.6081	12.721	15.2927	14.2886
SNOG_08404	13.0352	13.031	13.2546	13.8595	11.9121	11.9352	12.2364	12.2966	12.8544	14.011	12.9901	14.1772	14.7915	14.1862	14.1988	14.2944
SNOG_12507	10.0679	9.61903	9.61345	9.80558	10.5072	10.2858	10.9157	10.4182	12.1111	14.9418	12.5055	14.8054	14.2708	14.7749	13.7261	15.4721
SNOG_01866	13.1685	13.5732	13.8326	14.4815	13.4063	13.3378	13.6251	13.8108	13.6468	13.6422	13.7051	13.6552	13.3325	13.5424	13.3538	13.3035
SNOG_03774	11.4453	13.1496	12.4626	12.7484	10.3431	10.1915	10.6003	10.8304	12.7696	12.8502	13.0302	12.9921	15.9485	14.9673	15.4063	14.4232
SNOG_06166	14.6675	14.3089	14.2842	14.3733	13.4565	13.213	13.3908	13.1691	12.464	13.0862	12.4924	12.8677	13.1403	13.0492	12.6993	13.8791
SNOG_02559	10.6877	11.3263	11.1045	11.5448	10.4829	10.7289	9.98748	9.41153	13.6173	13.5248	13.3221	13.5597	15.2198	14.3317	14.2787	15.0984
SNOG_01985	13.2188	13.4124	13.4943	13.6895	13.7274	13.7865	13.8917	13.9822	13.3322	13.2514	13.3258	13.3407	13.6633	13.8324	13.7773	13.6039
SNOG_04404	13.5248	13.6611	13.9863	14.38	13.9628	13.904	14.078	14.2097	13.289	12.4232	13.3297	12.6749	13.4206	13.7779	13.1633	13.3757
SNOG_07046	12.9613	13.1841	13.2191	13.226	13.6737	13.7343	13.8254	13.8812	13.6017	12.8133	13.5715	12.9946	13.954	14.2524	13.9976	13.9727
SNOG_07136	11.3495	12.0337	12.0618	12.0247	11.938	11.9912	12.0212	12.0809	14.0614	14.2148	14.0721	14.3012	14.6068	14.6581	14.2475	14.7996
SNOG_12028	13.1939	13.2069	13.3604	13.4882	12.686	12.5778	12.6183	12.5639	13.432	14.2043	13.5187	14.0105	14.3035	14.0262	14.1971	14.0826
SNOG_06715	11.7714	12.0143	12.0451	12.7998	10.6681	10.4874	10.4789	10.4542	12.7189	13.6733	12.8324	13.7515	14.4886	14.1516	14.3031	14.7765
SNOG_02392	10.352	10.7264	10.8205	11.3706	9.97011	9.9199	9.9776	9.98324	13.186	14.3823	13.2357	14.3292	14.0207	14.0627	13.4793	14.5504
SNOG_11367	7.05769	8.28652	7.5207	9.29116	8.44064	6.84539	5.76188	5.56399	12.6382	14.5196	12.6821	14.5232	14.4065	14.5578	13.4309	14.1836
SNOG_04385	12.925	12.7201	12.8527	12.5715	13.6616	13.694	13.4869	13.0734	13.6002	13.0392	13.5701	13.192	14.2735	13.8731	13.8049	13.6598
SNOG_12251	13.3988	12.8785	13.2291	13.2288	13.6508	13.553	13.4082	13.0387	13.2602	13.1976	13.4777	13.2883	13.9374	13.5231	13.5593	13.2957
SNOG_10204	12.4088	13.3176	13.2619	12.4731	13.3094	13.0122	13.1084	13.1233	14.6118	14.168	14.7506	14.2995	13.8698	14.1041	14.5958	14.0148
SNOG_08860	12.6958	13.0242	13.0182	12.9751	10.517	10.9783	10.462	10.3873	12.9481	13.9717	12.9021	13.6886	14.0924	14.2972	13.8236	14.4659
SNOG_00605	13.2241	13.0128	13.1768	13.2451	13.7286	13.4784	13.6132	13.6864	13.4811	13.6406	13.5064	13.5821	13.4071	13.1476	13.5055	13.3991
SNOG_01912	13.0844	13.0175	13.2705	13.3895	12.9121	12.7763	12.9677	12.9766	13.9732	14.336	14.0794	14.0878	13.212	12.5659	13.2237	13.4723
SNOG_02288	11.2044	12.1208	11.9356	12.4812	9.4669	9.25746	9.40633	9.83263	13.5868	14.6056	13.7222	14.487	14.1443	14.0489	14.0066	14.4756
SNOG_08584	12.7677	12.987	13.2808	13.4338	13.8635	13.8479	13.914	14.1084	13.2887	12.5644	13.213	12.8653	13.3089	13.704	13.1745	13.4881
SNOG_05870	12.8114	13.1028	13.2194	13.2928	13.7965	13.8827	13.879	14.0693	13.09	12.4901	13.0265	12.8495	13.3875	13.8663	13.2187	13.6879
SNOG_14306	12.0083	12.6236	12.6806	12.8731	12.9136	12.8022	12.9299	13.0683	13.4543	12.8994	13.255	12.902	14.9487	14.4698	14.0841	14.7559
SNOG_03312	12.9757	13.1457	12.9275	12.9765	12.6779	12.7734	12.6561	12.4625	13.6335	13.9765	13.6689	14.0245	13.7153	13.7827	13.9752	13.7389
SNOG_14834	9.35309	10.0022	9.86861	9.98648	10.8117	9.83368	9.81743	9.87264	13.2917	15.2464	13.3181	14.692	14.3363	14.0005	13.8074	14.5845
SNOG_12965	13.1345	13.1931	13.0893	14.2415	10.7015	10.8556	11.1207	11.4227	14.2866	15.7447	14.1727	15.3989	8.88624	8.35255	9.9792	9.25216
SNOG_07101	12.2166	12.2955	12.3573	12.9665	10.5871	10.4221	10.3184	10.4803	13.5143	14.1728	13.6508	14.1229	14.1509	13.8353	13.8693	14.3047
SNOG_04678	13.355	13.431	13.6306	14.3879	13.5412	13.5118	13.7198	13.8808	13.333	13.0624	13.44	13.2592	13.3725	13.9148	13.1466	13.0823
SNOG_09194	13.095	13.0646	13.0185	13.4178	11.9702	11.8832	11.976	11.8884	12.7437	13.8023	12.6077	13.7028	13.489	13.7364	13.1326	14.6272
SNOG_07515	11.4748	12.1865	12.3156	12.319	12.2061	12.0536	12.1221	12.3486	14.8297	14.9854	14.9146	14.9316	13.4586	13.4954	13.4817	13.5848
SNOG_00148	12.9285	12.749	12.347	12.9794	11.6135	11.5568	11.4543	11.1941	12.4471	12.4017	12.621	12.5481	15.1852	15.0826	15.0931	15.0014
SNOG_11801	12.7756	12.8315	12.8763	13.1884	12.0592	11.7557	11.9498	11.7831	13.1013	14.8267	13.1565	14.4194	13.5174	13.4485	13.4404	14.3179
SNOG_12064	12.4465	12.7998	13.053	13.131	13.7983	13.7254	13.752	13.9663	13.1528	12.365	13.0685	12.6045	13.6714	13.9762	13.3108	13.6251
SNOG_00086	13.4545	13.3149	13.342	12.8767	14.3814	14.2356	14.3479	13.9706	11.6601	11.3072	11.6863	11.3937	11.0227	12.01	11.2826	11.5309
SNOG_02050	12.6783	12.9488	13.2476	13.3405	13.8243	13.8841	13.9547	14.1006	13.0936	12.4008	13.0298	12.6424	12.8821	13.3932	12.7443	13.0832
SNOG_00241	12.9653	13.228	13.4683	13.6218	14.0528	13.9559	13.9981	14.2009	12.8357	11.6623	12.8391	11.9894	12.8122	13.201	12.722	12.8934
SNOG_03277	12.7076	12.9594	13.1567	13.3353	13.7641	13.7286	13.7785	13.9816	13.0356	12.1739	13.0232	12.5557	13.4241	13.8031	13.1552	13.5791
SNOG_06825	11.2954	10.7775	10.4321	10.1438	7.94862	7.12607	6.2715	5.68148	12.631	13.8274	12.7003	13.8339	12.556	13.0267	12.2242	14.1861
SNOG_08872	13.5054	13.1946	13.5786	13.8064	12.9969	12.8038	12.8222	12.8503	13.5253	14.4133	13.5784	14.1363	12.6831	12.6079	12.4483	13.8453
SNOG_03139	12.7544	12.9581	13.2029	13.2502	13.7038	13.6567	13.721	13.912	13.1849	12.6612	13.1365	12.884	13.2197	13.5333	13.2494	13.3951
SNOG_07535	12.8267	13.0855	13.2848	13.4721	13.8385	13.7478	13.8085	14.0167	13.3156	12.5924	13.3216	12.9341	13.116	13.4242	12.9201	13.209
SNOG_12086	10.864	11.5623	11.3428	11.8757	9.1282	9.24637	9.30251	9.24515	13.8061	15.064	13.8186	14.7111	13.1377	13.5043	13.1171	13.2751
SNOG_02053	12.6513	12.6858	12.4561	12.53	12.1598	12.2494	12.0661	11.8681	14.1069	14.3266	14.1631	14.2262	13.8031	13.4485	13.955	13.5987
SNOG_05397	12.6031	12.9523	13.211	13.3163	13.8201	13.7215	13.7918	14.0326	12.8232	12.0612	12.7335	12.4068	13.2031	13.6934	12.8133	13.388
SNOG_00672	12.631	12.9465	13.2359	13.3643	13.7154	13.6632	13.7448	13.9142	13.1515	12.3036	13.1479	12.6679	13.2773	13.7044	13.1673	13.3742
SNOG_10810	8.35315	8.68857	7.89024	9.64728	6.5303	6.28297	6.07671	6.16945	13.3145	13.0741	14.3642	14.2988	14.9671	14.2901	14.816	12.737
SNOG_02707	11.9477	12.234	12.5636	13.4331	12.1972	12.1066	12.3021	12.3362	13.2536	13.8376	13.2236	13.7827	14.1367	14.1209	13.805	14.5071
SNOG_02310	12.6992	13.0115	13.225	13.4066	13.7922	13.6777	13.7531	13.9809	13.1274	12.3218	13.0821	12.647	13.1902	13.5067	13.0295	13.256
SNOG_11745	12.6426	12.9704	13.0877	13.2584	13.7972	13.7782	13.8272	14.1051	12.7934	12.0424	12.8445	12.4845	12.7607	13.633	12.3168	13.4184
SNOG_06062	12.1643	12.5356	12.6442	12.7506	12.9073	12.8507	12.8931	13.062	13.4773	12.7144	13.3621	12.877	14.7881	14.5007	13.9415	14.352
SNOG_02992	12.6215	13.0055	12.7274	13.326	13.2051	13.2204	13.2508	13.0032	12.3822	12.8015	12.4472	12.9274	15.2497	14.1555	15.5763	13.2482
SNOG_06237	12.7894	13.0072	13.1987	13.3745	13.6893	13.6363	13.6761	13.9598	12.9931	12.24	13.0187	12.5662	13.3491	13.8326	12.9668	13.5248
SNOG_14122	13.3492	13.3097	13.4743	14.0799	12.5781	12.2165	11.9163	12.2679	13.0204	13.4435	12.9928	13.4008	13.6664	14.1615	13.5319	13.9902
SNOG_03785	12.5625	12.9091	13.1583	13.3669	13.7608	13.7103	13.8439	14.047	12.8439	12.3331	12.7944	12.5845	12.8642	13.454	12.6367	13.2259
SNOG_11879	12.8101	12.9412	13.1348	13.2112	13.6988	13.6248	13.5944	13.871	13.4028	12.5789	13.4541	12.8494	13.297	13.6234	13.1801	13.2996
SNOG_15657	12.8612	13.0272	13.3085	13.3945	13.8675	13.8017	13.8465	14.0761	13.249	12.552	13.1933	12.7901	12.2835	12.7787	12.343	12.6973
SNOG_13103	14.613	14.8232	15.0754	15.6469	13.2184	13.0134	13.2429	13.1451	6.54432	7.11764	6.6465	7.0476	6.90382	6.71774	7.01052	7.02049
SNOG_12448	13.8495	15.2322	15.0068	14.09	12.7751	12.9736	12.642	12.927	8.1039	8.02499	8.21962	8.24562	11.3468	11.1857	11.6038	10.7509
SNOG_05230	10.7017	12.499	12.4444	12.1121	10.5685	10.6826	10.4093	11.5672	15.066	15.2024	15.0872	14.8644	12.1655	12.1165	13.2819	12.1945
SNOG_07412	11.8721	12.2045	12.2869	12.188	12.3614	12.396	12.3635	12.4565	14.0862	14.4116	14.0654	14.4269	13.5805	13.8233	13.451	13.9421
SNOG_12217	13.4111	13.3055	13.4428	13.7051	12.9804	12.7391	12.8741	12.8141	13.1788	13.6539	13.2964	13.5118	13.6184	13.4895	13.5616	13.4023
SNOG_00787	11.6168	13.1183	12.8824	12.1421	12.8785	12.6801	12.5122	13.08	14.1151	13.6186	14.1345	13.7532	13.7979	14.3113	13.652	14.0127
SNOG_11637	12.7697	12.9313	13.0086	12.9784	13.2453	13.2504	13.2208	13.2576	13.623	13.3752	13.6354	13.4999	13.4776	13.5936	13.6705	13.5006
SNOG_04609	11.9371	12.0937	12.19	12.3265	12.093	11.9188	12.1283	12.1317	13.7181	13.2951	13.522	13.4128	14.5349	14.3943	14.0342	14.5899
SNOG_01849	12.5761	10.4776	12.9449	11.4779	14.8825	14.9799	15.4715	15.034	4.89023	4.80237	4.78696	4.86269	5.03473	4.82208	4.96636	4.85229
SNOG_11635	10.4772	11.1454	11.102	11.2918	11.261	11.3379	11.289	11.3917	13.3349	14.0992	13.3748	14.1108	14.2383	14.2896	14.0547	14.4192
SNOG_05034	12.9979	12.7794	12.9645	13.1177	13.5377	13.2017	13.306	13.3439	12.8568	13.0279	12.9989	12.8815	13.9542	13.5905	13.9072	13.3926
SNOG_03546	13.875	13.4124	13.7365	13.3099	14.6705	14.6113	14.8494	14.6116	11.3961	11.5521	11.5576	11.5832	10.2615	10.583	9.99719	10.0465
SNOG_03086	12.6142	12.8305	12.7543	12.9257	11.2482	11.3896	11.0049	10.8246	13.1159	14.0864	12.9821	13.7008	13.9871	14.0294	13.6022	14.23
SNOG_08352	13.1463	13.5798	13.8879	14.2767	12.8406	12.76	12.9455	13.0976	13.72	14.1231	13.7142	13.9801	12.9334	12.9687	12.9704	12.9172
SNOG_06997	10.616	10.5214	10.3009	10.1905	9.94242	11.0967	10.0215	9.81488	12.7462	12.9821	12.8092	12.9932	14.058	14.0475	13.6938	14.2973
SNOG_08581	12.1763	11.6382	11.2734	10.2918	12.1042	11.7389	11.7058	10.5339	11.911	14.6269	12.248	14.551	13.4085	13.7225	12.8669	14.3259
SNOG_12614	13.3435	13.3987	13.5041	14.0856	12.5733	12.5426	12.7794	12.8959	13.483	13.2978	13.4416	13.3394	12.6657	12.9317	13.0487	12.9784
SNOG_14904	13.941	14.0656	14.0904	14.2248	12.4362	12.5433	12.5686	12.5449	13.0106	13.0094	12.9568	13.0141	12.5273	12.7091	12.678	12.6255
SNOG_00985	12.5799	12.8578	13.0663	13.1756	13.6692	13.6885	13.6803	13.9148	12.9799	12.296	13.0095	12.6375	13.0268	13.5306	12.867	13.2069
SNOG_11861	12.7815	12.892	13.1762	13.4016	13.5886	13.413	13.4811	13.6673	13.2094	12.362	13.265	12.5972	13.3932	13.6971	13.1316	13.4589
SNOG_16096	12.8444	12.2864	12.4495	12.8644	11.9562	11.6332	11.8489	11.806	12.4338	13.4488	12.7646	13.5967	13.8195	13.5617	13.6469	14.0903
SNOG_04428	12.371	12.7582	12.8439	12.8253	13.1563	13.1107	13.1437	13.2327	13.6414	13.3211	13.6736	13.4142	13.5618	13.8175	13.5023	13.7298
SNOG_00809	9.5007	11.4409	11.4173	11.3369	10.5635	10.5021	9.95664	10.5634	14.952	14.5166	14.9981	14.4919	13.62	12.3231	13.9536	13.0192
SNOG_08128	12.722	12.2644	12.2195	12.3472	12.3373	12.1416	12.2657	12.3343	13.1696	13.852	13.1655	13.4881	14.1955	13.6383	14.0243	14.6912
SNOG_05974	12.2857	12.8729	12.9934	13.4101	12.7943	12.5847	12.7477	13.076	13.7672	13.832	13.8455	13.8635	13.4573	13.588	13.6067	13.6245
SNOG_02568	12.4817	12.7382	12.9811	13.0779	13.5267	13.5097	13.5766	13.7431	12.8969	12.1635	12.8648	12.4773	13.1732	13.6001	12.8787	13.3514
SNOG_12671	13.1002	13.0539	13.1841	13.3039	13.3689	13.1209	13.2792	13.2879	12.5517	12.6506	12.7319	12.686	13.8368	13.5752	13.9202	13.3819
SNOG_02088	12.4407	12.6594	12.9114	13.1463	13.3694	13.323	13.4055	13.6755	13.0116	12.1347	13.0146	12.5679	13.4709	13.8803	13.0725	13.7156
SNOG_06879	12.9922	13.1939	13.1923	13.2655	13.3168	13.4127	13.4165	13.3563	13.0773	13.0976	13.1405	13.1545	12.8608	12.971	12.9597	12.8053
SNOG_09682	11.8941	12.0504	12.1412	12.3235	12.2745	12.3807	12.4559	12.5586	13.3452	13.7436	13.4119	13.7713	13.9305	14.1476	13.5477	14.4943
SNOG_00134	9.62875	11.0754	10.6561	10.5203	10.0493	9.8692	9.0449	9.12777	14.1629	13.9804	14.1104	13.9921	14.2585	12.3257	14.3043	13.7923
SNOG_14187	12.8889	12.4292	12.4398	11.8301	13.0345	13.1023	13.0719	13.0983	13.1628	13.1748	13.3225	13.1584	12.6503	12.6879	12.3155	13.3706
SNOG_06125	10.451	9.85028	9.04261	10.1164	8.87459	8.50842	8.27431	7.69061	13.2359	10.9909	13.3064	11.4584	14.3602	14.3882	14.2451	14.2556
SNOG_09590	9.865	10.2362	10.2459	9.9789	12.0247	11.9452	11.7897	11.7756	14.4417	15.2161	14.353	14.6816	12.5786	13.048	11.9908	12.8404
SNOG_02602	12.341	12.7963	13.048	13.0597	13.648	13.6431	13.6559	13.8439	12.4961	11.9113	12.4034	12.1618	12.6179	13.2112	12.395	12.9779
SNOG_14851	13.0839	12.9291	12.65	12.4521	12.7414	12.6532	12.3311	12.1125	13.7811	13.6971	13.8555	13.5992	13.303	12.7068	13.5641	12.9697
SNOG_00986	12.4605	12.7367	12.9231	13.0311	13.4254	13.4308	13.5055	13.7498	12.7953	12.2297	12.7447	12.5825	13.0316	13.4649	12.8147	13.2407
SNOG_11650	12.6747	12.9236	13.1307	13.2655	13.7447	13.6436	13.7167	13.8861	12.8765	11.8931	12.9424	12.2329	12.3449	12.6729	12.4826	12.4266
SNOG_13626	12.6135	12.7038	13.0076	13.1961	13.6539	13.5416	13.5866	13.7702	12.629	11.8994	12.6071	12.173	12.8441	13.2373	12.6392	12.9841
SNOG_07890	8.47532	8.90268	8.50673	8.88346	8.80193	9.12014	8.87636	8.84573	12.2583	13.7389	12.2285	13.9065	13.1755	13.5188	12.446	14.0986
SNOG_05874	9.56309	10.967	11.1835	12.9511	10.1029	9.19126	10.7967	12.0766	13.9242	14.5221	14.0265	14.5459	13.585	13.4366	13.4828	13.7265
SNOG_03959	12.6811	12.7049	12.7353	12.5952	13.3769	13.4023	13.3761	13.1768	13.0741	13.072	13.1654	13.0175	13.0395	13.1115	12.9262	12.9327
SNOG_00200	13.6956	13.1191	13.4622	13.5673	12.9159	13.0506	12.8969	12.8223	11.4657	12.03	11.6724	12.2649	12.9348	12.6459	12.9936	12.7227
SNOG_01742	12.4865	12.9259	13.2377	14.0592	12.9355	12.7739	13.0243	13.3552	13.0318	12.9983	13.1235	13.1399	13.4413	13.632	13.3863	13.3733
SNOG_05868	12.9962	13.0527	13.1923	13.1904	13.7212	13.6629	13.7781	13.8503	12.4446	11.8766	12.5033	12.0602	12.5395	13.0014	12.5264	12.5562
SNOG_05306	11.7038	11.8274	11.8101	12.4892	11.0988	10.7226	9.87814	10.3594	12.6408	13.1541	12.5251	13.0834	14.2283	13.3218	13.8641	14.0912
SNOG_30550	12.5001	12.7459	12.9456	13.0288	13.2998	13.2454	13.3353	13.494	13.4315	13.0666	13.3367	13.172	12.6388	13.045	12.3616	12.7985
SNOG_06909	12.5494	12.8659	13.1237	13.23	13.762	13.674	13.7561	13.9455	12.3996	11.6652	12.3516	12.0325	12.2003	12.7111	12.0515	12.4553
SNOG_02063	12.5754	12.8349	13.0165	13.1693	13.6704	13.6005	13.6502	13.8503	12.7126	11.9172	12.7321	12.2405	12.3628	12.8164	12.3925	12.5492
SNOG_14836	9.6519	11.1762	10.684	9.95593	12.0821	11.7112	11.6528	11.7031	13.3257	14.4671	13.4249	14.0599	13.6952	12.9947	13.4687	13.4111
SNOG_14020	13.0472	13.2099	13.3842	13.825	12.7687	12.7511	12.9066	12.8353	13.2466	13.5418	13.2908	13.5188	13.4194	13.458	13.2172	13.314
SNOG_00490	13.8265	13.2767	13.4501	12.8057	14.0584	14.629	14.3927	14.1682	6.2819	7.28309	6.22028	7.20724	6.92382	6.5394	6.45776	7.34984
SNOG_09845	12.2521	13.0234	13.7742	14.8715	12.3409	12.0881	12.4411	12.615	13.6496	13.773	13.6774	13.7311	12.7512	12.867	12.8684	12.9205
SNOG_02070	10.869	11.0932	10.9695	10.4481	11.7615	11.4849	11.2993	11.4414	13.5018	13.4269	13.4649	13.3859	13.4196	14.0533	13.1518	13.9756
SNOG_15488	11.0756	11.6796	11.3688	11.0727	11.6585	11.4855	11.2165	10.9265	13.9055	13.4	13.9322	13.7326	13.912	14.1707	13.9298	14.2205
SNOG_13722	12.9956	12.203	12.3508	12.3691	13.2706	13.2676	13.1404	13.0796	11.1632	10.7125	11.6252	11.3646	13.5641	13.5478	13.2743	13.6858
SNOG_10427	12.1823	12.1513	12.1918	12.4377	11.4448	11.0323	11.3419	11.1779	12.8241	13.6004	12.9576	13.3716	13.6813	13.7147	13.448	13.7817
SNOG_09662	12.6441	12.8027	12.9961	13.1871	13.5575	13.5028	13.5723	13.7881	12.5821	11.9974	12.6066	12.332	12.5717	13.1469	12.3038	12.8228
SNOG_04656	12.2662	12.5439	12.5873	12.7157	12.8221	12.7342	12.7167	12.8093	13.4548	13.4062	13.5008	13.4361	13.3721	13.2978	13.5319	13.3516
SNOG_10592	11.5796	12.4438	12.549	12.3054	12.0986	12.0044	12.2991	12.1364	14.5435	14.8181	14.5641	14.5759	12.6803	12.3643	12.5171	12.8486
SNOG_07837	12.3977	12.6686	12.8995	13.0493	13.3586	13.2738	13.2751	13.5001	13.3965	12.6835	13.3445	12.9134	12.7384	13.0842	12.5974	12.7978
SNOG_03769	12.6484	12.7284	12.7518	12.6564	12.4536	12.4042	12.4583	12.4768	13.6543	13.912	13.7322	13.738	13.132	12.8202	13.2495	13.3098
SNOG_02790	9.63457	9.44802	9.45253	10.0673	7.82767	8.51901	8.13135	7.84669	12.3086	12.9619	12.3115	12.9467	13.7132	13.7758	13.4853	14.1175
SNOG_07382	12.4703	12.649	12.9478	13.0108	13.4833	13.468	13.4935	13.71	13.109	12.5587	13.073	12.8292	12.0952	12.5257	12.1727	12.2286
SNOG_30909	13.6177	13.9192	14.0539	14.7798	11.0036	11.0067	11.0376	10.9132	12.2467	13.0146	12.1761	12.9283	13.5746	13.2127	13.7374	13.2755
SNOG_09843	11.0905	11.3494	11.6708	12.0174	11.9466	11.7126	11.7736	11.9495	13.2535	13.2831	13.1288	13.1309	14.6941	14.193	13.7444	14.2522
SNOG_13265	11.822	11.3775	12.0146	11.0851	14.8498	14.7398	15.2544	15.0457	5.70109	5.78813	6.00588	5.77993	5.35507	5.53601	5.34236	5.06392
SNOG_08180	12.4654	12.6084	12.8672	13.0583	13.4649	13.303	13.3581	13.6458	12.6418	11.9209	12.6628	12.199	13.1675	13.465	12.8211	13.2565
SNOG_06213	12.5363	12.7562	12.9773	13.2463	13.5726	13.412	13.4484	13.6937	12.5883	11.7965	12.6043	12.1667	12.7934	13.1361	12.5971	12.9703
SNOG_01762	12.2349	12.4119	12.5013	12.602	12.6387	12.5776	12.6549	12.6143	13.4952	13.2112	13.5671	13.3133	13.6379	13.6528	13.7295	13.4564
SNOG_07800	11.9523	12.3956	12.4459	12.4939	12.5778	12.5895	12.5704	12.8211	13.9746	13.8626	13.8931	13.9379	12.9939	13.1316	13.2045	13.1514
SNOG_06413	12.6448	12.8762	13.228	13.2959	13.6844	13.6161	13.6614	13.8692	12.3836	11.5078	12.3905	11.805	12.104	12.662	11.9183	12.3166
SNOG_14364	10.1352	11.985	12.0491	12.4196	10.2948	10.0503	10.8838	11.0582	13.781	14.0835	13.7712	14.0205	13.6372	13.3983	13.8755	13.8049
SNOG_01614	11.774	12.3018	12.5067	13.6528	9.74534	10.4115	10.774	10.5142	12.1752	12.5693	12.1808	12.9252	13.8006	14.0533	12.9915	13.2054
SNOG_07798	12.5088	12.7774	13.0379	13.1289	13.5442	13.5558	13.5869	13.8335	13.0135	12.2094	12.9574	12.4891	11.6191	12.2939	11.5153	12.1492
SNOG_00865	12.9356	12.9665	13.0261	13.3242	11.493	11.1752	11.519	11.4742	14.2857	14.7514	14.353	14.4713	12.6794	12.5648	12.7413	12.7632
SNOG_04837	12.662	12.5863	12.6394	13.0024	12.6891	12.6016	12.6661	12.5164	13.2611	13.2349	13.2473	13.2365	13.3078	13.16	13.571	13.2173
SNOG_08214	12.233	12.4874	12.7156	12.7901	13.3351	13.3309	13.376	13.5633	12.7324	12.0906	12.6575	12.481	12.6878	13.3662	12.424	13.1117
SNOG_03647	11.856	12.2413	12.4015	12.5677	12.3595	12.4133	12.4985	12.6167	12.9549	13.3003	12.986	13.3745	13.4382	13.6249	13.3163	13.7811
SNOG_06740	6.38216	6.90509	6.43877	7.73907	6.62385	7.06846	6.55632	6.43101	11.8683	14.5558	12.1426	14.3928	13.8204	14.3238	13.2674	15.0799
SNOG_03490	10.5621	10.3212	10.571	10.5045	11.4566	11.2049	11.4593	11.3893	12.3027	11.7493	11.7785	12.0879	13.8961	12.9793	13.7459	15.4511
SNOG_06484	12.4662	12.588	12.8067	13.0288	13.4258	13.2859	13.357	13.5156	12.8135	11.9438	12.906	12.2714	12.7719	13.1758	12.5678	12.9121
SNOG_00983	12.3926	12.6836	12.8361	12.9855	13.3179	13.2167	13.2664	13.494	12.6254	12.1455	12.5673	12.3822	12.8392	13.2219	12.6474	12.945
SNOG_04635	12.7926	12.6583	12.7332	12.9282	12.6129	12.5574	12.6911	12.4947	12.969	13.2995	13.0231	13.1041	13.2271	13.0411	13.3008	13.1405
SNOG_06814	9.33174	10.4874	9.68419	9.90886	8.56141	8.40085	8.27754	8.50116	14.2603	14.4662	14.2079	14.4835	13.2471	13.311	13.0037	12.2126
SNOG_07944	9.81972	9.91372	9.99918	9.76209	6.55167	6.70889	7.12744	6.55318	13.1061	13.8327	13.2914	13.8957	13.805	13.7176	13.6157	14.3744
SNOG_03556	12.3428	12.6062	12.951	13.0173	13.4813	13.3197	13.3983	13.5812	12.5692	11.9784	12.5539	12.0997	12.4349	12.9302	12.444	12.6901
SNOG_01629	12.3105	12.0913	11.9918	12.0164	12.2846	12.2037	12.243	12.164	13.0351	13.1667	12.9781	12.8912	14.0197	13.6437	13.7707	13.7373
SNOG_08956	12.5564	13.0798	13.4542	14.9648	13.0062	12.8883	13.4189	14.092	11.8534	11.5538	11.9643	11.771	12.2371	13.1999	12.4854	12.0912
SNOG_08282	10.8665	10.7097	10.1567	10.1506	9.17331	9.59618	9.38256	9.15343	10.8014	10.5144	10.7428	10.5447	10.9285	10.8143	11.3924	11.4153
SNOG_10510	12.5957	11.6817	12.5542	12.0727	14.3217	14.3145	14.3615	14.4253	5.63957	5.85133	5.785	5.86053	10.072	9.74074	9.77923	9.34329
SNOG_12040	10.3938	10.324	10.2365	11.2213	8.12301	8.34238	8.77494	9.29724	12.9658	13.9953	13.3315	13.8737	13.4464	13.5597	13.295	12.8919
SNOG_01477	13.2818	13.3658	13.8037	14.1228	13.3988	12.9797	13.6841	13.8334	11.2981	10.6152	11.3648	10.9886	12.3327	13.6339	10.8145	11.9564
SNOG_02426	13.1715	12.9054	12.876	12.8285	11.8702	11.648	11.552	11.5945	12.9556	13.2813	12.7723	13.0806	13.5481	13.0765	13.5074	13.5696
SNOG_12110	11.9312	12.2983	12.5246	13.0443	11.6684	11.4808	11.6338	12.0168	13.387	13.0059	13.4097	12.8297	13.2927	13.5924	13.358	13.6337
SNOG_04923	12.6733	12.9063	13.1329	13.7284	12.9975	13.1303	13.1956	13.3444	12.5566	12.2881	12.5854	12.4262	13.0562	13.4341	13.0643	13.0068
SNOG_00234	12.1793	12.4311	12.7084	12.819	13.3249	13.2676	13.3278	13.6211	12.4034	11.8306	12.3179	12.1561	12.5299	13.1653	12.1897	12.9444
SNOG_07750	12.2634	12.5903	12.7486	12.8051	13.3033	13.3786	13.4099	13.5943	12.7852	12.0615	12.7518	12.4101	12.3033	12.8073	12.1002	12.5631
SNOG_09414	12.8043	12.864	12.8977	12.937	12.7621	12.5903	12.6635	12.675	13.3271	13.2483	13.3232	13.1148	13.1411	13.1031	13.3114	12.7174
SNOG_02940	7.22451	8.96045	8.42626	7.87689	6.60363	6.5461	6.52253	6.63999	14.1432	14.5463	13.9169	14.354	11.5386	12.2926	11.9077	11.1864
SNOG_05366	12.5731	12.7734	13.088	13.7397	12.3939	12.1611	12.3976	12.4865	12.2198	13.0178	12.2609	12.9093	13.1264	13.1579	12.9265	13.4641
SNOG_03634	12.4332	12.3818	12.4109	12.4459	12.633	12.692	12.6505	12.6013	13.3069	13.143	13.3526	13.2591	13.4446	13.3212	13.3227	13.2891
SNOG_06146	10.4143	10.7934	10.3583	9.85608	10.5356	10.5961	10.2569	10.0613	14.2545	13.5477	14.2345	13.6623	13.5221	12.1662	13.9009	13.188
SNOG_15934	11.6488	10.643	11.8514	11.0403	14.1544	14.6461	14.8353	14.352	5.75924	5.83066	5.53407	6.02345	5.39207	5.12608	5.08023	5.43499
SNOG_05785	12.3719	12.5081	12.7177	12.9564	13.3337	13.2308	13.3056	13.4898	12.4803	11.5853	12.4966	11.9692	12.7022	13.0447	12.5504	12.7522
SNOG_05013	11.4585	11.0819	10.9132	10.2452	11.4355	11.2778	11.0213	10.8713	11.5294	13.6305	11.6499	13.6233	13.9232	13.6231	12.8313	14.2456
SNOG_03898	12.0083	11.575	11.3526	11.5268	10.3756	10.2394	10.1849	10.156	13.1591	13.1729	13.1697	13.0567	14.0598	13.7599	14.3657	13.8559
SNOG_11517	11.22	10.9332	11.1452	11.169	9.64461	10.3292	9.60932	9.43961	12.9328	12.7549	12.8335	13.0506	14.0277	13.9163	13.8125	14.4667
SNOG_14710	12.3375	12.5999	12.788	13.0898	13.3718	13.3349	13.3963	13.6347	12.3439	11.5075	12.2944	11.833	12.0599	12.4587	12.1224	12.2635
SNOG_13840	13.3011	12.6583	12.7605	13.161	13.67	13.62	14.0006	14.0154	9.79835	9.78021	9.98388	10.2207	11.782	12.6594	10.5645	12.0614
SNOG_07008	13.5604	12.614	12.7419	12.0321	14.1601	14.4119	14.5461	14.2885	7.72223	8.00479	7.76474	7.93853	7.21759	7.11936	6.70677	7.68656
SNOG_06748	7.3449	8.30899	7.90223	8.47225	8.12643	7.14707	6.81793	7.16876	12.1736	13.5068	12.1893	13.7455	13.2115	13.7572	12.3743	13.8579
SNOG_14230	12.408	12.667	12.7135	12.8504	12.9487	12.9384	12.9927	13.053	12.9822	12.6551	12.9842	12.7226	13.0239	13.1687	13.0761	12.8813
SNOG_05229	9.90889	11.8418	12.0316	11.5058	10.1736	10.3944	10.0873	11.0717	14.5674	14.7853	14.5333	14.4064	11.6243	11.5998	12.4696	11.6683
SNOG_00378	11.2917	11.6137	11.6355	12.0557	11.6608	11.6295	11.6212	11.8229	13.3522	13.5408	13.3676	13.4994	13.4896	13.4343	13.4983	13.5305
SNOG_12830	12.6655	12.7638	12.7394	12.6799	12.6857	12.7751	12.8067	12.5735	12.9032	12.9524	12.9097	12.8921	12.7917	13.0049	12.9591	12.839
SNOG_03643	12.7571	13.0335	13.1917	13.5955	12.6651	12.8225	12.8859	12.8832	12.8092	12.4178	12.6839	12.3757	12.7459	12.5144	12.8532	12.2281
SNOG_14967	11.6124	12.0595	12.0578	11.851	12.76	12.8992	12.6982	12.8756	12.8561	12.3333	12.7134	12.3351	13.6533	13.5015	13.2052	13.5178
SNOG_11869	10.3591	10.0758	9.97682	10.5715	10.1336	9.98801	9.97364	9.88715	12.889	13.7497	12.7394	13.4855	13.77	13.8735	13.3807	14.3154
SNOG_00290	12.0589	12.2282	12.382	12.6887	12.5197	12.3539	12.4154	12.5613	12.8715	12.9044	12.9157	12.9573	13.1538	13.3969	12.8204	13.2983
SNOG_00612	12.8261	14.3808	14.13	13.0425	12.5586	12.7415	12.5037	12.5039	14.0111	13.6862	13.9441	13.6516	11.4873	11.1142	11.2355	11.2316
SNOG_13608	11.3137	11.4166	11.3096	10.8143	11.884	11.9886	11.8459	11.7822	13.5338	13.8574	13.611	13.7999	13.1277	13.3583	12.9154	13.4022
SNOG_07799	11.9558	12.2457	12.4711	12.5235	12.9349	12.8563	12.8737	13.0472	13.3519	12.7909	13.3291	12.9544	12.7916	13.149	12.5878	12.9223
SNOG_16438	9.70267	8.82705	9.26211	10.0164	13.1521	13.2826	13.547	13.3183	6.37544	6.47574	6.42719	5.93577	6.13435	6.31791	6.07705	6.14432
SNOG_16074	12.0857	12.3404	12.5246	12.597	13.1346	13.0739	13.1518	13.4411	12.3793	11.6864	12.3149	12.0727	12.582	13.1805	12.4094	12.9237
SNOG_06849	12.2802	12.5338	12.7543	12.9054	13.2057	13.1739	13.2385	13.5117	12.2719	11.6833	12.1874	11.9859	12.1096	12.7153	11.8083	12.5447
SNOG_06135	13.3426	13.0655	13.1119	13.4203	12.9958	12.9928	12.9797	13.0112	11.936	12.1076	12.0238	12.1366	12.5678	12.32	12.5695	12.467
SNOG_10591	12.7631	12.8169	12.9613	13.1793	11.5872	11.5717	11.3907	11.6236	12.9473	13.6101	13.0391	13.3994	12.9111	12.7567	13.06	13.0622
SNOG_03128	12.4873	12.1728	12.1462	13.3449	8.67046	9.18131	9.13481	8.74982	11.8187	13.0625	12.0462	13.0239	13.2898	13.042	13.2049	13.6087
SNOG_05336	12.111	12.3884	12.6056	12.6968	13.2173	13.2313	13.261	13.5003	12.2759	11.4492	12.2454	11.8691	12.4401	12.8703	12.2271	12.546
SNOG_10981	12.6296	11.7457	12.4581	12.1008	13.6243	13.6236	13.9241	13.8912	8.1638	8.12565	8.18651	8.2224	8.23895	8.28515	8.28546	7.89511
SNOG_06575	12.4825	13.0642	13.2339	13.4968	12.4265	12.4263	12.5001	12.8208	12.5072	12.3206	12.3912	12.2836	12.199	12.5532	12.8535	12.9355
SNOG_06791	12.0206	12.1925	12.2858	12.3369	12.6611	12.5763	12.611	12.6094	13.2183	12.8386	13.2818	12.9693	13.2747	13.3296	13.3229	13.1361
SNOG_15003	12.7302	12.4941	12.6264	12.6694	12.6009	12.588	12.619	12.6407	11.4735	11.9263	11.4954	12.0842	12.9733	13.0025	13.1019	13.0725
SNOG_04269	12.0437	12.2976	12.3643	12.3016	12.6056	12.6309	12.6672	12.6017	13.1546	12.8125	13.2018	12.9945	13.1902	13.1734	13.3491	13.1448
SNOG_15733	11.9604	12.3765	12.6496	12.6706	13.2216	13.217	13.2959	13.448	12.1721	11.5438	12.0448	11.8409	12.304	12.7147	12.0657	12.4352
SNOG_09282	7.58304	7.25067	6.87624	7.41514	8.58637	7.85665	7.8816	7.87801	10.8717	12.9645	11.0325	13.4039	13.8695	14.5434	12.6501	14.6558
SNOG_04431	12.269	12.4021	12.3782	12.0727	12.2083	12.3489	12.5169	12.4018	13.5784	13.1433	13.5823	13.1177	12.6632	12.587	12.8264	12.638
SNOG_15659	11.7554	12.1264	12.0959	12.1353	12.2947	12.1335	12.1171	12.2972	13.6592	13.6178	13.6699	13.6473	12.925	13.0157	12.9681	13.0645
SNOG_09478	11.3653	11.9019	11.9247	13.1965	8.83976	8.40085	9.68775	10.0733	12.9026	13.3994	12.9208	13.3698	13.8592	13.5769	13.905	13.5501
SNOG_08775	11.8758	11.9781	11.9679	11.698	12.7925	12.7244	12.5605	12.055	12.5258	12.4495	12.6571	12.4527	13.1977	13.3591	13.4054	13.3318
SNOG_08269	8.25035	7.72514	6.0349	6.56079	5.22082	5.47734	4.59908	4.74621	7.98303	6.82973	8.17642	6.99268	6.66187	6.17403	8.0761	8.1952
SNOG_03846	9.64614	12.1271	11.9862	11.8343	8.40178	8.02272	8.72614	8.79586	13.5815	13.4825	13.5558	13.0795	13.152	11.6304	13.924	13.0169
SNOG_13504	9.94682	10.0227	9.55802	10.3575	7.60484	8.08479	7.85577	7.52403	12.6353	12.8864	12.6921	12.8506	13.6967	13.9953	13.7722	14.4014
SNOG_12195	12.0481	12.3606	12.6169	12.7088	13.2416	13.166	13.2085	13.4195	12.2611	11.6696	12.2075	11.9017	11.9936	12.4247	11.8615	12.1546
SNOG_01882	13.4541	13.2084	13.4906	13.6782	13.8144	13.8363	13.8616	13.9847	10.2544	10.1775	10.2685	10.4738	8.80981	8.63757	8.35363	8.89848
SNOG_08125	10.4836	9.13987	9.33869	10.113	13.033	13.1291	13.4094	13.1556	4.68637	4.93749	4.91776	5.03113	5.23348	5.25891	5.13065	5.47183
SNOG_04544	12.2127	11.5233	11.3307	10.827	12.182	12.1573	11.9533	12.1139	12.3382	13.2924	12.331	13.2247	13.6721	13.562	13.4629	13.6736
SNOG_00451	11.9777	12.3458	12.5052	12.67	13.1938	13.0195	13.0855	13.3307	12.1884	11.5347	12.1561	11.8514	12.6529	13.1254	12.384	12.7956
SNOG_05719	12.5112	12.488	12.8334	13.0062	13.4399	13.3349	13.3891	13.5453	12.0575	11.1047	12.2739	11.4718	11.9836	12.2957	11.6934	11.9299
SNOG_03650	11.9276	12.3095	12.6237	12.6331	13.3234	13.2804	13.3379	13.513	12.0457	11.3997	11.9017	11.6866	12.1277	12.5919	11.851	12.1428
SNOG_16163	11.569	11.9445	12.0404	12.4473	11.0128	11.1112	11.0737	11.1353	12.5975	13.2403	12.5312	13.1	13.3759	13.276	13.0853	13.5249
SNOG_04325	12.454	12.2493	12.2542	11.8448	13.1233	13.0289	13.039	12.9578	12.2934	12.1095	12.3512	12.1596	12.1429	12.186	12.2377	12.7344
SNOG_02747	9.88467	10.1827	10.1138	10.174	10.0653	10.3844	10.2884	10.1029	12.9752	13.074	12.9113	13.1182	13.9044	14.1681	12.9558	14.5282
SNOG_10471	13.3497	13.4259	13.6062	15.1269	11.6156	12.0644	13.0832	12.9992	10.8533	11.235	11.0536	11.6959	12.3897	12.5043	11.1557	11.9048
SNOG_03707	12.4307	12.5678	12.8174	13.9402	12.5918	12.4754	12.6121	12.7224	11.9362	12.7379	11.9628	12.8297	12.274	13.1681	12.0472	12.7872
SNOG_15994	11.3353	11.5137	11.6293	11.8939	11.2984	11.2586	11.2842	11.239	12.6883	13.1873	12.6845	13.2744	13.5281	13.7951	13.3785	13.8514
SNOG_12035	12.1245	12.182	12.4109	12.6552	12.2059	12.0631	12.1196	12.1592	12.9916	13.3173	12.8931	13.1098	13.0633	12.7447	13.2347	12.968
SNOG_04695	10.2944	10.2275	10.2896	10.3604	10.2308	10.2529	10.136	9.76953	11.7849	13.1406	12.0462	13.5223	13.8393	13.3462	13.1151	13.2053
SNOG_05888	12.2108	12.5279	12.5612	12.9124	12.6728	12.6543	12.7654	12.6758	12.5736	11.8689	12.5538	12.0625	13.523	13.2924	13.4288	13.0396
SNOG_01099	5.13482	6.81126	5.49329	6.16608	4.78165	5.44972	4.92585	4.74621	12.8901	14.3967	13.0785	13.8161	10.5837	12.6095	10.7161	11.592
SNOG_05109	10.6793	11.1928	11.149	11.5111	11.5491	11.525	11.58	11.6315	12.0664	11.8431	12.0382	11.8317	13.8784	13.7375	14.0397	13.6475
SNOG_10263	11.8941	12.2406	12.4372	12.4992	13.1386	13.0897	13.0995	13.2838	12.289	11.55	12.2955	11.8232	12.3799	12.9193	12.0084	12.7013
SNOG_11618	12.895	12.8101	12.5037	13.3383	11.699	11.7877	11.5312	11.6835	12.1232	12.671	12.169	12.5369	13.1054	13.4474	12.999	13.0886
SNOG_02770	10.9622	11.286	11.2996	11.4576	11.4943	11.4936	11.262	11.2868	13.6923	13.2477	13.7054	13.3539	13.2662	12.7464	13.28	13.1323
SNOG_03504	12.2783	12.668	12.7232	12.3538	12.7533	12.3975	12.9547	13.1041	13.1418	12.8233	13.2354	12.7605	12.8472	13.005	13.0363	12.6523
SNOG_03301	10.559	10.7326	10.8714	10.6642	12.1877	12.5754	12.4918	12.6166	11.6306	11.5514	11.7568	11.7896	13.4538	13.4135	13.4724	14.0661
SNOG_16475	11.8104	12.4488	12.4671	12.5525	12.414	12.443	12.4999	12.5705	12.6536	12.1594	12.5434	12.3067	13.9969	13.4874	13.0637	13.3103
SNOG_15544	11.9523	12.4151	12.6836	13.1043	12.0612	11.98	12.1642	12.517	13.504	13.4784	13.5189	13.3464	12.632	12.6872	12.7959	12.6789
SNOG_09781	13.0753	12.6842	12.769	13.1004	12.1186	12.208	12.3131	12.1359	12.4053	12.707	12.5362	12.6699	13.0421	12.5828	12.8617	12.7691
SNOG_14976	12.2387	12.4757	12.451	12.651	12.0954	11.8866	12.0516	11.8316	12.9027	12.7954	12.8815	12.6149	13.4245	13.2012	13.5	13.1113
SNOG_08418	11.2525	11.3222	11.2962	11.5665	11.2664	11.378	11.2725	11.1962	12.1279	13.2101	12.1234	13.1426	13.1108	13.3531	12.6134	13.9587
SNOG_13022	10.7982	12.7201	12.5509	12.3257	10.8279	10.5473	11.0001	11.1945	13.2561	13.1451	13.2503	13.0138	13.224	12.7603	13.6589	13.1289
SNOG_05108	11.7353	11.4346	11.8429	13.0108	13.0231	12.7297	13.0855	13.3881	10.3728	10.3852	10.5385	10.4463	11.9112	12.8883	11.8541	12.8664
SNOG_12114	12.2848	12.532	12.7042	12.9636	13.2141	13.0626	13.1969	13.3621	12.1498	11.4903	12.1537	11.8536	11.877	12.4306	11.8404	12.2405
SNOG_02161	12.2088	12.0751	11.9764	12.009	12.9224	12.9188	12.9787	12.9821	11.6876	11.7795	11.703	11.9497	13.0334	12.9574	13.2104	12.8373
SNOG_10083	11.9616	12.1857	12.2478	11.8777	12.6242	12.6711	12.6637	12.7105	13.1524	12.6657	13.2361	12.6228	12.7806	13.0675	13.0219	12.7028
SNOG_10938	11.0905	11.5541	11.4492	11.6367	11.5605	11.5552	11.5387	11.7904	13.0289	13.4577	13.0433	13.4334	13.0154	13.2019	12.9604	13.4982
SNOG_12273	12.7624	12.3233	12.1184	12.2764	12.8255	12.8934	12.9441	12.5664	9.43047	9.13508	10.2074	9.59144	12.6744	11.8336	12.534	10.206
SNOG_13014	11.9122	12.1728	12.3788	13.0516	11.9553	11.8439	12.0139	12.2234	13.2497	13.237	13.2758	13.1769	12.9021	12.9699	12.9434	13.0058
SNOG_02567	7.55848	9.83494	9.48063	8.94705	7.49211	6.57819	6.67331	6.71355	14.2619	13.0948	14.2013	13.1118	13.5763	12.7635	13.0174	12.6277
SNOG_07846	12.1409	12.4564	12.8447	13.2132	13.0669	12.8507	13.1541	13.355	13.0111	12.7448	13.0893	12.7172	12.1228	12.5451	11.9472	12.159
SNOG_13735	12.1892	12.3646	12.6438	12.7699	13.2476	13.2149	13.2774	13.4466	11.6628	11.1854	11.6067	11.4161	11.8417	12.2605	11.6694	11.9164
SNOG_13464	12.0049	12.032	12.145	12.2451	12.2726	12.1775	12.2187	12.1849	13.1464	13.0349	13.1795	12.8703	13.099	12.9315	13.2077	12.9374
SNOG_30029	11.8585	12.2208	12.4631	12.4664	13.0883	13.0283	13.1054	13.3217	12.0641	11.4124	11.9881	11.7769	12.0925	12.7054	11.7758	12.3712
SNOG_30791	12.0327	12.1598	12.1876	12.5505	11.4556	10.9774	11.0862	11.0258	12.3202	14.0324	12.2967	13.6028	12.6605	12.5562	12.6479	13.2948
SNOG_15249	12.2765	12.197	12.1178	12.5683	11.742	11.6644	11.618	11.6793	12.8735	13.3285	12.8283	13.0835	12.8069	12.8425	12.7943	12.851
SNOG_12995	11.2044	11.8069	11.3263	11.532	10.4562	10.7598	10.4012	10.1404	12.743	12.0024	12.805	12.1557	14.2654	13.8851	14.5976	13.8545
SNOG_15329	12.4105	11.8485	12.0611	11.4232	13.069	13.0477	12.9785	12.5077	7.77593	8.51869	7.96208	8.45913	8.93022	10.0216	8.7729	9.55631
SNOG_04253	12.232	12.4695	12.5042	12.2205	13.1823	13.4378	13.3038	13.0789	12.8098	12.57	12.7512	12.5457	12.5908	12.4783	12.2365	12.8527
SNOG_01984	11.2083	11.2358	11.2928	11.9395	10.0994	10.2639	10.3471	10.2763	12.1151	13.3674	12.1586	13.4679	13.0872	13.1349	12.7539	13.1732
SNOG_09006	9.64614	9.89165	9.61707	9.75767	9.62791	9.89882	9.73541	9.43264	12.906	12.4782	12.8878	12.5825	13.4752	13.8643	13.087	13.4666
SNOG_04854	5.68985	6.84326	5.76743	7.45994	6.41786	5.89599	4.79328	4.9158	12.4128	13.7803	12.3865	13.8002	13.7201	13.8709	12.6233	13.3295
SNOG_14234	14.705	14.7246	14.2796	14.66	11.989	11.9926	11.8015	11.8187	8.02106	6.73201	7.98154	7.0476	7.6192	8.08674	7.99738	6.93764
SNOG_09417	12.0921	12.3752	12.5896	12.6694	13.1638	13.0868	13.2186	13.365	12.0342	11.4662	12.0036	11.6428	11.5962	12.0872	11.4637	11.9154
SNOG_02996	9.5197	11.4128	12.2063	11.7243	11.936	11.5416	10.0688	11.1626	14.2368	13.1923	14.2669	13.3899	13.5275	11.104	13.5713	12.9144
SNOG_14145	11.2582	11.3762	11.6284	12.7327	9.65877	9.84106	9.90026	9.88034	12.2548	14.2753	12.1288	13.7816	12.3447	12.5447	12.0169	13.4167
SNOG_02909	8.43574	7.79075	7.14641	8.23759	5.44069	5.47734	5.37872	5.40664	11.1501	12.8063	11.3173	12.9821	14.1526	13.1	13.3215	13.8749
SNOG_07604	9.99739	9.66314	9.69451	9.95593	13.5751	13.7868	13.4049	13.3233	9.99339	8.26448	9.56482	8.73653	12.736	12.7629	12.2436	12.5215
SNOG_07651	11.5242	11.6591	11.5661	11.5803	11.5946	11.7298	11.641	11.4089	13.7744	13.737	13.7952	13.7674	12.7671	12.7861	12.8399	12.7304
SNOG_01277	11.1648	11.3748	11.3943	11.8025	11.8888	11.6845	11.6899	11.935	12.4559	13.1205	12.4708	13.2077	13.2582	13.3253	12.7916	13.4229
SNOG_07991	12.0729	12.1373	12.402	13.1069	12.3576	12.3771	12.5052	12.5362	12.5566	12.5937	12.5726	12.6812	12.4395	12.8261	12.5399	12.7614
SNOG_16474	11.575	11.9719	11.8742	11.5765	12.0471	12.1992	12.1135	12.0218	13.0041	12.8591	12.978	12.9406	12.9676	13.2561	13.0513	13.1082
SNOG_00322	12.6606	12.4564	12.5988	12.4349	12.6418	12.6453	12.6451	12.4893	12.6248	12.2074	12.7294	12.1713	12.7478	12.5332	12.9272	12.5052
SNOG_07548	12.7551	13.5749	13.8001	13.9879	13.2691	13.3646	14.0297	14.1989	9.80131	9.3685	9.92413	9.57458	9.87629	9.7617	9.71815	9.62892
SNOG_02834	12.0038	12.0993	12.1882	12.2172	12.3095	12.2877	12.3789	12.357	13.0877	12.8979	13.0024	12.8738	12.8744	12.7961	12.977	12.7876
SNOG_16503	13.0346	13.0394	13.0376	13.176	10.2581	10.2209	10.2955	10.3606	12.5416	13.7631	12.6673	13.5856	12.5978	12.117	12.479	12.7206
SNOG_13390	10.7561	11.1345	10.784	12.1328	11.5949	11.6959	11.7334	11.6446	11.9687	11.4706	11.8322	11.8802	12.9013	12.8487	13.1324	13.1641
SNOG_03507	12.0217	12.1287	12.1375	12.0247	12.0145	11.8515	11.8626	11.7817	12.9533	13.1169	12.9429	13.0108	13.0735	12.9781	13.1077	12.8212
SNOG_15547	12.2727	11.9445	12.1146	12.2986	11.5686	11.5342	11.5669	11.4227	12.8741	13.5508	12.8774	13.22	12.7603	12.4995	12.7373	12.7057
SNOG_02141	12.1152	11.8322	11.8727	12.8248	11.4707	11.5752	11.6759	11.6421	12.6742	12.7603	12.5702	12.7841	12.9128	13.0616	12.9709	13.1078
SNOG_00319	11.602	11.9772	11.9356	11.9637	12.1853	12.2282	12.2405	12.3442	12.948	12.7167	12.9102	12.8044	12.9081	12.942	13.0808	13.0406
SNOG_00220	13.0521	12.7869	12.6632	12.9917	11.2361	11.0574	10.8311	11.032	12.702	13.3314	12.5583	13.1245	12.0514	11.5969	12.2863	12.3139
SNOG_07434	11.627	12.1009	12.2675	12.2035	12.6058	12.6776	12.6852	12.8822	13.0685	12.574	13.0111	12.733	12.2487	12.7076	12.1677	12.505
SNOG_03154	12.0535	12.2779	12.5125	12.5518	13.0161	13.0298	13.0584	13.3404	11.8973	11.2444	11.851	11.6935	11.989	12.4954	11.7784	12.0964
SNOG_01596	11.0541	11.5269	11.5791	12.2632	11.5804	11.6347	11.625	11.7698	12.5191	11.8807	12.2516	12.0261	13.5964	13.5995	13.5891	13.3656
SNOG_02137	10.3869	11.8825	12.0532	12.1929	10.7302	10.4368	10.9504	11.2277	12.9004	13.1879	12.9041	12.9198	12.5953	11.9907	13.2703	12.8298
SNOG_14152	10.7956	11.798	11.7026	11.9969	9.4882	9.12361	9.51003	9.44769	13.2	13.5869	13.1652	13.3602	12.5175	12.2052	12.9173	13.4785
SNOG_11611	12.0016	12.1319	12.3638	12.5588	13.0589	12.9495	13.0356	13.2282	12.0817	11.3974	12.0728	11.7247	11.8726	12.387	11.8361	12.2102
SNOG_08285	9.11551	8.22877	6.66085	7.16669	5.41245	5.58053	5.37872	4.96187	7.91484	6.4509	7.97767	6.66885	7.04712	6.51369	8.336	8.36771
SNOG_02789	11.5946	10.974	10.9235	11.5563	9.35538	9.77979	9.78608	9.52398	12.6391	12.4385	12.1648	12.4266	13.4614	13.2142	13.7155	13.7773
SNOG_09681	11.9465	11.9945	12.1717	11.7874	12.8624	13.0783	13.0891	12.9856	11.2953	11.594	11.3215	11.6721	12.0607	13.5614	12.1667	12.9154
SNOG_08948	11.4764	11.9868	11.9034	11.8949	12.1481	12.3348	12.2733	12.404	12.6089	12.7269	12.454	12.8368	12.7541	13.2186	12.611	12.9957
SNOG_01782	11.432	10.974	11.2711	11.9704	10.7347	10.6631	10.9439	10.7407	11.8669	13.4221	11.6781	13.2026	12.6724	13.286	12.6194	13.7248
SNOG_05740	11.8079	11.9436	11.8697	11.9366	11.5096	11.8334	11.4621	11.268	12.2939	12.9204	12.3139	12.6708	12.8296	12.989	12.6862	13.2535
SNOG_03449	11.9347	12.1774	12.1955	12.0044	12.2211	12.2973	12.2756	12.2156	12.9228	12.5819	12.904	12.6087	12.8109	12.8973	13.1257	12.8094
SNOG_09286	12.0953	12.4119	12.621	12.7528	13.2752	13.0802	13.1494	13.4133	11.2417	11.0645	11.1875	11.3434	10.9729	11.6474	10.8397	11.2723
SNOG_30077	9.09029	9.51696	9.74171	9.87253	13.3605	13.4397	13.586	13.5884	8.69852	8.7074	8.70143	8.65237	9.32723	9.226	9.42594	9.38963
SNOG_06084	8.12305	7.92814	8.89518	9.88068	8.2189	8.21775	8.73557	8.5056	13.0907	13.3633	13.1007	13.3657	12.9306	12.82	12.9847	12.4584
SNOG_05639	10.3378	10.8033	10.922	10.638	11.7759	11.6701	11.5329	11.758	12.4975	12.2581	12.2798	12.2237	13.8932	13.8559	12.9435	14.0275
SNOG_07534	10.4609	10.4119	10.2318	10.795	10.1948	10.1932	10.1537	9.81399	13.7763	13.2962	13.3852	13.272	13.3375	13.2545	13.4883	13.3563
SNOG_01275	12.0804	12.0219	11.77	11.6582	11.6429	11.8193	11.8026	11.5283	12.1178	12.5307	12.1692	12.6147	13.2804	13.3393	13.0142	13.3998
SNOG_07047	8.85095	9.84263	9.82858	9.44762	9.26413	9.07249	9.10606	9.17865	12.7528	11.1792	12.1658	11.4978	14.9	13.7795	13.5026	14.8134
SNOG_14003	12.3561	12.3274	12.5207	12.7561	11.39	11.4849	11.2761	11.2693	12.364	12.3345	12.3028	12.2802	13.4742	13.3146	13.3173	13.5896
SNOG_14361	10.8491	13.0976	13.0716	13.1941	10.792	10.4692	11.3981	11.6353	12.8316	12.9266	12.8207	12.745	12.3648	11.7124	12.724	11.9223
SNOG_04409	6.04753	9.14611	8.5377	8.7382	8.5023	7.83126	7.05251	7.61393	13.9566	13.4324	13.9599	13.4088	13.6832	11.4034	13.5997	13.1669
SNOG_02003	12.0974	12.2758	12.4454	12.4446	13.0662	13.0649	13.1209	13.2433	11.9104	11.1979	11.9193	11.4306	11.8604	12.4624	11.5484	12.0842
SNOG_03174	13.4595	13.3358	13.4463	13.7159	11.38	11.2416	11.2456	11.563	11.0003	13.0582	10.9954	12.6544	12.2811	12.3292	12.3204	12.3345
SNOG_04757	11.9253	11.6764	11.791	11.7656	11.0513	10.6643	10.8647	10.995	12.4022	13.3215	12.6265	13.1932	12.8527	12.5326	12.7755	13.1066
SNOG_00557	11.9488	11.2003	11.5856	11.3517	13.5662	13.9737	13.8156	13.6586	6.09927	5.64959	5.74357	5.75883	5.58771	5.25891	5.65652	5.72561
SNOG_00421	12.7684	12.9874	13.1294	13.4161	12.9988	13.0455	13.1132	13.2974	11.2907	10.8612	11.2849	10.9071	11.51	11.9047	11.1642	11.4761
SNOG_12581	11.9982	12.0177	12.0777	12.3871	12.1194	12.0408	12.0069	12.0583	12.8323	12.7856	12.9174	12.7801	12.6149	12.6008	12.8736	12.8228
SNOG_15381	12.5049	12.5655	12.7625	13.1199	12.3916	12.4656	12.5368	12.6428	12.4931	12.0615	12.5115	12.1878	12.5039	12.6101	12.5405	12.3798
SNOG_12036	10.6365	10.8593	10.8623	11.3235	9.86109	10.9726	10.3842	10.053	12.0705	12.2577	12.2692	12.3305	13.645	13.5004	13.3171	13.3078
SNOG_08374	11.93	12.1933	12.187	12.2601	12.0766	12.2551	12.2485	12.1793	12.6605	12.6186	12.5426	12.7732	12.5747	12.8219	12.7706	12.6562
SNOG_00472	11.8795	12.1583	12.36	12.5377	12.9327	12.8915	13.0135	13.1797	12.1029	11.2388	12.0845	11.6155	11.7371	12.1175	11.7349	11.9859
SNOG_10695	11.6843	9.96747	11.6149	10.3575	14.1622	14.2505	14.4605	13.9375	6.3978	6.64838	6.40309	6.32181	5.82477	5.72673	6.1315	6.04219
SNOG_09723	12.2802	11.6924	11.5195	12.2841	13.2592	12.6558	12.3342	12.4249	11.6486	11.9142	11.9218	12.2221	13.0728	12.6401	12.8313	12.5364
SNOG_14474	10.1269	9.58733	9.27133	10.4232	13.3909	13.2452	13.4508	13.3789	8.52236	9.1443	8.65388	9.32292	12.5346	12.0398	12.7236	11.8617
SNOG_07213	12.4719	12.08	12.1159	12.2068	12.2523	12.1005	11.9623	11.9242	12.1573	12.2809	12.0214	12.1958	12.9569	12.5184	12.8209	13.1049
SNOG_08323	10.6652	11.3084	11.1811	10.905	10.5189	10.5239	10.3864	10.5048	12.2288	13.0006	12.298	12.7687	13.3805	12.7702	13.2115	13.1591
SNOG_13216	12.7322	12.9054	13.068	13.1539	11.3426	11.3494	10.9116	11.462	11.9099	12.3539	11.94	12.3738	13.2091	13.2477	13.0397	13.0655
SNOG_08012	11.6065	11.5529	11.6708	11.6499	13.2868	13.184	13.3306	13.1542	11.1624	11.516	11.3093	11.3097	13.7159	12.8984	13.878	12.3729
SNOG_01276	8.64681	8.98153	8.78991	9.17653	9.35538	9.33128	9.23776	9.18834	11.6886	13.2394	11.7529	13.3956	13.2962	13.4174	12.5659	13.8332
SNOG_01494	10.9714	11.2532	11.4328	11.6499	11.2733	11.1743	11.1283	11.1267	13.2655	13.3153	13.2154	13.2114	13.4367	13.0093	13.1307	13.2236
SNOG_01400	11.8397	12.0193	11.9544	12.8979	11.2756	11.1638	11.4671	11.8569	12.7297	12.9326	12.6273	12.9381	13.2206	12.8632	13.272	13.3946
SNOG_09416	11.6168	11.7083	11.7212	11.1921	12.1385	12.1951	12.1115	12.1675	12.9235	12.4814	12.9603	12.5903	12.868	13.0047	13.0072	12.6778
SNOG_06435	11.8143	11.4784	11.531	12.2245	10.3948	10.4881	10.4435	10.2355	11.8539	11.9686	11.9236	12.1691	13.1748	13.0783	13.0853	13.3645
SNOG_08367	12.8779	12.9241	13.1545	13.9116	12.5425	12.5147	12.7903	12.8694	12.0058	11.8096	12.0235	11.836	12.0114	12.0176	11.9579	11.7329
SNOG_14016	12.1833	12.2435	12.2948	12.2003	12.3227	12.3348	12.361	12.2692	13.1267	13.1445	13.1506	13.1702	12.8631	12.9751	12.8825	12.8759
SNOG_02749	11.6574	11.7436	11.623	11.6689	11.9754	12.0182	12.0485	11.9352	12.8513	12.5868	12.8122	12.6846	13.0131	12.8245	13.0917	12.7783
SNOG_01233	12.1471	13.513	13.7024	13.6516	13.1458	13.1562	13.594	13.9196	10.4479	9.85618	10.4475	9.63837	10.3656	9.69107	10.1648	9.77858
SNOG_02819	11.4813	12.6028	13.2479	14.4004	11.4242	11.0633	11.7407	11.8191	12.8013	13.1162	12.7608	12.7344	11.9734	12.0582	11.955	11.8784
SNOG_12624	12.6648	12.5603	12.6024	12.6179	12.8296	12.4159	12.5155	12.4971	12.5406	12.7401	12.6374	12.4345	12.3838	11.9748	12.267	12.2681
SNOG_12666	10.6961	11.2152	11.2161	11.6427	12.0623	12.4136	12.321	11.7852	13.243	13.0808	13.2847	13.0682	12.3644	12.6167	12.16	12.8387
SNOG_06282	11.7766	11.8206	11.7886	11.9666	11.2521	11.3469	11.3013	11.1057	12.7958	13.321	12.8818	13.1007	12.7889	12.605	12.586	12.7392
SNOG_06555	13.1029	12.9295	13.1119	13.8011	12.4021	12.4016	12.5353	12.4519	11.8236	12.1487	11.8516	12.0158	12.0167	11.6624	11.973	12.0276
SNOG_10273	9.79394	10.7388	10.7332	10.4806	10.6797	10.7988	10.6144	10.7031	12.9594	13.5178	12.9599	13.5436	13.0287	13.0548	12.9125	13.3616
SNOG_30049	7.72203	7.77463	7.37236	7.97214	7.61466	7.63466	7.87733	7.87456	13.049	13.7738	12.859	13.4932	11.6828	12.0382	11.8099	11.5674
SNOG_10230	11.9512	11.901	12.0684	12.5403	10.9086	10.962	10.9048	10.612	12.7645	13.2698	12.7216	13.1636	12.6587	12.4961	13.0076	12.7076
SNOG_10653	11.7845	11.859	11.7902	11.6782	12.2416	12.433	12.3477	12.296	12.7577	12.1331	12.7517	12.2998	13.0175	13.3002	12.9672	12.8916
SNOG_01593	11.2936	11.5564	11.7627	11.7072	11.5326	11.195	11.3001	11.5893	13.3421	12.9118	13.3495	12.8208	12.5529	13.4568	12.4252	12.9094
SNOG_01513	11.7024	11.8982	11.9407	12.1293	12.0225	11.955	12.1151	12.0682	12.7661	12.7947	12.7592	12.7035	12.5807	12.4687	12.6447	12.6461
SNOG_01446	11.905	12.2529	12.4555	12.1962	12.9139	12.821	13.0709	13.1319	11.9967	12.1277	11.9824	12.0787	11.8875	11.8923	11.971	12.2113
SNOG_10691	11.9914	12.25	12.1803	12.3538	12.0949	12.1324	12.1511	12.0402	12.5967	12.5692	12.6292	12.4696	12.5129	12.4948	12.5774	12.5071
SNOG_15247	12.9967	13.2276	13.4572	13.9636	12.6852	12.5643	12.7256	12.9512	11.3333	10.7861	11.3589	10.8278	11.8493	11.9156	11.3423	11.6018
SNOG_12477	10.8059	10.8986	11.1123	11.7863	10.4756	10.8855	11.0281	11.1597	12.842	11.5118	12.58	12.0114	13.9732	14.0367	13.3271	14.402
SNOG_10295	9.07323	9.39144	8.93057	9.01537	6.48648	6.87957	6.51107	6.42112	11.912	12.8721	12.174	12.9092	12.6851	12.99	12.5085	12.3657
SNOG_06079	12.9058	13.4265	13.3224	13.0233	10.8111	10.7775	10.4606	10.6445	10.6788	13.0917	10.8908	13.008	12.3675	12.7044	12.0745	13.4452
SNOG_00761	12.5994	12.7367	12.7916	12.9351	12.6161	12.3502	12.4535	12.49	12.2323	12.1175	12.3007	12.1134	12.5711	12.5536	12.6103	12.0395
SNOG_05097	12.0589	11.9781	11.9764	12.5078	11.5881	11.6695	11.6667	11.4686	12.4634	12.8004	12.4811	12.7083	12.671	12.4879	12.6494	12.5652
SNOG_01479	11.5037	12.6517	12.8839	13.3574	12.5437	12.5293	13.1285	13.702	11.8532	11.743	11.9233	11.8243	11.6361	11.8523	11.7143	11.8975
SNOG_09245	11.7217	11.8079	12.1043	12.2237	12.7497	12.5767	12.6043	12.8711	12.2124	11.5907	12.2345	11.8328	12.3077	12.7347	12.0502	12.5555
SNOG_09292	12.4265	12.2793	12.2767	12.2396	12.6269	12.3408	12.5608	12.5163	12.34	11.8846	12.4081	11.7388	12.7694	11.8801	12.9533	12.6372
SNOG_08221	10.1555	9.9064	10.6806	11.359	11.3751	11.1142	11.901	11.588	12.6529	12.6095	12.7051	12.4497	12.207	12.5746	12.2859	12.7433
SNOG_09790	10.7453	11.0307	11.1564	11.1523	11.5116	11.3379	11.3252	11.4396	12.6845	13.1165	12.7403	13.164	12.9393	12.9304	12.8632	13.1283
SNOG_01247	12.4457	12.3626	12.6684	12.7874	13.161	13.0847	13.2706	13.5228	10.8514	10.6831	11.0015	10.7469	10.9345	11.5438	10.8094	10.5249
SNOG_06760	11.4893	11.8274	11.6524	12.1302	11.7805	11.5812	11.5972	11.789	12.3326	12.2861	12.1705	12.2472	13.3298	12.9527	13.2794	13.3797
SNOG_10574	8.90982	10.3539	10.3409	10.2609	8.45427	8.26262	8.5477	9.0249	12.3854	13.3619	12.2901	13.353	13.118	12.7498	12.5368	13.5707
SNOG_16547	12.11	12.2038	12.4469	13.069	12.5456	12.5031	12.7459	12.9372	11.3051	11.1948	11.4272	11.4829	12.4159	12.763	11.7362	12.5165
SNOG_04399	11.9708	12.0913	12.3957	12.6258	12.958	12.8862	12.9074	13.0994	11.8306	11.2928	11.8452	11.521	11.598	12.1132	11.5004	11.7303
SNOG_07569	11.8535	11.9166	11.8085	12.9531	11.5096	11.1435	11.3977	11.4914	12.1625	13.1267	12.3042	13.0294	13.0407	13.1598	12.4487	12.9114
SNOG_13933	11.3459	11.5125	11.676	11.5765	11.5579	11.4862	11.5949	11.6603	12.5386	12.9108	12.5471	12.7708	13.859	13.4653	13.0778	13.7784
SNOG_02906	9.71371	10.0056	9.85028	10.0421	11.0853	11.2432	11.0677	11.3034	12.6326	12.7477	12.3533	12.633	13.4689	13.3673	12.8263	13.7486
SNOG_07453	11.5796	12.0023	12.0343	12.2686	11.3722	10.9207	11.0414	11.0814	12.7867	12.9198	12.8694	12.7515	12.7287	12.6802	12.6367	12.7345
SNOG_06832	12.3605	12.194	12.5309	13.1134	11.8046	11.7994	12.1416	11.9949	13.0551	13.0449	13.0563	12.8681	11.9121	11.9556	12.2365	11.8431
SNOG_09012	11.861	12.0913	12.315	12.5601	12.8175	12.7408	12.7684	13.0757	11.7714	11.0694	11.7464	11.4801	11.9457	12.4645	11.7726	12.2059
SNOG_14155	10.4543	11.3722	11.4369	11.5601	9.53885	9.19621	9.56251	9.31377	13.0386	13.1057	12.9809	13.0275	12.3877	12.1852	12.8982	13.1535
SNOG_06665	12.6142	12.1812	12.2402	12.3457	12.5313	12.2604	12.4741	12.4563	11.8977	11.653	11.9115	11.6463	12.5405	12.3237	12.4106	12.4099
SNOG_12617	11.905	11.8341	11.7926	11.61	11.9302	11.9228	11.9355	11.7056	12.7984	12.4957	12.8318	12.5647	12.8567	13.0405	13.0779	12.8085
SNOG_08459	12.2079	12.1475	12.1931	12.3031	12.1714	12.0108	12.064	11.9257	12.0555	12.3929	11.9156	12.3334	12.4846	12.2802	12.2344	12.5929
SNOG_11453	13.1715	13.7069	13.8523	14.2366	11.104	10.6826	11.2257	11.7696	9.73045	11.6636	9.76907	11.3808	7.95544	7.4949	7.94238	8.3205
SNOG_06374	9.88467	10.8967	11.0453	11.2872	10.8747	11.0442	11.1873	11.7917	12.43	12.695	12.3301	12.6445	13.5204	13.4349	12.7514	13.7873
SNOG_08965	11.3155	11.7731	11.7035	11.85	11.7955	11.8523	11.914	12.1164	12.3758	12.7724	12.3847	12.8716	12.6806	12.7147	12.5748	12.8217
SNOG_06399	13.3868	12.2737	12.6853	12.2205	13.7234	13.7328	13.8734	13.5347	7.94034	8.99939	8.23265	8.98473	8.57435	8.86802	8.30734	8.61904
SNOG_05716	11.3548	11.6104	11.531	11.6511	10.5541	10.685	10.6334	10.5666	12.2701	12.5209	12.5471	12.697	13.3625	12.9207	13.1054	12.9068
SNOG_08234	12.3701	12.596	12.8412	13.4335	12.5337	12.2031	12.407	12.5337	12.3969	12.252	12.4355	12.1941	11.9154	11.9745	11.9245	11.6573
SNOG_13569	12.074	12.1397	12.5091	12.597	12.9539	12.8021	12.8824	13.0466	11.5835	10.9474	11.5556	11.2868	11.3432	11.9039	11.2816	11.5624
SNOG_16060	13.3152	13.1179	13.1342	13.2284	12.3713	12.1151	12.1049	12.2682	10.5283	11.3932	10.128	11.3198	10.8901	10.615	11.0738	11.7141
SNOG_08868	7.6309	7.77463	6.66085	7.98742	6.24186	6.37266	6.02697	5.78719	12.9495	12.2318	12.9621	12.3431	13.003	12.7533	12.9842	13.592
SNOG_05612	12.0083	12.0661	12.0518	12.0593	11.8128	12.0009	12.0663	11.8965	12.4606	12.4716	12.4645	12.4159	12.5303	12.6157	12.6444	12.6174
SNOG_03369	8.97559	9.15231	9.02088	9.1017	8.92237	9.794	9.40338	9.20753	12.3845	13.479	12.1346	13.2948	13.5909	13.5657	12.1737	13.9996
SNOG_02950	11.3118	11.7041	11.9501	12.4397	10.6176	10.52	10.5175	10.65	12.6508	13.0821	12.6955	12.8853	12.9647	12.6164	12.759	12.5471
SNOG_10008	12.7213	11.9552	12.0173	11.6665	13.6681	14.0407	13.5669	13.4338	10.4365	9.63091	10.488	9.82757	9.25035	8.3766	8.65009	9.06251
SNOG_02108	11.2411	11.4037	11.8172	12.5005	11.8467	11.7593	12.1006	12.2576	11.9987	12.0632	12.0123	12.1069	12.4473	12.5417	12.4077	12.5436
SNOG_13034	9.06462	9.37562	8.06038	9.24766	10.0776	10.5134	9.20764	9.59435	11.5909	10.7013	11.6209	11.4609	9.72102	11.055	9.75431	9.32353
SNOG_14979	11.2751	11.4585	11.3709	11.7095	11.6678	11.6022	11.6033	11.5531	12.4215	12.6947	12.3821	12.6558	12.7493	12.6781	12.7429	12.6243
SNOG_08557	11.7258	11.6828	11.706	11.7389	11.8376	11.8616	11.6664	11.5741	12.7561	12.736	12.7655	12.6319	12.758	12.8457	12.7516	12.6433
SNOG_13058	9.68594	10.3646	10.3431	11.0727	8.7998	9.07249	8.94088	9.1378	12.0066	13.4249	11.9496	13.2587	12.2705	12.7403	11.9989	13.5466
SNOG_02715	11.3281	11.3933	11.4225	11.0816	12.231	12.1984	12.1343	12.0096	12.6167	12.2592	12.6342	12.3504	12.7209	12.9177	12.5921	12.8936
SNOG_15384	11.6899	11.8485	11.9987	12.6294	12.0984	12.1501	12.1664	12.2394	12.3517	12.2933	12.3333	12.4048	12.458	12.6908	12.473	12.6279
SNOG_01992	12.1633	12.1287	12.187	13.0076	9.69242	9.78527	9.71653	9.64647	11.7377	13.3613	11.5084	13.1017	12.0528	11.795	11.9573	12.4935
SNOG_01747	11.5305	12.4157	12.3825	13.3283	10.5951	10.8053	11.4643	11.7529	11.5288	12.3032	11.6993	12.4924	12.5289	12.5937	12.1965	12.9549
SNOG_10438	12.3745	12.1451	12.1581	12.5051	12.0803	11.9639	12.1666	12.1885	12.0565	12.3303	12.0785	12.3655	12.31	11.8264	12.1422	12.7498
SNOG_06169	7.55848	7.50781	6.82553	8.03228	7.05767	7.0758	7.08297	7.10462	12.7662	13.3563	12.8199	13.6639	12.9067	12.6482	12.7179	12.6971
SNOG_10397	11.0278	11.432	11.4512	11.5294	11.199	11.4247	11.4639	11.4148	12.5438	13.088	12.4768	12.9448	12.4899	12.5719	12.4987	12.7812
SNOG_08274	9.11551	8.205	7.93763	7.41514	7.29173	7.46273	7.3494	7.40414	8.9548	8.98098	8.99255	8.85742	8.31852	7.83147	8.84433	9.05533
SNOG_08332	9.52598	10.0495	9.92227	10.3516	9.69127	9.67624	9.78268	9.63336	12.6949	13.2432	12.4814	13.2003	12.9475	13.0791	12.5705	12.7492
SNOG_10265	10.0977	9.45807	9.22935	9.23499	9.94627	9.80051	9.68289	9.9174	12.1119	12.812	11.9601	12.6923	12.9214	12.4357	12.8661	13.0409
SNOG_13932	11.9982	12.2558	12.3278	11.8818	11.66	11.6268	11.5777	11.4009	12.8279	13.2648	12.9681	13.1376	12.9764	13.0188	12.5299	12.6797
SNOG_15908	13.0657	12.3937	12.6619	12.4098	12.5186	12.668	12.8396	12.7146	9.90974	10.3078	9.7146	10.2014	10.5268	10.6222	10.6076	11.5745
SNOG_08478	10.4997	9.72688	9.89271	10.5229	12.419	12.4291	12.7269	12.9705	10.889	10.4423	10.8593	10.83	13.0703	12.8759	13.3119	13.0542
SNOG_04313	11.4519	11.8656	11.8483	12.0753	12.2017	11.9853	11.9535	12.1442	12.5639	12.5077	12.5663	12.5985	12.4289	12.5476	12.7031	12.4596
SNOG_08656	11.3758	10.3458	11.4121	10.4913	13.3496	13.7501	13.7216	13.0801	5.07731	5.18223	5.53407	5.24124	5.58771	5.82208	5.89699	5.85799
SNOG_01892	9.36014	9.54552	9.63147	9.80985	9.27644	9.13396	8.99481	9.1911	12.1892	12.7895	12.1074	12.6676	13.8413	13.3542	12.9394	13.6521
SNOG_14343	12.1562	12.149	12.3546	13.2308	12.0174	11.9329	12.1478	12.0609	12.0551	12.2398	12.0773	12.3116	12.6303	12.6076	12.4106	12.3241
SNOG_07227	9.14846	9.42258	9.40723	10.1506	8.6206	8.68802	8.3894	8.21107	11.6304	13.2809	11.7813	13.0467	13.2867	13.3945	13.0515	13.5736
SNOG_12929	10.2072	10.285	10.3861	10.782	9.90629	9.7089	9.94149	9.8649	12.235	12.9062	12.3387	12.939	13.373	13.0005	13.0094	13.1957
SNOG_20162	11.5644	11.5854	11.8172	12.8536	11.4976	11.5903	11.7219	11.6915	12.2187	12.5454	12.2765	12.6503	12.5942	12.8125	12.4609	12.8642
SNOG_11368	9.39487	9.51214	9.72838	10.437	9.07812	8.28764	8.58729	8.77578	12.3837	13.1581	12.3642	13.0876	13.1033	12.9262	12.7075	12.6746
SNOG_14499	11.9743	11.9111	12.0105	11.6899	11.6901	11.6824	12.0154	11.6845	11.9717	12.3632	11.9735	12.2085	12.1756	12.0896	12.0139	12.3431
SNOG_00841	12.2699	12.3592	12.9114	13.7188	10.8085	11.056	11.8991	11.6739	11.9846	11.9004	12.0139	11.7367	12.4911	12.2329	12.3696	12.3657
SNOG_15007	13.5043	12.8174	12.8004	12.0593	12.6725	13.0605	13.069	12.6244	9.49298	7.73695	9.62391	8.40425	11.8701	12.1086	11.4941	11.4734
SNOG_00559	11.5765	10.7264	11.7212	10.9866	13.7913	13.5746	13.7678	13.8015	7.61286	6.78176	7.82644	6.68903	7.3979	6.85515	7.06393	6.93764
SNOG_10217	10.451	10.1736	10.4585	10.5589	10.4514	10.9371	10.774	10.3229	9.73873	9.69876	9.69715	9.76379	10.5204	10.3477	10.1757	11.4449
SNOG_14342	11.5871	12.0775	12.4586	13.0543	12.2274	12.0992	12.8935	13.0298	10.6783	11.3909	10.7217	11.495	11.8782	12.4591	11.3312	12.5128
SNOG_02167	11.5811	12.4867	13.1669	13.9831	11.6369	11.1358	11.6454	11.9234	12.7919	12.8269	12.7933	12.5048	12.0436	11.9562	12.0694	11.6738
SNOG_15651	12.5049	11.8741	11.9071	11.49	12.7067	12.9639	12.8908	12.5046	6.45204	8.0129	6.55231	7.71836	7.27263	7.8513	7.34722	7.23421
SNOG_05717	11.1261	11.2503	11.4027	11.4725	8.88669	8.4264	8.51247	8.32873	11.521	12.9392	11.7613	12.7811	13.3107	12.7462	13.0167	12.9637
SNOG_10352	11.822	12.0177	12.1437	12.345	12.7556	12.8183	12.9549	13.0933	10.5157	10.3338	10.4145	10.4801	11.0829	12.72	10.8917	11.7995
SNOG_06666	10.3343	10.4701	10.354	10.0565	10.5578	10.7452	10.5592	10.4954	13.3993	12.9854	13.3884	13.2537	11.8872	11.7191	12.2443	12.0596
SNOG_13326	12.6505	12.6468	12.7311	13.0159	12.0554	11.7613	11.8778	11.881	11.8345	12.297	11.8953	12.1237	12.2471	11.9261	12.287	12.0824
SNOG_15719	11.605	12.1629	12.2807	12.8504	12.0004	11.9697	12.0156	12.3365	11.8202	11.8747	11.8646	11.885	12.6511	13.1828	12.5976	12.6056
SNOG_13475	11.2582	11.7072	11.7009	12.0257	12.181	12.0808	12.2357	12.4009	12.1704	12.2096	12.1008	12.2362	12.1024	12.3493	12.0976	12.1346
SNOG_03340	11.861	11.7498	11.9565	12.1723	12.2676	12.239	12.2858	12.4172	11.4722	11.8414	11.6414	12.053	12.4854	12.9006	11.7064	12.6923
SNOG_01381	11.77	12.2097	12.1748	12.2333	10.7447	10.6815	10.3562	10.7011	12.3448	13.0061	12.3244	12.8742	13.0533	12.6489	13.1212	12.6959
SNOG_12489	11.0432	10.9314	11.2101	11.1823	11.2606	10.8545	10.9136	11.0297	12.7134	12.5426	12.6619	12.447	13.5792	13.1599	12.6653	13.5542
SNOG_07124	11.7581	11.7188	11.7578	11.6759	11.8238	11.6603	11.7673	11.7627	12.7013	12.2541	12.6905	12.2262	12.7501	12.5851	13.0475	12.5372
SNOG_11719	12.769	12.6996	12.7948	12.621	12.7552	12.801	13.0715	12.9357	10.7664	11.5809	10.9187	11.3744	11.207	11.7928	10.857	11.7027
SNOG_06035	11.5705	11.686	11.5605	11.6559	10.7375	10.8916	10.8223	10.6827	12.2172	12.7769	12.0349	12.5613	12.9375	12.7157	12.4722	13.4881
SNOG_05977	12.7417	12.9465	13.053	13.5117	10.5376	10.9143	10.9017	10.6535	10.746	11.9681	10.7354	11.8952	12.1374	11.5028	11.2971	11.9793
SNOG_14766	7.3449	10.6342	10.5217	9.73086	10.0942	9.54928	7.23948	8.62883	13.3509	13.0654	13.3311	12.8857	13.0775	11.8086	13.1289	12.7575
SNOG_03054	11.5305	10.8838	10.9014	10.4563	11.5332	11.2472	11.2693	11.0013	11.2263	11.5689	11.2803	11.8944	12.127	12.055	11.7859	12.9525
SNOG_06089	10.927	10.7934	11.0653	11.0512	9.99915	10.3118	10.0002	10.0711	11.7359	11.0919	11.3933	11.3893	13.5167	13.2939	13.4479	13.6188
SNOG_01257	10.4344	10.7223	10.9667	10.7907	12.3995	12.29	12.4874	12.3941	10.6196	12.0178	10.6467	11.83	11.6786	11.1264	11.5381	12.1657
SNOG_04533	8.10631	8.88787	8.66233	9.29116	8.26918	8.5759	8.41311	8.24873	11.4769	11.6814	11.6051	12.0947	13.1785	13.546	12.8069	13.4583
SNOG_08437	10.8959	11.3682	11.5358	11.062	11.892	12.021	11.9132	11.9191	13.0548	12.7143	13.0853	12.7903	12.2989	12.6697	12.3197	12.6249
SNOG_03533	12.2454	12.263	12.1425	12.1242	12.572	12.766	12.6726	12.368	11.6755	11.8482	11.6641	11.9492	11.5303	11.8956	11.7068	11.9799
SNOG_07423	11.9098	12.0661	12.3952	13.0682	11.7242	11.5888	11.8303	11.878	12.7562	13.0267	12.788	12.9696	11.792	12.0301	11.8112	11.7984
SNOG_00081	11.6212	10.3832	11.27	10.7623	13.2623	12.9535	13.3647	13.4605	5.91734	5.94942	5.84436	5.98916	7.545	7.28335	6.95495	7.12683
SNOG_08858	12.5807	11.4858	12.0491	11.7601	13.4905	13.7923	13.8867	13.59	7.90006	8.54123	7.84784	8.1954	8.47544	8.32455	8.49053	8.57285
SNOG_01832	9.05596	10.7654	11.4266	10.8747	10.9316	10.6756	9.54389	10.5186	13.0698	12.6989	13.0786	12.7958	13.6595	11.691	13.6017	12.935
SNOG_30661	11.8965	11.765	11.8735	12.4112	10.9657	10.9893	11.0185	10.9736	12.0612	12.7591	11.9737	12.6037	12.7204	12.5826	12.6976	12.6776
SNOG_30303	9.10715	9.4277	9.24816	9.1362	9.55786	9.44371	9.40338	9.27533	12.9932	12.6469	12.7176	12.8479	13.2794	13.41	12.6461	13.5164
SNOG_15653	11.2005	11.5161	11.3007	11.2887	11.1435	10.7615	10.7241	10.9044	13.0188	13.8399	12.9699	13.3896	12.4185	12.5905	12.2656	12.3984
SNOG_12015	10.7264	10.8838	10.6384	11.0109	10.549	10.7802	10.7557	10.6263	11.8429	12.3126	11.7042	12.273	12.9865	12.8961	12.6637	13.6648
SNOG_05620	11.9001	11.6171	11.5745	11.2003	11.6676	11.4383	11.4124	11.3587	12.5792	12.7258	12.6005	12.5859	12.6437	12.5504	12.5491	12.5023
SNOG_14424	12.0589	11.8079	12.3228	12.6735	10.6314	10.6637	11.2922	11.0013	12.4931	12.7305	12.4172	12.3989	12.2514	11.6596	12.1528	11.9903
SNOG_02166	11.7271	12.3897	12.9427	13.5914	11.7126	11.4056	11.7872	11.9527	12.6167	12.6222	12.5925	12.3919	11.9163	11.9109	11.8279	11.7004
SNOG_07166	10.2721	10.6778	10.8174	10.7711	10.561	10.4582	10.0937	10.2018	11.3777	12.4383	11.0964	12.5598	12.5791	12.5251	12.2614	13.3219
SNOG_02830	9.8146	9.86168	9.55802	10.0421	9.47492	9.75989	9.68046	9.50639	12.175	12.4351	11.9513	12.3657	13.604	13.487	12.6907	13.8946
SNOG_10641	12.09	11.8964	11.9918	12.174	12.1228	11.8774	11.8529	11.8842	11.8226	11.9653	11.8468	11.8778	12.3873	12.1521	12.443	12.4243
SNOG_04257	12.5814	12.408	12.448	12.7716	11.9268	11.6757	11.7824	11.7735	12.0612	12.2742	12.1218	12.1504	12.2391	11.9896	12.2177	12.0921
SNOG_14940	11.3245	11.2329	11.3163	11.2811	11.5974	11.7535	11.7034	11.5659	12.4512	12.3455	12.4688	12.4222	12.7687	12.8561	12.6403	12.8282
SNOG_07520	11.3513	12.0537	12.4646	13.6093	11.166	11.1634	11.7103	12.3076	12.9966	12.4231	12.935	12.3283	11.6649	11.6883	12.3891	11.7073
SNOG_11246	11.6702	11.7477	11.9672	12.0006	11.996	11.9447	12.0233	12.0268	12.6951	12.3234	12.7307	12.2645	12.4071	12.3547	12.5157	12.3834
SNOG_11621	12.1602	11.9658	12.2489	12.6829	12.5126	12.3742	12.4337	12.5675	11.5035	11.2529	11.6138	11.5321	12.2254	12.7086	11.5568	12.2436
SNOG_13944	9.73554	10.1613	9.93102	10.1506	10.8982	10.9964	11.0555	11.1499	12.2915	12.4986	12.134	12.6615	13.3802	13.4701	12.8889	13.792
SNOG_13833	12.0239	13.3385	13.7883	14.204	12.2347	12.3109	13.5151	13.902	7.70529	7.3622	7.83932	7.32545	7.77854	7.62201	7.67589	7.66138
SNOG_14589	10.9127	11.1594	11.1452	11.1971	11.7406	11.853	11.819	11.7123	12.2183	12.471	12.1972	12.4712	12.5919	12.4985	12.484	12.5579
SNOG_08086	11.8117	11.8862	11.9364	12.3428	11.6126	11.5746	11.6553	11.5943	12.3136	12.6874	12.3198	12.5608	12.3313	12.1384	12.3959	12.0812
SNOG_11021	11.2005	11.388	11.3152	11.1905	11.4634	11.4645	11.3556	11.1597	12.8746	12.9074	12.8988	12.8665	12.398	12.5035	12.5948	12.482
SNOG_13460	10.8007	10.9966	10.8393	10.2826	11.4131	11.1414	10.8507	10.574	13.235	13.2743	13.2659	13.0711	12.1082	12.2642	12.2593	12.488
SNOG_00174	12.0568	12.2	12.2977	12.6653	12.2215	12.1153	12.2199	12.3166	12.1063	12.0135	12.1715	11.9781	12.0739	12.1949	12.3153	11.826
SNOG_16108	10.7182	11.1792	11.111	11.3085	9.86414	9.84001	9.88026	10.0726	12.0652	12.6868	12.1749	12.645	12.9457	12.758	12.7908	13.0071
SNOG_00253	12.5057	12.8865	13.0726	14.2861	11.0691	11.4081	12.4506	12.5958	11.582	11.4852	11.563	11.5043	11.6935	11.5969	11.5219	11.3154
SNOG_08362	12.0665	11.795	11.8312	11.7776	11.7789	11.7115	11.6451	11.6583	12.1003	12.1687	12.1032	12.104	12.6465	12.1516	12.729	12.4269
SNOG_08152	12.0889	12.2822	12.3524	12.7699	11.7593	11.7743	11.9505	12.158	12.1643	11.7333	12.2829	11.7769	12.2684	12.1811	12.4844	12.0602
SNOG_13042	10.2305	11.4673	10.7564	10.4315	11.878	12.4149	11.6129	11.881	12.2629	11.8177	12.241	11.9562	11.0222	12.0004	11.0275	12.3664
SNOG_12730	12.0094	11.7477	11.8697	12.7002	10.1554	9.80051	10.0623	10.0462	13.3103	13.2615	13.3346	13.1939	11.395	11.7012	11.7813	12.3078
SNOG_13222	13.3607	15.3266	14.7101	13.3099	8.78264	9.7787	8.76807	7.11057	5.31755	5.39863	5.02322	5.27711	5.03473	5.12608	5.08023	5.43499
SNOG_03282	11.7621	12.9537	13.2134	13.6555	11.2684	11.3985	11.6123	12.319	12.5695	13.0247	12.5638	12.7598	10.9659	11.3422	10.8656	10.9558
SNOG_16016	12.1922	11.5681	11.8312	12.4013	12.2618	12.2345	12.4018	12.2259	9.95218	9.57477	9.35968	9.61192	10.325	10.0496	10.1315	10.8659
SNOG_04703	8.8409	9.63241	9.57301	9.50151	9.72081	9.37992	9.6962	9.76768	12.7211	12.0255	12.3421	12.0544	13.9381	13.2878	13.0898	14.1754
SNOG_06082	11.3844	11.5681	11.7137	11.8655	12.0133	11.8632	11.9176	12.0626	12.2303	12.3573	12.2747	12.3225	12.3185	12.3334	12.2672	12.5439
SNOG_07854	14.046	13.1107	12.8726	12.7928	11.8515	12.1672	12.0334	11.5534	5.81446	6.07422	5.82492	6.04024	5.82477	6.12211	5.83017	5.93052
SNOG_01471	12.5269	12.6358	12.865	13.3137	12.1203	11.9678	12.3484	12.1816	11.8197	12.4234	11.9085	12.1125	10.9787	11.1692	10.757	11.1273
SNOG_05978	11.2487	9.189	11.4723	9.96363	13.6562	13.6104	13.9745	13.5293	5.70109	5.76624	5.74357	5.97163	6.17017	5.47416	5.60122	5.54151
SNOG_02703	11.7661	11.5041	11.6647	12.0484	11.0468	10.9987	11.0949	11.1872	11.7852	11.7204	11.6608	11.6494	12.6699	12.5818	12.6199	12.9803
SNOG_05432	11.7052	11.9911	11.9721	12.3792	11.9158	11.9332	12.0407	12.049	11.4027	11.541	11.425	11.6577	12.2176	12.532	12.2897	12.3832
SNOG_05017	11.8053	11.838	11.8351	12.2301	11.8745	11.7518	11.8149	11.7842	12.3605	12.5782	12.2692	12.4282	12.0068	11.7056	12.0955	12.1158
SNOG_06247	10.3271	10.538	10.7481	10.541	8.83352	9.87435	8.66581	8.92904	11.3051	11.8868	11.6023	12.0527	12.7059	12.729	12.5332	12.6101
SNOG_00334	10.3163	10.9688	11.0851	11.8949	10.8342	10.9449	11.1469	11.2977	12.3269	12.4162	12.2827	12.3935	12.966	12.8553	12.6128	12.8305
SNOG_00366	10.8365	11.307	11.2619	11.3428	11.4972	11.3472	11.3495	11.5185	12.607	12.6841	12.6016	12.725	12.4101	12.4292	12.5554	12.4858
SNOG_10001	10.71	11.2832	11.2491	10.7038	10.8691	10.9479	10.8156	10.8414	12.4412	12.6258	12.4669	12.7326	12.7778	12.7877	12.945	12.7013
SNOG_02008	11.8547	11.765	11.9159	11.9599	11.9126	11.9315	11.9127	11.5997	12.0198	11.7652	12.009	11.773	12.7748	12.416	12.3559	12.2246
SNOG_08190	11.4337	11.6956	12.0397	12.1863	12.7113	12.5995	12.6756	12.8552	11.3227	10.6264	11.2775	10.8946	11.3432	11.6852	11.2398	11.4385
SNOG_00752	11.9777	12.1271	12.1178	12.7879	11.1224	11.3766	11.4248	11.2595	12.1369	12.5916	12.0451	12.5263	12.2555	12.2908	12.257	12.0126
SNOG_06418	11.8079	11.8476	11.7454	11.8143	11.6757	11.7281	11.7517	11.6103	12.4223	12.4814	12.4309	12.5039	12.1726	12.0658	12.1613	12.1252
SNOG_00316	10.506	12.5988	12.5256	11.8249	11.2548	11.2228	10.8474	11.7077	11.9898	11.6968	11.7529	11.919	12.2325	12.9851	12.2384	12.6408
SNOG_03173	12.074	11.2518	11.4703	11.5448	12.258	12.2198	12.2438	12.3864	7.47938	7.42487	7.57203	7.5192	9.93016	10.1553	9.42428	10.1454
SNOG_07407	10.3378	10.8593	10.3121	10.6665	8.40459	8.64519	8.09142	8.3659	12.8432	13.1319	12.9625	13.2977	12.8967	12.7747	12.4874	13.0312
SNOG_01805	11.7501	11.7711	11.7204	12.0238	10.7286	10.8597	10.6321	10.7284	11.7505	12.6652	11.7444	12.4962	12.4935	12.1711	12.4643	12.4455
SNOG_08700	11.7581	12.7107	12.6434	12.4245	12.1777	11.8323	11.7707	12.4054	11.29	11.6279	11.382	11.8417	11.9558	12.6528	10.8069	11.9602
SNOG_13723	12.0172	11.3998	11.795	11.5841	12.8406	12.888	12.834	12.8873	9.03268	8.54123	9.24899	9.38525	11.3103	11.2141	11.1971	11.4293
SNOG_16155	12.2387	11.3467	10.885	10.197	12.8938	13.7003	13.3156	13.098	6.3978	6.30503	6.26174	6.34807	6.09744	6.06788	5.98043	6.2566
SNOG_11248	12.0794	11	11.441	10.907	13.3423	13.6577	13.6604	13.1278	6.44137	6.41273	6.60546	6.295	6.28799	6.44712	6.62484	6.23858
SNOG_02139	11.738	11.8637	12.0105	12.2971	12.2892	12.1718	12.2212	12.3414	12.0203	11.6539	12.1047	11.7177	11.978	12.3885	11.8758	11.8462
SNOG_10497	12.6142	12.7557	13.0847	14.2687	10.8538	10.9032	11.2818	11.2539	10.7679	11.8829	10.8545	11.7532	11.5632	10.6907	11.0833	11.6071
SNOG_12690	10.4444	10.5545	10.6491	10.3458	10.864	10.5265	10.6118	10.9636	12.5423	12.1873	12.5338	12.1304	12.4774	13.2314	12.3432	13.143
SNOG_13300	11.4403	11.1282	10.6561	9.90087	11.8099	11.5724	11.4755	11.5154	12.1926	12.3596	12.2611	12.4445	12.5039	12.3712	12.1749	12.6828
SNOG_13188	12.3276	12.5462	12.6849	13.1526	12.7303	12.5541	12.7294	12.8967	11.2464	10.4907	11.2543	10.613	11.4315	11.677	11.0562	11.0686
SNOG_08443	12.4088	12.3785	12.7494	13.1293	12.2326	12.0465	12.3353	12.4595	11.9371	11.2427	11.9378	11.1635	11.6656	11.7127	11.78	11.5476
SNOG_02642	10.8033	11.2575	11.2803	11.2546	11.6168	11.5532	11.6119	11.6561	12.2369	12.3497	12.2372	12.4091	12.406	12.5379	12.3231	12.5532
SNOG_07428	11.4601	9.94264	11.7288	10.0052	13.8627	13.7741	14.0263	13.5073	8.04475	7.3876	8.14574	7.65005	7.16028	6.7829	6.87716	6.92693
SNOG_01654	12.2811	12.084	12.4025	12.3242	12.0066	11.9347	12.0924	12.0686	11.1831	11.3437	11.2447	11.057	11.3246	11.1509	11.9165	11.1968
SNOG_04698	11.3982	11.2108	11.1811	11.5952	11.4714	11.3101	11.3873	11.47	11.188	11.5583	11.3286	11.7058	12.9328	12.765	13.1218	12.7106
SNOG_10786	11.2972	11.471	11.4006	11.8531	11.2821	11.3196	11.3353	11.28	11.9993	12.2788	12.0552	12.3231	12.5889	12.62	12.522	12.4546
SNOG_09693	10.9223	10.4627	10.9667	10.8143	12.8062	12.7523	12.9242	12.9207	11.7237	10.6099	11.6575	10.7681	11.2908	11.0476	11.5149	11.468
SNOG_09848	10.6509	11.2063	11.0851	11.5665	10.5407	10.8372	10.795	10.5004	12.4888	12.8164	12.5297	12.6994	12.6463	12.6493	12.5796	12.569
SNOG_12611	10.74	10.6778	10.6667	10.4617	11.0133	11.0314	10.819	10.6455	12.4474	12.704	12.5173	12.681	12.6543	12.6812	12.3264	12.7716
SNOG_30529	11.2713	11.5576	11.6497	11.7765	11.7389	11.706	11.7001	11.9013	12.4978	12.7656	12.4204	12.8447	11.9885	12.2327	11.6493	12.2668
SNOG_11409	12.1643	12.2758	12.374	11.9238	11.5705	11.8094	11.2834	11.3651	11.6521	11.7342	11.5293	11.6938	12.7401	12.2109	12.5249	12.2507
SNOG_04674	10.6765	10.3673	10.3343	12.4349	8.96482	8.9292	8.94495	8.45134	11.3085	12.2624	11.7774	12.6058	13.0117	12.2478	12.6262	12.5765
SNOG_14362	10.4997	12.1033	12.292	12.3647	10.7291	10.5008	11.4461	11.6126	11.7449	12.1291	11.7813	12.0504	12.3372	12.4725	12.4654	12.7928
SNOG_05992	10.0419	9.4976	9.38191	10.0565	10.5318	10.3987	10.3161	10.5284	11.1932	12.2777	11.6496	12.5277	13.0678	13.2647	12.651	13.2214
SNOG_12754	12.1981	12.0661	12.0625	12.3604	11.6294	11.6591	11.4703	11.6749	11.7638	12.4143	11.789	12.1069	11.9954	11.8045	11.8788	11.9984
SNOG_00431	10.085	10.0056	9.66683	9.16989	11.2695	11.1913	10.7188	10.9019	12.76	12.568	12.832	12.7098	12.636	12.4084	12.2211	12.6015
SNOG_00120	11.0926	13.2121	13.3447	14.2148	11.7773	11.6489	13.0461	13.8859	9.64496	9.78257	9.52052	9.62332	9.39675	9.34194	9.40755	9.11174
SNOG_00590	12.2137	12.084	12.2807	12.7316	11.627	11.4788	11.5699	11.6195	11.9911	12.394	12.0317	12.2148	12.1101	11.6838	11.9118	12.2439
SNOG_05365	10.9942	11.8504	11.9262	12.1606	10.9523	10.832	11.2336	11.3724	11.9481	12.3925	12.0435	12.2173	11.8679	11.8894	11.6778	12.3318
SNOG_14006	11.0692	12.1606	12.1772	11.9159	11.5931	11.023	11.1817	11.3224	12.1001	11.511	11.5964	11.9297	11.9681	12.051	12.0472	12.5562
SNOG_12004	11.2844	11.4128	11.4562	11.2887	11.7672	11.7756	11.7284	11.812	12.3176	12.179	12.3553	12.3067	12.1915	12.3809	12.253	12.3567
SNOG_07915	11.2954	11.8389	11.8061	11.8788	11.8492	11.8069	11.8287	12.0547	12.1571	12.1242	12.0843	12.167	12.0263	12.2685	12.1394	12.1729
SNOG_01723	12.5112	12.4608	12.4631	12.7776	11.8293	11.7092	11.8066	11.7464	11.656	12.0532	11.62	11.9482	11.7582	11.3992	11.5968	11.5649
SNOG_13980	12.1673	12.1948	12.3349	12.5261	12.1021	11.9848	12.1548	12.1923	12.5669	12.4749	12.58	12.3766	12.1264	11.92	12.3719	11.8763
SNOG_07303	13.6107	13.5764	13.5041	13.9176	11.8722	11.8603	12.1727	11.7707	6.93611	7.19201	6.86078	7.31279	7.75137	7.63927	8.20613	8.15087
SNOG_00819	12.3508	12.285	12.642	13.2014	11.2946	11.4886	11.9861	11.8718	12.4869	12.2052	12.5528	12.2949	11.8214	11.8489	11.7771	11.826
SNOG_09179	11.575	10.9078	11.27	10.749	12.6834	12.8771	12.6857	12.3041	11.0964	11.457	11.1123	11.6382	11.3522	11.4813	11.04	11.7385
SNOG_03773	12.5949	12.5527	12.5178	13.0766	10.4783	10.6949	10.4312	10.6104	11.4904	11.7225	11.5293	11.7524	12.1668	11.9454	11.9908	12.0932
SNOG_00115	12.1521	12.1706	12.3377	12.966	11.1005	11.2228	11.0438	10.8462	10.9257	11.6604	10.7951	11.5639	12.8926	13.026	13.0942	12.8931
SNOG_06055	11.9846	11.8466	12.1197	12.3137	11.8515	11.754	12.0346	12.0759	12.2242	12.3096	12.3434	12.279	11.6202	11.4347	11.5408	11.2453
SNOG_14059	11.7871	11.9963	12.0835	12.131	12.2187	12.2377	12.3432	12.4476	12.4805	11.9971	12.5003	12.1816	12.3601	12.6843	12.1505	12.4162
SNOG_09741	11.8258	11.9001	12.0391	12.1139	10.6212	10.7786	10.8706	10.8588	11.3061	12.3059	11.4229	12.2708	12.3906	12.2872	11.9739	12.561
SNOG_01140	8.97559	9.42258	9.80972	9.69893	9.64579	9.69732	9.5913	9.71027	12.2618	11.2949	11.8143	11.4669	13.8726	13.4805	13.3915	13.6189
SNOG_00817	11.0947	11.1547	11.044	11.2436	11.3857	11.2248	11.1928	11.2105	12.6649	12.5639	12.6185	12.5869	12.5967	12.4779	12.4117	12.5206
SNOG_09680	11.2181	11.6721	11.8242	12.5038	11.1031	11.0601	11.404	11.4136	12.5747	12.6956	12.6113	12.5418	11.7733	11.6042	11.8463	12.0331
SNOG_03832	10.1515	10.4972	10.2575	10.7243	9.90727	9.68212	9.65342	9.51521	11.8109	12.1494	11.5976	11.9707	13.4416	12.9486	13.1527	13.3997
SNOG_03649	8.94777	9.37562	9.26673	9.59371	8.72988	8.83711	8.97308	8.78676	10.8881	12.5831	10.8017	12.6786	12.5454	12.8556	11.8417	13.424
SNOG_09955	8.28049	9.38091	9.0099	8.81693	7.6437	8.85392	7.45132	6.97321	12.1865	12.742	12.2124	12.6819	12.7764	12.8754	12.3542	12.7612
SNOG_14260	9.94213	10.4145	10.6892	11.1905	9.57289	9.58366	9.52367	9.52617	12.4338	12.5244	12.3732	12.4099	12.75	12.2713	12.6048	12.5545
SNOG_09664	11.8472	12.0134	12.0979	12.0457	11.999	11.8671	11.8456	11.9391	12.2218	11.8763	12.2696	11.9076	12.0162	12.0595	12.1687	11.9752
SNOG_16162	11.3281	11.7051	11.6769	12.1954	10.2605	10.7868	10.7194	10.3465	11.9062	11.8862	11.6899	11.8022	12.6173	12.5107	12.7378	12.4744
SNOG_15279	11.9546	11.3454	11.9034	11.7523	12.7664	12.5826	12.6907	12.8685	10.1505	8.96233	10.3579	9.7384	11.569	12.1816	11.7332	10.7931
SNOG_08076	11.7514	11.8759	12.1114	12.4725	12.0266	12.0383	12.1761	12.2789	11.9199	11.2895	11.9143	11.3426	12.1527	12.4547	11.9519	12.2384
[truncated: 12,879 more rows]
