# Supplementary material for: A specific fungal transcription factor controls effector gene expression and orchestrates the establishment of the necrotrophic pathogen lifestyle on wheat
Source: Sci Rep. 2019 Nov 4;9:15884. doi: 10.1038/s41598-019-52444-7 (PMC6828707; doi:10.1038/s41598-019-52444-7)
Supplement: Supplementary file 3 — Supplementary data S2 [file 41598_2019_52444_MOESM3_ESM.xlsx]

## Sheet: PC1-16
Treatment	Isolate	PC1	PC2	PC3	PC4	PC5	PC6	PC7	PC8	PC9	PC10	PC11	PC12	PC13	PC14	PC15	PC16
in planta	pf2-69	-70.4919	-35.5976	18.2773	33.0179	4.04587	18.5629	9.0152	-1.32176	2.04312	-3.83851	0.490409	-0.904328	1.11628	-0.338828	-0.169323	-5.00919e-14
in planta	pf2-69	-50.0065	-44.8061	20.2822	8.24774	-6.69166	-19.2126	-6.97233	-4.61565	-14.9711	-3.63875	-0.484309	-1.52556	-1.05947	0.186824	-0.0646777	-2.69125e-14
in planta	pf2-69	-58.5064	-41.2507	17.2673	-1.34763	-2.51668	-15.6799	-4.53069	5.47882	18.5833	1.72714	0.510616	1.0686	-0.00825971	0.131841	0.0317616	-4.0714e-14
in planta	pf2-69	-46.7215	-47.937	32.1051	-33.0257	4.56398	14.2651	4.03689	1.22857	-4.59314	6.12417	-0.206218	1.23718	-0.216378	0.19807	0.159052	-6.82831e-15
in planta	SN15	-90.8394	34.4086	-17.6891	3.82489	-0.889954	0.0156009	-1.98423	0.0994017	-1.97207	8.755	16.0341	-0.796213	-2.31184	1.52654	-0.831834	-2.32026e-13
in planta	SN15	-93.474	34.0109	-16.8244	6.8608	0.820349	-2.49655	-1.38815	-2.07184	-2.06568	11.9623	-10.3785	4.6284	6.02634	-2.30477	1.07905	-3.55951e-13
in planta	SN15	-98.6343	32.8802	-17.4888	-4.1518	2.94124	2.72331	-0.302551	1.54874	1.00523	-5.60346	-8.05468	-0.408878	-11.1058	3.03189	-0.332391	-3.02723e-13
in planta	SN15	-93.6401	30.0526	-14.5892	-15.7746	-0.189683	-0.216662	1.19721	0.218532	0.758146	-14.5786	2.57768	-3.38994	7.75424	-2.35952	0.0835693	-3.21597e-13
in vitro	pf2-69	70.8437	-16.4486	-34.9378	-1.24603	-20.1433	0.282634	8.04861	4.58037	-0.878657	0.953128	-1.46767	0.621465	-0.194354	-2.13762	-8.60104	1.95455e-13
in vitro	pf2-69	78.9693	-23.8873	-36.4361	0.25054	21.5242	2.11396	-9.32396	-3.10532	0.483334	-0.769963	1.55303	0.779954	-2.98475	-8.7767	0.949535	3.21562e-13
in vitro	pf2-69	69.8107	-16.7173	-35.3709	-1.16876	-19.4753	0.490446	8.24305	1.10581	0.013567	0.404821	0.524112	-1.15051	-0.682076	1.11177	9.06411	1.591e-13
in vitro	pf2-69	79.2476	-18.7976	-32.2211	0.0437583	17.3343	-0.0195293	-4.4573	-3.43375	0.364466	-0.158587	-1.10674	-0.9081	4.17818	10.3317	-1.55302	3.0624e-13
in vitro	SN15	76.1542	28.8246	31.2515	1.52356	-5.99789	5.28602	-9.06527	0.165791	1.82595	4.42528	-3.06264	-14.7997	0.282026	-0.913419	-0.293094	2.85803e-13
in vitro	SN15	74.0297	31.3065	30.702	-3.49755	6.40448	-9.99723	16.5911	-16.7049	3.27191	0.0580695	0.936053	1.7187	-1.44584	-0.700139	-0.6074	2.62651e-13
in vitro	SN15	72.7158	24.4527	28.0237	1.17896	-15.317	10.4194	-15.6125	-3.43991	1.21745	-4.5305	1.48784	10.7963	0.23482	1.05189	0.134562	2.19843e-13
in vitro	SN15	80.5429	29.5061	27.6482	5.26392	13.587	-6.53684	6.5049	20.2671	-5.08581	-1.29148	0.646922	3.03266	0.416847	-0.0394923	0.951131	1.63598e-13

## Sheet: PC variance
PC	prop_variance
PC1	0.708715
PC2	0.123259
PC3	0.0866475
PC4	0.0197869
PC5	0.0161565
PC6	0.0110102
PC7	0.00796816
PC8	0.00607999
PC9	0.00487684
PC10	0.00433869
PC11	0.00343754
PC12	0.00294277
PC13	0.00193571
PC14	0.0016177
PC15	0.00122756
PC16	4.57701e-31

## Sheet: PC1-16 loadings
seqid	PC1	PC2	PC3	PC4	PC5	PC6	PC7	PC8	PC9	PC10	PC11	PC12	PC13	PC14	PC15	PC16
SNOG_00004	0.00699855	-0.000924946	-0.0056661	0.0107128	-0.00517712	0.0001686	6.90616e-05	0.000675126	0.0103785	0.00333442	0.00720013	0.00169971	0.00564475	-0.00712743	0.00437203	-0.282576
SNOG_00005	-0.00102174	0.00150918	-0.000478062	0.0107453	0.000582015	0.00160202	-0.00372935	-0.0017409	-0.000441835	-0.000583392	0.00698034	-0.00124359	0.00490622	0.00557489	0.00233289	0.136744
SNOG_00006	-0.0029655	-0.000241918	-0.00414902	0.0128733	0.000798596	0.000348769	-0.00211183	-0.00275915	-0.00492591	-0.0017566	0.0125036	0.00129875	-0.0041675	-0.00162782	0.00880361	-0.0661361
SNOG_00010	0.000895388	0.00534022	-0.00513451	0.00586861	0.0140238	-0.00986552	-0.00383052	0.0102412	-0.0048331	-0.0112344	-0.00627254	-0.00328123	0.00727352	0.00396289	-0.0140153	0.0113158
SNOG_00011	2.90072e-05	-0.00176184	0.00255256	-0.00449202	0.00246454	0.00554694	-0.00299919	2.76132e-05	-0.00251238	0.00155655	-0.000382525	-0.00128415	-0.00396168	0.000448219	-0.002273	-0.464633
SNOG_00015	0.000687116	-0.0246063	0.0312948	0.0305318	0.0168105	-0.0100083	0.00184716	0.0372091	-0.0103693	0.0265977	0.0540807	0.01654	0.0152298	0.0135566	0.00943212	-0.0642658
SNOG_00016	0.000681387	-0.00152338	-0.00108541	0.00757279	-0.00408781	-1.32331e-05	-0.0027017	-0.00693603	0.00461681	0.00163936	0.011758	-0.00308993	-0.0074278	-0.000151965	-0.00163675	-0.013485
SNOG_00017	-0.0069295	0.000704894	0.00375432	0.00859794	0.00420265	-0.00818835	-0.0116478	-0.0017784	-0.00371098	-0.00387542	0.00776162	-0.000568976	-0.0156115	0.00423182	0.0019993	0.0368056
SNOG_00019	-0.0175789	0.0062316	-0.0097811	-0.000998633	0.00608146	0.00281624	-0.00332333	0.000719851	0.00133984	0.00247537	0.000563804	-0.00714645	-0.0150607	-0.00222118	0.00311794	-0.256485
SNOG_00021	-0.00198914	0.00481097	0.0105873	0.00113928	-0.00687974	-0.00256763	0.00122302	0.00326332	0.000220356	0.00981871	0.00773807	-0.00059095	-0.000657652	-0.000690334	0.00600655	0.0348486
SNOG_00022	0.00164624	0.0089194	0.0329721	0.00519029	-0.00367969	-0.00475217	0.00691567	-0.011665	-0.000858381	0.0138638	0.0207045	-0.01462	0.002685	0.0280185	-0.00609248	-0.0214692
SNOG_00024	-0.00557301	-0.00323852	0.00037711	0.0093391	0.000919532	0.00214385	0.00194326	0.00265671	0.00058404	-0.00236435	0.0112712	-0.00664605	-0.00153491	-0.00506952	0.00653065	-0.0153043
SNOG_00026	-0.00302459	-0.00334003	0.00385627	0.0106048	0.00429657	-0.0104063	-0.000948798	-0.00900679	0.00179656	-0.00144524	0.00103196	0.00200509	-0.00165789	-0.0130792	-0.00863141	0.116498
SNOG_00031	0.0059538	0.00624965	0.00651192	0.005084	-0.0011606	0.00787812	0.00106624	0.00539676	-0.000538186	-0.00979591	0.000292802	0.00173704	0.00481745	-0.0017946	-0.011849	0.058957
SNOG_00032	-0.00641554	0.00957812	0.0104183	-0.00651933	-0.00911241	-0.00170775	-0.00894641	0.00704682	-0.012535	-0.00579814	-0.00882612	0.00489208	0.00362338	-0.000262976	-0.0265444	0.0327625
SNOG_00033	-0.00139355	0.0083676	-0.00711198	-0.00511018	0.0128337	0.00115359	-0.00688075	0.00626856	0.000587059	-0.00453879	-0.00715685	0.00615071	-0.00172907	-0.000951707	0.00399867	-0.00384741
SNOG_00035	-0.00129484	-0.00486066	0.00225118	-0.00593639	-0.00143008	-0.00336253	-0.00435334	-0.0111645	0.00597831	0.0134966	-5.57599e-06	0.00389578	0.000355424	-0.00254105	0.00153355	-0.00173328
SNOG_00037	-0.000864461	0.00239607	0.000193164	-0.00332335	-0.00300699	0.0014911	0.00797222	-0.00287988	0.00382535	0.000451095	-0.00106538	-0.00145637	0.00288043	-0.0116675	0.00320248	0.0126686
SNOG_00038	0.00158841	0.00308824	-0.000915109	0.0105246	-0.00308472	-0.00488984	0.0024513	0.00673385	0.0115899	-0.00594029	0.000973275	0.00322315	0.0101764	0.00508753	-0.00398299	0.000337181
SNOG_00039	0.0025631	0.00301806	-0.000937075	-0.00376558	0.00383319	0.0162823	0.003064	0.00438226	-0.0178079	-0.00883774	-0.00419958	-0.000886931	0.00211468	0.000237103	0.0110128	-0.00457469
SNOG_00040	0.00104191	0.00150928	0.0018153	0.000645169	0.00486803	-0.00279497	0.00346316	0.00373431	-0.000943184	0.00121579	-0.00139241	-0.00698235	0.00371849	0.0105152	-0.0016188	-0.00362197
SNOG_00042	-0.00912631	-0.00286624	0.00936734	-0.00369982	0.00174281	0.00267083	-0.0115332	0.00733713	-0.000693332	-0.00762361	-0.0117533	-0.00453864	0.00390048	0.0151798	0.00226484	0.00535254
SNOG_00043	-0.00614298	0.010295	0.0182483	0.014038	0.00821477	0.00304984	0.00594238	0.0200288	-0.00765827	0.00481624	-0.00445038	0.000120885	0.00341631	0.00298244	-0.0138342	0.00894745
SNOG_00044	-0.000419537	-0.00366461	-0.00852254	0.00697309	-0.00640165	-0.00396844	-0.0141144	-0.00620197	-0.00132998	0.00478351	-0.00602665	-0.0060489	-0.00239874	0.00284164	-0.00531065	0.00344271
SNOG_00046	0.000664655	0.00027381	0.00803111	0.00341929	-0.00257992	-0.000349665	-0.00764591	0.0132563	-0.00499044	-0.000942703	-0.00323038	0.00707116	0.0112458	0.00146816	-0.011755	0.0096772
SNOG_00048	-0.0118436	0.0368637	0.0131842	0.00983957	0.00135221	-0.00100464	0.018947	-0.00490359	-0.00793265	0.00972059	-0.0025906	-0.018465	-0.0488705	-0.00579188	-0.031619	0.0139425
SNOG_00049	0.00714527	0.00858049	-0.0105962	-0.0070291	-0.00296125	-0.015351	-0.00685238	0.00445132	-0.00694615	-0.0132369	-0.0059774	0.00604295	-0.00419221	-0.00343299	-0.00170193	-0.0100185
SNOG_00050	0.0025696	0.00532585	-0.00185215	0.00320748	-0.00308349	-0.0084039	-0.00285233	-0.00172295	-0.00497234	-0.00162044	-0.00256409	0.00732625	-0.0075809	0.00233187	0.000844075	-0.00542394
SNOG_00051	0.00343177	0.0047523	-0.00362627	0.00285785	-0.000526308	-0.00256965	0.00294693	-0.00325428	0.00773413	-0.00112585	-0.00138194	0.00224139	-0.00285546	0.000114125	0.000725334	-0.0107245
SNOG_00052	-0.0057858	-0.000497843	-0.00387173	-0.00545338	0.00242374	-0.00493773	0.0052889	0.00683965	-9.71956e-06	-0.000108151	-0.000480394	-0.00136256	-0.000490881	-0.000878375	0.00111282	-0.0128262
SNOG_00053	-0.019746	0.0027468	-0.000152629	0.00379881	0.00766879	-0.00276251	-0.00480394	0.014605	-0.00133245	-0.0185501	-0.0085507	0.00222107	-0.010573	-0.00431459	0.0195845	-0.00499741
SNOG_00057	-0.00103294	-0.00249935	0.00266477	0.000330427	0.00375453	0.00389669	-0.00337021	-0.000439812	0.00622044	0.00757962	0.0039346	0.00354785	0.0129927	-0.00366018	0.0135803	0.00183121
SNOG_00058	0.00614992	0.000283256	-0.00236632	0.000470171	0.0113659	-0.00549217	0.00029118	-0.000209628	-0.00254055	-0.00442322	0.00447548	-0.0051458	0.00430233	0.00182847	-0.000193154	-0.0126009
SNOG_00060	-0.00450342	-0.00308981	0.00293198	0.0107538	0.00179797	-0.000486127	0.00318842	0.00292558	-0.00306411	-0.00308163	-0.00103558	0.00204209	0.00189289	0.0142432	0.0076548	-0.00527895
SNOG_00061	-0.000217397	0.00436602	-0.00347091	0.000198126	-0.00408472	-0.000311142	0.00119136	-0.0107164	-0.00106681	0.000297716	0.00727322	-0.00592401	-0.00545064	-0.00347625	0.000360831	0.0108296
SNOG_00062	0.0109818	0.00820999	-0.00172178	0.0019908	0.014615	-0.00506216	-0.000374288	0.00587396	-0.000800522	-0.00568758	0.00252106	-0.0100033	0.000163391	-0.00263	-0.00323902	-0.00204252
SNOG_00063	-0.000226542	0.00166232	0.000163176	-0.00865285	-0.0037059	-0.000881187	0.00536469	0.00335827	-0.00201538	0.00149471	0.00120271	0.0036104	9.57171e-05	-0.00161402	-0.00066539	0.00873405
SNOG_00064	-0.00441798	0.00115776	-0.0018509	-0.0103444	0.00682217	0.0081134	0.00849727	-0.00581914	-0.00778622	-0.0126588	1.07123e-05	-0.00376174	0.00427021	0.00648851	0.0073684	-0.00701338
SNOG_00067	-0.00433364	-0.00397353	-0.0205471	-0.00680988	-0.00405754	-0.0115903	-0.00531138	-0.00274562	0.000769004	-0.00588781	-0.00944647	-0.00213202	-0.00364437	0.0180481	0.000791265	0.00108272
SNOG_00068	-0.00506422	0.0199044	0.00500372	0.00335685	0.0039362	0.000730807	0.000396632	-0.00313238	0.00473588	0.00295863	0.0050532	0.0104858	-0.00691616	5.183e-05	-0.00260933	-0.00770647
SNOG_00069	0.00297338	0.0300438	0.0145922	-0.0158407	-0.0273919	0.0128796	0.0200197	-0.0193338	1.87445e-05	0.0111881	-0.0112035	-0.000480095	-0.0079952	0.0252828	0.031264	0.00569019
SNOG_00070	-0.000170498	0.00333874	-0.00120692	0.00956402	0.00107124	-0.00979628	-0.00870446	0.00106535	-0.00332611	0.00338465	0.0106599	-0.00588644	-0.00835006	-0.0106418	-0.00820187	0.000895147
SNOG_00071	0.00150467	0.0213831	0.0203769	0.0081917	0.00908594	-0.00536037	0.0222744	0.0215308	-0.0038727	0.0236024	0.0159879	-0.0134335	-0.0103026	-0.021324	-0.0106948	0.00157857
SNOG_00072	-0.00919272	0.00745321	0.00980024	0.00756189	0.0247295	-0.011317	0.011043	-0.012095	0.00191752	-0.000177522	0.00697605	0.012758	-0.0231761	0.00143661	0.00119511	0.0114985
SNOG_00073	0.00345274	0.00449058	0.00534972	0.00598911	0.00442383	-0.0182712	0.012487	-0.0121893	-0.0117222	-0.000311198	-0.0347013	0.00977953	-0.00503992	-0.000389587	-0.00386526	-0.00709691
SNOG_00074	0.00266876	0.0081074	-0.00656924	0.00281105	0.00136404	-0.0110915	-0.000603315	-0.00629842	-0.00149126	0.00192915	-0.00673145	-0.00703167	0.00744358	0.00250859	-0.00547442	0.00725338
SNOG_00075	-0.0240372	-0.00251769	3.69245e-06	0.00521171	0.0209703	0.00649407	0.000483325	-0.000784352	-0.00466208	-0.0105935	0.00868449	0.00762612	-0.00348642	0.00750828	0.00930592	-0.00228718
SNOG_00076	-0.000628314	7.4638e-05	0.00180639	0.0126596	-0.0152017	0.00626669	0.0071659	-0.00373811	0.00224916	-0.00769639	0.00816278	0.0013792	0.00225327	-0.00460318	0.0106379	0.00521581
SNOG_00078	-0.00398792	-0.00537413	-0.00203369	-0.00264451	-0.0120348	-0.0010744	0.00678702	-0.00318494	-0.00867843	0.00315282	-0.000165907	0.0126165	-0.00444648	-9.21591e-05	-0.00307287	-0.00637953
SNOG_00079	-0.00186788	-0.00445742	0.00263545	0.0006385	-0.00306253	0.0044209	0.00626664	-0.00429512	-0.00242778	0.00311231	0.00715942	-0.00207659	-0.0035424	0.000876693	0.00142785	0.00178121
SNOG_00081	-0.0374897	0.0158738	0.00933689	-0.00381909	0.0114744	0.00290034	-0.00332962	0.00551767	0.0135415	-0.0024657	0.0113532	-0.0230202	0.00488091	-0.00318067	-0.0088109	0.0099692
SNOG_00082	0.00100518	-0.00406496	0.0357039	-0.0055135	0.00984716	-0.0123973	-8.82898e-06	0.0222533	-0.00129845	0.0222304	-0.0186642	-0.00483424	0.0147742	-0.00375808	0.00300993	-0.00640253
SNOG_00083	-0.0170789	0.00716159	-0.0171345	0.00802935	0.0251667	-0.000329006	-0.0174205	0.00953983	0.00222905	0.00403555	0.00234029	0.00623331	0.00624888	0.0027279	-0.00813686	-0.00860256
SNOG_00084	0.00143828	-0.0037881	0.00287905	-0.00279123	0.00280611	-0.00182034	0.00303366	0.00795301	-0.00179022	0.00632229	0.00850583	0.00409435	0.000980059	0.00197735	0.00251176	-0.00895301
SNOG_00086	-0.0153249	0.00420066	-0.0035482	0.00292476	0.00109791	-0.0122644	0.0154542	-0.00606818	-0.00277055	0.00491301	0.00733868	0.0139554	-0.0140748	0.0064853	-0.00147058	5.8475e-05
SNOG_00087	-0.00758297	0.00368129	-0.00744418	0.0127185	-0.00366062	-0.0113147	0.00532031	-0.00163964	-0.00479604	-0.00841282	0.0044716	-0.00341282	-0.00296439	-0.000276664	0.000937531	-0.00241366
SNOG_00088	-0.000618201	0.00182221	-0.00943071	-0.00518887	-0.00216321	-0.00257698	-5.663e-05	-0.000888091	0.00533752	0.00119172	0.00143522	-0.00540164	-0.0028467	0.00264197	-0.00419362	0.00197475
SNOG_00089	-0.00101663	0.00339358	0.00208594	0.00146914	0.000632443	-0.00466947	0.000387727	-0.00545295	0.00204582	0.00514917	-0.00103859	0.016943	0.0215493	0.00213886	-0.00829022	0.00316774
SNOG_00090	-0.0141851	-0.0043435	-0.00369007	-0.000901618	0.000143186	-0.00303611	0.00524208	0.00138553	0.00129449	-0.00573033	-0.00270899	0.00658429	0.000609336	0.00251116	-0.00445889	-0.0114618
SNOG_00092	0.00142177	-0.000187119	-0.0071463	0.00188771	-0.00390496	0.000823476	-0.00532024	0.00220691	-0.000127977	0.000993205	0.00746826	0.00433861	-0.000516478	0.000868923	0.00205283	0.00180724
SNOG_00093	0.00307151	0.00527366	-0.0107908	0.00782899	-0.00188124	-0.00142294	0.00570915	-0.00397537	-0.00119205	-0.0046519	-0.000331327	0.00521123	-0.000617718	0.00202246	-0.00198099	-0.005437
SNOG_00094	0.00313168	0.00552382	-0.0036241	-0.00198223	-0.0135793	-0.0066161	0.00296813	0.00026997	-0.00585284	0.000561693	-0.00544455	-0.00289553	-0.00498597	-0.00311078	-0.000542917	-0.0017881
SNOG_00096	-0.00718531	-0.00570898	0.0205562	0.0044356	-0.0105541	-0.0117226	-0.00129895	-0.00269271	0.0013537	-0.00159822	-0.0168571	0.0129755	-0.0195794	0.0068125	0.00360665	0.0132229
SNOG_00097	0.00586187	0.00206445	-0.00394968	0.00623338	-0.0045071	0.00478722	0.00574276	0.00319123	0.0102998	0.00514359	0.00535442	0.00789905	-0.00686916	0.00555788	-0.00604391	0.00901318
SNOG_00098	-0.0127713	-0.0130757	-0.0182881	-0.00159489	0.00707564	-0.000389192	-0.00171423	-0.00178472	-0.000367827	-0.00739907	0.00135638	-0.0103952	0.01166	0.015203	-0.00420821	-0.00259022
SNOG_00099	-0.00225118	-0.00550266	0.0030159	-0.00188584	0.00214072	0.00350202	-0.0026807	0.00909798	-0.000636562	0.00697412	0.00536111	0.00447675	0.00261864	-0.00314443	-0.0110259	-0.0146243
SNOG_00100	-0.00133576	0.00805374	0.00482345	0.00547107	-0.00612664	-0.00353358	0.00537116	0.00148261	0.0119439	0.000174452	0.0140061	-0.00802917	-0.00622557	-0.00563492	-0.00241278	0.00212879
SNOG_00101	-0.00290705	-0.00406396	0.00198052	-0.012358	-0.0020284	-0.00408383	-0.000234664	-0.000878484	-0.00232399	-0.000699885	0.00480577	-0.00288768	0.00724853	0.00885834	-0.00105033	0.00915773
SNOG_00102	-0.00215167	-0.0046362	0.00540156	0.00563415	0.00365635	0.00294844	-0.00381955	-0.00599217	-0.00887381	-0.00701012	0.00696972	-0.00516336	0.00770553	0.00917892	-0.00121307	-0.00453437
SNOG_00104	0.00150668	-0.00560523	0.00210718	-0.0101702	0.000155998	0.0175746	0.0134955	-0.00466323	-0.000566994	-0.00425572	0.0125223	0.00801935	0.00761455	-0.000912023	-0.000873873	-0.00198654
SNOG_30008	0.00080168	0.00314381	0.0154572	0.00163826	-0.0103592	0.0090709	-0.0249128	0.00567755	0.0078163	0.00699135	0.0164708	0.00404837	-0.00212195	0.0153589	0.00753835	0.00602665
SNOG_00105	0.00648044	-0.00635844	0.00790032	-0.0138983	-0.0078591	0.0166645	0.00311946	-0.00855779	0.0131838	0.0104282	0.0151249	-0.00360589	-0.0242184	-0.0163669	-0.00320146	-0.0125588
SNOG_00107	0.00327623	0.00552811	0.0259263	0.0152764	-0.0120653	0.00068316	-0.000672206	0.00718535	-0.00478998	-0.00220704	-0.0132337	-0.00809658	-0.00749395	0.0101158	-0.0209841	-0.00304329
SNOG_00108	0.0154897	0.0107763	0.0128153	0.00880869	0.00338554	-0.00038023	0.0190217	0.00984372	-0.00800692	-0.00181709	-0.00682473	-0.0230151	-0.00879576	-0.00681497	-0.0105856	-0.00294349
SNOG_00111	0.0307038	-0.0139461	0.0273056	-0.0225423	0.0333971	0.00121243	-0.00525214	-0.000510019	0.0198327	-0.0281234	-0.00362021	-0.00946248	-0.00546442	0.0112677	0.00820476	0.0130196
SNOG_00112	-0.00816134	0.00047393	-0.00450384	0.00296556	-0.0117776	-0.0069061	0.0122051	0.00105175	0.00210189	-0.00385354	-0.00828541	0.00778688	-0.00482856	-0.000603565	0.00132249	0.00199934
SNOG_00113	0.00417512	0.00781303	0.00855402	-0.00257654	0.00689718	-0.000146337	-0.00248766	-0.0144791	0.00725676	-0.00681342	-0.00223424	-0.00111985	-0.0109701	-0.00138506	0.000353856	-0.00870895
SNOG_00114	0.0104854	-0.00689851	0.0207973	0.0191863	0.000454899	0.0108626	-0.00477744	0.000169203	-0.00107371	0.0093645	0.0051311	0.00551041	-0.00382208	-0.006057	-0.00376567	-0.0017461
SNOG_00115	0.00368909	-0.00176666	0.0284172	-0.00225592	0.0129433	0.00401022	-0.0107653	-0.005557	0.00539404	0.0123472	-0.000600817	0.0165766	-0.00588808	-0.00248971	-0.00591773	-0.00397699
SNOG_00116	-0.0122804	-0.00726206	0.00682599	-0.0128242	-0.00340182	-0.00203789	0.0154443	-0.00331265	-0.000780074	0.00802035	7.59594e-05	-0.00778718	-0.00393153	-0.000434738	0.00674847	-0.00665235
SNOG_00117	0.00226384	8.15599e-06	0.000479061	-0.00500631	0.00158859	-0.0026266	0.00254687	0.00101017	0.000102893	-0.00191845	0.00396798	0.00118626	-0.00334151	0.00315515	0.00371838	2.8318e-05
SNOG_00118	0.000705297	-0.000503418	0.00591943	-0.00371203	0.000947037	0.00727237	-0.00668144	-0.00874013	0.0134102	0.0108274	-0.00158397	0.00145962	0.00459808	0.00209994	0.00253872	-0.0017063
SNOG_00119	-0.00697998	-0.00960729	0.00147297	-0.0194668	-0.00110168	-0.00264696	-0.0101557	0.0036347	0.000534504	-0.00956891	-0.0115046	-0.00900615	0.00394494	-0.000605191	-0.000494543	0.00678634
SNOG_00120	-0.0204635	-0.0145766	0.00678289	-0.0532569	0.00174053	-0.019377	-0.0167914	0.00537307	-0.00523501	-0.0379089	-0.00687387	-0.0156761	-0.0047741	-0.00398289	-0.00780913	-0.00369555
SNOG_00122	-0.014264	-0.00160537	0.00190332	-0.00387859	0.0102256	-0.00962744	-0.0041225	-0.00207445	0.00541156	-0.000101834	0.00329546	-0.00244458	0.0118349	0.0154435	0.00072786	-0.00276533
SNOG_00126	0.00462112	0.0105776	-0.0181712	-0.00137515	-0.00368725	-0.00883957	0.00819952	0.00513102	0.015329	-0.00229183	-0.00680332	0.00928155	-0.00875405	-0.00190801	0.0014047	0.00927725
SNOG_00127	-0.00622944	-0.011306	0.00408717	-0.010275	-0.0113237	-0.0121269	-0.0128187	0.0112911	-0.0145106	-0.01309	0.00932346	-0.0195437	-0.00249326	-0.00393625	0.00291182	0.00237613
SNOG_00128	-0.00392412	0.00569161	0.00506909	-0.0106339	-0.0109023	-0.00603234	0.01533	0.00773141	0.0021412	-0.00603109	7.76063e-05	0.00224878	0.00389704	0.00354562	-0.00205085	0.00321283
SNOG_00129	-0.00380935	9.26588e-06	0.0033164	-0.00949129	0.00683832	0.0117463	-0.0117714	0.00337785	0.000913398	-0.013218	-0.00739428	-0.00794033	-0.00555609	-0.0102071	-0.0122406	-0.00471392
SNOG_00131	-0.0376773	0.00840187	-0.00409415	-0.00142374	0.0128053	0.00308566	-0.010227	0.00744536	0.00773095	0.00317149	-0.0133304	0.00902295	0.00082752	0.00401908	-0.00847248	-0.00540879
SNOG_00132	-0.00445324	0.000616727	0.00180281	0.00428025	-0.00296901	-0.0031516	-0.0125262	-0.00709832	-0.0233871	-0.0106454	-0.0103042	0.00843535	-0.0140381	0.00619215	0.0045062	-0.00164053
SNOG_00133	0.0382164	-0.00286811	-0.00839646	0.0112868	-0.027255	0.0359884	-0.0314444	0.0266125	-0.0069364	0.0205533	-0.00521137	-0.00583782	0.00872851	-0.000854615	0.00693768	-0.00349167
SNOG_00134	0.0257462	-0.00239297	-0.00530119	0.00393681	-0.0207692	-0.00123745	-0.0400586	0.0246154	-0.0114579	0.0266808	0.00650739	-0.00258792	0.0113168	0.00414657	0.00434691	0.00881414
SNOG_00135	0.00586121	0.00135835	-0.00507183	-0.00538082	-0.00924259	0.0140657	-0.0102637	0.00764619	-0.00730724	0.00310097	-0.00865048	-0.00146419	0.000433527	0.00168108	0.00376308	-0.00721262
SNOG_00136	-0.0192635	0.0119223	-0.00837345	0.00344426	-0.00183528	0.00198557	-0.00484235	-0.000545621	0.000107435	-0.00222581	-0.00394447	-0.00293178	0.00774904	-0.00393775	0.00419296	-0.00791413
SNOG_00137	0.00700164	0.00628497	-0.00432033	-0.0136305	0.00144234	0.00781829	-0.00554666	0.0120789	0.00889617	0.00966101	0.00596031	0.00779032	0.00217033	0.0221458	0.00549482	-0.0045426
SNOG_00138	0.00267908	-0.000645306	0.00082164	-0.00892041	-0.0116411	-0.00786867	-0.000239942	0.0101321	-0.000280055	-0.000884766	0.0183027	-0.00267865	-0.0120269	0.0099664	0.00726502	0.00182499
SNOG_00139	-0.00776489	-0.0330957	0.0033948	-0.0370016	0.00747573	-0.00718802	-0.00915661	0.00292987	0.00438742	-0.00827851	-0.00386686	-0.00607619	0.0151875	-0.00301405	0.00736564	0.00511644
SNOG_00140	-0.029846	-0.0103287	0.0122661	0.00798698	0.00664879	0.00233888	0.00382717	0.00267226	-0.0049397	0.0144506	0.00388904	-0.00236047	0.00859242	-0.0160273	-0.0149389	0.00451671
SNOG_00141	-0.00567051	-0.00470915	-0.00249134	0.00261671	0.00173552	0.0081318	0.00239447	0.00411031	-0.00375004	-0.00264349	-0.00308624	0.00147631	0.00731619	-0.0131407	0.0116501	-0.00112596
SNOG_00142	-0.0275901	0.00639463	-0.00886921	0.00123046	0.000916486	0.00776239	-0.00267363	0.0117176	-0.00457634	0.00555096	0.00698433	0.0130987	0.00567076	-0.0113717	0.00747618	0.00303018
SNOG_00143	0.00125371	0.0123421	-0.00714075	0.00260457	0.00630228	-0.00285673	-0.00735998	0.00931811	-0.000702523	0.00344854	-0.00175251	0.000473902	-0.0161907	-0.00768673	0.0101589	-0.00914261
SNOG_00147	0.00525438	-0.00370517	-0.00911844	0.000956461	0.00982707	-0.00891684	-0.0040723	0.00224311	-0.00630806	0.00919815	-0.00717668	0.0084127	-0.00367024	0.00897962	-0.00695906	-0.00110209
SNOG_00148	0.0119637	0.00729566	0.0347002	0.010301	-0.00360128	0.00745717	0.00212533	-0.00354246	-0.00381025	0.00552972	0.000448947	0.00208071	-0.0113573	0.00314717	0.0103693	-0.0103782
SNOG_00149	0.00479772	-0.0146295	0.0198295	0.01372	0.00746614	0.00623739	-0.0246328	0.010807	0.00433322	-0.00053245	-0.00519486	0.0212344	-0.000308962	0.00326495	0.00803511	5.62523e-05
SNOG_00150	-0.00263039	0.00176251	0.0148827	-0.0216256	-0.000371166	-0.000200041	-0.0184907	0.00365404	0.00348708	-0.0153435	-0.0141017	0.00116515	0.0115372	0.00447848	0.00866141	-0.00124525
SNOG_00151	0.00242746	0.00827099	-0.00881628	0.00796732	0.00583732	-0.00498962	0.00892022	0.00467527	-0.00221705	-0.00342066	-0.00405606	0.00285993	0.00635943	-0.00808003	0.00206135	0.00100172
SNOG_00152	-0.0276709	0.00776914	0.0014684	0.00672297	0.0132039	0.0115836	0.00488148	0.00967269	0.0243368	0.0028588	-0.030555	0.00517088	-0.00593533	0.0135182	-0.000107231	-0.000795727
SNOG_00153	-0.00356197	-0.000986477	0.00285472	0.000205338	0.0020526	-0.0019898	-0.0113474	0.00398727	0.0027637	-0.0145593	0.00113076	-0.00479464	0.00124815	0.00195276	0.00288193	-0.00555781
SNOG_00155	0.00274577	0.00219259	0.00911597	0.0049652	-0.00968877	-0.00647534	0.00576312	0.00247956	0.00499716	0.00242501	-0.00296225	0.00854087	-0.0027724	-0.00155549	-0.00736179	-0.00369843
SNOG_00156	0.00133351	0.00199675	0.0050061	-0.0027651	0.00109767	-4.89637e-05	0.00047961	0.0126673	-0.001141	0.0045903	0.00718525	-0.00716036	-0.00540656	-0.00240646	0.00283921	0.0143926
SNOG_00157	0.000651469	0.00630519	0.00751435	-0.00519097	0.00447346	-0.000242791	-0.0002969	0.0130203	-0.00664092	0.00097186	-0.00278279	-0.000458413	-0.000131396	0.00138587	-0.000925474	0.00693255
SNOG_00158	0.000557028	-0.00778087	-0.00260932	-0.00144395	-0.00264114	0.000878453	-0.000104941	-0.00959392	0.00370205	0.00421491	-8.62667e-05	0.00196123	-0.00626714	-0.00340058	-0.0137781	0.00702735
SNOG_00159	-0.00161479	-0.00284499	-0.000390503	-0.00478873	0.00151252	-0.00101331	0.00602369	0.000839	-0.00665463	0.00748549	0.000146046	0.00323371	0.00555109	0.00703296	0.00170456	-0.0056206
SNOG_00160	0.00751232	-0.00471616	0.00711169	0.0157911	-0.00115899	-0.0214123	0.000195433	-0.0027619	0.00576873	0.0037179	-0.023572	0.00311396	0.0150183	0.00513957	-0.00110355	0.00419869
SNOG_00161	0.000243019	-0.021369	0.01298	0.0210004	-0.00975984	-0.0257658	0.00782479	-0.0411383	-0.0133774	0.0229179	-0.028324	0.0128106	-0.0112879	0.0130033	0.00302312	-0.00363899
SNOG_00162	0.00219833	-0.000798563	-0.00331809	0.00438623	-0.000303085	-0.00600749	-0.0011281	-0.00029981	-0.000398159	-0.00618362	-0.00235374	0.00324094	-0.00385419	-0.00086073	0.00637516	0.0072631
SNOG_00164	-0.00404908	-0.00758927	-0.0116645	-0.0123606	-0.00725748	-0.00164176	0.00158889	-0.00117273	-0.00893449	0.00497367	-0.00451831	-0.00147638	0.000867343	-0.00313704	0.00524035	0.00710124
SNOG_00165	0.00250294	0.00915362	-0.00150974	0.00988423	-0.01096	-0.0122562	0.00211679	-0.00293651	0.00506319	-0.00190854	-0.0010108	0.00321889	-0.0044886	0.000547599	0.00278963	0.00615332
SNOG_00166	0.00673745	0.0141251	0.0107965	0.00205643	-0.00760063	-0.000266838	-0.00257785	0.00291814	-0.00529349	-0.0151027	-0.0017567	-0.00507549	-0.00189316	-0.000813893	-0.00862349	0.0122864
SNOG_00167	-0.00310979	-0.00686598	0.00283691	0.00579135	-0.00203965	-0.00884409	-0.00235522	0.0105219	-0.0172057	0.00133082	0.00260727	-0.000811063	0.00317561	0.00702127	0.0131986	-0.00361846
SNOG_00169	-0.000808196	-0.00100588	0.00258719	-0.00621416	0.00321351	-0.00587006	0.00116377	-0.0038047	0.00058573	0.00584932	0.00109728	-0.00622308	-0.00651235	0.00777642	0.0082008	-0.00248592
SNOG_00170	0.000541175	0.00191607	-0.00227394	-0.00810285	-0.00215108	0.00129643	0.00070395	0.00219255	0.00145108	0.00169829	-0.00415003	-0.0053398	0.00168114	0.0037553	0.00142139	-0.0108472
SNOG_00171	-0.00358485	-0.00243825	0.00356938	-0.00729694	-0.0109075	0.0110611	-0.000306064	-0.00085515	-0.00227701	0.00869663	-0.00901499	-0.00582993	0.00782187	0.0033549	7.89329e-05	-0.00813872
SNOG_00172	0.0051416	0.000342346	0.00587852	-0.00139668	0.00525954	0.00272945	-0.00585895	0.00283656	-0.000266173	0.00993969	-0.00707901	0.00241698	-0.00407215	-0.00145001	-7.51709e-05	-0.0074099
SNOG_00174	-0.00102586	-0.00108609	0.00172029	-0.00927709	-0.00465285	0.00350518	-0.000927052	-0.00677572	0.00201214	0.000871645	0.00371074	0.00503159	-0.0023604	-0.000339697	0.00247039	-0.00746515
SNOG_00175	-0.000507027	-0.00332062	-0.00218334	0.00161713	-0.0120511	0.00634883	-0.0107112	0.00432465	0.00181655	0.00644232	0.00354771	-0.00880399	0.00231235	-0.00438963	0.00051578	0.00728083
SNOG_00176	0.00512036	0.00276075	-0.0099725	0.00100902	-0.00501026	0.00353805	0.00170756	0.00537056	-0.00336432	-0.00608744	0.00257645	0.00139188	-0.0019105	0.00299648	0.000543051	-0.0135954
SNOG_00177	0.00822305	0.00895861	-0.00165104	-0.00630254	0.00590112	-0.00450542	0.000520117	0.00368095	0.00562804	-0.00273807	-0.00555373	0.00039028	0.0053253	-0.00532058	-0.00130026	-0.00909352
SNOG_00178	0.00931817	0.00471698	-0.00103576	0.00703041	0.00934914	0.00202238	0.0019499	-0.00387762	0.00808342	-0.00468201	0.00603227	-0.00100615	0.0125665	-0.00528947	-0.0251172	-0.00466929
SNOG_00179	-0.0059579	0.00555626	0.000637818	0.0104294	-0.00473393	-0.00652099	-0.00225415	0.00323498	-0.00781947	-0.0143785	-0.00654424	-0.0192798	-0.000563649	-0.00552148	-0.0183819	-0.00151583
SNOG_00180	-0.00160616	0.00199446	-0.00686455	0.0092767	0.00576738	-0.00777558	0.000768558	0.0109315	-0.000434007	-0.0104904	-0.00130105	-0.00442256	-0.000689952	-0.0115997	-0.00725407	0.00164626
SNOG_00181	0.00806778	0.000430203	0.0217797	0.00646382	-0.00943597	0.00713604	-0.0175569	0.0154063	0.0176743	-0.0147296	-0.0132863	0.0132936	0.00124714	0.016085	-0.0197948	0.00471639
SNOG_00182	-0.00177501	0.0132547	0.0139793	-0.00379872	-0.0123062	0.00819031	-0.0171116	0.0194346	0.0241498	-0.0107677	-0.0157858	0.0163363	-0.00867755	0.00812201	-0.0240779	-0.0057253
SNOG_00183	0.00100382	0.00834358	-0.00587541	0.00863823	-0.00283796	0.00195021	0.011746	0.00953649	-0.00483001	-0.00848946	-0.0133957	0.00486857	-0.0102382	-0.0143666	0.00283071	0.00917486
SNOG_00184	0.00521141	0.00533269	-0.00281281	0.0053225	-0.00261898	-0.00195288	0.00281675	0.00168902	0.00393266	-2.56805e-05	0.00512062	0.00344948	0.00111405	-0.00275873	0.00125298	-0.00531078
SNOG_00185	0.00140858	0.00356551	0.00294242	-0.0107638	-0.00135188	-0.00343112	0.00579901	-0.00530273	0.00013294	-0.000987198	-0.00460306	-0.00240161	-0.000603864	0.00223123	0.00340255	0.00518258
SNOG_00186	-0.00522631	-0.00292375	0.00170964	-0.00444733	-0.00904737	0.00375872	0.000917461	0.00282098	0.00253053	0.00972482	0.0063414	-0.00446597	4.48951e-06	0.00407122	0.00551003	0.00728665
SNOG_00187	0.00243343	-0.00302275	-0.00312149	0.000738652	-0.00324051	0.00444247	-0.00264154	-0.00686312	0.00535266	0.0127698	0.00317133	-0.00388911	-0.00267937	-0.00294223	0.00416583	-0.0103705
SNOG_00188	0.00867848	0.00274528	0.0153923	0.0152589	0.01111	-0.019315	-0.00914423	0.0108009	-0.00752279	0.00649657	-0.00298942	0.000397762	0.0145232	0.00152371	-0.0130134	0.00389389
SNOG_00190	-0.00286619	0.000916625	0.01232	-0.0529647	0.00896464	0.00382884	0.00712538	-0.0306945	-0.0222429	-0.0102343	0.0101777	0.0206131	0.00291196	-0.0124221	-0.0010454	-0.00747604
SNOG_00191	0.000678393	-0.00104256	0.00477061	0.00140343	0.00527843	0.0116176	-0.00442022	0.00296563	-0.0163388	0.00762716	0.0130456	-0.00236108	0.000949061	0.0184999	-0.00109511	-0.00279437
SNOG_00192	-0.0137309	0.018835	-0.00605296	0.00637128	0.0065522	-0.00238215	-0.00043809	0.0040634	-0.0212323	0.0114359	-0.00243052	-0.0116683	0.0123972	-0.00855964	-0.0121915	0.0133099
SNOG_00193	0.00462816	0.0045147	-0.00641526	0.00103423	-0.00400337	-0.000234791	-0.00499792	-0.00126801	0.00318091	0.00136811	0.00479737	0.00115819	0.00382178	-0.000657719	-0.00900001	0.0140693
SNOG_00194	-0.00188344	0.000190497	-0.00269691	0.00278223	-0.00381666	-0.00674579	-0.00775949	0.00332828	-0.00103448	0.00563431	0.0025668	-0.00153707	0.0034175	0.00507305	-0.00713222	-0.00464798
SNOG_00195	-0.00181872	-0.0107065	0.00304714	0.0111375	0.00780541	0.0152759	0.00108311	0.000154722	-0.0226781	0.00530494	-0.00576428	0.0107357	0.00438069	-0.000593515	-0.0115285	0.00182777
SNOG_00196	-0.00617316	0.00167163	0.0119829	-0.0145726	-0.0128165	-0.0024375	0.0174301	0.00174529	0.00265994	0.00194785	-0.000373244	-0.0075708	-0.00156026	-0.00477783	-0.00222796	-0.00554442
SNOG_00197	-0.00699324	-0.00379478	0.00112556	-0.00589286	-0.00362393	0.00272566	0.00686088	0.0041832	-0.00341368	0.00366146	0.00276549	0.00351773	-0.00317721	-7.05089e-06	0.00660466	0.0107259
SNOG_00198	-0.00456818	0.00640338	0.000399426	0.0105095	0.00659182	-0.0107089	-0.00154533	0.000503496	-0.00970318	0.00499487	-0.0232352	0.00683262	0.00553044	0.00569628	0.00439142	-0.00158734
SNOG_00200	-0.00498266	-0.0012423	0.0160871	0.00415631	0.00989146	0.00873002	-0.0116391	-0.00144817	0.0094793	0.00562812	-0.00109751	0.00315374	0.00862825	0.0132729	0.00901764	0.0020657
SNOG_00201	-9.18001e-06	-0.00819253	0.00394417	-0.00142914	-0.00198125	-0.0126848	0.000367498	-0.0139577	-0.000148709	0.00131501	-0.00185194	0.0132496	-0.000316264	-0.0136177	0.00560145	0.00613544
SNOG_00202	-0.0108815	-0.0072919	0.00169846	-0.0109213	-0.0058314	-0.00292696	-0.00595215	-0.00537713	-0.00303234	0.000106121	0.00606177	0.000692427	0.00601073	-0.007522	0.0138301	-0.00605736
SNOG_00203	-0.000700265	0.00595262	-0.00129359	0.00216816	0.000375609	-0.021068	-0.0161233	-0.00217643	-0.011366	0.00130066	0.00128434	0.00815202	0.0159929	0.00557904	-0.0027656	-0.000107186
SNOG_00205	0.00452212	0.00703996	0.00067243	0.00655732	0.00552377	-0.00274832	-0.000851309	0.00222585	0.000590854	0.00738442	-0.00421251	-0.0053825	-0.00289006	0.00439202	0.00142783	0.00193432
SNOG_00206	0.000335493	0.000310758	0.00316614	-0.0047924	0.00032639	-0.0050067	-0.00760003	-0.000697442	0.00141648	0.0262223	-0.00371925	0.00287588	0.00911162	-0.00535328	-0.00990069	0.00528118
SNOG_00207	-0.00201197	0.00136019	0.00167054	0.00648031	-0.0068619	-0.00448128	-0.00410975	-0.00652477	-0.00393649	-0.00464688	0.00768757	-0.00455014	-0.00708765	-0.000884544	0.0169498	-0.00323975
SNOG_00208	-4.32326e-05	0.00684695	-0.00227485	-0.00252179	-0.0134033	0.00255483	0.00300136	-0.000912464	-0.00343603	0.000860424	-0.000285271	0.00723055	-0.005904	0.00161873	-0.00160758	-0.0128162
SNOG_00209	0.0041168	0.00340441	-0.00128451	0.00468515	-0.00343741	-0.0020467	-0.000126362	-0.00303174	0.00211009	0.0013381	0.000642213	0.0016807	-0.000977887	-0.00537751	-0.00190565	0.00360108
SNOG_00211	-0.0344501	0.0194486	0.0111285	0.00573087	0.00937274	-0.00977563	0.00777648	0.0101249	0.0147357	0.00040802	0.0119729	-0.0161621	1.64132e-05	-0.00265932	-0.00385811	0.00211446
SNOG_00212	-0.00370865	-0.0136201	0.0180417	0.0100561	-0.0120694	0.0189698	-0.0100538	-0.00169039	0.00269196	-0.00210478	-0.0161684	-0.000498897	0.010404	0.00577163	-0.00161112	-0.00381717
SNOG_00213	-0.000150562	-0.000395249	0.00841845	-0.00781626	-0.0294001	0.0252932	0.0077198	-0.00674411	-0.00948388	-0.00639603	-0.0128357	0.0219731	-0.0107301	-0.000489243	0.00573006	0.00668315
SNOG_00214	-0.00959573	-0.00762521	0.0178038	0.0101052	-0.00423712	0.00768721	-0.005723	0.00706284	-0.000653944	-0.00284951	0.0131699	0.00313375	0.0115804	-0.000894124	-0.00845927	0.00175609
SNOG_00216	0.00371538	0.00409192	-0.00219185	-0.000683277	0.00689095	-0.00945586	-0.000716704	0.00225341	-0.00189905	-0.00155372	-0.0106236	-0.00679739	-0.00427691	-0.00622255	0.000239723	-0.0107031
SNOG_30011	-0.00838391	0.00281872	-0.00481311	0.0120515	0.00302525	-0.00248724	-0.000473842	-0.00686096	-0.00140932	0.00959536	0.00798121	0.00478267	0.0016864	-0.0094456	0.0123238	0.00228016
SNOG_30012	0.00420225	-0.00831658	0.00143426	0.00979635	0.00427474	0.00130975	-0.00499508	-0.00812317	-0.00214604	0.00282357	0.00373993	0.00185211	0.0075461	-0.00476154	0.00424506	-0.00148381
SNOG_00220	0.00498104	-0.0207493	0.00166016	0.007944	0.00883933	0.0108564	-0.00911664	0.00951453	-0.00367056	0.00225386	0.0108703	0.00552617	0.0105357	-0.00283994	-0.00629165	-0.00837532
SNOG_30013	0.000288646	-0.00338704	0.00391919	-0.00218865	-0.00433623	0.0154138	-0.0031292	-0.0102188	-0.0095971	0.00714789	-0.00557719	0.000979249	0.00432417	0.00651949	-0.0106552	-0.00641485
SNOG_00221	-0.00172913	-0.0171552	-0.0214519	0.0132762	0.000185067	0.00657045	-0.0100879	-0.00877284	-0.0121785	0.0254322	0.0229013	0.00653107	0.00561754	-0.00487207	-0.00370928	0.00126979
SNOG_00222	0.00224461	-0.000336549	0.00282414	0.0111005	-0.00551884	-0.000293336	-0.00318922	-0.00079704	0.0142684	-0.0174343	-0.00862344	-0.000789438	0.00809688	0.00557789	-0.00512378	-0.00520419
SNOG_00223	-0.00336934	-0.00415572	-0.00695971	0.00908092	-0.0102336	-0.00261974	-0.00316061	7.89725e-06	-0.00466641	-0.00506332	0.0030262	0.00802297	-0.00220125	0.00526529	0.00297588	-0.0003324
SNOG_00224	-0.00303505	-0.0028579	-0.000806764	0.00273439	-0.00216843	-0.0136411	-0.0131127	0.00607386	-0.00257737	0.00429167	0.000751651	0.00220865	0.00700002	0.0224049	0.00231771	-0.00372975
SNOG_30014	-0.00352106	-0.00472432	-0.00125808	-0.00204166	0.00701034	0.0022178	-0.00702044	0.0026524	0.0030414	0.00828398	0.00251009	0.0151763	0.00518029	-0.0006031	-0.00725367	0.00642077
SNOG_00225	-0.0312588	0.0189767	-0.0185639	-0.00798062	0.00566458	0.0109221	-0.013591	-0.0106467	-0.0063772	0.00289431	-0.000315593	0.00318993	-0.00640455	-0.0153607	0.00697776	0.00103287
SNOG_00228	0.0143945	0.00478606	0.00765806	0.0051469	0.0236856	0.00918238	-0.0121465	0.00352155	-0.00182727	0.00591777	0.0134494	0.00318077	-0.0122851	0.0224998	-0.00958173	0.00262096
SNOG_00229	-0.00653856	-0.0208793	0.0122624	-0.00818244	0.00703326	0.0144512	0.00844738	-0.002484	-0.0117385	-0.00203824	-0.00436694	0.00149786	-0.0239199	-0.0121575	-0.0144112	0.00156424
SNOG_00230	-0.0020411	0.00236884	-0.00280442	0.00104728	-0.00414378	-0.00231155	0.000819707	-0.000215488	-0.00466499	0.00726989	-0.00223528	-8.9833e-05	1.72438e-05	0.0077962	0.000495679	-0.00379801
SNOG_00234	-0.003922	0.00997591	0.00158632	-0.0131889	0.00118032	-0.0120227	0.019318	0.004848	0.000695718	0.00124212	0.00263123	-0.00415831	0.00680599	0.00476886	-0.00542712	-2.50768e-06
SNOG_00235	-0.000270576	-0.00830831	-0.000616502	0.0025104	0.00258752	-0.00155282	-8.74327e-05	-0.00416531	-0.00533788	-0.00228587	-0.000296229	-0.00763014	0.0151596	0.0103979	-0.00468017	0.00130225
SNOG_00236	-0.00443471	0.000441803	0.00513431	-0.00188554	-0.00484457	0.00180581	0.00869278	0.000362093	0.00305482	-0.0047086	-0.00497991	-0.00989604	0.00328285	0.0033833	0.00515532	-0.00278738
SNOG_00237	0.00372809	0.00342647	-0.00168561	0.00901734	0.000309744	-0.013205	-0.00412374	0.0155858	0.00240794	-0.00616647	0.0167119	-0.0111714	-0.00790016	-0.0230161	0.0113732	0.00453005
SNOG_00238	-0.00234539	0.00223539	-0.0155181	0.0115861	0.0149222	-0.00861807	-0.00117382	0.000776737	-0.0133877	-0.00147173	0.0130538	-0.00556873	0.00551115	0.00429606	-0.00665573	0.00465731
SNOG_00239	0.00285875	0.00374406	-0.0171623	0.0114768	0.00152095	0.00961244	0.00454894	-0.00269769	0.000852869	0.00172312	-0.00370599	0.0102232	-0.00253906	0.00207896	-0.00452657	-0.00387788
SNOG_00240	0.00669253	0.00898957	0.00344157	-0.0169191	-0.00595105	-0.00288243	0.00364806	0.00272831	-0.000510604	-0.0109162	0.00119067	0.00729341	0.0116986	-0.00357939	0.0011895	-0.00033299
SNOG_00241	-0.00741934	0.00792814	0.00386328	-0.0131772	-0.0148217	-0.00801643	0.0182753	0.00544556	-0.0002477	0.00540076	0.00336637	-0.000550794	0.00240019	0.00485866	0.000423542	-0.00977762
SNOG_00242	-0.0051698	-0.00851786	-0.0082636	-0.010353	-0.00403438	0.0113828	-0.00706248	0.00512455	-0.000938526	0.00712921	0.00888918	-0.000145484	-0.000529434	-0.00241902	0.00428834	0.00744369
SNOG_00243	0.00441026	0.0029206	3.03523e-05	0.0123532	-0.00156699	0.001524	-0.00311992	0.00123672	-0.0040481	0.00205703	0.0100136	-0.00411445	-0.000321794	-0.00983936	0.00412571	-0.00337639
SNOG_00244	-0.000271796	-0.00356054	0.00150345	0.000476299	-0.000929863	0.00457902	0.00839244	-0.0111246	-0.00802981	-0.00371254	0.0049505	-0.00974786	0.00534298	-0.00289013	-0.0153069	8.54344e-05
SNOG_00246	0.00507251	0.000512195	-0.00319274	0.00609335	-0.00520279	0.00121185	-0.00128671	0.00173172	0.00560598	-0.00170572	0.0138641	0.00229622	-0.00702696	-0.00593865	-0.00525057	-0.00184863
SNOG_30016	0.00324639	-0.00326773	0.00213808	-0.00357257	0.00217598	0.00395399	0.000240498	-0.00167082	-0.000239441	0.00940076	-0.000702831	-0.00129821	-0.00727544	-0.00208829	0.000547758	-0.00531527
SNOG_00248	0.00154236	-0.00382692	0.00320557	-0.00268161	-0.00526814	0.00541102	-0.00531709	-0.000780805	0.00471308	0.00731017	0.00720449	0.000162515	-0.00439993	0.00117402	0.00213728	-0.0034909
SNOG_00250	0.000824379	-0.00214916	-0.00113929	-0.00422953	0.0141615	0.00793869	-0.00305306	0.0110999	-0.00347432	0.00592857	0.0033582	-0.0118426	0.0114267	-0.000751531	-0.0052807	3.51582e-05
SNOG_00251	-0.00840592	-0.0101122	0.0117318	-0.013545	-0.00217592	-0.00221535	0.00452409	-0.0107798	-0.00452464	0.00814995	-0.00795763	-0.0187591	-0.00369248	-0.00238022	-0.00223859	-0.0114245
SNOG_00252	8.5705e-05	0.00416872	0.00586447	-0.00907156	-0.00503877	0.00335443	0.00319841	0.00677651	0.00286643	-0.00353386	-0.0027196	-0.00266202	-0.00666811	-0.00142424	0.000423172	0.0125194
SNOG_00253	-0.00523778	-0.0150247	0.0121124	-0.0281749	0.000120046	0.00755514	0.00495645	0.00158578	0.0032137	-0.0244846	-0.0249631	-0.0132443	-0.010557	0.00175153	-0.00112364	0.00475479
SNOG_00254	-0.00354292	0.00357982	0.0027821	0.00195351	-0.00803554	-0.000187175	0.00660314	-0.0107839	0.00310659	0.0054267	0.0052178	-0.00132951	3.78601e-05	-9.00934e-05	0.00136123	1.35781e-05
SNOG_00255	-0.0036802	0.00331144	-0.00481983	0.0109299	0.00209675	0.00473796	0.00153492	0.000465135	0.00902083	0.0224243	0.0232685	0.002768	0.00742721	0.0179773	-0.0196878	0.0011819
SNOG_00256	-0.0199821	0.00366964	-0.00266445	0.0296467	0.00575127	-0.00348694	0.00215336	0.000169595	0.00427301	0.00132468	0.00888935	-0.00937446	-0.0170032	-0.015436	-0.0211227	-0.0029574
SNOG_00257	-0.000841339	0.00364918	0.000257883	-0.000476222	0.00625372	0.00250971	-0.00611573	0.0300074	-0.00906271	-0.00308745	0.00521221	0.00137309	0.000179605	0.00649825	0.00293765	0.00889924
SNOG_00258	-0.00623193	0.0114491	0.0101291	0.00380211	-0.00131517	0.0125317	-0.0151346	-0.00610761	-0.00578653	0.000503084	0.0123054	-0.000806158	0.00255468	-0.00785256	0.00677058	-0.00080704
SNOG_00259	0.00454821	0.00527059	2.38058e-05	0.00266156	0.00156848	-0.00178594	0.00492415	-0.00111059	0.00222082	0.00734221	-0.00119206	0.00186771	-0.00328225	0.00583962	0.00566757	0.00994027
SNOG_00261	-0.00790607	0.00889768	0.011215	0.00483454	-0.000225016	0.00186552	-0.00299238	0.0117651	-0.00131738	0.00311633	0.00381376	-0.0146243	0.000637243	0.00542165	-0.00458671	-0.0103633
SNOG_00262	-0.0205192	-0.0112229	0.0223206	-0.0024687	-0.0030508	-0.00773835	0.00113565	-0.00921413	0.00986146	0.00114557	0.00649725	-0.0108946	0.016371	0.00966429	-0.00645462	0.00446529
SNOG_30017	-0.0154516	-0.00769604	0.0139736	0.0050926	-0.00265148	-0.017024	-0.00736306	-0.012219	0.0100746	-0.00886686	-0.00478015	-0.00132677	0.000698243	-0.00151925	-0.0142644	0.00178881
SNOG_00263	-0.0311222	0.00830169	-0.00564102	-0.000439936	0.00420089	-0.00818844	-0.00846807	0.00513233	0.024762	-0.00526055	-0.00159405	0.00649792	0.00490759	0.00486081	-0.00689677	-0.00163868
SNOG_00264	-0.000775823	-0.0156395	0.0266643	0.00906817	-0.0165781	-0.0613589	-0.024156	-0.00299493	-0.0151724	-0.00541542	-0.00543941	-0.000553342	0.00771783	0.0174814	-0.0165701	-0.0034507
SNOG_00265	-0.00261584	-0.00225493	0.00658831	0.0104679	-0.00290021	-0.0277309	-0.00798454	-0.00137362	0.00899346	-0.0140445	-1.03673e-05	-0.00591891	-0.00482241	-0.000275651	-0.000138102	-0.00748694
SNOG_00266	-0.00227751	-0.00298328	0.00222423	-0.000684972	-0.00193601	-0.00965119	0.000703624	-0.000281937	0.00410324	0.000349978	0.0017944	0.0113188	0.0045235	0.0046648	-0.00875292	0.00594916
SNOG_00267	-0.00336085	-0.00781157	0.00504396	-0.00141915	-0.0125489	-0.0270732	-0.0222961	-0.00534204	-0.0208093	-0.00283582	-0.00903388	0.000785589	-0.0164876	0.00455648	-0.00370513	-0.00407151
SNOG_00269	0.00332384	0.0103367	0.0161629	-0.00350094	0.00309118	0.00813679	0.00747011	0.00107238	-0.00327877	0.00893059	-0.0168106	0.0131425	-0.0124435	0.00280833	-0.00652178	0.00156436
SNOG_00270	0.00562116	0.00539968	0.000977981	-0.00709803	0.00540243	0.00232163	0.00567083	-0.000809787	-0.0064249	0.00152627	-0.00464883	-0.00595864	-0.0106058	0.000837575	-0.00186565	-0.0036306
SNOG_00271	0.00402554	0.00268964	-0.00489002	-0.00193538	-0.00439586	0.0014499	-0.00156546	-0.00585697	0.0028203	0.00881588	0.00214083	-0.000465443	-0.00307612	0.0008251	-7.80246e-05	-0.0054196
SNOG_00272	-0.00556265	0.00207511	-0.00421741	0.00440746	-0.00258341	-0.0107074	0.0062985	0.00483904	0.00990863	-0.00138082	-0.00600005	0.00383616	-0.00391962	0.00157182	0.00825389	0.00543901
SNOG_00273	-0.00977751	0.00184551	-0.0117487	0.00193577	0.00364316	0.00574759	0.00334093	-0.00149591	-0.0190737	-0.00574186	0.00366062	-0.00192199	-0.00827205	0.00110528	-0.00189966	-0.00176906
SNOG_00274	0.00724978	-0.000667908	-0.00486578	-0.00206162	-0.000451404	0.00572823	-0.00576208	0.00275646	0.000814087	0.00511646	0.00785411	0.000476657	-0.00111007	0.00453912	0.00619576	0.00589544
SNOG_00275	0.000936878	0.00258626	-0.00234005	0.00356406	0.00179859	0.00319021	-0.00287356	0.00840292	-0.00452897	-0.00669073	-0.0019743	-0.00267777	0.0043721	0.00941955	-0.00688863	0.00165398
SNOG_00276	0.00864072	0.0046468	0.0109594	0.00904909	0.0156369	0.0125792	0.00482345	0.0218828	-0.00980328	0.00514286	0.0190208	-0.00324216	0.00468714	-0.00934221	-0.00648565	-0.014062
SNOG_00277	0.0034382	0.00729372	-0.00970023	0.0133561	0.00675642	-0.00312551	0.00449958	-0.00323479	-0.00271251	-0.00155462	0.000910818	0.00385183	0.00380428	-0.0107291	-0.000523167	-0.0107073
SNOG_20002	0.00258373	0.00285836	0.00342945	0.00124719	-0.00605512	-0.00340468	-0.00202946	-0.00131312	-0.00419703	-0.00106519	-0.000774298	0.000994276	-0.00661514	-0.00113514	0.00651413	-0.0107947
SNOG_00278	0.00596054	0.00550253	-0.00165494	0.0023902	-0.00147296	-0.000147367	-0.00431801	-0.00522049	0.00187945	-0.00332275	-0.0100764	0.0102921	-0.005524	0.00442066	0.00363455	-0.0145021
SNOG_30018	0.00353175	0.00687393	-0.00670583	0.00691319	-0.00254897	-0.00125307	-0.00413123	-0.00810834	0.00231564	-0.0039581	-0.0133461	0.00530406	-0.0012719	-0.000324317	0.0045311	0.000292945
SNOG_00282	0.00719782	0.00309982	-0.00910447	0.00305411	0.00692493	0.00273441	-0.00650756	0.00533236	-0.000878843	-0.00129384	-0.00133065	-0.00426099	-0.0132224	0.00341775	0.00742067	-0.00533724
SNOG_00283	0.000281989	0.000912287	-0.0031517	0.00607521	-0.00201191	0.00231786	0.00501215	-0.00370713	0.00360341	-0.00862654	0.00143522	-0.0022989	-0.00449864	0.00804501	-0.0115448	-0.00364967
SNOG_00284	0.00434598	0.00573836	0.00115464	0.00181718	0.00136356	0.000661271	-0.00175041	0.00693452	0.0139822	0.00586944	0.00355154	-0.0042284	-0.000435473	0.00835358	0.00863888	0.00016933
SNOG_00285	0.0106888	0.0044386	-0.0010041	-0.00686251	0.00589241	-0.00672513	-0.00275313	-0.000865053	-0.00430271	-0.00325304	-0.00235653	-0.00260953	0.00287717	-0.00593739	-0.00171439	0.0142022
SNOG_00287	0.00213079	-0.00344375	-0.000152231	-0.000645453	0.00356289	0.00347286	-0.00195753	0.00998201	-0.00364663	-0.00119875	0.00566607	-0.0047425	0.0015585	-0.00194515	0.00198891	-0.00721414
SNOG_00288	0.000489642	0.00153442	-0.00158776	-0.00277012	0.0053364	0.00134152	-0.00170105	0.00593684	0.000402755	-0.00287247	0.000139301	-0.00504311	-0.000194615	0.0015332	0.000747712	-8.56526e-05
SNOG_00290	0.00409466	0.00417607	0.00128446	-0.00860918	0.00463241	-0.00322003	0.00882794	0.00146855	0.00123921	0.00404831	0.00475523	-0.00659982	-0.000349569	1.55073e-05	0.00173204	0.00931448
SNOG_00291	0.0198845	0.0136665	-0.00101065	0.0114973	-0.00321936	0.00532978	0.00839838	0.0171746	0.0119514	0.00549175	-0.0157408	-0.00302154	0.0103301	0.00214586	0.0062484	0.00288827
SNOG_00292	-0.0141486	-0.000759735	-0.0195209	-0.0121911	-0.0139087	-0.0107387	0.00586862	0.017669	-0.0078433	0.00616499	0.00936199	-0.0160815	0.00632574	0.00722771	0.00315291	-0.00454032
SNOG_00293	-0.0274686	0.00144289	-0.00988108	0.00508438	-0.00372577	0.00632684	0.00609097	0.00702366	-0.0172726	0.0106434	-0.00764413	0.0148771	-0.000990135	0.00204088	0.00224981	0.00364925
SNOG_00294	-0.0249834	-0.00388499	0.00842558	0.00892836	-0.0013953	-0.00177012	-0.00174734	0.00141893	0.00872622	0.00280716	-0.0152037	-0.00208669	-0.00337973	-0.00341094	-0.00976441	-0.00383279
SNOG_00296	-0.0167562	0.00792636	-0.00528476	0.0108727	-0.00178649	-0.00368773	-0.00611759	0.00584179	-0.0151979	0.00210828	-0.00133802	0.00477467	-0.0034807	0.0198139	-0.000480827	0.00348706
SNOG_00297	-0.00344335	0.00703091	-0.0114243	0.0104311	-0.00901305	0.00318167	-0.00230661	0.000171666	0.000913724	0.00280266	-0.00190915	0.011843	0.000264952	0.00636658	0.00669597	-0.0108797
SNOG_00298	-0.00577076	0.00268476	-0.00174737	0.00158109	-0.000677896	-0.0009082	-0.00306052	-0.00106454	-0.0109925	-0.0042324	-0.00272916	0.00510581	0.00030284	-0.00182253	0.000922414	-0.00348272
SNOG_00299	-0.00422363	-0.00130087	-0.00347977	0.0137626	0.00354991	0.00267848	-0.00193543	-0.00034551	0.00119655	0.0010898	0.00951801	0.00601094	-0.00147859	0.00620322	0.00581998	-0.0121885
SNOG_00300	0.000814003	0.0126254	0.00505578	-0.00444838	0.00384816	-0.00726275	0.0103638	-0.00169744	0.00212562	-0.000317998	0.00270259	-0.0189892	0.00744512	0.00103655	0.00308006	0.00583253
SNOG_00301	-0.00587662	-0.00383116	0.00905094	0.00716979	0.00121619	-0.0153497	0.000994381	-0.0145832	-0.00527161	0.00411225	0.00769179	-0.00944002	-0.0170512	0.00537331	-0.00383185	0.00759087
SNOG_00302	0.0040802	0.00317625	-0.001654	-0.00622207	-0.00783032	0.00393691	0.00488831	-0.0153865	0.0229238	0.00596427	-0.00971022	-0.00392267	0.00314866	-0.00433771	0.00701076	0.00531625
SNOG_00304	0.0149129	0.00381589	-0.00458662	-0.0031244	0.00759754	-0.00285035	0.00150553	0.00583746	-0.00673696	-0.00835645	-0.00567501	-0.00331107	0.00277847	-0.00516001	-0.0034081	0.0107064
SNOG_00305	0.00792125	0.00552622	0.00155359	-0.0070366	0.0174817	-0.0162588	-0.000847704	-0.00450447	-0.000124046	-0.0179646	-9.72505e-05	0.00118849	0.0144505	0.00334093	0.00210851	-0.00290423
SNOG_00306	-0.000739263	-0.00993102	0.00643019	0.00946766	0.00500839	-0.00817991	0.00503496	-0.00527546	0.0123029	0.00248469	0.0107958	-0.0137063	-0.00588973	-0.00265058	0.0253791	-0.00584952
SNOG_00307	-0.00424133	-0.00819292	-0.00499603	0.00549394	0.00600466	-0.00297282	0.00136198	0.00768934	-0.00765084	-0.0107577	0.002272	-0.000144887	0.0021064	-0.00687002	0.00896169	-0.00689441
SNOG_30019	0.000498896	9.45498e-05	0.000833207	-0.00520828	-0.0044162	-0.0113059	-0.00337661	0.00347669	-0.00752631	-0.00555594	0.00280238	0.00191144	-0.0079868	-0.00625648	0.0215046	-0.000120124
SNOG_00308	0.00323495	-0.0012969	0.0017544	0.0125653	-0.00498013	-0.0126905	0.000684732	-0.00690558	-0.00195752	-0.0102923	0.0156348	-0.00622736	-0.0123283	-0.0183256	0.00225904	0.0111568
SNOG_00310	-0.000274444	-0.0040006	-0.000139851	0.0114369	0.000488233	0.00422558	0.00283183	-0.00361085	-0.00913266	-0.00836625	0.000499394	-0.00245561	-0.00328662	-0.0199441	-0.0173639	-0.00204013
SNOG_00311	0.000571156	-0.00178279	-0.00123966	-0.00795486	0.000414995	0.00656392	0.000202289	0.000512637	-0.00255001	0.0018221	-0.00104023	-0.01179	0.00735762	-0.00281346	0.000554834	0.000138321
SNOG_00312	-0.00284954	-0.00718917	0.000808847	0.00599072	-0.00313923	0.00561301	0.00761594	-0.00182787	-0.00777318	-0.00154209	0.00154257	-0.00744137	-0.00739209	0.00543904	-0.00787577	0.00375644
SNOG_00313	0.000223464	-0.00379846	0.00155738	0.00259366	0.000633372	0.00541817	0.0149864	0.00463152	0.00927779	-0.0153354	0.00575226	-0.00347389	-0.015181	0.00377044	-0.00049178	-0.00652068
SNOG_00314	2.92792e-05	-0.00478327	-0.00140121	0.00498969	0.0027873	0.000445782	-0.0015826	0.00626567	3.13409e-05	-0.00587534	0.00245984	-0.00347668	0.00776935	-0.0127535	-0.0053371	-0.00105387
SNOG_00315	0.000896542	-0.00839159	0.00752253	-0.0184458	-0.0131647	-0.0318424	-0.0021936	-0.00248283	-0.00285514	-0.0017696	0.0112672	-0.0115836	0.00277614	-0.00705995	0.00471775	-0.00220338
SNOG_00316	0.00474181	-0.000460373	0.0107335	-0.0141327	-0.00378028	-0.0426938	-0.00219294	-0.00217438	0.00112552	-0.00400852	0.0097986	0.00536097	0.0195722	-0.00284504	-0.0123083	-0.000836862
SNOG_00317	-0.00754619	-0.00417974	-0.0189985	-0.00276157	-0.00370957	0.0154663	0.00780726	0.00940629	0.00453621	-0.00223925	-0.0161784	-0.00714374	-0.0110009	-0.00779436	0.000841247	-0.00502047
SNOG_00318	0.00120668	-0.000827117	0.00199268	0.016467	0.0106808	0.00493811	0.000383485	-0.00405674	-0.00168073	-0.00149212	0.0156567	-0.0100163	0.0137993	-0.0122306	-0.000584705	-0.0020297
SNOG_00319	0.00524657	0.00639251	-0.00239896	-0.00502097	-0.00455077	-0.00311862	-0.00129473	0.00298851	-0.00198175	-0.00385877	-0.00199659	0.00580976	0.00215718	0.00183755	-0.000500747	-0.0146746
SNOG_00320	0.000609002	-0.00225355	-0.00550735	-0.00718552	-0.00200777	0.0012691	0.00187022	-0.00389549	-0.00705532	-0.00519859	-0.00619015	-0.00328732	-0.00776372	0.00421497	-0.00662027	-0.0121286
SNOG_00321	0.0036262	0.00561141	-0.00242343	-0.00781758	0.000970533	-0.00633494	-0.00274412	-0.00157283	0.0018039	0.000956819	0.00528631	0.00363371	0.0050192	6.95207e-05	-0.00209807	-0.00380969
SNOG_00322	-0.000240996	0.00235045	0.00206548	0.00325622	-0.0119351	0.00420478	-0.000604535	0.00174353	0.00514633	0.00238563	-0.000992469	0.00346532	-0.00561623	-0.0016914	0.00710757	-0.00558963
SNOG_00323	-0.00795058	-0.000610684	0.00523037	-0.00891549	0.010382	-0.00838663	0.0179142	-0.0116507	0.00150437	0.00922277	-0.00084975	-0.0251254	0.00110694	0.00602391	-0.00292024	0.00666204
SNOG_00324	-0.0117311	-0.00542027	0.00789414	0.00857072	-0.0028938	-0.0112813	0.00384723	-0.00737937	0.00793188	-0.00206032	-0.000620453	-0.0089378	-0.00229382	0.00276772	0.015259	0.0110076
SNOG_00325	0.00351466	0.00838598	-0.00260818	0.00252089	-0.00667755	-0.00603499	0.00117227	-0.00385839	-0.00259788	-0.000698118	0.000787126	0.00393983	-0.0038243	-0.00489923	0.00226163	0.00905182
SNOG_00326	0.00772924	0.00778692	-0.00597494	0.0170169	-0.0123105	-0.00553489	-0.00146417	-0.00440652	-0.00639083	-0.00292394	0.0138062	-0.0023644	-0.00870192	0.010057	0.00115047	0.0110514
SNOG_00327	0.000827387	0.00237771	-0.000688264	0.00129988	-0.00859439	0.00537195	0.00101339	0.00491115	0.0012945	-0.00169441	0.000745588	0.00964439	-0.00166456	0.000720703	0.00352688	0.00333273
SNOG_00328	-0.00589495	-0.000184356	0.00348262	-0.0141242	-0.00492246	-0.00218853	0.0201343	0.00335271	0.00610791	-0.00177743	0.00265813	-0.00210619	-0.0028063	-0.00944417	-0.00661508	-0.000167568
SNOG_00329	0.000216827	0.00339087	-0.00406698	-0.00132126	-0.00535385	0.00560657	0.00182619	0.00399201	-0.0102261	-0.00868234	0.00422274	-0.00244883	-0.00575719	0.00169007	0.00252557	0.0026596
SNOG_00330	0.0049147	0.00269469	-0.00192917	-0.00502004	-0.00423673	-0.00102216	-0.00248293	-0.00120654	0.000150874	0.00176245	0.000124995	-0.00341049	0.0017267	-0.000160639	0.00384876	0.0126598
SNOG_00331	0.00694671	0.00386937	-0.00546492	0.00424891	-0.00374605	-0.0103486	-0.00715376	0.0028516	-0.00310545	-0.00931034	0.00537833	0.00328148	0.00334412	-0.00582311	-0.00473641	-0.00658974
SNOG_00332	0.00267996	0.0055496	-0.00293869	0.00187653	-0.00479916	0.00197247	0.00363767	-0.00178229	-0.00953007	-0.00636003	0.00371437	0.00155367	-0.0102167	0.00127013	-0.0067909	-0.000835355
SNOG_00333	-0.000340912	0.000286065	0.00205004	0.00377371	0.00012094	0.000205682	-0.00195959	-0.00955647	0.00129847	0.00374207	-0.00657982	-0.0103213	-0.00398398	0.00236447	0.00263795	-0.00355846
SNOG_00334	0.00998395	0.00570073	0.00345947	-0.0203014	0.00247268	0.000205213	-0.000353971	0.00277216	-0.000488265	0.00137188	-0.00926865	-0.00798192	-0.00271572	-0.00414215	-0.000254221	-0.00528366
SNOG_00335	-0.0015934	-0.0119594	0.00625785	-0.00974494	0.0122226	0.0053403	0.00275288	0.0114534	-0.0138316	0.00392581	-0.00357041	0.00377129	-0.000706588	0.00926934	-0.00852161	-0.00541115
SNOG_00336	0.00403884	0.000853442	0.00271825	-0.00246493	-0.00191575	0.00383866	0.00891042	0.00560016	-0.000164454	0.00272176	0.00352508	-0.000287427	0.00932316	0.00487803	0.00764332	0.0126388
SNOG_00337	-0.00609402	-0.0230051	0.0250588	-0.0198992	0.00869191	0.0067829	-0.000383797	0.00173933	0.0019961	0.00595957	-9.60151e-05	-0.00315045	-0.0053458	-0.00583987	-0.00557154	-0.00386584
SNOG_00338	-0.00249415	0.000701177	-0.00188105	-0.00628175	0.00813778	-0.0045352	-0.00360719	0.00823575	-0.00545715	-0.01115	-0.00399694	-0.00485248	0.000937163	0.00387067	0.00864824	-0.00176054
SNOG_00339	0.0179668	0.0025745	-0.00216185	0.00518782	0.00355219	0.00283081	-0.000138555	-0.000338354	-0.00817981	0.00472026	-0.00994427	0.00676823	0.00689287	-0.00271836	0.000282204	0.00522656
SNOG_00340	0.026148	0.0129587	0.00357963	0.00526816	0.0028827	-0.000986858	-0.00186968	0.00528812	0.00796437	0.0131447	-0.0188871	0.0045368	-0.00251418	-0.00249476	0.00174885	-0.0107334
SNOG_00341	0.0479635	0.0154441	0.0156925	-0.00278126	0.014131	0.0246912	0.00748482	-0.00539604	-0.0534461	0.0261089	-0.0271459	0.00579631	0.00201065	0.00452363	0.0208899	0.00355699
SNOG_00342	0.0280076	0.0107147	-0.000371237	0.00260435	0.0160433	-0.0124061	0.00162923	0.00603805	0.00203491	-0.0124134	-5.96726e-05	0.0132901	0.00963509	0.00521773	0.00146453	-0.00667282
SNOG_00343	0.0261801	-0.00412938	0.0102593	0.0115254	0.000542512	0.00233431	-0.00864127	-0.00615314	0.016513	0.0227757	-0.0291652	0.0156778	0.0101952	-0.00651368	-0.00726069	0.00454716
SNOG_00344	-0.00822999	0.0191472	-0.00418469	-0.00424619	0.0101606	0.00596256	-0.00846601	-0.000439444	0.00746968	-0.000371198	0.00123002	-0.003417	0.00323283	-0.00291123	0.00232528	-0.0107629
SNOG_00345	-0.0171371	0.0158681	-0.00784165	0.00607256	0.00272309	-0.00318771	0.00568789	-0.000809433	0.00309958	0.000521841	0.00201505	-0.00319828	-0.00065003	-0.00773219	-0.00188595	0.0138758
SNOG_00346	0.00357531	-0.00389342	-0.00349654	0.00608229	-0.00641261	0.00134239	0.0173407	-0.00138638	0.00383887	-0.0112642	0.00878993	-0.00683929	0.00775261	-0.00862834	0.012932	0.00287023
SNOG_00347	0.00758068	0.00586249	-0.00681246	0.00208623	-0.00110585	1.82849e-05	0.00182999	0.000645255	-0.00284421	-0.000442728	-0.00148553	0.000827433	-0.000202575	0.00222509	0.000874562	0.0129087
SNOG_00348	-0.00775748	0.0031281	-0.000959194	-0.00548491	-0.00680235	0.00787275	-0.00758889	-0.00446948	0.00795097	-0.00246213	-0.0115796	0.00781002	0.00597989	-0.00813417	-0.0085851	0.00541146
SNOG_00349	-0.0041869	0.00382972	0.0022506	0.00088673	-0.00516413	-0.0118861	-0.00218188	-0.00529158	-0.005947	-0.00401927	0.000898599	-0.0156914	-0.00379567	0.0024854	0.000438695	0.0057133
SNOG_00350	0.000698374	0.00139358	-0.00294946	0.0155635	-0.00311023	0.00494955	-0.00710267	-0.0233749	-0.0182339	-0.0122213	-0.00466269	-0.00329343	-0.00560178	0.000543166	0.00263662	-0.00370532
SNOG_00351	-0.000482927	-0.00310313	0.00360191	0.00100687	-0.00167954	-2.86936e-05	0.0034075	-0.00102649	-0.00841626	0.00403293	-0.00409108	0.0218301	-0.0056978	0.0266527	0.00476877	0.00447074
SNOG_00352	0.00128574	0.00274316	0.00103035	-0.00584593	0.00853849	0.00260441	0.00465894	-0.00493838	-0.00173655	-0.00146053	-0.0099619	-0.00351702	0.00511039	0.00921693	-0.00638227	-0.00196749
SNOG_00353	-0.000443095	0.00435718	0.00369457	-0.0115546	-0.00598427	-0.00337612	0.0142944	-0.00270234	0.00165113	0.00299472	0.00118361	-0.0069378	-0.00363545	-0.0010747	0.00301605	-0.0126142
SNOG_00354	-0.0017189	-0.0007966	0.00243385	-0.00194415	-0.0031061	0.00761619	0.00368715	-0.00544306	-0.00774416	-0.000716512	-0.00696825	-0.00280863	0.00107962	-0.000760047	0.00720471	-0.00341156
SNOG_00355	0.00243086	0.0108574	0.000593766	-0.000467976	-0.0119122	-0.00283884	0.0150859	-0.00900432	0.00431506	-0.00452897	0.0047861	0.00216414	-0.00270236	-0.0026972	0.00335451	-0.01237
SNOG_00356	0.00228698	-0.00379312	-0.00288572	0.00222619	-0.00582499	0.00449566	-0.00691667	-0.00527224	0.00444501	0.000284244	0.00800517	0.00353183	-0.0059861	-0.000609673	-0.00124714	-0.0107433
SNOG_00360	0.00151938	-0.00334903	-0.00220615	-0.00336342	-0.00233571	0.00381828	-0.0056373	0.00031778	0.00180104	-0.00107417	0.0102498	0.00529683	-0.00537513	-0.00430085	-0.00443477	0.00717058
SNOG_00361	-0.0245396	0.0296501	-0.0053974	-0.011311	-0.00137225	0.0139183	-0.0139734	0.00119259	-0.00406617	0.00568658	0.00381894	0.00359283	0.00236981	-0.0119322	-0.00741312	0.00504407
SNOG_00362	0.000182506	0.00426733	0.00238111	-0.00233848	-0.00721674	0.00116019	0.00340634	0.00117237	0.00264124	-0.00283227	-0.00675538	-0.00172312	0.00387813	0.00329883	-0.00649606	0.00346921
SNOG_00365	0.00139226	0.00351735	-0.00174664	0.000377542	0.00429661	-0.000369858	0.00491129	-0.00149129	0.000207542	0.0017864	-0.000753844	-0.00202936	0.00265121	0.000773382	-0.000961525	0.0017839
SNOG_30020	0.00140105	-0.00151287	0.00128214	-0.00340996	-0.00132869	0.000942062	-0.00394186	-0.000443145	0.00118975	0.000591313	0.000675641	-0.000782384	-0.00208743	-0.00116565	0.000580343	0.00542866
SNOG_00366	0.00793244	0.00397552	-0.00581905	-0.00619058	-0.000498321	-0.0026747	-0.00492945	-0.000277623	-0.00151441	-0.00154788	0.00495808	0.00371584	0.00237946	0.00316279	-0.000570351	0.00531145
SNOG_00367	-0.000771836	0.00590275	0.000277016	-0.0127153	-0.00573864	-0.00292743	0.0130277	-0.0166912	-0.000397192	-0.00151872	0.00637726	0.00727293	0.00170669	-0.00301854	-0.000557302	0.0051727
SNOG_00368	-0.00142362	0.0023111	-0.00593722	-0.00182917	0.0011699	0.00198478	0.00110467	-0.000569338	-0.00692478	-0.00121041	0.00173919	-0.00448269	-0.00126937	0.00600418	0.0107937	-0.00509631
SNOG_00369	0.00647621	-0.000356117	-0.00313182	-0.00516695	-0.000940649	-0.0152637	-0.00180491	-0.00301174	-0.00195257	0.00744671	-0.0239319	-0.000368378	0.00972927	-0.0117628	0.00421814	-0.011183
SNOG_00370	0.00194469	0.0075502	-0.00818672	0.0136311	-0.00481177	-0.0101232	-0.00402846	-0.00607869	-0.00213691	0.00549227	0.00248013	0.0116876	-0.00737285	0.00133718	0.00111999	0.000428159
SNOG_00373	0.00419277	0.0023514	-0.000470836	0.00280718	0.000771636	0.00350804	0.00153667	-0.00326549	-0.00327976	0.00334005	-0.00384545	-0.000166614	0.00294779	-0.00298234	0.00403189	5.24223e-05
SNOG_00374	0.00305111	0.00445112	0.000259685	-0.00199794	0.00265707	0.000706949	0.00430206	0.000695772	0.00147768	0.00296276	-0.00483568	0.00207206	-0.00609136	0.000262752	0.00110517	-0.00370919
SNOG_00375	3.74235e-05	-0.00113675	0.00455832	0.00333249	0.000222961	-0.000212961	0.00249431	-0.00429162	0.0192281	0.0064455	-0.000494746	0.000945452	0.00444958	0.00390577	0.00241842	-0.00148214
SNOG_00377	0.00425769	0.00330671	-0.00289023	-0.00226775	0.00696976	-0.00747947	0.00344086	0.00743587	-0.00561896	0.00761267	-0.00198623	0.00463294	0.00179764	-0.00497795	-0.00354647	0.0143929
SNOG_00378	0.0116068	0.00459818	-0.00254421	-0.00873775	0.00163753	0.00271436	-0.00251671	0.00106694	-0.000353891	-0.000769375	0.000361852	0.00136123	0.00320626	-0.00243221	0.00231947	0.0124048
SNOG_00379	0.0016696	0.00243076	-0.00574247	0.00571404	-0.00572873	-0.0174816	0.00297647	0.000952102	-0.000666646	0.00309975	0.0101118	0.00224569	-0.00259077	0.00189654	-0.0151391	-0.00381679
SNOG_00381	0.00280752	0.0035766	-0.00215083	-0.0107961	-0.00289348	0.00175124	0.00159787	0.0010703	-0.000521864	-0.000943136	-0.00541289	0.00934821	0.00218598	0.00758634	0.00615755	-0.00384145
SNOG_00382	-0.00833503	-0.00586215	0.00323212	-0.00982947	-0.0112448	-0.000403637	-0.00183659	-0.00722593	2.90259e-05	0.00518484	-0.00224243	-0.00819474	0.00772886	-0.000219589	0.00759599	-0.00737436
SNOG_00384	0.000209558	0.00106114	-0.00238672	-0.00762068	-0.0035588	-0.00588266	0.00128769	-0.00231234	0.0021824	-0.00123004	0.00280806	-0.0026323	-0.00141915	-0.000669627	-0.00450513	0.00878423
SNOG_00385	-0.0027216	0.00489038	9.22936e-05	-0.00604484	-0.00272415	-0.00663207	-0.00488197	-0.0096683	0.000995828	0.000682812	-0.00109834	0.00208458	-0.00175217	0.00107481	-0.00596091	-0.0111326
SNOG_00387	0.00562536	0.00567003	-0.00473439	-0.000425258	0.00482241	-0.00841537	-0.00454853	0.00174989	0.000218446	-0.000745073	-0.00161232	0.00441915	0.00249129	0.000841822	-0.00134686	-0.0129254
SNOG_00388	0.00222026	-0.00238624	0.00323821	-0.000357296	0.00211917	0.00101353	-0.0104426	-0.00569523	0.00436953	0.00378842	0.0110944	-0.00218998	-0.0120322	-0.00523573	-0.00237116	-0.00874383
SNOG_00389	-0.00174374	-0.00254587	0.00323172	-0.00669455	0.00387592	-0.00608347	0.0065901	-0.0191044	-0.00347638	-0.00804567	0.0147084	-0.00126446	-0.000992036	-0.00711893	-0.0052833	-0.00451594
SNOG_30022	0.00484314	-0.000842496	0.000430093	-0.00221117	0.00323481	-0.000313022	-0.00385182	-0.00187739	-0.00235428	-0.000333664	0.00185136	-0.00403231	-0.00196044	-0.00697744	-0.00281568	0.0144258
SNOG_00390	-0.00322422	0.00442465	0.00316512	-0.0138711	-0.0051077	-0.00476732	0.00464276	-0.00184835	-0.000563613	-0.00268347	0.00265419	-0.00609646	0.00444599	-0.00726856	0.0040348	-0.00414568
SNOG_00391	0.000866393	-0.00162096	0.0136079	-0.013251	0.0151557	-0.0190943	-0.00136944	-0.00466629	-0.00399595	0.00284867	-0.00658754	-0.00322451	0.003932	-0.00080628	0.00718915	-0.00219046
SNOG_00392	-0.00023941	0.00561751	0.00882106	-0.000190828	0.0028292	-0.0127992	0.00608526	0.00248572	-0.00468744	0.00196096	-0.0100586	0.00189276	0.00433763	0.0032619	0.0104279	-0.00916143
SNOG_00393	0.00808469	0.0107705	0.0220962	0.0160302	-0.00598783	-0.0221857	0.00600706	-0.00571716	0.00586842	0.0228078	-0.0429299	0.0192277	0.0196503	-0.00284308	0.00347828	-0.000265339
SNOG_00394	0.00154728	0.00247571	-0.00237975	0.00279232	0.0122274	-0.00127179	-0.00572818	0.000262671	0.00164075	0.0055893	0.00108491	0.000296585	0.00243795	-0.000303295	-0.00229799	0.000303947
SNOG_00395	-0.000839657	0.00176549	0.00731931	0.00486387	0.00408691	0.00584128	-0.00541279	0.000250006	-0.00488211	-0.00350421	0.000838175	-0.00648466	-0.00217066	0.00572524	0.00469708	0.0036677
SNOG_00396	-0.00354943	0.00131279	0.00674773	-0.00147686	-0.0015858	0.00143187	-0.00800925	-0.00646216	-0.00665428	-0.00076691	0.00418681	-0.00672526	0.00147578	0.0109188	0.00251005	0.0055393
SNOG_00397	-0.00577437	0.00526149	-0.00306926	0.000203906	0.00359324	-0.00145641	0.00484673	-0.00237318	3.18233e-05	-0.00190344	-0.000284957	-0.00258374	0.000703064	0.00852952	0.000839684	-0.00376963
SNOG_00398	0.00218574	0.00258415	-0.00029057	-0.00287623	-0.00565188	0.000278597	-0.00655103	0.00371539	-0.000215591	-0.00347841	0.00185437	0.000276721	-0.000234623	0.00278149	-0.00321466	-0.00194786
SNOG_00399	-0.0127429	0.00624898	-0.00568078	0.0018942	-0.00341923	0.0080486	-0.00155749	0.00557485	0.0105459	-0.0109736	0.00729797	-0.00231278	-0.0158573	0.00550304	0.000560924	-0.00346879
SNOG_00400	-0.00302177	-0.000912951	-2.7405e-05	0.00596175	0.00579874	0.00256417	0.00957743	-0.00675721	-0.0193804	-0.00584697	-0.00937938	-0.00234757	0.00240986	-0.00944304	0.00290128	0.000149973
SNOG_00401	0.00580664	-0.00766184	0.00143611	0.0114355	0.0162744	-0.00567423	-0.000508482	0.0123802	0.00431875	-0.0121839	0.00865738	-0.0113914	-0.00947889	-0.00138778	-0.00214471	-0.00607648
SNOG_00402	-0.00833653	-0.00239842	-0.0020206	0.00424221	0.000824956	5.42036e-06	-0.000918289	-0.00336966	0.0050021	-0.00836299	-0.00758496	-0.00784936	0.000578343	0.00459778	-0.0109696	-0.00645471
SNOG_00403	-0.01651	0.00289333	0.00105696	-0.00145571	0.00302812	-0.00313118	0.0010913	-0.00310729	-0.0234644	0.00475805	-0.0189083	-0.00985074	-0.00338873	-0.00425299	0.00162507	-0.0066829
SNOG_00406	-0.00334151	-0.0003476	-0.00456381	0.00354972	-0.00452894	0.00273311	-0.00598524	-0.00491405	-0.00223201	0.00140914	0.00723433	0.00265889	-3.68534e-05	-0.00524514	0.000450234	0.0035356
SNOG_00408	-0.00468022	-0.00896847	0.000277163	-0.0119034	-0.00693182	-0.00125477	0.00532926	-0.00287149	-0.000646577	0.00503606	-0.000745089	-0.00133777	0.000320502	0.00129469	0.00485891	-0.00725085
SNOG_00410	-0.00054515	-0.000128176	-0.00774863	0.0154351	-0.00646532	-0.00619075	0.000316176	0.00311815	-0.000289948	-0.00465464	0.00348201	0.0098453	0.00867016	0.00156481	0.00202121	0.00617782
SNOG_00411	0.00626956	0.00763476	-0.0105267	0.00662013	-0.00224174	0.000874852	-0.000615204	-0.00647965	0.000512549	-0.00623601	0.0100644	0.00122067	0.00613902	0.00403836	-0.00191388	-0.0110314
SNOG_30024	0.00764639	0.00245908	0.000779238	-0.00075935	-0.000925738	0.0118097	-0.0110678	4.22449e-05	-0.0106384	-0.00608307	0.0154547	0.00168657	0.00548732	0.0116223	0.00412144	-0.0034342
SNOG_00413	0.00655786	-0.0157201	-0.0123907	0.0153631	0.005985	0.00400359	-0.00690557	-0.00192566	-0.000732228	-0.0125181	0.00718417	-0.00675652	0.00951483	0.012611	0.00472817	0.0141484
SNOG_00414	-0.0351936	0.0102303	-0.0128257	0.00275251	0.00774775	0.00333554	-0.00407458	0.013252	0.02495	0.00754777	-0.0177441	0.00991111	-0.00702099	0.0155459	0.0197871	-0.000574192
SNOG_00416	0.00153053	-0.013166	0.00114813	-0.0169831	0.00320356	0.00168902	0.00230843	-0.000301579	0.00313786	-0.00118768	-0.0163123	0.00276014	-0.00975087	0.00805556	-0.0155848	0.000688139
SNOG_00420	0.00613588	0.00640045	-0.0056274	0.000556593	-0.00234009	-0.000661143	-0.00668885	-0.00558309	0.000337106	0.00378985	0.0145168	0.00775535	-0.00261136	-0.00411856	-0.00540662	0.00704088
SNOG_00421	-0.0114753	-0.00118393	0.00832931	-0.0119738	-0.00176828	-0.00827289	0.0141069	-0.000811139	-0.00105068	0.00459226	-0.000619627	-0.00799359	0.000975571	-0.00532865	-0.000487223	0.0004131
SNOG_00422	-0.00731841	0.0124284	-0.00203365	0.0110057	-0.0042241	-0.00235323	-0.00387593	-0.000983413	0.00586528	-0.00214434	-0.00698089	0.00581494	0.000781102	0.00311236	-0.000801522	-0.0138078
SNOG_00423	-0.00899254	0.0264105	-0.000733411	-0.00896906	0.00195535	-0.0040541	0.000991206	-0.0024561	0.00357075	-0.00315495	-0.0036984	0.000321782	0.00496399	-0.000379697	0.0127221	-0.00781906
SNOG_00424	-0.00388572	0.00147022	-0.00682028	0.0151646	-0.00808031	-0.00820399	0.00351965	-0.00298617	-0.00627989	-0.00833884	0.00626429	-0.000867874	0.00655636	0.00138819	0.00593443	-0.00359588
SNOG_00425	-0.01495	0.0245027	-0.0127752	-0.0191332	-0.00374049	-0.00143607	-0.0295172	-0.00390953	-0.0214092	0.0294589	0.0128967	0.00795125	0.000466321	0.00396753	-0.000394598	-0.00620218
SNOG_00426	-0.0183	0.0372238	-0.0207515	-0.0258986	-1.52051e-05	-0.000817072	-0.00721237	0.00522785	-0.00115801	0.0401902	0.0118525	0.0210723	0.00534148	-0.00413417	-0.00634675	-0.000439496
SNOG_00427	-0.00831225	0.0143869	-0.00963822	-0.0011872	-0.000522452	-0.0119303	-0.0216093	-0.00573175	-0.0120991	0.022227	-0.00140599	0.00482107	0.0144042	-0.0171875	0.00427454	-0.00158075
SNOG_00428	-0.0175695	0.028523	-0.017799	-0.0128637	0.00973991	0.00326794	-0.0129845	0.00449024	-0.00551484	0.0307512	0.00835069	-0.00104591	0.00609443	-0.00769783	-0.0126729	-0.00277266
SNOG_00429	-0.00200226	0.00294103	0.00168713	-0.000818352	-0.00685684	-0.000964686	0.00448285	0.000639303	0.00710131	-0.0024107	0.00377143	-0.00491441	0.00450344	-0.000981277	-0.00500603	0.00365237
SNOG_00430	0.00357722	0.00185685	0.00116268	0.00375005	0.002489	-0.0027742	-0.00583126	-0.00526191	-0.00666849	0.00670764	-0.0109648	-0.00146748	-0.00223357	-0.000628253	0.000555564	-0.00731936
SNOG_00431	0.0130919	0.0162221	-0.0161878	0.012427	-0.003775	-0.00202722	0.00333329	-0.000236659	-0.00597854	0.00352909	0.00485079	-0.0137075	0.0140311	-0.000709173	0.00368013	-0.00833394
SNOG_00432	0.0256725	-0.0366565	-0.0646822	0.0192587	0.0167118	0.00166981	0.0330691	-0.000929936	-0.0142409	0.00795598	-0.00608113	-0.0131674	0.00526949	0.0322943	0.00361764	0.007069
SNOG_00433	0.00132815	-0.000543956	-0.0047462	-0.00498768	0.00100385	-0.00203459	0.0132539	0.00830647	-0.00332623	-0.00323687	-0.00498739	0.00139743	0.00772087	0.0171017	0.00737418	0.00524534
SNOG_00434	-0.0197174	0.00940389	-0.0116306	0.00286916	0.0189441	0.00766546	0.00201328	-0.00256668	-0.00708423	0.00217384	-0.0108975	-0.00288954	-0.00526334	0.00772902	0.0110048	-0.00147008
SNOG_30025	0.000452131	0.00093078	0.00147282	0.000294215	-0.0028297	0.00306213	-0.00665152	-0.00114917	0.00134504	-1.83538e-05	-0.0010076	-0.0030703	0.000575011	0.000164294	-0.000283637	3.71643e-05
SNOG_00437	0.0125688	-0.0028135	0.0102007	0.0026072	-0.00125437	0.00715504	0.00467167	-0.00299082	0.00994604	-0.00902378	-0.00705153	0.0117836	-0.00299002	2.91994e-05	0.0081816	-0.00346358
SNOG_00438	-0.00262641	0.00658561	0.000310372	3.72604e-05	0.00933343	-9.16692e-05	-0.00986664	0.0102746	0.00150086	-0.00134551	0.00152475	-0.000784736	-0.00183815	-0.00697335	-0.000380812	-0.0020208
SNOG_00439	0.0034298	0.0128376	-0.0186179	-0.000254769	0.0172923	0.0156067	0.000159625	0.00317886	-0.00251624	-0.00437401	-0.00170899	-0.0082834	-0.00488508	-0.00312194	0.0047428	0.00142102
SNOG_00441	-0.00492864	-0.00340794	0.00553788	-0.00637821	0.00185915	-0.0172376	-0.00456157	0.0180802	-0.00456022	-0.0112789	-0.00162241	-0.00939106	0.00615332	-0.00155544	-0.0147359	-0.0125805
SNOG_00442	-0.00423674	0.00024191	-0.00971172	0.015701	0.00760265	-0.00485562	0.00571308	-0.0032727	-0.00914157	-0.00530683	-0.00424651	-0.00284952	-0.00627678	0.00688464	-0.0046792	0.00241072
SNOG_00443	0.00294552	-0.00214452	-0.00254693	-0.00864805	-0.00317234	0.00238603	-0.00232276	0.000859952	0.0020753	0.00357041	-0.00428523	-0.00663876	0.0024024	0.00102527	0.00454723	-0.0108759
SNOG_00445	-0.000734587	-0.000752704	-0.00524938	0.00177769	-0.00228632	-0.00187161	-0.00434153	-0.00518695	0.00693098	0.00756738	-0.00302703	-0.00345682	-0.00435814	0.00344487	-0.00215149	-0.00522773
SNOG_00448	0.00144843	0.00222367	-0.0051324	0.00258369	0.00837671	-0.00524916	-0.0141266	0.00123546	1.233e-05	-0.000363127	0.000583993	0.00105942	0.00519795	0.00519455	-0.00114704	3.91325e-05
SNOG_00450	0.0016228	-0.00341674	0.00263003	-0.00631362	0.000966169	0.000219988	-0.00214357	-0.0034785	0.00221876	0.00314653	0.0120552	-0.00200279	-0.00475378	-0.00220342	-0.00352212	0.0145077
SNOG_00451	-0.00330476	0.0111117	0.00498239	-0.0126707	-0.00409794	-0.0104718	0.014307	0.00141455	-0.000692733	0.00324811	0.00577071	-0.00465435	0.0028521	0.00557411	-0.0032565	0.00672991
SNOG_00452	-0.00364804	-0.0084908	0.00395859	-0.00778095	-0.00863404	0.00607698	-0.0137325	-0.0016372	0.000552219	-0.00459451	-0.00565684	0.00419195	-0.00786924	-0.0037072	0.00451579	0.00731526
SNOG_00453	0.00309382	-0.000523052	-0.00171669	0.00208992	0.00635652	0.00944036	-0.00139073	0.00518718	-0.000169616	-0.000870391	-0.00285827	0.00126203	-0.000475436	-0.00027499	-0.000648177	0.0127601
SNOG_00454	-0.00898906	-0.00146203	0.00463755	-0.000552401	-0.00178754	-0.00635035	-0.00332749	-0.00304271	-0.00805542	0.00166294	-0.00315489	-0.00594713	0.00530163	-0.0101012	0.0130853	-0.0054187
SNOG_00455	-0.00730997	-0.000503156	0.00398332	-0.0065567	-0.00573103	-0.0026644	0.00902603	-0.00477111	-0.00359559	-0.00140848	0.00229374	0.00663472	-0.00143099	-0.00361305	0.0108255	0.0136012
SNOG_00456	-0.00430372	0.00265355	0.00388546	0.00395041	-0.00161143	-0.00615264	-0.0147931	-0.00435908	-0.0099129	-4.31331e-05	-0.000906423	-0.00754549	-0.00143405	-0.0182002	-0.00618082	0.000956184
SNOG_00457	-0.00742086	0.00388391	0.0046359	0.0260567	-0.00576465	-0.00680035	-0.00791428	-0.0135628	0.00531507	-0.00601478	0.00772766	-0.00726247	-0.00544811	-0.00413551	-0.00273599	0.00177888
SNOG_00458	-0.0226042	0.00873435	-0.00389188	0.00967144	0.0160307	0.0130211	0.00159003	0.00243615	-0.00333229	-0.00162277	-0.00174647	-0.000268375	-0.00738002	0.0167443	0.0111964	0.00070005
SNOG_00459	0.00245096	0.00385712	-0.00660363	0.00600497	0.0021318	-0.00942152	0.0020972	3.69133e-05	0.00171588	-0.00783109	0.000319116	0.00429636	0.00157137	-0.00801794	0.00688283	-0.00358026
SNOG_00461	0.00324752	0.00473645	-0.00143577	0.00289714	-0.00141663	0.00104959	0.00519018	0.00342482	-0.00603961	-0.000789964	0.00399409	0.00627088	0.00517651	-0.000498295	0.00193127	-0.0128207
SNOG_00463	-0.00131207	-0.00105624	0.000887577	-0.00127122	-0.00296874	0.00639325	-0.00668285	0.00355964	0.00399532	0.0020477	0.00218098	-0.000881912	-0.000959924	-0.000779857	0.0026291	-0.00532877
SNOG_00464	0.00366972	0.018689	0.00171283	0.0204447	0.00765947	0.0015092	-0.00696337	-0.00768112	-0.0048968	-0.001357	-0.00186774	-0.00517587	0.00802694	-0.00727052	-0.00105084	-0.0127734
SNOG_00465	0.0051858	0.000492387	-0.00167302	0.0103622	-0.00580562	-0.00339611	-0.00818769	-0.00736808	0.000195636	-0.00585802	-0.00521431	-0.00988916	0.000853135	-0.00569475	0.00251817	-0.000818877
SNOG_00466	0.00455123	0.0022799	0.00473125	-0.00874599	-0.00274684	0.00154476	0.000975259	0.00213346	-0.00328679	-0.00557541	-0.00209621	-7.7951e-05	-0.000346779	0.00234342	-0.00353319	-0.0130562
SNOG_00467	0.0105782	0.00129723	0.00788748	0.00306328	-0.000762094	0.00618933	-0.00852203	0.00118364	-0.00685173	0.00469432	-0.0184286	0.0146361	0.0108115	-0.00344988	0.0188265	0.00697725
SNOG_00468	0.00198418	-0.000501196	0.000370795	0.00289576	-0.0030559	-0.00337261	-0.00945447	0.0092728	-0.014173	-0.00655172	0.000605878	0.00661253	-0.00176005	-0.00115791	0.0149133	-0.0064907
SNOG_00471	-0.0171182	0.0026986	0.00244569	0.000636858	-0.0024866	0.00394823	-0.0041945	0.00207967	-0.0148913	0.000971296	-0.000414448	-0.00610934	0.011846	-0.00782082	7.22943e-05	-0.00520931
SNOG_00472	-0.0056655	0.00624259	-0.00183409	-0.0135142	-0.00820342	-0.00677098	0.0143621	0.00624448	-0.00175822	0.0011925	0.000488729	0.00196259	0.00383661	0.0108904	-0.00148048	0.00507001
SNOG_30026	-0.00308006	0.00635746	-0.00176279	-0.00371234	-0.00345539	-0.00203375	-0.0136582	0.00283761	0.0178947	-0.00343047	-0.00671332	-0.00346346	-0.00279788	0.00125186	-0.000155641	0.00619874
SNOG_00475	-0.000842402	0.00165242	0.00276862	-0.00153631	-0.00272665	-0.0122424	-0.00450907	-0.00841477	0.00425522	-0.00332525	0.00320938	-0.0260547	0.0191082	-0.0111658	-0.00201996	0.000898403
SNOG_00477	-0.0132494	0.0366569	-0.0014748	-0.00616788	-0.00262726	-0.00580164	-0.02849	0.00162538	-0.00190202	-0.0181133	0.0126521	0.00544569	0.00159078	-0.0132223	-0.00149585	0.00668134
SNOG_00479	-0.00157985	-0.00600131	0.0025343	0.00137324	0.00143463	0.00586946	0.00382275	-0.000244987	-0.00200206	6.1285e-05	-0.00398156	0.00170422	0.0107909	-0.0188481	-0.0099426	-0.00287938
SNOG_00480	0.00271153	-0.00405705	0.00309198	0.00321172	-0.00441046	0.00332212	-0.00333449	-0.000330848	0.0020991	0.00625588	0.00140666	0.000825623	-0.00362724	-0.00584212	0.00313636	-0.00878967
SNOG_00482	0.0117536	0.00123397	0.0204676	-0.00392811	0.00506466	0.00245355	-0.0075542	-0.00681032	0.00733986	0.0189929	-0.0236544	-0.00154352	0.00436805	0.0118014	0.000762663	-0.00885638
SNOG_00483	0.00091224	-0.00536062	0.00628773	0.0119488	0.00885994	0.0122294	-0.000209884	-0.00238826	0.00139775	0.00259819	-0.0189791	0.00463707	0.00735222	-0.00138412	-0.00510403	0.00554846
SNOG_00484	0.00221794	0.00243609	-0.00603855	0.00679413	-0.00624098	-0.011846	0.00162193	0.00449053	-0.0063234	-0.00969131	0.00545917	0.0042595	-0.00137491	-0.00188297	-0.00266177	-0.00198141
SNOG_00485	-0.00762543	-0.00170135	0.00208941	-0.00792913	-0.0115812	0.00246731	0.00346678	-0.00221467	0.00300657	-0.000532318	0.00193097	0.00233783	0.00621246	0.00875549	0.000433697	0.00251386
SNOG_00486	-0.00536328	-0.00312226	-0.00187023	0.0140894	0.00312561	-0.000305402	-0.00349311	-0.00189047	-0.013951	-0.00954502	0.0042362	0.00978823	-0.00648296	-3.50256e-05	0.0154164	0.00380373
SNOG_00488	-0.0234885	0.00468171	0.00971406	0.0197603	0.0187639	0.00215416	-0.0180235	-0.0190306	0.00763161	-0.00765685	0.011559	-0.00882338	0.00971813	-0.00733212	0.0259991	-0.00017582
SNOG_00489	-0.00649252	0.00324556	-0.00183016	-0.000864845	0.00369543	0.00250393	0.00572856	0.00494051	-0.00558458	0.00280828	-0.00478367	-0.00673071	0.00877406	-0.000873916	-0.00491845	-0.00265214
SNOG_00490	-0.0458607	-0.00674621	0.00658566	0.00650815	0.0308679	-0.0112067	-0.0171446	0.0164758	-0.0106694	0.00912362	-0.00994515	-0.00840294	0.0162462	-0.00150017	-0.00193034	-0.00640041
SNOG_00491	-0.00217326	0.00103389	-0.00214148	0.0153319	-0.0023789	-0.000192663	-0.00929003	0.000150501	-0.00696137	0.00621932	0.00420406	0.0148522	0.010795	-0.000451898	0.0204238	0.00554079
SNOG_00493	-0.0225434	0.0224062	-0.00466676	0.00509105	0.0232071	0.00299892	-0.00746817	0.0148436	0.0188923	0.00816451	0.0108463	0.00130606	0.00370052	0.00703417	-0.0102896	0.00726272
SNOG_00494	0.00524637	0.00341064	0.00539473	0.00225815	-0.00795175	-0.0163516	0.0318025	-0.034395	0.00286867	-0.0363953	0.00278406	0.00357956	0.00353893	-0.001925	0.0272314	-0.00507124
SNOG_30027	0.0032758	0.00649813	-0.00128446	0.00916607	0.00268407	-0.00394525	-0.00392304	-0.00173275	0.00400713	-0.00478242	0.0139879	-0.00272659	0.0237803	-0.00961149	-0.00867131	-0.00458275
SNOG_30028	-0.0012666	0.00825792	-0.00432789	0.0031273	0.00234732	-0.0109558	1.01372e-06	-0.00199226	-0.0122966	-0.0113817	0.00744173	-0.00784114	-0.00383109	-0.0021521	0.00219451	-0.00745311
SNOG_00498	-0.00691762	0.00148461	0.00401654	0.0135716	-0.00683138	0.00524843	0.00502505	-0.0154428	-0.0136597	0.0100949	0.0158802	-0.00600988	-0.000144176	0.00573032	-0.00977036	0.00758479
SNOG_00499	-0.00122304	0.000389675	-0.00470745	0.00143226	0.00833485	-0.002765	0.00202609	-0.000819633	-0.00222116	0.00640044	-0.00476227	-0.00782832	-0.0032106	-0.000218646	0.000116242	0.0128437
SNOG_00501	-0.00500416	-0.00398527	-0.0300899	-0.00120517	-0.000139726	-0.000916436	-0.00874822	0.00705617	-0.00831159	-0.00800327	-0.000304475	-0.0114114	-0.000473884	0.000742947	0.00587161	-0.00524472
SNOG_00503	-0.0108307	0.0118983	-0.0137665	-0.00583186	0.00359457	0.00153731	-0.0149689	-0.0115782	-0.00408811	-0.009287	0.00636113	-0.00171168	-0.0177419	0.00661918	0.00480468	-0.00665136
SNOG_00504	0.015973	0.000421332	-0.00658207	0.00608086	0.0020142	0.00384137	-0.0067137	-0.00681379	-0.00590672	-0.0127079	-0.00416327	0.0149873	-0.00475074	0.0153243	0.000520936	-0.0119804
SNOG_00505	0.000442873	-0.0104006	0.00376484	0.00493098	0.000987115	-0.0150596	-0.011911	0.00418579	-0.00502139	-0.014134	0.0113964	0.00261148	-0.0206045	-0.00435066	-0.00299438	-0.00586412
SNOG_00506	0.0041797	0.00114838	0.00806131	0.00543146	0.0128442	0.00300527	-0.00502515	0.0104282	-0.0168465	-0.0116447	-0.00845248	0.0132104	-0.000923677	0.00278202	0.00029714	0.00330002
SNOG_00507	0.011452	0.0100823	0.00541545	0.00605491	0.00644172	0.00118132	0.00992408	0.0067309	0.00387546	0.00180755	0.00532719	0.0138183	-0.00843335	-0.00134259	0.0015685	0.0125332
SNOG_00508	0.00554822	0.00428494	0.000985015	-0.000369524	0.00236635	-8.46893e-05	0.00124647	0.00610109	-0.00040857	0.00414054	0.00342742	0.00225229	-0.0039705	0.000469369	0.00138686	-0.00181511
SNOG_00509	0.00520395	0.00406657	-0.00370206	-0.00463231	-0.00125143	0.0017429	0.0021817	0.000318582	-0.00411249	-0.000524861	0.00172571	0.00553957	-0.00126779	0.00619657	0.00209456	0.00186027
SNOG_00510	-0.0017292	0.00304069	0.00769528	0.0039988	-0.0134639	0.00645493	0.00666489	-0.00664523	-0.00090684	-0.0117621	0.00425173	0.0122665	0.010882	0.0148973	0.0200574	-0.00209176
SNOG_00511	-0.00051845	-0.000623895	0.00391484	0.00505258	0.00440349	0.00900511	-0.00404412	0.00958358	0.00213683	0.00133273	0.0103387	-0.00517479	0.00251667	0.000906404	0.00385857	-0.00886915
SNOG_00513	-0.00175124	0.00140301	-7.3071e-05	0.00205328	0.00313987	0.00340607	-0.000288683	0.00226647	0.00355744	0.0048607	0.0117244	0.00107616	-0.0155667	0.00275795	0.00869989	0.0075862
SNOG_30029	-0.00494244	0.00933031	0.000414077	-0.012857	-0.00141094	-0.0137054	0.0174071	0.00209423	0.000889609	0.00240198	0.00179578	-0.00476673	0.00430195	0.0076101	-0.00592833	0.0103881
SNOG_00518	-0.0010976	-0.00854113	0.00425694	0.00939908	0.00170635	-0.00604486	-0.00414968	-0.0126892	-0.00442287	-0.00345597	-0.00278922	0.00857832	0.00185038	-0.0068997	0.014824	-0.00417995
SNOG_00519	-0.0170348	-0.0228095	0.0277303	-0.00868217	-0.00402888	0.0115817	-0.028817	0.00334937	-0.001709	0.00950969	-0.00568431	0.0133822	-0.0148355	-0.0136002	-0.00779493	-0.00533994
SNOG_00520	-0.00554444	-0.00703905	0.00839184	-0.000425047	-0.00151906	0.0124248	0.000794926	0.00201109	-0.0141988	0.00650554	0.0137587	0.00605221	-0.00213605	-0.0163228	-0.00212089	-0.00420963
SNOG_00521	-0.00219109	-0.00501528	-0.00278083	0.00209531	-0.00260633	-0.00217889	-0.012215	0.00180388	0.000691417	-0.00682938	0.00214249	-0.00194639	-0.000472299	0.0107099	0.0221108	0.00628843
SNOG_00522	-0.00727801	-0.00697555	-0.0078704	-0.0127495	0.00716046	0.0080712	-0.00703834	0.00740763	0.00212683	0.00487906	-0.00815003	0.00464989	8.982e-05	0.000995264	-0.0126487	0.00342166
SNOG_00523	0.00828076	0.00517122	0.00949294	0.00435492	0.00804518	-0.00983919	0.00146857	0.000363524	-0.00514428	0.00201526	-0.0115203	-0.000696605	0.00875505	-0.00197101	0.00163586	0.00860638
SNOG_00524	0.00254656	0.00500411	0.00114368	0.00361171	0.0032695	0.00359176	0.00308376	0.000354859	0.00290651	0.00498806	0.0162256	-0.00103839	-0.000433499	-0.00411485	-0.00134854	0.0107405
SNOG_30030	0.00195137	0.00341828	0.0047402	0.000979428	0.00125269	0.0004308	-0.00350487	-0.000494045	0.00121867	-0.00122416	-0.00091009	-0.000547836	0.00354394	0.0113796	-0.00188023	0.00352934
SNOG_00537	0.000734233	0.00199265	0.000740043	0.00181537	0.00502036	-0.000851489	-0.00255609	0.011565	-0.00383524	0.00742786	0.00997936	-0.0129862	0.00407073	0.018773	-0.00313785	-0.00699956
SNOG_00538	0.00174833	0.000705473	0.00236965	0.00529712	0.0062707	-0.000820413	0.000689808	0.00697815	-0.00867653	-0.00323392	-0.00178216	0.00507738	0.000731463	0.00240169	-0.0141121	0.00175938
SNOG_30031	0.000165511	0.00106558	-0.000246192	-0.00828064	-0.00141158	-0.00618369	-0.00624588	-0.00194391	-0.0131111	0.00201242	-0.00997486	0.0124683	-0.00283091	-0.00267452	-0.00705943	-0.00499492
SNOG_00539	-0.000603764	0.00116107	0.00164419	0.00993073	0.00344076	-0.0102565	-0.00892946	-0.00588525	-0.00870281	-0.00303144	-0.00670082	-0.00868723	-0.00194139	-0.00557612	0.0209959	0.00053405
SNOG_00540	0.00118821	0.00845885	-0.00407707	0.00111828	0.0017538	-0.00229249	0.00360392	0.00297532	0.006944	-0.00687041	-5.85316e-05	0.00137192	0.0064576	-0.00863731	-0.00554773	-0.00381343
SNOG_00541	0.00607182	0.00369488	-0.006029	0.00164305	-0.000860891	0.00228146	0.000107524	-0.00553631	-0.00877932	0.00677698	-0.00542683	-0.002327	0.000876485	-0.00131035	0.00265549	-0.00872917
SNOG_00543	-0.00582942	0.00320461	-0.00272644	0.0223	0.00132308	-0.00107522	-0.00894728	-0.00462718	-0.000372666	-0.00910002	0.0106491	-0.00195802	0.00424072	-0.00326919	0.0057287	-0.00162714
SNOG_00546	-0.00443779	-0.00500239	-0.00259014	-0.00062765	0.00249881	-0.0004095	-0.00464626	0.000910803	-0.00589155	-0.000950789	0.00088975	-0.00718321	0.00170044	0.00283209	0.00305534	0.000232941
SNOG_00548	-0.00108836	0.00223978	0.00385007	0.00124777	-0.00546681	0.0102343	-0.00789105	0.00546308	0.000116583	0.0059828	0.00538697	-0.00854333	-0.00554182	-0.0019553	0.00115443	-0.014525
SNOG_00549	0.00387349	0.000160977	0.00129637	-0.00405251	0.00203755	-0.00114449	-0.0061817	0.00708609	-0.00157505	0.000599132	0.00222272	0.000200824	-0.00142542	-0.00180592	0.007453	0.0125751
SNOG_00550	0.0055685	-0.00133483	-0.00320874	0.000446392	-0.00083189	0.00424593	-0.00361416	0.00775209	0.0155428	-0.00100955	-0.00127134	0.015269	0.00191691	-0.0065991	0.00358475	-0.00421776
SNOG_30032	0.00128751	0.00596552	-0.00565119	0.00261756	0.00384284	-0.014584	0.00159391	0.0112475	0.0136706	-0.000706688	0.00536695	-0.0126189	0.0102835	0.0035645	-0.00527532	-0.00262762
SNOG_00551	0.00130895	0.00608264	-0.00298182	0.000972266	-0.00162083	-0.00751512	-0.00226009	0.00673915	0.00162683	0.00274196	0.00464505	-0.0103536	-0.000733473	0.00582598	0.00867265	-0.00326132
SNOG_00554	-0.00114127	-0.00255744	-0.000433167	0.00660097	-0.000953219	-0.000786442	-0.00192313	-0.0110209	-0.00430266	-0.00447594	-0.0123818	-0.00922373	0.0153455	-0.00638403	0.003613	0.00519608
SNOG_00555	0.00641105	0.00737214	-0.00689566	-0.0072303	-0.000147597	-0.00639199	0.00667466	0.00592469	0.00369171	0.00342397	-0.00546525	0.00939903	-0.0022065	0.000386318	0.000351171	-0.00296645
SNOG_00556	-0.00435926	0.0012575	0.000927511	-0.0101447	0.00126811	0.00370354	-0.0116483	-0.0106638	0.00384768	-0.000558669	-0.00316085	0.0134467	0.00765004	-0.00149296	-0.0143394	0.000714372
SNOG_00557	-0.0463851	0.003292	-0.0053431	-0.00540082	0.00545168	0.00112821	-0.00712616	0.0164857	-0.0104492	0.0126107	-0.00684725	0.00404823	0.0157564	0.000805218	-0.0173208	-0.0140922
SNOG_00558	-0.038787	0.0235355	-0.0111856	-0.00275005	0.0117801	-5.48006e-05	-0.0140785	0.00470886	0.0224272	0.0101996	-0.00688558	0.00772533	0.00749647	0.000151802	-0.00938087	0.00285881
SNOG_00559	-0.0364346	0.0100955	-0.00910703	-0.00808259	-0.0118727	0.00100537	0.00119355	0.0161183	0.0121328	0.00907319	0.0087785	-0.0172865	0.00296858	-0.00763445	0.0118793	0.0125225
SNOG_00560	0.00274969	0.00787609	0.00373268	-0.00268222	0.00441045	-0.00678215	0.00933666	0.00625984	-0.00108718	-0.00106619	-0.0189244	0.00286851	0.0192154	0.000580738	-0.0120062	-0.00958231
SNOG_00561	-0.00131982	-0.000860739	0.000799355	0.00440859	0.00158082	6.98785e-05	-0.0016809	-0.0112907	-0.0144996	-0.0012001	-0.0134944	-0.00366555	-0.00292019	0.0200391	-0.00213731	0.00351411
SNOG_30034	0.0058427	0.00969591	0.000937875	0.0113978	0.00500477	-0.0104154	-0.0119358	-0.00243444	0.0140531	-0.00706783	0.000738755	-0.00688913	0.000824781	0.00631112	0.00185788	-0.001637
SNOG_30035	-0.000480979	0.0295177	0.0169825	-0.00333881	-0.00304348	0.00664228	-0.0281467	-0.00782357	-0.00859351	-0.012354	-0.00344731	0.00761211	-0.0202955	0.00206597	0.025465	-0.0061784
SNOG_00562	-0.00166007	0.01372	-0.000997353	-0.00066957	-0.00247077	0.00390135	-0.011429	0.00953008	-0.00592683	-0.000210909	0.0032127	0.0234482	-0.00850088	0.021833	0.0210535	-0.00403281
SNOG_00563	0.00135145	-0.00065617	0.00628845	-0.00259271	-0.000286176	-0.00656658	-0.00309033	0.0107383	-0.00191305	-0.00643739	0.0103942	-0.000356991	-0.00152957	-0.00461648	0.00536939	0.00794286
SNOG_00564	0.0104193	0.00527384	-0.0100294	0.006246	0.00469311	0.00277473	-0.00399515	0.0113684	0.0185853	-0.0100696	0.00360178	0.00369423	-0.000947943	-0.00807255	0.0112104	0.000345636
SNOG_00565	0.0215277	0.00790045	0.00346617	-0.00191833	0.0145143	0.00499124	-0.0243181	-0.00100963	0.017781	-0.0210187	0.011267	-0.0159503	0.00461322	-0.000219816	0.00307568	0.0126466
SNOG_00569	0.0033065	0.00262639	0.00570132	0.0160293	0.00221384	-0.00675855	-0.00728842	0.0151714	-0.0102211	-0.0124738	0.0041572	-0.00426256	0.00218334	0.0135169	0.0102285	-0.00711143
SNOG_00570	-0.0326951	0.0124711	-0.0239596	0.00646528	0.00784269	0.00310457	-0.00166168	-0.0026913	-0.000856659	-0.00719598	-0.000695206	0.00496245	0.0140661	-0.00236871	-0.00312361	0.00769469
SNOG_00571	-0.0121665	0.00322795	0.00570132	-0.00787384	-0.00361064	-0.00310758	0.0119588	0.000396105	0.00283479	0.0014647	-0.000320985	-0.00566951	-0.00815765	-0.0105064	0.00178935	-0.00256452
SNOG_00572	0.00750273	0.00393393	-0.00441651	0.00165195	-0.000175757	0.00391163	0.00114681	0.00534688	-0.000159896	0.00179456	-0.00308298	0.000571356	0.000950078	0.0059363	0.00199017	-0.0126708
SNOG_00574	0.0141815	0.00387867	-0.00566756	0.00856554	0.030874	0.0030453	-0.0072606	0.00501679	0.00421715	0.00144604	0.00632528	-0.0128485	-0.00059581	-0.00346733	0.000742038	-0.0050055
SNOG_00575	0.0201398	0.00448084	0.0119061	0.00614581	0.00377398	0.00210806	-0.00421605	-8.28923e-05	0.000133949	0.018605	-0.00870838	0.00603304	0.0035819	-0.0119999	-0.00382749	0.00173066
SNOG_30036	0.00176497	0.00313157	0.004261	0.000786091	-0.00409046	0.00151355	-0.00247063	0.00151589	0.00102384	-0.000536315	-0.00138526	-0.000660807	-0.000602572	-0.00353164	-0.0127207	0.00607456
SNOG_00577	0.00392664	0.000938927	0.00573772	0.000427763	0.00333607	0.00147912	0.00298814	0.00723296	0.0276692	-0.000452432	-0.00910638	0.00481193	0.00341274	-0.0036393	-0.0142244	-0.00175124
SNOG_00578	0.00134457	0.00718266	0.000493461	0.00282851	-0.00419641	-0.00892215	-0.00595564	-0.003419	-0.0183856	0.00498947	0.00361718	0.00174503	-0.00337792	-0.00400272	0.0129733	0.00654338
SNOG_00579	0.00274802	0.003307	0.00270255	-0.00065548	0.00127416	5.17912e-06	-0.00389449	0.00539092	-0.00636433	-0.00667852	0.00106598	-0.0056032	-0.00306749	0.00437359	-0.00350936	0.00718708
SNOG_00580	-0.00496811	-0.00463485	0.00768803	-0.0141484	-0.00821999	0.0279421	-0.00886602	-0.0171592	0.000846504	0.00459103	0.00381689	0.019606	-0.00525151	0.00630287	-0.0151892	0.00709986
SNOG_00581	-0.00324429	0.00103161	0.000963434	-0.00246146	-0.00401504	0.00622752	-0.0109109	-0.00300448	0.00128527	-0.013334	-0.00724402	-0.00499416	0.00968341	-0.00188979	0.00747338	-0.0065744
SNOG_00583	-0.000580502	-0.00674775	0.0162435	0.000886262	0.00101645	0.0109004	-0.00234969	0.013049	-0.00317985	0.00519169	0.00120204	-0.00720197	-0.00518868	-0.00207596	0.0012738	0.0107197
SNOG_00585	-0.0036946	-0.00864548	-0.00502966	-0.00698054	0.00461014	0.00534253	0.000640803	-0.00617348	0.00578277	0.00105676	-0.0058344	-0.00393763	-0.00479833	-0.000551224	-0.00891611	-0.00714527
SNOG_00586	-0.00607477	-0.00460077	0.00403692	-0.00571939	0.00152715	0.000359246	-0.0063067	-0.00160222	-0.00144808	-0.00592949	-0.00131068	0.00101894	-0.0149134	-0.0014951	-0.000803435	0.00336981
SNOG_00587	0.0104575	-0.00934267	-0.0166257	-0.00868626	0.00715573	0.00885088	0.00730819	0.00762779	0.0104588	-0.00872877	-0.00416835	-0.00558862	0.0023908	-0.00329893	0.00396353	0.000679209
SNOG_00588	0.00954756	0.00295485	-0.00148538	0.000868268	-0.0219501	0.0130153	-0.00886754	-0.0452126	0.0197895	0.0116607	0.00149705	-0.0110021	-0.000971022	0.0362706	-0.0100167	-0.00616073
SNOG_00589	-0.00117398	-0.00126245	-0.000448901	-0.00432871	0.00288843	0.0010425	-0.00218475	-0.00125177	-0.00453394	0.00324146	-0.00482273	-0.00230452	-0.00255259	0.00315729	-0.00583009	0.00904172
SNOG_00590	0.00148026	-0.00775616	0.00331049	-0.00429059	0.00732928	0.00718665	-0.0032718	0.0132329	0.000295178	0.0045266	0.00399628	-0.00541025	-0.000663895	-0.00383192	0.00441135	-0.00317468
SNOG_00592	0.00257336	0.00895997	0.00263469	-0.0125319	-0.000291492	-0.00178158	0.0107434	-0.0115798	-0.0025278	-0.00172114	0.00602668	0.00890042	0.000237277	7.69516e-05	0.000705549	-0.00717482
SNOG_00593	0.000831947	0.00140425	-0.00361454	-0.00637448	-0.000300015	-0.00955888	0.0041462	-0.000456461	3.61858e-05	0.00634883	0.0102751	0.00125505	-0.00132351	6.89131e-05	0.00817624	0.000714057
SNOG_00594	0.00308047	0.00762842	-0.00326332	0.00377727	-0.00603415	-0.0142199	-0.000926159	-0.00399594	-0.00223964	-0.0043497	-0.000508891	0.00199548	0.00537134	0.00468341	-0.00420216	-0.00663085
SNOG_00595	0.00217588	0.00011396	0.0047653	-0.00456061	-0.000488293	0.00967227	-0.0118223	-0.0136925	0.00645148	6.15457e-05	-0.00334859	-0.0140567	-0.00349954	-0.00194246	0.00493431	-0.00910811
SNOG_00596	-0.00251617	-0.001344	0.00420398	-0.00409953	-0.000772757	0.00691131	-0.00708957	-0.00381412	-0.00306104	-0.000483364	-0.00368657	-0.00433325	0.000368038	-0.000838068	-0.0149135	-0.0101407
SNOG_00597	-0.00295318	-0.00585291	0.00159044	-0.00344609	-0.00531749	-0.00826123	-0.00128017	0.00541053	0.0055831	-0.00389301	0.0092813	0.00284114	-0.00259595	-0.00776891	-0.0010716	0.00545478
SNOG_00598	0.00745885	0.0172823	0.00023937	-0.00614388	-0.00442305	-0.0215682	0.015491	0.0115548	-0.012726	0.02672	0.0301172	-0.00285316	-0.00801069	-0.00718095	0.00902327	0.00214351
SNOG_00599	-0.00137297	-0.00274448	0.00390611	-0.00347824	-0.00392122	-0.0104334	-0.00563761	-0.00196085	-0.0125516	-0.00231146	-0.0146067	0.00870243	0.00751192	0.0197269	-0.0144988	-0.00148071
SNOG_20007	0.00389897	-0.00439637	0.00156309	-0.00949169	0.00139313	-0.00909541	0.00586638	-0.00163859	-0.010465	0.0101435	0.00548614	-0.00601703	-0.0154722	0.00137794	-0.00158573	0.00569731
SNOG_00600	0.00996533	0.00519121	-0.000662036	0.00273879	0.00348958	0.000576175	-0.00558787	0.00407304	0.00204107	-0.000478351	0.0010717	-0.00487502	-0.00891445	-0.000458209	0.00118085	-0.0122523
SNOG_00602	0.00288179	-0.00175717	0.00580328	0.00352089	0.00380454	0.00542523	-0.00477883	0.00547206	0.00461685	0.00535879	0.004724	-0.00393296	0.00129543	-0.00876632	0.00358348	-0.00882104
SNOG_00604	-0.00786434	0.0223321	0.0125349	0.00255237	0.0141153	-0.00283495	0.00350277	0.00909902	0.020444	0.0030654	0.000842976	-0.00308964	0.00575606	0.00496873	-0.00428866	0.00177691
SNOG_00605	3.80092e-05	0.00337832	-0.00530598	-0.00233587	0.00174719	0.00675704	-0.00596927	0.00478338	0.00158447	-0.0022021	0.00780389	-0.00031135	0.000708457	0.000967415	0.000957706	0.00530459
SNOG_00606	-0.0261236	0.0135791	0.00548965	0.0256359	-0.00192411	0.0179824	-0.00677796	-0.0257142	-0.0170596	0.0254736	0.0159274	-0.00217066	0.00670262	0.00229238	-0.00674609	0.00520676
SNOG_00608	-0.0170263	-0.00559231	0.0137662	-0.00553629	0.00117553	-0.00590372	-0.00738633	-0.00635232	0.00580523	0.00565002	-0.00108824	0.0150525	0.0049934	-0.0068236	-0.00851068	-0.00402801
SNOG_00609	-0.0222697	-0.0106297	0.0107139	-0.00737431	0.00254551	-0.00741305	-0.000773836	0.00120887	-0.001065	0.00610232	-0.011455	-0.00329948	0.017891	0.0145212	0.0236377	0.0010534
SNOG_00610	-0.016192	-0.0106618	0.00403595	0.014809	0.00223074	0.00754005	0.00209117	-0.000728257	-0.00532983	0.0189561	0.0133225	-0.0102232	-0.00318868	-0.00308972	-0.0121603	-0.00554462
SNOG_00611	-0.0110949	-7.61449e-05	-0.00156756	0.0096346	0.00646551	0.00861119	0.0100009	0.00552909	-0.00400049	-0.000260094	-0.00604371	1.42036e-05	-0.00694228	-0.00141205	0.00382403	-0.00429611
SNOG_00612	-0.00262567	-0.02542	-0.0212837	3.35226e-05	-0.0121993	-0.0283559	-0.00961314	0.00314394	-0.00327153	0.0090176	-0.00735015	-0.0139859	0.00177964	0.00265243	-0.00395426	-0.0124893
SNOG_00613	-0.0310155	-0.0045685	-0.000867652	0.0125594	0.0207973	0.0131076	0.00739425	0.0124328	-0.0091386	0.000875218	-0.00286252	0.00173361	0.0046178	-0.00826376	-0.0107099	-0.00873761
SNOG_00614	-0.00557579	-0.00361989	-0.000328723	0.000655708	0.00855995	0.00497443	0.00340251	0.00503948	-0.0158514	0.00884828	-0.00668026	0.000278446	0.00223525	0.00117548	0.00351366	-0.00527433
SNOG_00615	-0.00435474	0.00304826	0.00103537	0.00647178	0.0119519	-0.00301757	0.0085113	0.0161017	-0.00103899	0.00286507	-0.00410205	0.00463579	0.00473893	-0.00859627	0.00792098	-0.00892657
SNOG_00617	0.0192863	0.00432954	0.00800433	0.0086992	0.00520715	0.0156385	-0.00476425	-0.000765236	-0.0119496	-0.00731828	-0.00923421	0.00757382	0.000293369	-0.00715046	0.00217486	0.00924206
SNOG_00618	-0.0045564	-0.00395757	0.0138396	0.0170719	0.00606832	0.0105151	0.000282511	0.0066355	-0.0141083	-0.00147237	-0.0149713	0.00103741	0.0043773	0.00531911	0.00632557	-0.00162784
SNOG_00620	-0.00432507	0.0137267	0.00982141	0.00472189	-0.00305119	-0.0108976	-0.000974246	0.0241984	-0.00706596	-0.00137524	0.00278153	-0.0108754	-0.00467049	-0.000978046	0.000465305	-0.00167199
SNOG_00622	-0.000687879	0.00152591	-0.00735649	0.00280883	0.00594494	0.00600194	-0.00231515	-0.00811256	-0.000918851	0.0177118	0.0244935	-0.00256706	-0.0041287	0.0110597	-0.00499333	0.0114757
SNOG_00623	-0.00161594	-0.00228525	0.000253849	-0.00290957	0.000980742	0.00591257	-0.00115823	-0.00152795	0.00808035	0.00712937	-0.00512239	-0.00269809	-0.00738151	0.00489763	0.00369505	0.00561775
SNOG_00624	0.00735634	0.00452674	-0.00689628	0.00316767	0.012263	-0.0046211	0.00193262	0.00901179	0.000440034	-0.00641752	-0.00383428	-0.00572598	-0.0029464	0.00351285	0.0012949	-0.00230623
SNOG_00626	-0.0044593	-0.00215866	-0.00138202	-0.0143905	-0.00538862	-0.00569704	0.00785514	0.000896332	-0.000415814	0.00544637	0.00241423	-0.00110885	0.00464322	-0.00309692	0.00211318	-0.00364304
SNOG_00627	0.00730236	0.00160749	-0.00631051	0.00168566	-0.0144929	0.00712372	0.000469747	0.0041907	0.0069144	5.95987e-05	0.00769134	-0.00227277	-0.00447281	0.0042486	0.00362584	-0.0126264
SNOG_00630	0.00440024	0.00226671	-0.00769032	-0.000190646	0.000213336	-0.00503945	0.00628408	0.00387306	0.00483634	-0.00984418	-0.00338672	-0.00553373	-0.000852922	0.000271099	0.00579838	-0.00807879
SNOG_00631	0.000882945	0.00234991	1.9314e-05	0.00165955	-0.00302397	-0.00791709	-0.00752501	0.00272683	-0.018422	-0.00799962	-0.00291369	0.00294262	0.00666671	0.0017158	-0.0074748	-0.00745267
SNOG_30039	-0.00410125	0.000838236	0.0140788	-0.00807008	0.000892366	-0.000551788	-0.000251089	-0.0130295	-0.000109987	0.00231	-0.0118046	0.00225323	-0.00664752	0.00841134	0.00212698	-0.00469954
SNOG_00634	0.000169096	-0.00674316	-0.00262502	-0.00205471	0.00158664	0.00812971	0.00574707	0.00396096	0.0135864	0.0117483	-0.00592131	0.00576691	0.00766847	-0.00726431	-0.0132373	-0.00447428
SNOG_30040	0.000435921	-0.00181604	-0.00145287	-0.000640319	0.00607971	0.00490658	0.00484843	0.00846645	0.0101348	-0.0100352	-0.00425237	0.00923459	0.00102593	-0.00190834	-0.00824215	0.00444078
SNOG_00637	0.00125256	0.00234132	-0.00425215	-0.00226489	0.00504994	-0.00662192	0.00527283	0.0127889	-0.00746382	0.00459589	0.00261275	0.00259052	0.011244	0.00919927	-0.0103501	0.00183826
SNOG_00638	-0.000243754	-0.00314561	-0.00354822	-0.00743922	-0.000800747	0.000943239	-0.00593361	-0.00205272	0.00366224	-0.00718826	0.0106486	-0.00908054	0.00160822	0.00526059	0.000853092	-0.00353571
SNOG_00639	0.00372339	0.00546222	0.00855184	0.0120311	-0.00971706	0.00446739	-0.00604346	-0.00898305	-0.000811493	0.00480907	0.00310301	-0.00295846	0.00613086	-0.00349251	0.00378401	0.0124551
SNOG_00640	0.00318125	0.0087786	0.000908709	0.000459061	0.0033301	-0.00795687	-0.00180667	0.00379662	-0.0075505	0.00725145	0.00328604	0.00893303	0.000288075	0.0010022	-0.00149374	-0.0107723
SNOG_00641	-0.00285956	0.000746685	-0.00872494	0.000919693	-0.00338734	-0.00273295	-0.00528649	-0.00677257	-0.00332871	-0.00563517	-0.0029375	-0.00668003	-0.00253165	0.0022108	0.00219267	0.0117847
SNOG_00642	0.00136745	-0.000508702	-0.00890394	0.00253651	0.00251643	0.00373459	-0.00676071	0.00342193	-0.0014605	-0.00621938	-0.00851304	-0.00923887	0.00328517	-0.00278738	0.00263695	0.0017012
SNOG_00643	-0.00314713	-0.00458714	-0.0020264	-0.000926696	-0.00176228	0.0020369	-0.0043878	0.00789006	-0.00639862	-0.0046597	0.00318136	-0.00302432	0.00432969	-0.00011447	-0.00339513	0.00083446
SNOG_00644	0.00822027	0.0116326	0.00475625	0.00792563	0.0176422	-0.00411554	-0.0060507	-0.00626891	-0.00464929	-0.00370871	-0.0059783	-0.00356817	0.0122256	0.00581534	-0.000683938	-0.00350637
SNOG_00645	-0.00237647	-0.00520714	0.00125381	-0.00417984	0.00358831	0.00529658	-0.00111191	0.00708605	0.00370841	-0.000263904	0.00138519	0.00182815	0.0014115	0.00266165	-0.00528379	0.00706276
SNOG_00646	-0.00319719	-0.0035131	0.00357198	-0.00848444	0.00245261	0.00293981	0.00090085	-0.00563826	-0.00192075	0.000645124	-0.00132053	0.00101306	-0.00159858	0.00347607	0.00663267	-0.0088637
SNOG_00647	0.00624456	0.00646008	0.000328588	-0.000352589	0.0013711	0.00186744	0.00385655	0.000641701	0.00836379	-0.000766314	-8.80037e-05	0.00945284	-0.00961767	0.00657318	-0.00645812	0.01444
SNOG_00648	0.000656986	0.00274204	-0.00612228	-0.000545606	0.00547428	-0.00242548	-0.00166094	-0.00707136	-0.00236447	0.00280569	0.000658137	0.0105377	0.00482006	0.0036968	0.00188425	-0.00523059
SNOG_00649	-0.00217115	0.0609414	0.00640925	-0.0119667	0.0139285	0.00291651	-0.0199435	0.0104948	-0.017957	-0.00295234	-0.00155012	0.00650877	-0.0049069	-0.0302999	0.00626866	0.0013175
SNOG_00652	-0.00271832	-0.00734639	0.0026325	0.0216608	0.00681006	0.0019485	-0.00553148	-0.0087399	-0.0140667	-0.00375965	-0.0018675	0.00211961	0.0129075	-0.000161982	0.0119533	-0.00117691
SNOG_00653	0.00532855	0.00347321	0.00404303	0.0178663	0.00604135	-0.000455273	0.000428505	0.00553473	-0.00237145	-0.00216935	-0.00476573	0.00287104	0.00852642	0.000275407	-0.00759514	0.00160829
SNOG_00654	9.96149e-05	-0.00731387	0.00177118	-0.00364742	0.00186793	0.0042039	-0.0056876	-0.000435955	0.0010386	0.00220501	0.00762842	-0.000834941	-0.0070274	-0.00377679	0.000485247	0.00711398
SNOG_00655	0.00674034	0.00522869	0.000340345	-8.8652e-05	-0.0023406	-0.000294943	-0.0019543	-0.00565084	0.00170442	0.00701491	-0.00308155	0.00393055	-0.00955697	-3.32414e-05	0.000248492	0.0124437
SNOG_00656	-0.01992	-0.00707517	0.00751309	0.00405661	0.00818648	0.00600712	0.0160191	0.00900178	-0.0223699	0.0123463	-0.0191901	-0.00938989	-0.00192465	0.00370826	0.011781	0.00706797
SNOG_00657	0.00709211	0.000842795	0.00872684	-0.00347895	-0.00946385	0.00607775	0.00813777	0.0103029	-0.0059891	-0.0159448	-0.00693979	0.0190056	-0.00952453	-0.00854186	0.00822954	0.0101667
SNOG_00658	-0.00099726	0.00433017	0.000648456	0.00847014	-0.000233804	-0.00686573	-5.79113e-05	-0.00901999	0.000646582	-0.00719757	0.00615998	-0.00321072	-0.00750376	-0.00130399	0.00538885	0.00186746
SNOG_00659	-0.00380614	-0.00431862	0.00267135	0.012317	-0.000134984	0.00421439	-0.00031774	-0.00797926	-0.0147846	0.00401653	0.00358608	-0.0104899	-0.0171544	0.00104651	-0.00167637	-0.00583657
SNOG_00663	-0.00477082	-0.00384484	-0.00353195	0.0090145	0.011276	-0.0127837	0.000168361	0.0012574	-0.00560541	-0.0163903	0.00797723	0.0076245	0.0102663	-0.00087851	0.0156788	0.00345073
SNOG_30041	-0.00300477	0.016046	0.00424681	-0.00335262	-0.0102796	0.0111722	-0.00478246	-0.0234638	0.00352553	-0.00678884	-0.000987287	-0.00142079	-0.00101265	0.0108439	0.0296821	-0.00034992
SNOG_00665	-0.00198478	0.00143697	-0.0046434	0.000535194	-0.00137973	0.00662789	0.00161602	-0.000609037	0.00556606	0.00364579	0.00586835	0.000192118	-0.00354512	-0.00617077	-0.000830464	-0.00529893
SNOG_00666	-0.0103325	-0.000474245	-0.0179845	0.00502308	-0.000202899	0.00978195	0.00388283	-0.0169667	0.0089753	0.0154481	0.00189352	0.0230374	0.00469523	0.0100233	0.00576213	-0.0124451
SNOG_00667	0.011446	0.00100257	-0.0118424	-0.0159261	0.00165686	-0.00468407	0.0152627	-0.00921468	0.00373867	0.00653681	-0.00784247	0.0146112	1.77813e-05	-0.00250434	-0.0216537	-0.0069039
SNOG_00668	0.00311159	-0.00451094	0.00582518	-0.0204536	0.0213702	0.00150828	0.00731852	-0.00486163	0.00199244	-0.00539507	0.00152842	-0.00238529	0.00135229	-0.00371448	-0.00929765	0.00701542
SNOG_30042	0.0017257	-0.0076508	-0.00586695	-0.00124228	0.00343842	0.00442533	-0.000337275	-0.00752508	-0.00681937	-0.00235536	-0.00626112	0.00723146	0.00405155	-0.00126044	0.0055592	0.014749
SNOG_00670	-0.00509395	0.00227049	-0.000389814	0.0209218	-0.0173034	-0.00383905	-0.0264906	-0.00144322	0.0010858	0.00471967	0.0143122	0.00290126	0.00537706	-0.00429209	-0.00142249	-0.0107209
SNOG_00671	0.00901151	0.0025141	-0.00290477	-0.000312224	0.0232985	0.000252776	-0.00131072	0.00185385	-0.00564582	0.00598714	-0.00117346	-0.0122451	-0.00484983	-0.00102696	-0.0141165	0.00015864
SNOG_00672	-0.00247156	0.00937977	0.00247052	-0.013492	-0.00892163	-0.00817085	0.014649	0.0024872	0.0029537	0.00322458	0.000734079	-0.000223858	0.00219091	0.00844315	-0.00101882	0.012866
SNOG_00673	-0.00568595	-0.00814496	0.00507507	-0.00256577	0.0145467	0.00293169	-0.00330154	0.00888699	0.00167586	0.00977872	0.00164828	0.0170635	-0.00873681	-0.0126668	0.00774706	0.00456274
SNOG_00674	-0.0110444	-0.00564896	-0.00531939	0.00620361	-0.00540681	0.00904455	-0.0086682	-0.00902119	9.39158e-06	0.00226611	0.00263602	-0.00520079	-0.0021665	0.00235234	0.00627451	0.00491816
SNOG_00676	-0.00342697	-0.0160692	0.00286301	-0.0225422	-0.00227733	0.00583976	-0.00121556	0.00261763	0.00314393	-0.00299528	-0.00564755	-0.00569823	-0.0065233	0.0072286	0.00564666	-0.00723376
SNOG_00677	0.00427029	-0.00507351	-0.00381429	-0.0174636	-0.00719587	0.00498259	0.00186627	0.00716256	-0.000486077	0.000404311	-0.00303582	0.00926768	-0.00123956	0.000488594	-0.0022677	0.0123158
SNOG_00679	0.00209224	-0.00533416	0.00254366	-0.010326	0.00351426	0.00291467	0.00036145	0.00520712	0.00460485	0.00147892	-0.00190724	-0.00253018	-0.0024587	-0.00245028	0.00264064	0.0143007
SNOG_00680	0.00408146	0.00563056	-0.00217587	-0.000100389	-0.00392857	3.75658e-05	-0.00433581	-0.000801895	-0.00135987	-0.00147485	0.00842466	-0.00253903	0.000536706	-0.00851287	0.00106552	0.00175247
SNOG_00681	0.000580953	0.00106651	-0.000126757	0.000481168	0.00383623	-0.00134645	-0.000301212	-0.00841217	0.00166427	0.00754687	-0.00840994	-0.00762529	0.0122956	0.0170509	-0.00419891	-0.00256453
SNOG_00682	0.00205094	-0.0044563	-0.00210623	-0.0068806	-0.00165746	-0.00934531	0.000294561	0.00767063	0.0058262	-0.00896062	-0.00108494	0.0197073	-0.00437809	0.0137287	0.00262049	-0.00103921
SNOG_00683	-0.0126135	0.0172738	0.0166547	-0.0015571	-0.00849118	0.00199004	-0.0122119	0.00135806	0.00265372	-0.0015103	-0.00840264	-0.00113685	0.00531268	0.00766029	0.0029441	0.0104905
SNOG_00685	-0.00142484	0.00188249	0.00389411	0.00374816	-0.00214618	0.00455464	0.00220729	-0.00349412	0.00841604	0.00282915	0.00543944	0.00374283	0.00360961	-0.000880975	-0.0019695	-0.013412
SNOG_00686	-0.00549069	0.00249368	0.00732294	0.00207038	-0.00480911	0.00541789	-0.00975193	0.0136728	-0.00661379	-0.000743353	-0.00152363	-0.00371061	0.00836275	0.00481136	-0.00492311	0.0123944
SNOG_00687	2.37373e-07	0.000951391	0.00164196	0.00673251	0.00401241	0.00545406	0.00574141	-0.00217558	0.000983429	-0.00732859	-0.00270444	0.0105155	0.0192527	0.00682966	-0.000323832	0.00161434
SNOG_00689	0.00298262	9.46751e-05	-0.00349812	0.00242014	-0.00307053	-0.002636	-0.000226995	-0.00618371	-0.000458011	-0.00112985	-0.00427421	0.00211909	0.00164887	0.000381862	-0.00280837	-0.00548874
SNOG_30043	-0.00287986	-0.00181843	0.00238774	-0.00314392	-0.00416998	0.00576632	0.00528026	-0.00316625	-0.000290093	-0.00276595	-0.00178483	0.000487749	-0.00222574	0.000668635	-0.00271191	-0.00548164
SNOG_00690	-0.00109299	0.00152289	-0.0047061	0.0112925	-0.00673217	-0.00171126	-0.00255521	-0.00457578	-0.00779168	0.00231913	0.0158718	0.00534036	0.00330949	0.00420214	0.00330058	-0.00343667
SNOG_00691	0.000299569	0.000518056	-0.000891779	0.000218957	0.00610339	-0.000296766	-0.00159563	0.00658787	-0.00166369	-0.00376939	-0.00296246	0.00281846	-0.0154321	-0.0119215	0.00343918	-0.00636622
SNOG_00694	0.00459938	0.00288993	-0.000668233	0.00542072	0.00262861	-0.00747493	-0.00316917	0.00060451	0.00346092	-0.00452227	-0.0011264	-0.00482787	-0.000564083	0.00208347	-0.000444453	-0.00543437
SNOG_00695	-0.000165527	-0.00615404	0.00284878	0.00941871	0.000123403	-0.00182923	0.00132678	-0.00437007	-0.00476176	0.00773815	0.000801814	-6.86489e-05	0.00619198	0.0191299	0.00574207	-0.00439164
SNOG_00696	0.00195483	0.00205633	-0.00259749	0.00099486	-0.00319037	-0.00232636	-0.0021374	0.00082458	6.6276e-06	0.00407107	0.00747397	0.00790738	0.00118057	0.00141168	-0.00407066	0.0051455
SNOG_00697	0.00365334	0.00230866	0.00228945	0.00210577	0.000471068	0.00496762	-0.000291345	-0.00863929	-0.00591895	0.00272274	-0.00253661	0.00186371	0.00160451	-0.0144393	0.00282221	-0.0108711
SNOG_00699	0.00170463	0.00203986	0.00243689	0.000560407	0.00432572	0.000404804	-0.00448279	-0.00397568	0.00215701	0.00110333	-0.00139665	-0.00985389	0.000291034	-0.000724548	-0.00147732	-0.00609436
SNOG_00700	0.000800806	-0.000438334	0.00256405	-0.00108245	-0.0067586	-0.00886135	0.00283389	-0.00583667	0.025821	0.00292868	0.000502682	0.00112613	-0.00349959	-0.00232735	-0.000839313	-0.0010684
SNOG_00701	0.000227124	-0.000395024	-0.00085714	2.58093e-05	0.00271555	0.000391362	-0.00238516	-0.00104107	0.000202016	-0.000361732	0.000920893	0.000540243	-0.003143	-0.0110589	0.00157669	-0.00713452
SNOG_00704	0.00334467	0.0084541	-0.00472978	0.0121672	-0.000812207	-0.0110777	0.00217448	-0.00900288	-0.00785707	-0.0103501	-0.0110388	-0.00020493	-0.00460342	-0.00415044	-0.0111178	0.0014056
SNOG_00706	-0.0132234	-0.032063	0.00574714	-0.00472181	0.0696866	-0.0106548	-0.00652033	-0.0031309	-0.0129395	0.00229078	0.0141706	0.024275	-0.012205	0.00148809	-0.00059203	0.00310461
SNOG_00708	-0.00224351	0.0148765	0.0127457	0.0346518	0.0347155	-0.0134647	-0.00258221	0.00075059	-0.00653565	0.0184715	0.0136289	-0.0141525	-0.0154899	0.0308618	0.0125162	-0.00635468
SNOG_00709	0.00211728	0.00186116	-0.00265811	0.0027104	0.00644001	-0.00340687	-0.00211627	0.0088593	-0.00744878	-0.000816166	0.00196231	-0.0104342	0.00302095	0.0019064	0.00422652	0.0108128
SNOG_00710	-0.0163819	-0.00903643	0.00346741	0.00302506	0.0108269	0.0022099	-7.57775e-05	0.00947494	-0.00938824	0.00039938	-0.00996224	0.0016026	-0.0139626	-0.00300647	-0.00477657	-0.00353107
SNOG_00711	0.0013833	0.00136533	-0.000102327	-0.00833575	-0.000334308	0.00442467	0.00633512	-0.0037708	-0.0015	0.0012747	-0.0103121	-0.00479995	0.00101946	-0.0108035	-0.00509463	-0.00105913
SNOG_00712	-0.00424081	0.00108475	-0.00212354	-0.00537296	-0.00114202	-0.00353726	0.00403458	-0.00567785	-0.0136292	-0.0011109	0.000597339	0.00427457	0.00871929	0.00553565	0.0160238	-0.000828878
SNOG_00713	-0.00673665	0.00462658	0.00185573	-0.0129458	-0.00343058	-0.0151799	-0.00352073	0.00573697	-0.00576793	-0.0146951	0.000375881	-0.0121027	0.0093963	0.000160053	-6.70634e-05	-0.00390014
SNOG_00714	-0.00479454	0.00344284	-0.00121531	-0.00562132	-0.0222951	0.0107688	-0.00767079	0.00828798	-0.00161799	-0.00157534	-0.00531405	-0.00506939	0.00765853	0.00417243	0.0024359	0.0050728
SNOG_00715	-0.00151273	-0.00191373	-0.00356466	-0.00429817	0.00366911	-0.0073332	-0.000313413	-0.00069893	0.00114759	0.00100599	-0.0101076	0.00358913	0.000397741	-0.0043702	-0.00252764	-0.00184155
SNOG_00716	-0.00253192	0.000409697	0.00151315	-0.00636992	-0.00282147	0.00206006	0.00874769	-0.00394075	-0.00484713	-0.00290055	-0.00634426	-0.00307345	-0.0022841	-0.00505938	-0.00629195	0.0016094
SNOG_30044	-0.00010796	-0.00268264	-0.000655106	-0.00757436	-0.000898587	-0.00191037	-0.00959358	-0.0193971	-0.00487124	0.00798306	-0.00996647	0.01092	-0.00232798	0.00172421	0.00204167	0.000936497
SNOG_00718	-0.00190599	-0.00801262	0.00503131	0.00186264	-0.0123217	0.00499593	0.00486983	-0.0150798	-0.0114256	-0.0199505	-0.00224778	-0.0277677	0.0206512	-0.012168	0.0153925	0.0026895
SNOG_00719	-3.36056e-05	-0.000970057	0.00219473	-0.00686222	0.00194227	0.00309988	0.00640502	-0.00506883	-0.00223024	0.00551336	0.000347078	0.00287802	-0.00202581	-0.000446376	-0.000550786	0.00263534
SNOG_00726	-0.000970303	-0.000171385	-0.00042602	0.00851263	0.00063523	-0.0039048	-0.0129715	-0.00972446	0.0140868	0.00653548	0.000184387	-0.0086012	-0.0033582	0.00514292	0.0165978	-0.0010759
SNOG_00728	0.000876636	0.000386199	-0.000123823	-0.000300139	0.000381773	-0.000414488	0.00162106	-0.00647786	0.00244886	0.00206221	-0.00013068	-0.00989063	-0.0051123	-0.0118523	0.0145429	-0.00242601
SNOG_00729	0.0065591	0.00573188	0.00296764	0.00348446	-0.000538039	-0.00257257	0.000485499	-0.00381358	0.000993139	0.0160243	-0.0222635	-0.0024362	0.009535	-0.00189855	0.00194104	0.0124372
SNOG_00730	0.00737157	0.00685822	-0.0016895	0.00294604	-0.00390777	-0.00173637	0.00264643	-0.00289617	0.00381765	0.00422874	0.00880618	0.0028364	0.00357504	-0.000364678	0.00168948	0.00358091
SNOG_00731	-0.000374056	-0.00577692	-0.00143185	-0.00232386	-0.00809162	-0.0132915	0.000202473	0.0017779	0.000629978	0.00649473	-0.0076049	-0.00297475	-0.0103154	0.00862617	0.0104288	0.00356435
SNOG_00732	0.00685966	-0.00949873	-0.0294184	-0.0131883	0.0188993	-0.00151291	-0.00797002	0.0109479	-0.00353912	0.0152657	-0.0170837	-0.00950206	0.000372277	-0.00306692	-0.0063828	-0.00761577
SNOG_00733	-0.00456932	0.00069933	-0.0016008	0.0110905	0.0024551	-0.00267307	0.00589959	0.0084242	-0.00500021	-0.00189455	0.00782968	-0.0036028	0.000245347	-0.00522817	0.00534813	0.00372839
SNOG_00734	-0.0112451	0.00111737	-0.000526904	0.00160877	0.000368507	0.000684256	0.0100137	-0.000115182	0.00309913	-0.00987862	-0.00535113	0.0112193	-0.00288695	-0.0161856	-0.00994029	0.00341116
SNOG_00735	-0.00520415	-4.68432e-05	-0.00329048	0.0105518	0.00954927	-0.00147643	0.00540225	-0.00271268	-0.00419483	-0.0076033	0.000278384	0.0171369	0.00400401	-0.00739354	-0.0056607	-0.00295504
SNOG_00736	-0.0172846	0.013304	0.0029955	0.0139908	0.00900104	-0.01094	0.0122369	-0.00378853	-0.00623389	0.0117935	-0.0124952	-0.0013266	0.00464903	0.000659884	-0.00216651	0.00405546
SNOG_00737	-0.0107102	0.00108213	-0.000850563	-0.000982459	0.0101478	-0.00420286	-0.00548101	0.00273413	-0.00634817	-0.0116413	0.00410793	0.00280453	0.000948128	0.00825353	-0.00358319	0.00453155
SNOG_00738	0.0206632	0.0223338	0.0149899	0.00709055	0.0180827	-0.00943583	0.0146831	0.000857684	-0.00975284	-0.00358359	-0.0120348	0.00138258	0.00619387	0.0113609	0.0252532	0.0094483
SNOG_00739	-0.00143333	-0.00290614	0.00197026	0.00206242	-0.00902552	0.00744254	0.00264606	0.00720208	-0.00293545	0.00194784	0.00172921	0.00212489	0.000178348	0.000369829	0.00172621	0.0125913
SNOG_00740	0.00629914	0.00551682	-0.00182223	-0.00511588	-0.00199514	-0.00556721	0.00440219	0.00196688	-0.00294026	-0.00388402	-0.0069587	0.00699773	-0.000492677	0.00166475	-0.000176335	0.012171
SNOG_00741	-0.00225052	0.00267477	-0.00288923	-0.00120754	0.00363686	0.00754258	-0.00096369	-0.00510087	0.000525553	-0.0033827	0.00403758	0.0027269	0.000803546	0.00138262	-0.00791839	-0.000784816
SNOG_00742	0.000240751	-0.00270249	0.000992277	0.000402468	-0.00621468	0.0201547	0.0067132	-0.00181573	-0.00186721	-0.00608555	-0.00443326	0.00740791	0.0186063	-0.0139762	0.015251	-0.0053556
SNOG_00743	-0.00144002	0.00729856	0.00206061	-0.00792206	-0.00403626	-0.00751511	0.00875823	-0.00748723	0.00344892	-0.00317669	0.000776742	0.00869477	0.000643843	-0.00756907	-0.00310114	-0.00222659
SNOG_00744	-0.00347227	0.00212622	0.00139419	0.00275806	-0.00961322	-0.0121641	0.000347977	-0.0147346	-0.00629225	-0.00132409	0.00758057	-0.0028331	0.00332313	-0.00933361	0.00189155	0.00443622
SNOG_00745	0.00464942	0.00501545	-0.00459737	-7.48095e-05	0.00287693	0.00197515	-0.00224777	-0.00215563	-0.0060502	0.00737078	0.0167746	-0.00315177	-0.00706969	-0.00303259	0.000670411	0.0109038
SNOG_00746	0.00526936	0.00430651	-0.00464113	-0.00336831	-0.00462035	-0.00382212	0.00240618	0.000683707	-0.000949931	0.00173872	-0.000946259	0.00415908	-0.000507531	0.00752758	-0.00129173	0.010487
SNOG_00747	0.00149825	0.000922797	-0.00280103	-0.00330429	-0.016492	-0.00142502	0.00305593	-0.00624451	0.00062028	-0.00461119	-0.00746061	0.000473299	-0.00611101	0.00164764	-0.00322477	-0.0108852
SNOG_30045	0.00238404	0.00373242	-0.00151333	0.00915307	0.0201721	0.000338791	-0.0147526	0.00209166	-0.00578014	0.015011	0.00276261	0.00292175	0.0158378	0.00657918	-0.000876078	0.00185021
SNOG_00749	0.00125876	0.00389073	-0.00646226	0.0147231	0.00539571	-0.00448038	-0.00596503	0.000323609	-0.00126045	-0.00176048	0.00974322	0.00396426	-0.00235445	0.000944586	0.00660863	-0.0140921
SNOG_00750	-0.00406592	-0.00224376	-0.00245635	-0.0108276	-0.00289482	-0.0107119	-0.00292138	0.00364707	-0.00765616	-0.00398976	0.00153393	0.00337975	0.00468209	-0.000854506	-0.00421075	0.0140654
SNOG_00751	-0.0028266	-0.000974772	-0.00187908	-0.00116421	-0.00489861	-0.0181703	-0.00518156	-0.00312759	0.00127172	0.0022165	0.00797351	-0.00457597	0.00548055	0.00671279	0.0123813	0.00281341
SNOG_00752	0.00401984	-0.00863257	0.00484535	-0.00744205	0.00754917	0.00605511	-0.00402301	-0.00888435	0.000764902	0.0055485	-0.0108684	0.002566	-0.00505425	0.000619452	-0.00568974	9.82083e-05
SNOG_00754	-0.00235291	-0.00080506	-0.000291416	-0.00452157	0.00400191	0.00146534	0.00332971	-0.00798153	0.00121415	-0.000503328	0.00201773	-0.00753401	0.00392873	-0.00334753	-0.000462798	-0.00720203
SNOG_00755	-0.00371036	-0.00319051	-0.00429893	-0.00809278	0.00139522	-0.00178494	0.00306618	0.00156501	0.00392177	0.000445814	-0.0034101	-0.00278345	-0.00198639	-0.00116743	-0.000929777	0.0143645
SNOG_00757	-0.000313158	-0.0143759	-0.00883376	0.00585239	0.00181544	-0.00946539	0.00164836	-0.010926	-0.00961548	-0.014309	-0.00412816	0.00208784	0.00657911	0.00972632	-0.00900902	0.00155606
SNOG_00758	-0.00171106	-0.00492525	-0.0016003	0.0108631	-0.00196157	-0.00965672	0.00154497	-0.00490648	-0.00297076	-0.0141065	0.00256823	-0.00384065	0.00339821	0.00176068	0.00781793	-0.00358565
SNOG_00760	-0.00753631	-0.0014151	0.000877903	-0.00375484	-0.0025193	0.00533446	0.00689893	0.00373633	0.00771441	-0.000125929	-0.00443983	0.00860165	0.0017865	0.00246587	-0.00894003	-0.00760116
SNOG_00761	-0.00170337	-0.0018442	0.00555165	-0.00437083	-0.006372	0.00139677	-0.00304321	-0.0103331	0.00427255	0.00361262	0.00796952	-0.00362662	-0.00566538	0.00130112	0.00031529	0.00563408
SNOG_00764	-0.00944404	-0.00359301	0.00715018	-0.0102651	-0.0111129	-0.00355025	0.0170008	0.00287165	-0.00335055	0.00519456	0.00337047	-0.00268942	0.00133359	0.00473188	0.00112358	-0.0123151
SNOG_00766	0.00799927	0.000689877	-0.00718983	0.00566434	0.00571424	0.003286	0.00297557	-0.00462492	0.00150485	0.00435623	-0.010321	0.00388443	-0.00424345	0.00234741	0.00691076	0.00546436
SNOG_00767	-0.000693741	0.00377782	-0.000538671	-0.00555354	-0.00502532	-0.00290293	-0.000867073	-0.00456024	0.00329694	0.00221916	-0.0072397	0.0062968	-0.0069509	0.00288268	-0.00282334	0.00866097
SNOG_00769	-0.000490591	-0.00424375	-0.000680928	-0.00578154	-0.000893445	0.00392651	-0.000722122	-0.00187169	-0.00307635	0.00376978	-0.000771854	0.00416053	-0.00149785	0.000974643	-0.00197425	-0.0109069
SNOG_00771	-0.00341348	0.0022604	-0.00922715	0.00302172	0.0179276	0.000682073	-0.0091227	-0.00540859	0.000732363	-0.0050723	0.00441591	0.0125851	0.00115298	-0.0125786	0.00324367	0.00764496
SNOG_30046	-0.01111	-0.0151255	0.00721747	0.000679742	-0.00315331	-0.00244618	-0.0175086	0.0132637	-0.00206177	-0.0099072	0.001708	9.8271e-05	0.00672013	-0.00115127	-0.0175645	-0.00968194
SNOG_00774	0.00173243	-0.00350145	-0.00384353	-0.00791375	0.00961082	0.00458373	0.00117418	0.0104354	-0.000516655	-0.00797892	0.00456446	0.00563879	-0.000453302	0.0107239	0.00201189	-0.00816957
SNOG_30047	-0.000148351	-0.00202419	-0.00373997	-0.0113729	0.00132425	-0.00499993	0.00420165	0.00511305	-0.00114868	-0.00457858	0.00138571	0.00090484	0.00705538	0.00562946	-0.000816637	-0.00749884
SNOG_00776	0.0130466	0.00645365	0.00894581	0.010231	0.01483	-0.0130021	-0.0151943	-0.0087038	0.00574625	0.0142705	-0.037814	0.0144002	0.00133741	0.00423956	0.00334858	-0.00320506
SNOG_00777	-0.00128144	-0.00329079	-0.00845077	0.00355777	-0.00556329	-0.0152645	0.00281592	0.00595839	0.00432767	-0.00323036	-0.00997819	0.0111482	-0.00953578	0.00701074	0.00255486	0.00630382
SNOG_00778	-0.00316549	-0.00302066	0.000644365	-0.00513471	-0.013484	-0.00191779	-0.000622962	0.000353212	-0.00626689	-0.000132435	0.000233102	-0.00438761	-0.00152743	0.000797764	-0.00324925	0.00978287
SNOG_00779	0.00996782	-5.09642e-05	-0.00579177	0.0026412	0.00802596	-0.0062625	0.00348991	-0.00224906	0.00123605	-0.00353169	-0.00356841	0.00333033	-0.000484066	0.00440353	0.000353298	-0.00347511
SNOG_00781	-0.00855587	-0.00558126	0.0135317	0.00271342	0.00856733	0.0048374	-0.0203201	-0.0185254	0.00604745	-0.00807495	0.00418109	-0.00806413	-0.000926257	0.00985741	0.00559143	0.00151979
SNOG_00783	-0.00746665	-0.00502121	-0.0118625	-0.000883431	0.0016236	0.0070191	-0.0177769	0.0046602	-0.00783873	-0.0112866	-0.0161598	-0.000721646	-0.0076476	-0.0294037	-0.0276258	-0.00170222
SNOG_00784	0.00177153	-0.00201881	-0.0031654	-0.000536929	0.0046192	-0.00506163	-0.00123797	-0.00618907	0.00102629	-0.00045232	0.00641003	0.0002015	-0.00827462	0.000966719	0.00105202	0.00726664
SNOG_00787	0.00823284	0.00658468	-0.0045428	-0.00673995	-0.0103038	-0.0312218	0.0046736	-0.00260692	-0.00216723	-0.00615061	0.00973151	-0.00476825	0.00835114	-0.00273827	0.000814425	-0.00970475
SNOG_00788	-0.000114495	0.0154739	-0.0051299	0.00310349	0.00463913	0.00496746	0.0192693	0.0171372	-0.0205557	-0.00162009	-0.0143729	0.0135655	-0.00128699	0.00590898	0.0139178	0.00918114
SNOG_00789	0.00129094	0.000255843	-0.00563742	0.000311189	0.0102254	-0.00403371	-0.00131941	0.00371522	0.0022405	0.0040688	0.00654644	0.000675496	-0.00308317	-0.00557328	0.000221951	-0.00244051
SNOG_00790	0.00189119	-0.00754633	-0.00110347	0.00589389	0.00827148	0.00150721	-0.00403987	0.0045016	-0.000747154	-0.00505484	-0.00404054	-0.00501553	-0.00307217	0.00154048	0.00237885	-0.00900353
SNOG_00791	0.00136509	0.00090053	-0.000145285	-0.00969934	-0.00587228	0.00121423	0.00278876	0.00109098	0.000815344	-0.00303232	0.00213837	-0.000947996	0.000973392	0.00524095	-0.0011488	-0.0125715
SNOG_00794	0.00271767	0.0013019	0.000885427	0.00467835	-0.00271459	0.00250681	-0.0046165	0.00274459	0.00228427	-0.00465226	0.00134491	0.000355776	-0.00736311	0.00132176	-0.0019987	-0.00542929
SNOG_00795	-0.00339482	-0.00782177	0.00625873	-0.000292237	-0.00490278	-0.00311204	0.000188839	0.000793445	0.000662097	-0.000573076	0.00185411	0.0109458	-0.0118016	0.000960366	0.0204171	-0.00258738
SNOG_00796	-0.00437987	-0.00177984	0.000901323	-0.0102458	-0.00426157	-0.000895299	-0.0088157	-0.000873716	-0.00182204	0.00779514	-0.00162733	0.0114599	-0.000979151	0.00410547	-0.000821151	2.40216e-05
SNOG_00797	-0.00156705	0.00199951	0.00591097	-0.00211904	-0.00309977	0.00302471	-0.00415802	0.0015242	-0.0143999	0.00716213	-0.00438251	0.011191	-0.0132748	-0.013878	0.00283894	-0.00443403
SNOG_00798	-0.000244617	-0.0012931	0.00261011	-0.0122936	-0.00391867	0.007464	0.00316745	-0.002188	-0.00416654	0.0023148	-0.00203171	0.00153495	-0.00537548	0.00508554	0.00948435	0.0142787
SNOG_00799	-0.000418979	-0.00188802	0.0128947	0.00340881	-0.00792909	0.00125394	-0.00326976	0.0143133	-0.00203455	-0.00447115	0.00553334	0.00697328	-0.00826638	-0.00384191	0.00673401	-0.0127043
SNOG_00801	-0.00330713	-0.00904002	0.00974427	0.00716192	0.0019527	-0.00799013	-0.00962361	0.0117744	-0.000572052	0.00230846	0.0041751	0.0153465	0.0130417	2.47941e-06	-0.00512562	-0.00506836
SNOG_00802	-0.00853633	0.0109883	0.00647221	0.0148557	0.00496498	-0.00640235	0.0123763	0.00501301	0.000981896	-0.00342186	-0.00305233	0.013236	-0.0186254	-0.00129682	-0.000923149	-0.000444471
SNOG_00803	-0.0195523	0.0154104	-0.000412445	0.00742126	0.00814083	-0.00396901	-0.00374362	-0.00147595	0.00859734	-0.00269207	0.00227951	-0.00383264	0.0048752	-0.0159882	0.003376	0.00179937
SNOG_00805	-0.0332474	0.0145781	-0.00522478	0.00577437	0.00754492	-0.00754924	-1.41296e-05	3.97746e-05	0.00357187	-0.00916137	-0.00136436	-0.00330379	0.00360283	0.00745661	-0.00452559	-0.00367753
SNOG_00806	0.00980967	-9.82957e-05	-0.00261222	0.00800057	0.00866309	-0.000160061	-0.00514107	-0.00172813	-0.00189947	0.000174344	-0.00108242	6.20765e-05	-0.0058272	0.00203765	-0.000464306	-0.00877251
SNOG_00807	0.0190116	0.0161998	0.0022276	0.0197436	0.00496732	0.00228596	-0.00644257	-0.00612572	-0.00435509	0.0313522	0.00245882	0.00703422	-0.0253546	0.0216136	0.00469775	0.00364492
SNOG_00809	0.0219306	-0.00666981	-0.0190487	-0.0176299	-0.0268251	-0.00757038	-0.0321856	0.0132228	-0.00151612	0.0126111	0.00329334	0.0010266	0.0193677	-0.000130837	0.00817288	-0.00424406
SNOG_00810	0.0032098	0.00141023	-0.00254481	0.000388539	-0.00717071	0.0114136	-0.00490433	1.51398e-05	-0.00377585	0.000250986	0.00705544	-0.00216353	-0.00897807	-0.0105546	0.00260217	-0.0125753
SNOG_00811	-0.00374245	-0.00209284	2.23998e-05	-0.00458692	0.00555838	0.00257788	0.00230116	-0.00453444	-0.00693167	-0.00151606	-0.00418974	0.00401151	0.00482698	0.00285526	0.00219066	0.0017058
SNOG_00812	0.0144362	-0.00320964	-0.00794865	-0.00774157	0.0140319	-0.00505339	-0.00865038	0.00993959	-0.0011457	-0.000398292	0.00349937	-0.00789777	-0.00231901	0.0034893	0.00236517	0.00368845
SNOG_00813	0.00578245	-0.000409492	-0.00287952	0.00641657	0.0224877	-0.00189828	0.000329631	0.000919155	0.00503833	0.00382538	-0.00724666	-0.00567161	0.00897301	-0.00198329	-0.00320728	0.00227959
SNOG_00814	0.0184961	0.00103859	0.00134699	-0.00733419	0.00464561	0.00411068	0.00142882	0.00439	-0.00241373	-0.00147436	-0.0132009	0.00391033	-0.0114019	0.00287803	0.00156366	-0.0144734
SNOG_00815	-0.0326657	0.0156217	-0.0124056	-0.0044704	0.0065252	-0.00662388	-0.0083559	0.0128869	0.0178129	0.0057894	-0.0178279	0.0119407	0.00710208	-0.00138012	0.00298729	0.00819582
SNOG_00816	-0.00395172	0.00303462	-0.00168447	-0.00686489	0.00747049	0.000102744	0.00445422	0.00320147	0.0028641	0.00409249	-8.29746e-05	-0.00642783	0.000242548	0.00387444	0.00581762	-0.00326489
SNOG_00817	0.00865209	0.00382983	-0.0043905	-0.000447035	-0.00183006	0.00294456	0.00261245	0.000377672	-0.00262128	0.00386624	0.00327829	-0.00602047	-0.00125346	0.000208942	-0.00292673	0.00739999
SNOG_00818	-0.0026593	0.000396511	0.00257733	0.00181589	0.000636183	-0.00107199	0.00549989	0.000766238	-0.000734476	0.000434898	-0.00162591	-0.00698633	0.0021848	0.00473552	-0.00312951	9.55928e-05
SNOG_00819	0.000539323	-0.0122682	0.00086842	-0.0124337	-0.00279859	0.00644486	0.0112435	0.00634159	0.00733823	-0.00565478	-0.0142993	-0.00247854	-0.0087763	0.00686499	0.00406733	-0.0126528
SNOG_00820	0.000395986	-3.93312e-05	0.00328709	-0.0103437	0.00707264	0.000690085	0.00172922	0.00047294	-0.00439317	-0.00472827	-0.00112982	-0.00142975	-0.00652075	-0.00233649	-0.00310796	0.00535326
SNOG_00821	0.000883968	0.00400833	-0.0042766	-0.0036204	-0.000548246	-0.00258921	0.0099261	-0.00207456	-0.015032	0.00565749	0.00759889	0.0135183	0.00938693	0.0050709	-0.00618412	-0.00633826
SNOG_00822	-0.00126161	-0.000745497	-0.000581113	0.00110347	-0.00420967	-0.00422614	-0.00139873	-0.0044305	0.00258499	0.00479174	0.0132129	0.00758976	0.00333355	0.00551316	0.00925159	-0.00447412
SNOG_30048	-0.00744787	-0.00425663	0.00924348	-0.00923314	-0.00556883	0.000946962	-0.00810515	-0.0200363	-0.000378864	-0.00408492	0.00408862	-0.00630323	-0.00178027	-0.00277697	-0.00858725	0.00743477
SNOG_30049	0.0307618	0.00254524	-0.025712	-0.00232026	0.00882363	0.0139645	0.00260844	-0.0216458	-0.000902496	-0.0145635	-0.00770084	0.00102279	-0.00761705	-0.00699224	-0.01273	-0.0123189
SNOG_00826	0.000581574	-9.85505e-05	0.00330602	-0.00492049	0.00332829	0.0027684	-0.009021	-0.00472697	0.0118194	0.0116072	0.00156411	0.0120753	0.00740909	-0.013007	-0.0135804	0.00340443
SNOG_00828	-0.00901309	-0.0030362	-0.00265719	0.00151111	-0.00063018	-0.0095208	-0.00636825	-0.00719412	-0.00338786	-0.00539292	0.00162904	-0.00807543	-0.00237991	-0.00631759	0.00198962	-0.00144237
SNOG_30050	0.00234882	0.00287218	-0.00496407	-0.00179557	-0.00299421	-0.00012101	-0.000357688	-0.00282462	0.00162562	-0.00913959	-0.00637648	0.00821715	0.0104179	-0.010922	0.00897099	-0.00482879
SNOG_00829	0.0147664	-0.00797671	0.0203994	0.0110737	-0.0110444	-0.000976037	0.00787094	0.00824143	0.000209147	-0.00518111	-0.0106463	0.0170105	-0.00164116	-0.00551085	0.00997766	0.00801397
SNOG_00830	-0.00188975	-0.00302551	-0.00134119	-0.00489058	0.00548953	-0.00250646	-0.00335265	-0.00756004	-0.00845993	-0.00190686	-0.00768215	-0.000954992	2.84313e-05	0.00371111	0.00277583	-0.00893623
SNOG_00831	0.0104909	-0.00505181	0.0205261	-0.0064696	-0.0117108	0.0114577	0.00447895	-0.00241269	-0.0233839	0.00456135	-0.00648192	0.0079845	-0.00204691	0.0154042	-0.00540913	-0.0137467
SNOG_00832	-0.00456633	0.0108842	-0.0076462	0.0057645	-0.00642955	-0.00932559	-0.00221078	0.00171227	-0.00636048	-0.00540956	-0.00304837	0.00293296	0.00256314	-0.00641714	0.00475668	-0.00743932
SNOG_00833	0.00411736	0.00247228	-0.00822797	0.00358383	-0.00497107	-0.00280984	0.00216824	-0.00124789	0.00195232	0.00331868	0.00909192	0.00243984	-0.0077097	-0.003875	-0.00220571	0.00561029
SNOG_00835	-0.00101161	-0.000908673	-0.000319103	0.0102475	-0.00282546	-0.00382585	0.00442062	-0.00518719	-0.00660283	-0.00693567	0.00158268	-0.0111464	0.00889153	-0.00887929	-0.00384901	0.00011482
SNOG_00836	-4.59151e-05	-0.000247994	-0.00487179	-0.00593747	-0.00062391	-0.00494056	-0.00198206	-0.00687756	-4.18088e-05	0.00011984	-0.00478679	-0.00484691	-0.00140397	0.000720305	0.000824167	0.00720047
SNOG_00837	-0.00763759	-0.000659269	0.0117463	-0.00685743	-0.0110362	-0.00248551	0.0112206	-0.000157916	0.00210624	0.00165516	0.00271515	-0.00788009	-0.00419885	-0.00725924	0.0031564	-1.62865e-05
SNOG_00839	0.00946764	-0.00779403	0.0113158	-0.0154865	0.00969379	0.0116089	0.00551503	-0.00175509	-0.00860212	-0.0134836	-0.00132573	0.0140762	-0.000219714	0.00147292	-0.0202328	-0.0061465
SNOG_00840	0.00296816	-0.00304577	0.00265508	-0.00720436	-0.0102381	0.00394206	-0.00309554	-0.00725015	-0.00599803	0.0115949	0.00626933	0.00407612	-0.00488459	-0.00682028	-3.70441e-05	0.00264001
SNOG_00841	0.00158388	-0.0110347	0.0157868	-0.018711	-0.00196085	0.00809782	0.00403749	0.0126748	0.0127567	-0.0111311	-0.0209248	-0.00417513	-0.0215984	-0.00365957	0.00545993	-0.00172226
SNOG_00842	-0.00191667	0.00269116	0.00425358	-0.0118679	0.00110974	-0.00112337	0.0241896	0.00294009	0.00919528	-0.00126738	-0.00540233	0.00257281	-0.0042098	-0.00300919	0.00322197	0.0107766
SNOG_00844	-0.0190662	0.0027407	-0.000236086	0.00360642	-0.00781241	0.00841605	-0.00299286	0.00699378	-0.00737281	-0.00855296	-0.00954564	-0.00819983	0.0154052	0.0124831	-0.00411085	-0.0030296
SNOG_00847	0.00251625	0.00616847	0.00187135	0.00629827	0.00280215	0.0104281	0.00625579	-0.00328171	0.0167293	0.0147534	0.00629589	0.00494857	0.00170208	-0.00666653	-0.00168665	0.00651615
SNOG_00848	0.00426495	0.0120677	-0.0042511	0.000464407	0.00254196	5.09892e-06	-0.00286847	-0.0015871	-7.79027e-05	0.0046236	-0.0034811	0.000852265	-0.00709994	0.00379146	-3.13539e-05	-0.00148971
SNOG_00849	0.000816818	0.00092004	-0.00100336	0.00137054	0.00383724	0.00340762	-0.0130965	-0.00513422	0.000996572	0.00795122	-0.00981146	-0.00329184	0.0110107	-0.00192986	0.000611777	0.00623655
SNOG_00851	0.00407558	0.00189563	-0.00725626	0.00283149	0.00726755	-0.00346745	0.0042631	0.00186477	0.00612266	-0.00132338	-0.00157089	0.00173588	0.00234743	0.000994327	-0.00354464	-0.0125469
SNOG_00853	0.00474355	0.0023028	0.00239474	0.000548851	-0.0021906	0.0034893	-0.0048543	0.00297118	-0.000636495	0.0043655	0.0045917	-0.00391939	-0.00641736	-0.00709661	0.00155407	0.00548949
SNOG_00854	-0.0038799	0.000784894	-0.000885697	-0.00781067	-0.00271698	0.00344439	4.56748e-05	-0.00468667	0.000369324	0.00691167	0.0026067	0.00204869	-0.000404473	0.00281254	0.000762225	-0.00699689
SNOG_00855	-0.00504824	-0.00155556	-0.00109459	-0.00182171	0.00173258	-0.00256373	0.0122225	0.00938014	-0.00557332	0.00377485	-0.00609483	0.00346314	-0.0186004	-0.00321924	0.0141912	-0.0143412
SNOG_00856	-0.00182517	-0.00398751	-0.00529639	0.00526178	8.75772e-05	-0.00108163	-0.00621421	-0.0127163	0.00033934	0.010215	-0.0057818	-0.00656105	-0.00511538	0.00582615	-0.00489609	0.00371626
SNOG_00859	-0.0101797	-0.00636325	-0.000578735	-0.000671126	-0.00804423	-0.00143397	0.00556987	-0.0100387	0.0065317	0.00011961	-0.0039088	0.00282128	0.00372943	0.00432886	-0.00988103	-0.00263501
SNOG_30052	0.00414238	0.00107174	0.00176939	-0.000643111	-0.000319075	-0.00301514	-0.00208139	0.00197677	0.000827631	0.0011727	-0.000870836	-0.00151774	-0.00196481	0.000724928	-0.000894831	-0.0054994
SNOG_00861	0.00228569	-0.0289765	-0.0136466	0.0153856	0.0150595	0.0132997	0.00472918	-0.0142247	-4.32013e-05	0.0116367	0.0180769	-0.00330599	0.0398647	0.0601662	-0.0076341	-0.000208873
SNOG_30053	0.000920253	-0.00363707	0.00852926	0.0117534	0.00743575	0.00805009	-0.00996794	0.00623414	0.00401248	0.00949626	0.00393086	-0.0100575	0.016731	-0.00206615	0.00442167	0.00958246
SNOG_00862	0.012997	0.0188492	0.00373492	-0.00575677	0.0168989	0.0220547	-0.00885309	0.0228699	-0.0153484	0.00574356	0.00548613	0.0142686	0.0140843	0.0212381	-0.0442977	0.0117417
SNOG_00863	-0.0272567	-0.00447143	0.00734997	-0.00446119	0.0147943	0.00963435	0.00480028	0.000991215	-0.00410805	-0.00472059	0.0122903	-0.0105899	-0.0125358	0.00741478	-0.00590344	0.00380449
SNOG_00865	0.00991542	-0.0224958	-0.0110386	-0.0016018	0.00387936	0.00721234	0.0017857	0.00250694	0.00399179	-0.0030695	0.00593625	-0.0030834	-0.0111169	5.56926e-05	0.00238513	0.0130437
SNOG_00868	-0.000501203	-0.0100654	0.00443412	-0.000914075	-0.000336642	0.000514587	-0.00491068	0.00108608	-0.0133854	-0.00694903	-0.00174346	-0.000880915	0.0014814	0.0107685	0.00705671	0.00256428
SNOG_00869	0.00123537	0.000552425	-0.00161694	0.00732285	-0.00113079	-0.00394696	-0.00439428	-0.0035347	0.00924661	-0.00592786	-0.0101362	0.00193856	-0.00350757	-0.0153965	0.0018459	0.00542355
SNOG_00870	0.00128704	-0.00121608	-0.00178764	0.00436222	-0.00764065	-0.00510339	-0.00104506	0.00490174	-0.000125647	-0.00515865	0.00697246	0.00667361	-0.00587603	-0.00110752	-0.00167141	0.00711753
SNOG_00871	-0.0017333	-0.0017909	0.00809083	-0.0151807	-0.00132823	-0.00984895	0.0104133	-0.0146783	0.00430066	0.000742052	-0.00443276	0.0130721	0.000795725	-0.00390462	0.0104424	0.00670243
SNOG_00872	-0.00235069	0.00345166	0.00553226	0.00897095	-0.00278689	0.011541	0.0199473	-0.00435828	-0.00814689	-0.000226342	-0.00850522	0.00119323	-0.00603331	-0.0138597	0.00523964	-0.00338175
SNOG_00873	0.0038512	-0.003496	-0.00447566	0.00122429	0.00038097	-0.00708883	-0.00986915	-0.0078983	-0.00703505	-0.00515254	0.00428362	-0.012606	-0.00594239	0.00984994	-0.000137235	0.00207149
SNOG_00874	-0.00183347	-0.00246107	-0.00329404	0.00175814	-0.000542941	-0.00246609	0.000823052	-0.00057352	0.0111878	0.00139076	0.00173938	0.00356085	0.00141527	-0.00905394	0.000603341	-0.00337357
SNOG_00875	-0.000371624	-0.00176307	-0.0110576	0.006588	-0.00939381	-0.014081	-0.0059288	0.0101373	-0.000562139	-0.00620694	0.0042805	-0.000271507	-0.00173569	-0.00146265	0.00442594	-0.0126795
SNOG_00876	0.00566214	0.0055526	0.00467156	0.011407	0.0093997	-0.0053458	-0.0024595	0.0118465	0.0260065	0.00133536	-0.00515835	-0.00498859	-0.0045001	-0.0164307	0.00199782	-0.000162111
SNOG_00877	0.0217161	0.0178071	0.00167874	-0.00947853	0.00677758	-0.0115086	0.0117493	0.0107394	-5.752e-05	-0.0015415	0.00656908	-0.0199943	-0.0101542	-0.0100477	-0.00668105	0.00616355
SNOG_00878	0.00714559	0.0125561	0.0157461	0.00674456	-0.00712917	-0.000991275	-0.00373897	0.0144952	0.000331162	-0.00907836	0.00188518	-0.00426862	-0.0062672	-0.0117438	-0.0285303	-0.0149238
SNOG_00879	0.0130035	0.0157208	0.0128735	0.0054949	0.00307269	-0.00845146	-0.00631942	0.00697683	-0.000255517	-0.000116786	0.00589249	-0.0121958	-0.00975675	-0.00942784	-0.00105383	-0.00314314
SNOG_00880	-0.021891	0.00407309	-0.00686549	0.00987788	0.00607025	-0.0062345	0.000562502	-0.00441012	0.00885184	-0.00118171	0.00748776	-0.0148016	0.0038208	-0.0118355	0.00674717	-0.00821735
SNOG_00881	-0.0337504	0.00463518	-0.00490185	0.0131383	0.0116063	0.00140291	-0.0046954	0.00792504	0.000181452	-0.0101672	0.00167329	0.000439098	-0.00266905	-0.00640417	-0.00412637	0.00663489
SNOG_00882	0.00706482	0.000569514	0.00666186	0.0133312	0.00239385	-0.00429948	-0.0097858	-0.00303562	0.00546671	0.0138712	-0.00364173	0.00499718	0.00706237	-0.00514875	0.000795214	0.0026584
SNOG_00883	-0.00861112	0.00020355	0.00624534	-0.00417778	-0.00351187	0.00255225	-0.0062766	-0.00229453	3.49333e-05	0.00465618	0.00200964	-0.0143329	-0.00386971	-0.000619682	0.00691624	-0.0084783
SNOG_00886	-0.00807415	-0.0131818	-0.00039777	-0.00374331	-0.000103803	0.0051866	-0.00195526	0.00117977	0.000506233	0.00312551	-0.00258827	-0.00777728	0.00167933	-0.00204485	0.00459263	-0.00859933
SNOG_00887	-0.0276153	-0.00663425	0.0218389	0.000686918	0.00960151	-0.00785516	-0.00936773	0.0403684	-0.0183585	0.00719311	0.0119859	0.000304104	0.00880032	0.00041323	-0.0390546	-0.0123215
SNOG_00888	-0.0104551	-0.00905101	0.00160602	-0.00396099	0.0174926	-0.0176384	0.0168571	0.012055	-0.00889483	0.000390553	0.000881506	8.24339e-06	-0.00506315	-0.000611495	0.0172085	0.0147934
SNOG_00889	-0.0235937	0.00834757	-0.00676819	0.00137972	0.00905162	0.00556158	0.00163198	-0.00344844	-0.00446976	0.00104335	-0.00984821	-0.000228337	0.00219686	0.00201986	-0.00320868	-0.00479144
SNOG_00890	-0.000813969	0.0015673	-0.00196006	0.000340515	0.00688856	0.0071476	0.00767567	-0.0106832	-0.0352678	-0.00582419	0.00145476	0.00171663	-0.00168027	-0.0038761	0.00210272	-0.000772133
SNOG_00891	-0.00974374	-0.00598705	-0.00061216	-0.00413308	-0.00238508	0.00217711	-0.00355079	0.00314199	-0.00832395	0.0128579	0.000283311	-0.00223558	0.00407864	0.000325856	-0.00514925	0.00270263
SNOG_00892	-0.00649522	1.76832e-05	-0.00473851	0.00307167	-0.0104066	0.0014631	-0.00502664	0.00155434	0.0011858	-0.00252336	0.0108306	-0.00124132	-0.00452429	-0.00995538	0.00361745	0.00729787
SNOG_00896	0.00505141	0.0106823	-0.00126951	0.013313	-0.00694494	-0.0046061	0.0106603	-0.00835446	-0.000393563	0.00326253	0.00258137	0.00669267	-0.00653612	0.000292014	0.00123173	-7.73608e-06
SNOG_00897	-0.000251701	-0.000667557	-0.0124084	0.00759588	-0.000179377	0.000682756	-0.005744	-6.7583e-05	-0.00583609	-0.000924147	0.00242138	-0.00305673	-0.00304891	-0.00439667	0.00592395	-0.0053136
SNOG_00898	0.000879744	0.00346464	-0.00241061	0.000224929	-0.00506546	-0.00600644	-0.000341466	-0.0034612	0.000493757	-0.00444771	0.0129809	0.00842347	-0.00523447	-0.00221114	-8.82016e-05	0.00875253
SNOG_00899	0.00859269	0.00275076	-0.00980681	0.00588097	0.00549789	0.0021874	0.00201015	0.0073437	8.1853e-05	0.0105762	0.0107863	0.0140841	0.00605791	0.000259744	-0.0026691	0.00734339
SNOG_00900	0.00169395	0.00146566	-0.00626482	0.00147938	0.00322107	0.00143194	0.00672654	0.000872277	-0.00214476	-0.00796165	0.000339255	0.00793407	0.00432573	-0.00450947	0.00310214	0.0090431
SNOG_00901	0.00136256	0.00752702	0.00154214	0.0009172	-0.00712768	-0.00485911	0.00144282	-0.000163437	-0.000987851	0.00108647	0.00349664	-0.0055161	0.00750523	-0.00561663	-0.00170834	0.00201735
SNOG_00902	-0.0123651	-0.01923	0.0193217	0.00952799	0.000539693	0.00690564	0.0102695	-0.00211258	0.00309945	0.000536404	-0.00586782	0.0125786	0.0112253	0.018215	-0.0042255	0.00191974
SNOG_00903	-0.000796433	-0.00112332	-0.00456271	-0.00109776	-0.00661886	-0.00221217	-0.00746984	-0.00332394	0.00486893	4.9523e-06	0.00890923	0.00422499	0.00578138	-0.000496948	-0.00130422	0.00886508
SNOG_00904	0.0059228	0.00667117	-0.00483769	0.0014421	0.00650735	-0.0104634	-0.0038732	0.000321681	-0.00801206	-0.00338732	0.00202434	0.00183163	-0.00189895	0.00534116	-0.00528186	0.0106721
SNOG_00905	0.00744907	-0.00473174	0.00869123	0.00890743	0.0315302	0.00159727	0.00285562	-0.0082564	0.000655395	0.0101026	-0.0270059	-0.00216902	0.0162147	-0.00585173	0.0112178	0.00388906
SNOG_00908	-0.00327214	-0.00103615	-0.000326568	0.00355658	-0.00302144	-0.0101594	-0.00649766	0.00557446	0.00619724	-0.00076341	-0.0042671	-0.00404472	0.00835592	-0.00195793	0.0101275	-0.00191827
SNOG_30054	0.00235543	-0.00582425	0.00422636	0.00184738	0.01685	-0.00024326	-0.00503102	-0.00329719	-0.00858946	-0.00851354	-0.00995154	-0.000742438	0.000324809	-0.00509319	0.00376932	0.00179108
SNOG_00909	-0.0144596	-0.000587909	0.0181633	0.00849975	0.00216098	0.00474299	-0.0098456	-0.00309396	-0.00248666	-0.00502949	0.00584832	-0.0020416	0.00834557	-0.00961901	0.00974077	0.0146257
SNOG_00911	0.00011597	-0.000333172	-4.9094e-05	-0.00227483	-0.00544645	-0.00104375	0.00490519	0.000774388	0.0058464	0.00168057	0.00529733	0.00539757	0.00211426	0.0018459	0.00159501	0.009007
SNOG_00913	-0.00526826	-0.00292054	0.00185381	0.00755205	-0.00288466	0.00283905	0.00218855	0.00289318	-0.00537237	0.00317488	-0.00215779	-0.00280259	-0.00922268	0.0108959	-0.000388573	-0.00165513
SNOG_00914	0.00390849	-0.0144569	-0.0120062	0.00634639	0.0124121	-0.00382974	-0.0130532	-0.00606784	0.00194375	-0.00378741	-0.0109148	-0.0118787	0.00405048	0.00244022	-0.00903668	0.00469733
SNOG_00915	-0.00113228	-0.00386387	0.00651423	0.0108925	0.00486916	0.00536492	0.00466834	-0.00693621	-0.0203245	-0.00721529	-0.00319363	0.0148731	0.0237045	-0.0210709	0.00448213	-0.00312624
SNOG_00916	0.000422358	-0.00115713	0.00218185	0.00830906	-0.000500663	0.00101252	0.00388456	0.00367536	0.00765387	-0.00236768	0.00169079	-0.00666592	0.00141615	0.0104176	-0.00553544	0.00455387
SNOG_00917	0.00328201	0.00299968	-0.00248841	0.00858207	0.00288812	-0.00893651	0.000886152	-0.00270607	-0.0071337	0.00329027	-0.00826327	0.00594982	0.00694814	-0.00956175	0.00271234	0.00878625
SNOG_00918	0.00682113	0.00507565	0.00730435	0.0011629	-0.00308234	0.00128027	0.0025502	0.00608024	0.00745077	0.00731698	-0.00768898	-0.0154815	0.00243849	-0.0106443	-0.00235032	0.0124089
SNOG_00919	0.000627698	0.00425356	0.004235	0.00850424	0.00748097	-0.00138476	0.00399523	0.0139277	-0.0107012	-0.0102153	-0.00791283	-0.00562102	0.00080772	-0.00934247	0.00742729	0.000907533
SNOG_00920	-0.00550303	-0.00372869	0.00638045	0.00690062	0.00312206	0.000861076	0.000515088	0.0080246	0.00492078	0.00700329	0.00217405	-0.00556163	-0.0006157	-0.000631918	0.0124178	-0.00610433
SNOG_00921	0.00669265	-0.00246879	-0.00931111	0.00525735	0.0171907	-0.00879011	-0.0150231	-0.0121607	0.0109888	-0.00142225	-0.0153061	-0.00346978	0.00279669	-0.0128721	-0.00761179	0.00559736
SNOG_00922	0.00128859	-0.00286276	-0.00439633	0.00156957	0.00529808	-0.0140489	-0.0111986	-0.000331219	0.0112055	0.0136137	-0.00268885	0.00253148	-0.00523975	-0.00822251	-0.00879949	0.000845386
SNOG_00923	0.000943132	0.00715517	0.00730114	-0.00228547	0.00122279	0.00631191	-0.0125661	0.00288025	0.000531984	0.00328769	-0.00455385	-0.0045211	0.0100085	-0.00568878	0.0258982	-0.00378012
SNOG_00924	0.0107406	0.00676625	0.00549289	0.00885345	-0.000579695	-0.0139515	-0.00895568	0.00600569	-0.00577567	-0.00101922	-0.000411092	-0.00829094	0.00221393	-0.00475311	-0.00173244	0.00730923
SNOG_30056	0.00236586	-0.00542606	-5.24569e-05	-0.0149699	0.00626476	0.00993326	-0.0021844	-0.00478769	-0.00287549	0.0135079	-0.0117695	0.00210382	0.00571477	-0.0128538	0.00666906	-0.0141156
SNOG_00926	0.00501322	0.000118557	-0.00175533	-0.0200836	0.00819034	-0.00770097	0.0124794	-0.0133956	0.0052914	-0.0071225	0.00319048	0.00330367	-0.00153289	0.00162878	-0.00298091	-0.003754
SNOG_00927	-0.00588821	0.0009567	-0.00115946	-0.00272483	-0.00146898	-0.00327508	0.00722361	-0.00725288	4.7204e-05	0.00166521	-0.0122479	-0.00396553	0.0117497	-0.00246347	-0.00607546	0.00343773
SNOG_00928	0.000329521	-0.000663177	-0.00452031	0.00337593	-0.00574949	-0.00167981	-0.00248652	-0.00299387	0.00607885	-0.00387082	0.0146314	-0.000561007	-0.000631685	0.00211074	0.00870246	-0.0113202
SNOG_00930	0.00798426	0.00945174	-0.00490933	0.00518096	-0.00384595	-0.00251955	-0.00497949	-0.00383275	0.00191429	-0.000286463	0.00785033	-0.000933017	-0.0049353	0.00481749	-0.00240793	-0.0110023
SNOG_00931	-0.0207078	-0.00124407	0.00429711	0.00714104	0.00959817	0.00614136	0.00347815	-0.00843272	-0.0023987	0.00249819	2.46713e-05	-0.00136598	-0.00158045	0.0122473	0.0304533	-0.00110615
SNOG_00932	-0.0405164	-0.0277485	0.0187269	0.0156171	0.000121832	-0.000579333	0.00851633	0.00791289	-0.0123201	0.0081914	0.00258331	0.00893818	0.00777849	-0.00398752	0.00803273	-0.00174856
SNOG_00935	-0.0355661	-0.0255084	0.0197061	0.0172365	0.00518901	-2.36893e-05	0.0104491	-0.00741953	-0.00181855	0.0102192	0.00338468	-0.0122857	0.0131485	0.0113172	0.0141298	0.00164289
SNOG_00936	0.00163379	0.00221539	-0.00335072	-0.00102649	-0.00826662	0.00756702	0.0076858	-0.00578731	-0.00143761	0.0104317	-0.0126896	-0.00344733	-0.00548413	0.00235012	-0.00154647	-0.0125954
SNOG_00937	-0.000217956	-0.00214669	-0.00909261	-0.00493767	-0.00383524	-0.00117856	-0.000704123	-0.0023269	0.00458545	3.40491e-05	-0.000404782	0.00503796	-0.00532548	-0.00186822	0.00205609	0.00902002
SNOG_00938	0.00233664	-0.019246	-0.0172893	0.000826104	0.00698483	-0.00602563	-0.00449889	2.80933e-05	0.00316933	-0.0103697	0.00162899	-0.00721081	0.00777834	-0.00186542	-0.00583414	0.00636225
SNOG_00939	0.000389935	-0.00104331	0.00506601	0.00166681	0.00877474	0.0025657	-0.00733204	0.00259211	0.00269755	0.00186778	0.00694368	-0.00468374	1.65759e-05	-0.000825984	0.000635731	0.000161731
SNOG_00940	0.000186343	0.0027665	0.00174266	0.0036076	0.0078119	-0.00188931	0.00164349	0.00102278	0.00286268	-0.00170821	0.00847352	-0.000774703	-0.000519385	0.00444032	0.00574654	0.00733545
SNOG_00941	-0.00682752	-0.00946361	0.0148939	-0.00357575	0.0100678	0.00427917	-0.0032723	0.0251172	-0.00896798	0.012616	-0.00146708	0.0113682	0.00352247	0.00308281	-0.0151736	0.0123932
SNOG_00943	-0.00471561	-0.0129461	0.00484259	0.00371019	0.00251101	0.00805294	-0.0126137	0.0146957	-0.0038428	-0.00240033	0.014673	-0.00098239	0.00528338	-0.00291397	-0.00703061	-0.0108041
SNOG_20010	0.000759433	-0.00263622	-0.000459288	-0.000184981	0.000923543	-0.00381092	-0.00112587	0.00219671	0.0041992	0.00908902	-0.00402453	0.0020412	-0.00500007	-0.00339232	-0.000974544	-0.00272668
SNOG_30057	-0.00345534	-0.0123988	0.0020941	-0.00247255	-0.00243589	-0.013874	0.00610024	0.00766808	-0.00576289	-0.00976007	0.00311386	-0.00694996	0.00259266	0.00390633	0.00312718	-0.00260169
SNOG_00946	-0.00265621	-0.00139446	-0.00201428	-0.0117816	0.00181897	0.0028166	0.00232547	-0.00229037	-0.0058648	0.00118668	0.00521258	-0.000874675	-0.00204132	0.00533867	0.000110977	0.00367502
SNOG_00947	-0.0363996	-0.0255917	0.0149669	0.0135522	-0.00176252	-0.0010575	0.00823475	0.00167372	-0.00460189	0.00156693	-0.00579426	0.000734095	0.00493756	-0.00206489	-0.00899935	0.0130021
SNOG_30058	-0.00992797	-0.00622233	0.000895273	0.017241	0.00148773	0.00344159	0.00594314	0.00420755	-0.00870695	-0.00489222	0.0045455	-0.00444504	-4.52865e-05	-0.00169721	0.007776	0.000350563
SNOG_00949	-0.0274052	-0.0102598	0.00737952	0.0181188	0.0136546	0.00493156	-0.00279458	-0.000638671	-0.0114952	0.00409573	-0.0106943	-0.0205971	0.000798104	0.00143495	0.00534429	-0.00427808
SNOG_00950	-0.0407238	-0.0240812	0.0161662	0.0120536	0.0100906	0.000442381	0.00406998	0.00165988	-0.0105365	0.00435802	0.00212636	0.00607583	0.00372831	0.012697	0.00342922	-0.0123573
SNOG_00951	-0.0300297	-0.0172095	0.0169452	0.0119731	0.00276271	-0.000759934	0.00252238	0.0111603	-0.011265	0.00175906	-0.00434774	0.00268084	-0.00238654	-0.00295804	-0.00640348	-0.00206804
SNOG_00952	-0.0367319	-0.0250931	0.0218713	0.0173818	0.00633498	0.00394902	0.00735152	-0.00543022	-0.00758378	0.00587953	-0.00273979	-0.016789	0.00805761	-0.00313403	-0.00351514	-0.000816827
SNOG_00953	0.00966452	0.0183136	-0.00441841	0.0115547	-0.00247914	-0.0159151	-0.0051917	0.00275227	0.00559215	-0.00203043	-0.00579634	0.00832847	-0.0115381	0.0020985	-0.000240274	0.0102129
SNOG_00954	0.00718283	0.00929061	0.0183432	-0.000570401	0.0113203	-0.00253491	-0.0132097	0.020006	-0.0160845	0.00572001	0.00149835	0.00173453	0.00214938	-0.00980985	0.0117137	-0.0019991
SNOG_00955	0.00168003	0.00238063	-0.00150608	0.0141867	-0.0081551	-0.000209231	0.00130032	-0.00471971	0.0124482	-0.00904649	0.00958707	-0.00403786	-0.00546417	-6.36994e-05	-0.00618197	0.00547025
SNOG_00956	0.00361171	-0.00085155	-0.00135671	0.00503048	-0.0072195	0.00445637	0.00227338	0.00133552	0.0125843	-0.00598126	-0.00816023	-0.00128545	0.00306617	0.0131454	-0.00724262	0.00892517
SNOG_00958	0.0039809	0.00470447	-0.0062098	0.00621233	0.00404542	-0.00267095	0.00140958	-0.00365692	-0.000896602	-0.00688609	-0.00280189	0.000518127	0.011695	0.00986675	0.00723768	-0.00359711
SNOG_00959	0.00494638	0.00468571	-0.000902672	0.0167653	-0.000994696	-0.00451546	0.00239216	-0.00980557	-0.0104742	0.00103289	-0.00401374	0.00452744	-0.00192614	0.0126253	0.00471576	-0.00531169
SNOG_00960	-0.00541294	-0.0104904	0.013127	0.00316572	-0.00175981	-0.0153609	0.00664177	0.00401836	-0.00758978	0.00820133	-0.00644421	0.0029183	0.0171827	-0.0146596	0.00780857	0.00367789
SNOG_00961	0.0026315	-0.0133653	0.00821777	0.00785681	-0.00523545	-0.00115539	-0.00367417	-0.000802207	-0.00249491	0.00759737	0.00661592	0.00554487	-0.00430286	0.00635013	0.000916294	0.00368112
SNOG_00962	0.0030129	-0.00417257	0.003426	0.0125352	-0.000855633	-0.000643922	-0.00607762	-0.0142385	-0.000874675	0.00311667	-0.00419148	-0.00524721	0.0121528	-0.00844304	-0.00389392	-0.000865143
SNOG_00963	-0.00476831	-0.0006699	-0.00161327	-6.02056e-05	-0.00288566	-0.00258974	-0.00364249	-0.00374654	0.00330061	0.00467749	-0.00677916	-0.00935447	-0.00126638	-0.00212807	0.00892616	0.0109306
SNOG_00964	-0.000840155	0.000554492	-0.00595302	-0.00163985	0.000511214	-0.0017423	-0.00156898	0.000281675	0.00292622	-0.00741979	0.000191127	0.00833705	0.00382602	-0.00112817	-0.00140733	0.0141965
SNOG_00967	-0.032799	-0.00631538	0.0036723	0.00486417	0.0110052	0.00703666	0.00445503	0.00604572	-0.0105224	0.0125708	-0.00689769	0.00189014	0.00814172	-0.00982095	0.00855901	-0.00243481
SNOG_00968	-0.0222038	-0.00114915	0.00108212	0.0216026	0.00849608	0.0170149	0.00711539	-0.00444664	-0.00585624	0.00559626	-0.0242447	-0.00219616	-0.00624052	0.0147683	0.0301233	0.00178958
SNOG_00969	0.00508097	0.0171133	0.0119482	-0.0062192	-0.0123736	-0.004199	0.00483458	0.00602252	-0.0186586	-0.0135053	0.00647868	-0.0095829	0.00233097	-0.00767229	-0.0129564	0.00455607
SNOG_00970	0.00179118	0.00290881	0.0101471	-0.00141056	-0.00615604	0.00294274	-0.00744086	-0.00153724	-0.0007802	-0.000364747	-0.00722413	-0.0172703	-0.00582753	0.0039063	-0.0033424	0.00129929
SNOG_00971	0.00126064	-0.00256442	-0.0129017	-0.0065421	0.00792912	0.00319997	-0.000364611	0.015198	0.00161022	-0.00138845	0.0014008	0.0143824	-0.000791481	-0.00342672	0.00437303	-0.00202549
SNOG_00972	-0.00396415	-0.0137749	-0.013353	0.0066475	0.00599862	-0.00360412	-0.00201582	-0.000118114	-0.00437929	-0.0119332	0.0139225	0.00033243	0.00138866	0.00455089	-0.00180941	-0.00830709
SNOG_00974	-0.000849125	-0.000298092	-0.00230122	0.000599571	-0.00593144	0.00834407	-0.00583476	-0.0020776	-0.00319111	-0.00272485	0.00141241	0.00228626	-0.00084061	-0.00420328	-0.00270847	0.00533593
SNOG_30059	5.21758e-05	0.00349237	-0.00424998	-0.00708884	-0.00275105	0.00701194	-0.00034068	-0.000618838	-0.00114511	0.00534989	-0.0103718	0.00524877	-0.00577983	-0.000836986	0.00578894	-0.00726521
SNOG_00976	-0.000830279	0.00248822	-0.00497777	0.00248013	-0.0165124	-0.00224163	0.0045635	-0.00161734	0.000744278	-0.00169812	-0.0016391	0.000994646	-0.0027916	0.00171501	-0.00224409	-0.00184096
SNOG_00978	0.00799859	0.00744436	-0.00757574	0.00510307	-0.00617475	-0.000831837	-0.00164423	0.0117391	0.00197466	-0.00168867	0.0154413	0.000137598	-0.00349546	0.00277153	0.00301431	0.00207642
SNOG_00980	-0.0122962	-0.00689554	0.00250367	-0.00625485	-0.0160638	0.000124085	0.00491828	-0.00194647	-0.00246588	-0.00144468	0.00851964	-0.0132889	-0.00010627	-0.00391049	0.00280416	-0.00115692
SNOG_00981	-0.0164149	-0.00332872	-0.00565152	0.0086134	0.000266931	-0.00292801	0.00792066	-0.00491286	-0.00144812	-0.00116923	0.00118033	-0.00385117	-0.0050822	0.00444755	-0.00699661	0.011266
SNOG_00982	-0.00707051	0.0249731	0.00367592	0.000553713	0.0122081	-0.0042441	0.0100508	0.0231777	-0.0104182	-0.00287094	0.00722892	0.00787944	0.006551	0.000768478	0.0107913	-0.001357
SNOG_00983	-0.00267314	0.00767291	0.00240365	-0.0110278	-0.00241449	-0.00781363	0.0108982	0.000535866	3.41082e-05	0.00186874	0.00356559	-0.00327584	0.0038655	0.0037393	-0.00435695	0.0030666
SNOG_00984	0.00641347	0.00439907	-0.000512785	0.00238385	0.0069368	0.00339731	-0.000331943	-0.00363906	-0.00104239	0.00502541	-0.00685344	0.00526298	-0.0100911	-0.00605868	-0.000717113	-0.00528908
SNOG_00985	-0.00307941	0.00937684	0.000359459	-0.0120972	-0.00519001	-0.00903944	0.0155111	0.00106668	0.000645862	0.00247517	0.000157973	-0.00104769	0.00656598	0.00668236	0.000869525	-0.0125694
SNOG_00986	-0.00242228	0.00953168	0.00209665	-0.0115165	-0.00199191	-0.00897868	0.0132691	0.00252575	0.000567071	-0.00113421	-0.000578477	-0.00326109	0.00649619	0.00738715	-0.00377695	-0.00627494
SNOG_00987	-9.41944e-05	-0.00863754	-0.0095927	0.00646384	0.00316336	-0.0113998	-0.010563	-0.0028544	0.00039234	-0.00688501	-0.0151577	0.00483778	-0.017114	-0.00663566	-0.0033474	-5.8323e-05
SNOG_00988	0.00816865	-0.00344399	-0.00387598	0.0100922	0.00568516	-0.00709599	-0.00577144	-0.00749271	-0.00741528	0.00947976	-0.0362278	0.00786018	0.0178697	-0.0100614	-0.000910205	0.0112928
SNOG_00989	-0.00185135	-0.00195196	0.00574623	-0.00182209	-0.0011787	0.00484361	-0.00493778	0.0066568	-0.00497842	-0.00151295	-0.00954154	-0.0016858	0.00732987	0.00237551	0.00226981	0.00160381
SNOG_00990	0.0121077	0.0158181	0.0381724	0.00327243	-0.0223927	0.0017798	0.0103769	0.0110149	-0.00852607	0.0102617	-0.000527941	-4.32153e-05	-0.01131	0.0013154	0.00882589	0.00739155
SNOG_00991	-0.00237134	-0.0121036	0.0021411	-0.00155569	0.0122107	0.00192974	0.00101698	0.000458458	0.00475947	-0.00144654	0.00850852	0.00648893	-0.00860163	-0.000288322	-0.00598292	0.00897351
SNOG_00992	-0.00692059	-0.00574141	0.000794116	-0.00656131	0.00422349	0.00349584	-0.00825717	-0.00198673	0.000317139	0.00686548	0.000857849	-0.00335462	0.00197587	-0.00213044	-0.00251892	-0.00356425
SNOG_00993	-0.0112495	0.00403991	-0.0167646	-0.00645592	0.00698048	0.0094994	-0.0175629	0.000351871	0.00676506	-0.0101358	-0.00253194	0.00485114	-0.00525082	0.00466608	0.00461624	-0.00613183
SNOG_00996	0.00342829	0.00356087	-0.00447037	7.62024e-05	-0.00290133	0.000219881	-0.00478536	-0.00232613	-0.00214639	0.00281707	0.0122853	-0.00122693	0.00207137	-0.00705395	-0.00508687	-0.000882996
SNOG_00997	-0.0135503	0.0043534	0.00297454	-0.00668954	-0.00139355	0.00843644	0.00640843	-0.000882766	-0.00483289	-0.00556677	-0.0148124	-0.00588537	0.00609865	-0.0126721	0.00103714	-0.00718493
SNOG_00999	-0.0116496	0.00409638	0.0183857	0.00627395	0.0118599	-0.0104601	0.00998391	-0.00265551	-0.00674362	-0.0010824	-0.015128	0.011778	-0.0265599	-0.0106926	-0.00086035	-0.00886745
SNOG_01000	0.00140823	-0.0066269	-0.003445	-0.00311453	-0.0106523	-9.56758e-05	-0.0124346	0.0205936	0.00334796	-0.015066	0.0090215	0.025255	0.00551893	-0.00176255	0.00250704	-0.0149262
SNOG_01001	-0.00020478	-8.6132e-05	0.00134112	-0.00148074	-0.00340225	-0.00195751	-0.00754527	0.00138042	0.0138106	-0.00784946	0.00315023	0.0102115	0.00754706	-0.000385864	0.0005396	-0.00391477
SNOG_01002	0.00109816	0.000428856	-0.000725423	0.0017843	0.0022631	-0.000866896	-0.0152385	0.00422887	0.0112528	0.00733876	0.00432362	0.00957915	0.00854776	0.0119056	0.0139352	-0.00541274
SNOG_01003	0.00286622	0.000622252	0.00471725	-0.00607741	0.00525208	0.0086858	0.00524895	0.00275769	-0.00282438	0.00895095	0.000812984	-0.00140606	-0.000452952	-0.00470768	-0.000747003	0.01071
SNOG_01004	0.00588812	0.00955757	0.00224534	-0.00498107	-0.00216838	0.000819439	-0.00296746	-0.00402429	-0.00141026	-0.00119461	-0.00618694	-0.00059237	-0.00311952	0.00366637	-0.000903117	0.00690921
SNOG_01005	0.000160202	-0.001405	-0.00662719	-0.00371108	0.00302692	-0.00415272	-0.00394165	-0.00467263	-0.0052579	0.00785674	-0.00105314	-0.00388584	-0.0049873	-0.00205171	0.00613568	0.0055423
SNOG_01006	-0.000618804	-0.000282413	-0.00212163	-0.00588595	-0.00297883	-0.00640242	-0.00242909	0.00026109	0.00198065	0.00199021	-0.0107998	0.0145824	0.00146425	-0.00199599	-0.000764201	-0.0040512
SNOG_01007	-0.000706284	0.000853058	0.000396378	-0.00914182	0.00231585	0.00692815	-0.00265521	0.000412512	-0.00218578	-0.00213563	0.00351142	-0.0193107	0.00484379	0.01186	-0.00437402	-0.00437939
SNOG_01009	-0.00386028	0.00315142	-0.00323546	0.00762964	-0.00186607	0.00146417	-0.00318966	-0.000466565	-0.00933241	-0.00199033	-0.00160983	0.0104426	0.00443873	-0.00294379	0.00495111	-0.00560919
SNOG_01010	0.00259048	0.0101644	-0.00100882	0.00541895	0.0101929	0.00123359	-3.64691e-05	0.00807369	-0.00778532	0.00198559	0.00322846	-0.000470293	0.0106615	0.00247972	0.000160351	0.0116226
SNOG_30060	0.0025241	0.00267567	-0.00147641	0.000515854	-0.00443273	-0.00525108	-0.0103658	0.00240604	0.0210421	0.00975242	0.0042917	0.010873	0.0235369	0.00608501	-0.000683141	-0.00303145
SNOG_01012	0.00423435	0.00714321	-0.00187667	0.00591658	-0.00321387	-0.0104245	-0.00182238	-0.0120738	-0.0122097	-0.0137239	0.00655928	-0.00574979	-0.0108147	0.00351452	-0.000791722	0.00702162
SNOG_01014	0.00220841	-0.0110006	0.0135854	9.93443e-05	0.00308083	-0.0106386	-0.0152687	0.00323262	0.00435579	-0.000774406	0.00457598	-0.0035528	0.00900985	0.00862214	0.0151221	0.00744707
SNOG_30061	-0.000760156	0.000695729	0.00648679	-0.00344662	-0.000928396	0.00585996	-0.00238627	0.00331537	-0.00295359	-0.00143554	-0.00400628	-0.00298433	0.00705849	0.000403369	-0.00541643	-0.00568965
SNOG_01015	0.00325542	0.00106881	0.00602225	-0.00698486	0.00474038	0.00496839	-0.00957401	0.0102383	0.00273323	-0.00136888	-0.0061133	-0.00267943	0.00656281	-0.000913991	-0.0165131	0.0142558
SNOG_01016	0.00547215	0.00988663	-0.0164155	-0.0120414	1.04308e-05	-0.000427146	-0.0165314	0.016136	-0.00158077	-0.00239871	-0.00695603	-0.00142361	-0.00208657	-0.00735845	-0.00576362	0.00752454
SNOG_01017	-0.00680527	-0.00942289	0.00547994	0.00648653	-0.00174118	0.00517618	0.00747769	0.0029592	0.00702033	-0.00330325	0.000183153	0.0032544	-0.00437821	0.00295186	-0.00464874	-0.000547632
SNOG_01019	0.00679591	-0.0137669	-0.00185761	-0.0391351	0.0141471	0.0130323	-0.00945436	-0.0135891	0.0160083	-0.0220048	-0.0158955	-0.00556455	-0.0141166	-0.00202132	0.000393776	-0.0089643
SNOG_20011	-0.0130097	0.00168853	0.00740516	-0.00633797	0.000462429	0.00877614	0.00561708	0.00330243	0.00032544	-0.00167411	0.00124709	-0.001495	0.00439615	0.00724039	-0.0101422	0.00621914
SNOG_01020	-0.0111864	-0.00997139	0.00475696	0.00461278	0.0029043	0.0106053	0.00671929	0.00881326	0.00122496	-0.00233161	-0.00949191	0.00287306	-0.0110466	-0.00229594	-0.0144937	0.00173468
SNOG_01022	0.00250363	-0.00366811	-0.00394682	0.000869663	-0.00919462	-0.0131385	0.00155492	-0.01271	-0.0141576	-0.00961134	-0.00330204	-0.025833	-0.00343518	0.00574523	-0.00665089	0.00411418
SNOG_01023	0.0116179	0.00707354	-0.00132698	-0.00063321	0.0115895	-0.00410681	-0.00531659	-0.00277372	-0.00209936	-0.00110616	0.00500911	-0.00127553	0.00521568	-0.00569711	-0.00545959	0.00161288
SNOG_01024	0.00510803	0.00454453	0.0032035	-0.000996142	0.0157557	0.00307991	-0.00393079	0.0106831	0.00258246	0.00338161	0.00351302	-0.00671634	0.00258614	-0.00562404	-0.00184143	-0.00333857
SNOG_01026	-0.00649814	0.0107608	0.000321238	0.000245956	-0.0217231	0.00371417	-0.021877	-0.0108304	0.00345515	-0.00423409	0.00170074	0.00400306	0.00528809	-0.00630689	-0.00161151	0.00364726
SNOG_01029	-0.00164897	0.00267594	0.00658225	0.000938725	-0.00155385	-0.0156586	-0.0201956	0.00223938	0.00724673	0.000581734	-0.00820218	0.00762822	-0.00423101	0.000947159	0.0121198	-0.00383856
SNOG_30062	0.000231313	0.000305739	0.00142131	-0.00191759	-0.00320881	-0.0051882	0.00135317	-0.00232594	0.0156391	-0.00136576	-2.25253e-06	-0.0157742	0.0053421	-0.00364435	0.012962	0.00538681
SNOG_01030	-0.00236198	-0.0037067	0.000754777	-0.000938727	0.00153737	-0.000933944	-0.0027234	-0.00216544	-0.00660425	-0.00118319	0.00425887	-0.00688691	0.00432581	0.000755977	0.0040613	-0.00171505
SNOG_01031	0.00220057	0.00258972	-0.00126925	5.14754e-05	-0.00487003	-0.00443776	0.00442368	-0.000472868	0.00239189	-0.000895937	0.000645596	0.00605763	-0.000294397	0.00352534	-0.00112754	-0.000184422
SNOG_01032	-0.0106522	-0.00834401	0.0110269	0.00820833	-0.00797647	-0.0111918	0.00651872	-0.010466	-0.00239716	0.00234423	-0.00360411	0.0112727	-0.00383819	0.000383953	-0.0142239	-0.0011291
SNOG_01033	-0.0144021	0.00773807	-0.00207746	0.000822343	0.00738867	0.000103068	0.00338689	0.00234765	0.00635817	0.0100712	0.00337561	0.00221	-0.00519166	0.0216373	0.02187	0.00557586
SNOG_01034	0.0101843	-0.0016683	-0.00331583	0.00247161	0.00895121	-0.0110729	-0.00875582	-0.0201818	-0.00932457	-0.0106974	-0.0157782	-0.0037848	-0.00421046	-0.00500345	0.0100436	0.00677596
SNOG_30063	0.0204285	0.00558128	0.000873546	0.0172081	0.00472316	-0.00681834	-0.00657533	-0.0168974	0.0165585	-0.00781284	-0.00192952	-0.00335985	-0.0200821	0.000315361	0.0203258	0.00948368
SNOG_01035	0.0182322	0.000985167	0.00299045	0.0155287	0.00494444	-0.00132277	-0.00544904	-0.0255916	-0.00259712	-0.00651325	-0.0252034	0.0144855	-0.0142714	0.00748389	0.02552	-0.010656
SNOG_01037	0.00207832	-0.00651101	-0.00771399	0.00515791	-0.00358226	-0.00377344	0.0135549	-0.0106871	-0.00183772	-0.00549508	-0.00241544	0.00314907	-0.0154171	0.00431277	0.00751492	-0.000962478
SNOG_01038	-0.00134533	-0.0175823	-0.00339826	-0.00584547	-0.000878075	0.0138056	-0.00746377	0.00398313	0.00829863	-0.00139029	-0.0016571	-0.000365856	-0.00743758	-0.00297633	0.006961	-0.0130724
SNOG_01040	0.00117537	-0.00509203	0.00226629	-0.00359709	-0.00137919	-0.00524912	0.000492066	0.00249527	0.00583279	-0.000576891	0.00249843	0.00904796	-0.00245636	5.65931e-06	-0.00518115	-0.00185605
SNOG_01042	-1.49491e-05	-0.0054876	0.00149244	-0.00820534	0.000649149	0.00796551	0.00556635	-0.00424103	0.0105646	0.00864973	0.00629002	-0.00737139	-0.00436065	-0.00857776	-0.000103821	-0.00326308
SNOG_01043	0.00151183	0.00179981	0.00206323	-0.000135709	-0.00392615	0.00263928	-0.00429873	-0.0110183	0.00449507	0.000119003	-0.00126217	-0.00492748	0.0023575	0.0130747	0.0100364	0.00470264
SNOG_01044	-4.55021e-05	0.00104093	0.000378189	-0.000252931	-0.000440701	0.00153605	-0.00254299	0.000568882	0.00122438	-0.000372813	-0.00662101	-0.0111835	-0.0111654	0.00252621	-0.00105961	0.00018215
SNOG_01045	-0.0107982	-0.00501426	0.00854098	0.00411911	-0.000471113	-0.00838895	-0.00871038	0.00119902	0.0102496	-0.0163878	-0.0148176	0.00706972	0.00467139	0.0122264	0.0072282	0.0107729
SNOG_01046	0.00575668	0.00209035	-0.00196084	-0.00309349	-0.00152388	-0.0132972	-0.0031126	-0.00812319	0.00923546	-0.00603809	-0.0142173	0.00745208	-0.00578743	0.00332678	-4.71135e-05	0.0110464
SNOG_01047	-0.000306108	-9.36834e-05	0.00174295	-0.0125658	-0.014806	-0.00596205	0.00105535	0.0105467	0.000425429	-0.00645158	0.00494427	0.00303001	0.00327446	-0.00407048	0.00540168	-0.0129493
SNOG_01048	-0.0030855	-0.00212381	0.000741621	0.00141412	0.00120236	0.00113199	-0.0096411	0.00569978	0.00701618	0.00784698	0.00534095	0.0218851	0.00897221	0.00628896	0.00334546	0.00621136
SNOG_01051	0.00143815	-0.00270817	-0.00272447	-0.00741907	0.000508001	0.00293465	0.0109194	-0.00733059	-0.00180647	0.0061567	-0.000849645	0.00216469	0.00117736	0.0108865	-0.00551426	-0.00526257
SNOG_01053	-0.00248124	0.00101525	-0.00376023	-0.00772212	0.00543637	-0.0107828	0.00494742	-0.000147638	-0.0108048	-0.0119187	-0.00271036	-0.00727537	0.00805237	-0.00127893	-0.000682831	0.0128161
SNOG_01056	-0.011266	0.0221252	-0.0103691	-0.00825108	0.00277997	0.0171246	-0.00712237	-0.00897827	-0.0110593	0.027313	-0.0167207	-0.00164897	-0.003465	-0.00136889	0.000747815	-0.00262266
SNOG_01057	-0.0124388	-0.00541307	0.00500472	-0.0147487	0.00821637	0.0186693	0.0187246	0.0073018	0.00345151	-0.0470677	-0.0587097	-0.0154123	-0.00759009	0.0141829	0.00139507	-0.00387841
SNOG_01059	7.16343e-05	-0.00178949	0.00117819	0.00232062	-0.00205957	-0.00714621	-0.00989549	-0.00632153	-0.0154389	-0.00670724	-0.000457739	0.00449724	0.00169042	0.0147349	-0.00256621	5.58255e-05
SNOG_01060	0.00205291	-0.000968675	-0.00411027	0.00111848	0.00722218	-0.00515289	0.00219567	0.000581748	0.00286956	-0.00979349	0.00130379	-0.00446484	0.00676697	0.0016755	-0.00228721	-0.00553006
SNOG_01061	0.000532295	-0.000391267	0.00250863	-0.00209028	0.00278615	-0.00217996	0.000474229	0.0056933	0.00896001	0.00296883	0.00880355	-0.00755793	0.00756165	0.00243782	0.0203147	-0.00233346
SNOG_01062	0.00582908	0.00477726	-0.00535527	0.00419352	-0.00506753	0.0010739	-0.00311621	-0.00597449	0.0046192	-0.00726569	0.0058072	0.00411243	-0.00456415	0.00791295	-0.000475485	0.012598
SNOG_01063	-0.000779336	0.000831036	0.00459646	0.00281406	0.00295464	0.0067026	-0.00214855	0.00261561	-0.00330648	0.00127252	0.00247721	-0.00234367	0.000308967	-0.00147326	-0.00065599	-0.00897088
SNOG_01064	0.00439163	-0.0070219	0.0216347	0.00305481	-0.00159429	0.00487568	-0.00176836	0.0316857	-0.0012277	0.00241351	0.00196435	0.0216499	-0.00726018	0.0026101	0.00472474	0.0101695
SNOG_01067	-0.0119351	-0.00709534	-0.00132187	0.00550671	-0.0114401	-0.00929417	-0.00518739	0.00261868	0.00646078	0.0418419	0.0122923	0.00727207	-0.01274	0.0185687	-0.00314997	-0.0051649
SNOG_01068	-0.0121369	-0.0126939	0.000953456	-0.0155111	0.00362117	-0.00292627	-0.00557214	-0.00216242	0.0067136	-0.0069079	-0.0049178	0.0112447	-0.00079394	-0.00582758	0.00830468	0.00485729
SNOG_30064	-0.00795225	-0.0118063	0.00111475	-0.0161285	0.000628214	-0.011985	-0.010835	0.00627891	0.00292995	-0.000151773	-0.0156463	0.0099872	0.00505622	0.00198877	-2.95068e-05	0.0045674
SNOG_01070	-0.00507135	-0.00778141	0.00217781	-0.0131886	-0.00301369	0.00826884	-0.00239417	0.00438157	-0.00642833	7.87214e-05	-0.0165115	0.00624108	-0.000351304	0.00792383	0.00874962	0.0095498
SNOG_30065	0.00602618	0.00478775	0.00363212	0.00152993	-0.00056818	0.00558204	-0.0134287	-0.00582062	0.00442651	-0.00342257	-0.00133728	0.00166334	0.00158336	0.00372407	-0.00603414	0.00702996
SNOG_01072	0.0121449	-0.00053802	0.00914969	-0.00579894	-0.00961135	0.0031278	-0.000797763	0.0138044	-0.000565106	-0.00413955	-0.00960614	0.00944559	-0.00190593	0.00977972	-0.0214518	-0.00975511
SNOG_01073	0.0058502	0.0064096	-0.00369706	-0.00637099	-0.00279852	-0.00101779	-0.00221191	-0.00886663	-0.00430649	0.0116064	0.00085445	0.00161751	-0.00369662	-0.000942605	-0.00156165	-9.11167e-05
SNOG_01074	0.00679634	-0.00157567	0.00169013	0.00180366	0.00502591	-0.00921633	-0.00416624	-0.00213526	-0.00211204	-0.000133172	-0.00954436	-0.000204177	0.00482328	0.0107136	-0.00635427	-0.00383125
SNOG_01081	0.00208088	0.00312397	0.0021992	0.0013629	-0.00248039	-1.58511e-05	8.18095e-05	-0.000172393	-0.000233128	0.00297887	-0.00629322	0.0100445	0.0104483	0.013728	0.000558803	-0.00363124
SNOG_01082	-0.00608022	0.00398837	-0.0057363	0.00524337	0.00978141	-0.0103892	0.000433025	-0.0046786	-0.00777627	-0.00454585	-0.0107186	0.000420296	-0.00647308	0.00656941	-0.00220865	0.00355599
SNOG_01083	0.00598375	0.000797839	0.0194183	0.00721211	0.0136327	-0.0117909	0.00598685	-0.0039803	0.00419154	0.00103267	-0.000351545	0.0024859	-0.00535373	0.00185701	-0.00506433	-0.0040076
SNOG_01085	-0.0116493	0.0110322	-0.022898	-0.0138694	0.00219896	-0.0133295	-0.00694728	-0.00309257	-0.000281817	0.0048085	-0.00434954	-0.00218418	-0.0105493	0.00360911	-0.00383021	0.00407062
SNOG_30066	0.00439953	-0.00951242	-0.00448217	-0.0016126	0.00308477	-0.0145078	-0.009935	0.000370244	0.00630427	0.0114709	-0.00217398	-0.0048247	-0.00183912	-0.00153072	-0.0179726	0.00143783
SNOG_01086	0.00884327	0.00223839	-0.00468779	-0.00447673	7.7137e-05	-0.000593424	-0.00371778	0.00434605	0.00729341	0.000847707	0.00539889	0.0013784	0.00529491	0.0015805	0.00676514	0.00341959
SNOG_01087	0.000795981	-0.000509951	-0.00205078	-0.00645697	-0.000883354	0.00339449	5.92023e-05	-0.000106554	0.00227333	0.00658576	0.00724313	0.00277496	-0.00342812	0.000426847	0.00176213	-0.00176066
SNOG_01088	0.00502827	0.00552059	-0.00156218	0.0148371	0.00407833	-0.00024094	-0.00500401	-0.00102818	0.000279363	0.00186788	0.00422068	-0.00347597	-0.00836491	0.00745832	0.00379593	-0.011986
SNOG_01089	0.00121103	0.00564991	0.00183904	0.00335455	-0.00832785	-0.00357865	-0.00749864	0.00736674	0.000382237	0.0209802	-0.00109042	0.00396711	-0.00226149	0.00528093	-0.0161012	0.00580336
SNOG_01091	-0.00658598	-0.00274182	0.0019889	-0.00438294	-0.00602582	-0.0115433	0.00803053	-0.00474907	0.00254672	-0.00364366	-0.00201692	-0.00720253	0.000819969	-0.00188039	-0.00387862	0.00451876
SNOG_01092	0.00196482	-0.00552247	-0.0115248	-0.00545716	0.00321463	-0.00119545	0.00244599	-0.000845279	0.00178958	-0.00583361	0.00157328	0.00179401	0.00365768	0.00111294	0.00293625	-0.00076953
SNOG_01093	0.014092	-0.0051054	-0.00763387	0.0236345	0.00133795	-0.028432	0.0116669	0.0133544	-0.00374273	0.0152859	0.025572	-0.00193019	-0.00450668	0.0119777	-0.00326935	0.0025378
SNOG_30067	0.00275618	-0.00902748	0.00883266	0.0164227	0.00984641	-0.0183139	0.00368536	0.0310111	-0.0175	0.00493939	0.0188477	0.00354791	-0.0110446	0.0175897	0.00822459	-0.00360509
SNOG_01094	-0.00173086	0.00518373	-0.00157059	-0.00868789	-0.00231194	0.00382602	-0.0150157	0.0104323	-0.00466248	-0.0100053	0.00235839	0.00243176	0.000118993	-0.0018161	0.00350906	0.00513562
SNOG_01097	-0.00091782	-0.00993872	-0.00093867	-0.00634065	0.000683088	0.00278633	0.00345342	0.00505593	0.00198787	0.00438625	0.00863841	-0.000569986	0.007	0.01269	-0.0146582	0.00302869
SNOG_01098	0.00695306	0.00491412	-0.000274689	-0.00580691	-0.00339904	0.000895216	0.00140315	0.00155081	-0.00517722	0.00179108	-0.00215925	0.00495982	-0.00512433	0.00249519	-0.00312512	-0.00196638
SNOG_01099	0.0459162	-0.00514262	-0.030495	-0.00236682	0.0230265	-0.0197915	0.0219545	-0.0397564	-0.0219675	0.0023513	-0.0190517	0.0237115	-0.0137467	-0.0203009	0.0128498	-0.0118703
SNOG_01100	0.00726704	0.00358704	-0.00176453	-0.000309971	-0.00102905	0.000954398	-0.00236907	0.000829716	-0.00331168	0.00359587	-0.00787682	-0.00145213	-0.00213937	0.000367045	-0.0011172	-0.0126115
SNOG_01101	0.00601747	-0.00023925	-0.00164064	-0.00200872	-0.00191492	0.00437306	-0.00353964	-0.00166983	-0.00364461	-0.00096227	-0.00196524	0.00215866	0.00263574	0.00132848	-0.00235421	-0.00915626
SNOG_01102	0.00184264	-0.00102678	-0.0018012	0.001195	0.0101221	0.00657938	-0.00275757	-0.00108992	-0.00975764	0.0138012	-0.0014935	0.0056671	-0.00425574	0.000408129	-0.0033287	-0.000746863
SNOG_01103	-0.000399455	0.000994349	-0.00136562	-0.00243216	-0.00261423	0.00710834	0.00988864	0.007954	-0.0137966	-0.000843591	-0.000728716	-0.00221262	0.0111877	-0.0105086	0.00547594	0.000607324
SNOG_01105	0.00930628	0.00115688	0.00415559	-0.000906771	0.0105843	0.0035809	0.006534	-0.00719049	0.007393	0.000129353	0.0102004	0.00124435	0.00119241	-0.0214039	-0.000474787	0.00483076
SNOG_01106	0.00123222	0.00253335	-0.0021102	-0.000843931	0.000989151	-0.00302069	0.00951189	0.00943004	-0.00276081	-0.00157533	0.00921204	-0.00647257	-0.0151248	-0.0226814	-0.0155467	-0.00364418
SNOG_01107	0.000597733	6.64062e-05	-0.00183909	0.000593852	0.00591732	0.0017162	-0.00818894	-0.00283344	0.000519323	0.00545896	0.00813495	-0.011117	-0.00314136	-0.00573889	-0.00164311	0.00115064
SNOG_01108	0.00140522	-0.000696873	0.000857858	0.00019002	0.00434163	-0.00908566	0.000976382	0.00571948	0.0169195	-0.00179682	0.00426296	0.0143954	-0.00227918	-0.000589807	0.022131	-0.00368004
SNOG_01109	0.0128264	0.00549747	-0.000277299	0.0178055	-0.00415584	0.0235663	-0.0010059	-0.0226126	-0.00120926	9.30549e-05	-0.00254146	-0.00514394	0.0187221	-0.0078023	0.0160756	0.00143084
SNOG_01110	0.00332719	-0.0114716	0.000949864	-0.00231236	0.0156201	0.0256563	-0.00243048	0.00951571	-0.00681311	0.00557576	-0.0106927	0.0078684	0.00723682	-0.00548744	0.0177556	0.00450625
SNOG_01112	0.00620536	-0.00432299	-0.00338995	0.000657269	0.0113691	0.0048818	-0.0172117	0.0140882	0.00285442	-0.0016967	-0.0154479	-0.00707271	-0.00561172	-0.0207102	-0.00141988	0.00229513
SNOG_01114	0.000187527	-0.000250348	-0.000756437	-0.000118137	-0.00233893	4.81574e-05	0.00189494	0.00141329	-0.000337999	0.000412122	-0.000800969	0.000396182	-0.000188359	-0.00247894	-0.0131445	-0.00279264
SNOG_01115	0.000526939	0.00221554	0.0021136	0.000545496	-0.00089267	0.0026415	-0.00589505	0.00693321	-0.000269519	-0.00236594	-0.00606626	-0.00550661	-0.0102886	0.0033553	0.00071576	-0.00150508
SNOG_01119	-0.00260105	0.00225194	-0.00259586	0.00546035	0.00626538	-0.000830897	-0.00640457	-0.0047773	-0.008086	0.00229094	-0.00109366	0.000915905	-0.0109878	0.000714833	-0.00512504	0.000908793
SNOG_01120	0.00542409	0.00137174	-0.000399795	-0.0107933	-0.00452379	0.00499489	0.00134744	-0.00258744	-0.00693534	-0.010586	-0.00181321	-0.00274525	0.000423797	-0.00827067	-0.000995934	0.0105249
SNOG_01121	0.00142919	0.00215169	-0.0112946	-0.00677446	-0.0174819	0.0102713	-0.0262631	-0.00631806	0.00814123	-0.0207985	0.0109183	0.0334957	0.00407956	0.00354907	-0.0055914	-0.0059255
SNOG_01124	-0.00013813	0.00289915	0.00293636	-0.0120192	-0.00324907	0.00649151	-0.00323802	0.0141414	0.00354365	0.00812864	0.0026517	0.00744947	-0.00203952	-0.0135349	-0.00357721	0.00337292
SNOG_01125	0.00140033	0.00295039	0.00267225	0.00339419	0.00535432	0.00246849	0.00109586	0.0186566	0.00250102	0.00673106	0.00983614	-0.00105558	0.00134681	-0.00217689	0.0080248	-0.00697361
SNOG_01126	0.00110326	0.00314917	-0.00893569	0.0168157	-0.00198911	-0.00583677	0.00142423	0.000587402	-0.000371176	-0.00902369	0.00524959	0.00822359	9.7518e-05	-0.00264889	0.00635088	-0.0087604
SNOG_01127	-0.00209205	-0.00194303	-0.00421381	-0.0026648	-0.00268504	-0.00769027	-0.000783496	0.000728062	-0.00370627	0.00263388	0.00598246	-0.00401133	0.00333409	0.00254436	-0.0036421	0.00187249
SNOG_01128	-0.0212268	0.000409215	0.00549845	0.0013858	-0.000155905	-0.000835399	0.00690016	-0.00305932	-0.00104038	0.00779245	0.000206701	-0.00201621	0.00405547	-7.16888e-05	0.0107599	-0.0125141
SNOG_01131	-0.0092375	-0.0111935	-0.0194189	-0.0072317	0.00952582	-0.00325449	0.00666985	-0.00878732	0.00199872	0.00631218	0.000687408	-0.00255092	-0.00873563	-0.0342708	0.00346354	-0.0111075
SNOG_30068	-0.0042111	-0.00656611	-0.00171076	-0.000722147	-0.00158872	-0.00406391	0.0107319	0.00779785	-0.0104107	-0.0117095	-0.00663086	0.00789354	0.00902274	-0.00259785	0.00592634	-0.013981
SNOG_30069	-0.00548453	0.00291507	0.014321	-0.0151118	0.00269911	0.00140022	0.0276052	-0.0048433	0.00508598	0.003664	0.00134645	-0.0137445	0.00366989	0.00404872	0.00230802	0.00337217
SNOG_01132	0.00409915	0.00544259	-0.00350513	-0.0139083	-0.00114329	0.00435361	0.0138172	0.00680832	-0.000353859	-0.00597479	0.0100213	0.00233573	0.0130688	-0.00346997	0.00853719	-0.0105899
SNOG_01133	-0.0194666	0.00198652	0.00346941	0.00129009	0.00465254	0.00348951	0.00143952	0.00350506	-0.00403668	0.00543595	0.0105557	-0.0078944	0.00636466	-0.00700882	0.00668784	0.00960704
SNOG_01134	-0.00240044	-0.00400347	-0.00152573	-0.00776354	-0.00325755	-0.00128889	-0.00459031	-0.00774468	0.00441658	0.010556	-0.00438186	-0.00482754	0.000777195	-0.00179037	0.00581418	0.0126051
SNOG_01135	-0.00642832	-0.00576281	-0.0039108	-0.0113051	-0.00615837	-0.00652731	-1.5974e-05	0.00394887	0.00620648	0.00140944	0.00232063	-0.00146435	-0.000711549	-0.00575623	0.00026953	-0.0126282
SNOG_30070	-0.0060593	-0.00899182	-0.00170935	-0.00548598	-0.0104578	-0.00800387	0.0015502	0.00241925	-0.00176161	0.000939939	0.0104652	0.000890277	-0.00163627	0.00329098	0.0122235	-0.00454282
SNOG_01136	0.00360088	-0.000887447	-0.00108962	0.00157756	-0.00483903	0.00241027	-0.0048093	-0.0084479	0.00987079	0.00507208	-0.00901364	-0.00663161	-0.000556821	0.00276477	-0.00574254	-0.0146685
SNOG_01137	-0.00442286	-0.0100015	-5.31136e-05	0.0031379	-0.000146227	-0.00636121	0.0081205	0.00448642	0.00247982	-0.000105452	-0.00185429	-0.00528291	0.00772251	-0.00422914	0.00796605	0.0055768
SNOG_01138	-0.00703696	0.000251288	-0.0053928	0.0081464	0.00487662	-0.0121119	0.00918421	0.00164834	0.00239496	-0.0148613	0.00468051	-0.00590134	-0.00148505	-0.0185374	9.41508e-05	0.00259659
SNOG_01139	0.00639409	0.00485266	-0.00130345	-0.00212012	-0.00511999	0.000525082	-0.000395235	-0.00203843	0.001099	0.00100317	0.00155035	0.000381528	-0.00205247	0.0025448	0.00292526	-0.0108513
SNOG_01140	0.0196779	0.0199914	0.0143103	-0.00499195	-0.0155065	-0.00554254	0.00304826	0.0124263	0.0130414	0.00468672	-0.00743945	-0.0090047	-0.000798789	-0.00851726	-0.0195229	0.0129296
SNOG_01141	-0.000728404	0.00178943	-0.00245859	0.00456703	-0.00448475	-0.00663988	0.00476415	-0.00305208	0.00402657	-0.0123586	-0.00327391	0.0120492	-0.00631257	0.00323965	-0.00636756	0.0122098
SNOG_01142	-0.0108679	-0.00380359	0.00494348	-0.0081165	-0.000175815	-0.00172188	0.00988741	0.00622582	0.00293839	0.0079321	0.00449542	-0.0026067	-9.54955e-05	-0.00630756	-0.00494977	0.010914
SNOG_01143	-0.0128855	-0.00713066	0.00352928	0.0312595	-0.00252807	0.00223982	0.00860416	-0.00540463	-0.00246718	-0.0152689	0.0064355	-0.000870762	-0.0124912	0.00935548	-0.0239765	-0.000825468
SNOG_01145	-0.00206738	0.00411636	-0.00402893	0.0162704	0.00175616	0.0048598	0.00508935	0.00210754	-0.00596014	-0.00843661	0.00408334	-0.00649421	-0.00725674	-0.000105814	0.00370175	0.0075754
SNOG_30071	-0.00197831	0.00286633	-0.00352135	0.00725382	-0.000769885	0.006247	0.00853245	0.00220195	-0.00853271	0.00850586	0.0119281	0.000758209	0.0039858	0.0114391	-0.00792429	0.00451391
SNOG_01146	-0.0334395	0.0126813	-0.00451927	0.00574437	0.00842763	-0.000800498	-0.0108288	0.010226	0.0175714	0.0165014	-0.0155311	0.0105969	0.00189015	0.0109205	-0.00305467	-7.6975e-05
SNOG_01147	-0.00907097	-0.000266259	-0.000207244	-0.00464724	0.00174442	-0.0100393	-0.000451495	0.00556577	-0.00946632	0.000837524	-0.00170315	0.00937004	-0.0146357	-0.00931008	-0.00403692	-0.00374166
SNOG_01148	-0.00763954	-4.80546e-05	-0.00631019	0.00918095	-0.0116584	-0.00784001	0.000199684	0.00116818	-0.0189304	-0.00817433	-0.00629025	-0.00217355	-0.00225997	0.0108143	0.01252	0.00717388
SNOG_01149	-0.00209105	-0.00389906	0.00123963	0.00427604	0.000534735	0.000440739	-0.0108203	0.00769507	-0.00519132	-0.013324	-0.00195601	-0.0080068	-0.0010244	-0.00996803	0.00562736	-6.63839e-05
SNOG_01150	-0.00494652	0.00750701	-0.00204976	0.0072442	-0.000265457	0.00416633	-0.00973943	-0.00142334	-0.00601687	-0.00567261	-0.0121431	-0.00583577	0.0104128	0.0213171	0.00597602	0.00540649
SNOG_01151	0.00571722	-0.000501137	-3.21275e-05	0.00380381	-0.0082978	-0.00507094	-0.0135592	0.0149088	0.00184471	-0.00184899	-0.00473456	0.00430382	-0.00568726	0.00430113	0.00240375	0.0123399
SNOG_01152	-0.0208485	0.00373597	-0.0120404	0.00276098	-0.000160986	0.0170604	-0.0112148	0.0134477	0.00333231	0.00350071	-0.00459516	0.00345206	-0.0151612	-0.00321659	0.0040705	-0.0113992
SNOG_01153	0.0162998	0.000497797	0.013795	0.00783262	-0.0122962	0.0153745	-0.00270224	0.0105848	-0.00332123	-0.000682458	0.00526208	0.00146412	-0.0125814	0.0114059	0.00169872	-0.00128697
SNOG_01154	0.00463321	0.000224204	-0.00459313	-0.0011404	0.000705028	0.00846014	0.00803548	0.00293504	0.0107686	-0.00143102	0.00984632	0.00131786	0.0102628	0.00748339	-0.00642525	8.9062e-05
SNOG_01155	0.00100801	-0.00482054	-0.00116639	0.00714628	0.000809801	0.0033933	0.00258523	-0.00338309	-0.0244322	-0.0022954	-0.0186611	-0.00450732	-0.00947508	0.00912719	-0.000991354	0.00369792
SNOG_01158	0.00859608	-0.00739721	-0.00906643	0.0213277	-0.010064	0.000931348	0.0219008	0.0220679	-0.0325562	0.0251334	-0.0241477	-0.0400009	-0.0344032	-0.0078314	-0.00327984	0.00324439
SNOG_01159	-0.00958202	-0.00948579	-0.00737211	0.0069435	0.00472789	0.0131493	0.0078937	0.0103168	-0.0138576	0.0153304	-0.0322768	-0.00796599	-0.00329008	0.00890831	0.0134563	0.00421236
SNOG_01160	0.0113048	-0.0204868	-0.0133696	-0.0131327	0.00487107	0.00796962	0.0186568	0.0169001	0.00169541	-0.011588	-0.0308948	-0.0269732	-0.0133408	0.00537788	-0.00790142	-0.00977855
SNOG_01161	0.00918191	-0.0224983	-0.0258746	-0.0193937	0.0113094	0.00760309	0.00261071	0.0128863	0.00126687	0.00374778	-0.0205029	-0.0233097	-0.00779162	0.00242921	-0.00496159	-0.012132
SNOG_01163	-0.00608077	-0.00814162	0.00588162	-0.0276534	0.0136374	0.00961299	-0.00254654	0.00176984	0.00473323	-0.0326134	-0.0256994	-0.0504001	-0.00970252	0.0242744	0.00587018	-0.00583851
SNOG_01164	0.00609096	-0.00028613	0.000956087	-0.00550644	0.00404324	-0.000558313	-0.00810513	-0.000720323	-0.00458092	-0.00320557	-0.00773077	-0.00635297	-0.00172808	0.00191539	-0.00304444	-0.0144356
SNOG_01165	0.00388144	-0.00345066	-0.00229966	-0.00476396	-0.00114295	0.00727196	-0.00857764	-0.00563964	0.00179467	0.00958201	0.00222986	-0.00732825	-0.00529897	-0.0060301	-0.00517296	0.00207058
SNOG_30072	0.00197288	-0.000438749	0.0113848	0.00930473	-0.00748527	0.0135102	-0.00405849	-0.0128408	-0.0133668	-0.000294972	0.0211805	-0.0125775	-0.0022839	0.0237883	0.00224953	-0.00127357
SNOG_01168	0.00522195	0.0171901	0.0275871	0.0126255	0.0109466	0.00359644	-0.00722657	-0.00340597	0.00139548	-0.00851228	-0.00687908	0.00145442	-0.00715219	-0.00223242	0.0141398	-0.0144331
SNOG_30073	0.000113485	0.00275163	0.000657101	0.0141748	0.0012595	0.00588502	0.00387221	-0.00975948	-0.0088895	-0.00348394	-0.00372501	0.00948868	-0.00608915	0.00557296	-0.000574023	-0.00364625
SNOG_30074	0.0122768	0.00954175	0.0111289	-0.00102562	0.0171851	0.00682638	-0.0111552	-0.00935142	0.0072317	0.00647768	0.00455171	0.006298	-0.00380826	0.0120373	0.0118409	0.00681605
SNOG_01169	0.006484	0.00140134	0.0174748	0.0109748	0.00856883	0.00729337	-0.00219201	-0.00776009	0.0114576	-0.0141979	0.00916612	0.00302823	0.015411	0.00823568	0.0038387	-0.00560517
SNOG_01170	-0.00268845	0.00121335	0.00778454	0.00162374	0.00271428	0.00213052	-0.00529163	0.00120247	0.00914282	0.00117177	-0.0038308	0.0113021	0.0075264	0.0012737	0.0132863	-0.00201291
SNOG_01171	-0.00793381	0.00929516	0.00112838	0.00867662	0.00535536	-0.00374825	-0.008299	0.00526954	-0.00198069	-0.00139833	-0.00922842	0.00262112	-0.00973366	-0.00687906	0.0145401	-0.000978762
SNOG_30075	0.000490352	0.00104916	0.00150465	0.000769374	0.00109929	-0.000303335	-0.000618419	0.0076074	-0.00154956	0.00153768	-0.0015058	-0.00857189	0.000803571	-0.00127967	0.00123677	-0.00528039
SNOG_01172	-0.000861131	-0.00787995	0.00814357	0.000284342	-0.00141964	0.00426817	-0.000309589	0.00185255	0.0042515	-0.00221812	-0.0110575	-0.000360443	-0.00494185	-0.00476323	0.00304924	0.000121786
SNOG_01173	-0.00173347	-0.0103191	0.0113068	0.007205	-0.00599606	-0.00573338	-0.00118015	-0.00534135	0.0165902	0.000736227	-0.00157219	-0.0123548	-0.00185374	-0.00402405	-0.0160334	0.00148081
SNOG_01174	0.0030208	0.00120575	0.000631991	-0.00183251	0.000643806	-0.0109611	-0.00555383	-0.00111925	-0.00931438	0.00699257	-0.00591162	0.0108153	-0.00121002	0.00603425	-0.0102179	-0.00110178
SNOG_01177	-0.00642571	0.0012689	-0.000180998	0.000244566	-0.00210449	0.00107065	0.000105477	-0.00710509	0.00847903	0.00685957	0.00163723	-0.0108763	5.94719e-05	0.00582905	0.00307147	0.00907001
SNOG_01178	-0.012274	-0.00305786	0.0117813	-0.00713613	0.000151426	-0.00480623	0.0171536	-0.0052146	0.00300965	0.00387096	0.00192585	-0.0172149	0.00307098	-0.00662018	0.00239064	-0.00153919
SNOG_01182	-0.0164712	0.0111364	-0.00422886	0.0290022	0.0105994	-0.0014644	0.0122326	-0.00263503	-0.00811508	0.0027391	-0.0107564	0.000363795	0.0351904	-0.00721233	0.00851989	0.0055701
SNOG_01183	-0.0108807	-0.00756718	0.000537442	-0.0113325	0.00646973	8.00333e-05	-0.00648263	0.0124098	-0.000596765	0.00360018	0.00265573	0.0118506	0.00450034	-0.00234384	0.00620652	0.0135058
SNOG_30077	-0.0191153	0.0339617	-0.0142216	-0.0242753	0.00444072	-0.00451339	-0.0162458	0.00632526	-0.0117815	0.00361282	-0.00199889	0.00560055	0.00161113	-0.00420738	0.00289706	-0.00267479
SNOG_01184	0.00149856	0.00448005	-0.00127644	0.00180493	-0.000524367	0.00218859	-0.00629345	-0.0056184	0.000737197	0.0154264	-0.00890454	-0.0044372	-0.00982633	-0.0130115	-0.00735891	-0.00495275
SNOG_01185	-0.0235328	-0.0165811	0.0172053	-0.0197175	3.07559e-06	0.0164753	0.0164967	0.0144038	-0.000417907	-0.013533	0.0098297	-0.0064644	-0.00331518	0.00667352	-0.000370612	0.00470169
SNOG_01186	-0.0194157	-0.0127374	0.0111112	0.00248608	0.00109903	-0.00454938	-0.00248819	0.00467149	-0.00413301	0.00369244	0.00317083	-0.00571645	0.00820011	0.0213911	0.00496108	-0.00906927
SNOG_01187	-0.0341504	-0.0202934	0.0147733	-0.00101693	0.00205366	-0.00633383	-0.01075	-0.00502568	-0.00602881	0.008652	0.0045455	-0.00275593	0.000146408	0.00499483	0.00285146	0.00503563
SNOG_01189	-0.0374034	-0.0322294	0.0244239	0.00100379	0.00546031	-0.0146837	0.000663609	0.010502	-0.00622271	0.00232654	0.0123373	0.0156276	0.00328407	0.0146976	-0.00112523	-0.00179728
SNOG_01190	-0.00966896	-0.0174195	0.0152949	0.00224604	-0.00267635	-0.0163812	-0.00412032	0.00673884	0.00539913	0.0164311	0.00395875	0.00929907	0.00519	0.00570074	-0.00774101	0.00658448
SNOG_01191	-0.00147704	-0.00669499	-0.00310667	0.00303936	-0.00998561	0.00435119	-0.00485643	-0.00507392	-0.0059267	0.000642854	0.00975148	0.00310432	-0.0051075	-0.00157666	0.00818863	0.00480613
SNOG_01192	-0.0037792	-0.00129456	0.0056319	0.00418691	-0.00121224	0.000630177	0.00947492	-0.00466132	0.00165501	-0.0127669	-0.00773342	0.00276432	0.0102817	0.0135509	-0.00676112	0.0032985
SNOG_01193	0.00393016	-6.34431e-05	-0.00351263	0.00632218	-0.00866024	0.00420826	-0.00978136	0.00124248	0.000127519	-0.0111668	0.00927418	-0.00430688	-0.00850013	-0.00628648	-0.000332783	0.00461813
SNOG_01194	-0.000665787	-0.00682762	-0.00978738	0.0103577	-0.0152063	-0.000966768	-0.00508947	0.00286984	-0.000203094	-0.00116085	0.00126886	-0.00671298	-0.00487149	-0.000304465	0.00817243	0.00578343
SNOG_01195	-0.00902844	-0.00825077	0.00728846	-0.00613213	0.00244791	-0.00339005	-0.00648485	0.000348948	-0.00609961	0.0161463	-0.00233134	0.0152675	0.00981931	-0.00142736	-0.00068307	-0.00201511
SNOG_01196	-0.0302208	0.0166434	0.0126527	-0.00332458	0.0166684	-0.00893126	0.00523489	0.00484472	0.0206904	0.0181903	0.0166092	0.0142112	0.00261575	0.00115927	0.023653	-0.0100635
SNOG_01198	-0.00449647	-0.00237123	6.10758e-05	-0.0017359	-0.00709542	0.00227184	0.000902652	0.00528213	-0.000317142	0.00407779	0.0055035	0.000349938	-0.0014483	-0.00296273	0.00416687	-0.0053883
SNOG_01199	-0.00552035	0.00518539	-0.00708863	-0.000190248	-0.00391531	0.00578205	-0.0181637	0.00151754	-0.00483226	0.00029871	0.0025119	-0.00640352	0.00043672	-0.00129425	-0.00381257	-0.0125099
SNOG_30078	-7.59663e-06	0.00190497	0.000218873	0.00923281	0.00121618	0.00845191	0.000400266	0.0117988	-0.00300511	0.00492427	0.00524052	0.00265237	-0.00891083	-0.0112555	-0.0159322	0.000113178
SNOG_01200	0.000343197	0.00343828	-0.012248	0.00485635	0.000623314	-0.0050558	-0.0039293	0.00903147	-0.00967172	-0.00111705	0.00642934	1.14607e-05	0.00365607	-0.00126924	0.000362065	0.00177185
SNOG_01201	0.00147331	-0.00422172	-0.0093974	-0.00430899	-0.00718392	-0.00416225	0.000900886	0.0106485	-0.00764708	0.00358067	-0.00683246	-0.00111394	-0.00220316	0.00161204	0.00336577	0.00629497
SNOG_01202	0.00443652	-0.000402085	0.00189155	-0.0067876	0.00428074	0.010047	0.00288163	3.8469e-05	0.000863746	0.0143338	0.00108638	0.00878063	-0.0046443	0.00499363	-0.000931209	-0.00516427
SNOG_01203	-0.00292913	-0.00272935	0.00162584	-0.00301007	-0.0032989	0.00587462	0.0132095	0.00429074	-0.00216541	0.00224499	-0.0129802	-0.0113851	-0.00213628	0.0096282	-0.00727729	0.00755972
SNOG_01204	0.000739141	-0.00554575	-0.0033902	-0.0040875	-0.00685734	-0.00153054	-0.00396665	-0.00261199	-0.000870026	0.00147524	0.00752124	0.00195661	-0.00371112	-0.000513991	-0.0036755	0.00739251
SNOG_01205	0.00213272	0.00270111	-0.00369093	-0.00545239	-0.000347627	-0.00187604	0.00407694	-0.00120594	0.000480761	-0.00179902	-0.00197762	0.00595797	0.00516141	0.000294522	-0.0029141	0.0124824
SNOG_01206	0.0101568	5.32824e-05	0.00462402	-0.000122672	0.00444672	0.000997054	-0.00647274	0.00549472	-0.00179932	0.00813298	0.00625874	-0.00972825	-0.00722353	-0.000972269	0.002127	-0.00154272
SNOG_01208	0.00502327	0.0039632	0.00243018	-0.0103574	-0.00461864	-0.00202803	0.00418265	0.00255015	0.00356293	0.00823109	-0.00802727	0.000597334	0.00302889	-0.00026168	-7.48609e-05	-0.00561363
SNOG_01210	0.00702303	0.0127717	0.00554896	0.00747867	0.00363057	0.000283292	-0.00487898	0.00692275	-0.00873055	0.0036493	0.0102191	-0.00925482	-0.00117678	-0.00645041	0.00168472	0.00166314
SNOG_01211	-0.00625938	-0.00735459	0.00817781	0.0082361	0.00406142	-0.00258998	0.00664799	0.00752735	-0.00398255	-0.00715864	-0.00366965	-0.00253438	-0.00262428	-0.00965157	0.0160831	-0.00507384
SNOG_01212	0.000645545	0.00115299	-0.00205489	0.00385078	-0.00315425	-0.000681405	9.88873e-05	0.000427064	0.00178469	0.00274076	0.00589031	-0.00721461	0.000112766	-0.00245854	0.00341285	0.00195141
SNOG_01213	-0.00399995	0.000440574	0.00927137	-0.00575059	0.00788503	0.00353935	0.0128898	-0.00422605	0.00676612	-0.000256028	0.00315584	-0.000286513	-0.00511613	-2.55302e-05	0.00951992	0.00212291
SNOG_30079	0.00698969	-0.0147494	0.0144304	-0.0022975	0.00808897	-0.00569956	-0.0036143	-0.00754257	0.00483542	0.00251889	-0.00572553	-0.0115018	-0.00450959	-0.0219725	0.000959663	-0.000313555
SNOG_01214	-0.0209807	-0.0154172	0.0220147	-0.00072363	-0.0242553	0.0142116	-0.0043943	-0.0138736	-0.0156782	0.0158814	-0.0028374	-0.00360576	0.0179151	-0.00730248	-0.00292966	0.012247
SNOG_01216	-0.00309747	0.016115	0.00392395	-0.00115499	0.0128184	-0.00368803	-0.00248673	0.00948758	0.00677696	-0.0109407	-0.00346457	-0.0013643	0.00585191	0.00170694	0.0052539	-0.00345798
SNOG_01217	0.00258437	0.00322321	-0.0033025	0.0091134	-0.00609229	0.000648451	-0.00305654	-0.000773219	0.00531892	0.00263215	0.00688316	0.00273738	-0.000795625	-0.00591369	0.0014672	-0.0053807
SNOG_01218	-0.01076	-0.00111055	0.00133666	0.00217579	0.00280313	-0.00212067	-0.00171174	-0.00034126	-0.00483786	0.000336308	-0.00482736	-0.00169129	-0.00124346	0.000106788	-0.000930454	0.00566916
SNOG_01219	0.000702563	0.00205412	-0.00424305	0.00404713	0.00520331	0.00640308	-0.00359389	-0.00135968	0.00332347	0.00504258	0.0111439	-0.00516952	-0.00530267	-0.00152177	0.00118274	-0.00164194
SNOG_01220	-0.0344629	0.0336476	-0.0189627	-0.0197664	0.0142276	0.0177528	-0.00831504	-0.0109289	-0.0237201	-0.00555921	-0.00647575	0.00294082	0.0115278	0.000601096	-0.0105227	0.00591447
SNOG_30080	0.00319855	-0.00481732	-0.000260103	0.0126151	-0.00610717	9.86278e-05	0.00334412	0.00419839	-0.011749	-0.000855405	0.0122569	-0.0203854	0.0197761	-0.000194382	-0.00280447	0.00558474
SNOG_30081	0.00519885	-0.00288943	0.000412675	0.0134551	-0.0114042	0.00123674	0.00103749	0.0104876	0.0119827	-0.00318646	-0.000817044	-0.00460459	-0.00221186	0.000664061	-0.00227512	-0.00721852
SNOG_30082	-0.00277167	0.00691443	-0.000653144	0.0135454	-0.00350783	-0.00706264	0.00491078	-0.00807457	-0.000569638	-0.000660812	-0.00202781	0.00245893	-0.00421897	-0.00902828	-0.000789938	-0.00344521
SNOG_01225	0.00105985	0.00144208	-0.00596302	0.000415332	0.00097729	-0.00046589	0.00647915	-0.00235501	-0.00456792	0.00317424	0.000662787	0.000125853	-0.00184554	0.00319193	-0.00672488	-0.00713964
SNOG_01226	-0.000633897	-0.000145652	-0.00720106	-0.00228409	-0.000663459	-0.00601876	-0.00830377	-0.00853252	-0.000593427	0.00156559	-0.00934151	0.00737785	-0.00100767	-0.00731896	-0.000324181	0.0105827
SNOG_01228	-0.00314001	-0.00513573	-0.00731952	-0.00122559	-0.00695361	0.00154837	-0.00539191	-0.0034287	-0.00253139	0.00673628	-0.00923319	0.000956894	0.00193032	-0.0024587	0.00284043	0.00719343
SNOG_01229	0.000375075	-0.00448731	-0.00272652	0.000845505	-0.00184275	-0.00131753	-0.00593175	-0.00529494	0.00715362	0.00767121	0.00183046	-0.00460016	-0.00252963	0.00078078	9.50152e-05	0.00380383
SNOG_01230	-0.0115387	0.00675646	0.0166209	0.01006	-0.00690995	0.00521509	-0.00630503	-0.0126621	0.00528972	-0.00631083	-0.00281602	0.00326277	-0.0159907	-0.00185075	0.00694046	0.00632468
SNOG_01231	0.000523911	0.00377529	-0.00357417	0.00226246	-0.00595261	-0.00137735	0.0086369	0.00857341	-0.00850791	-0.00336695	-0.000199624	0.0068982	0.00303511	0.00847076	0.000585587	0.0123952
SNOG_01232	-0.00240807	-0.0106869	-0.0104391	-0.00823852	-0.00832324	-0.00237377	0.011377	-0.0020533	0.000200841	-0.000626169	-0.00925008	-0.000575899	-0.00392078	-0.0067968	-0.000790111	-0.000887056
SNOG_01233	-0.0212031	-0.00693922	0.00421423	-0.0263	-0.0160174	-0.016718	-0.0154147	0.0128267	-0.00301503	-0.00390279	-0.00475361	-0.0162988	-0.00340318	-0.0119189	0.00333047	0.0121207
SNOG_01234	-0.0143978	-0.00268093	0.0114806	-0.0110665	-0.00469157	-0.00697193	-0.00527168	-0.00342042	-0.00590206	-0.00412319	-0.00296193	-0.0121762	-0.00231128	-0.00203439	0.00295861	0.00424393
SNOG_01235	-0.0112728	0.0031714	0.0101745	-0.0034476	0.0014477	0.0111359	-0.00392683	0.00952656	-0.00848475	0.00727103	0.0100839	-0.00880252	-0.00245534	0.00566806	-0.00612416	0.0072309
SNOG_01236	-0.0186948	0.000902775	0.00482871	0.00350571	0.00430732	-0.00378461	0.00165928	0.00278859	-0.00276838	-0.00163194	0.00479327	-0.000180081	0.00992823	0.00897681	-0.00963374	0.00583642
SNOG_01237	0.00176596	0.00188129	0.00253242	0.00335201	-0.00883108	0.000784501	0.00063023	0.00583225	0.00604262	-0.000255328	0.00678899	-0.000971823	-0.00404533	0.000720824	-0.00420243	-0.00374347
SNOG_30084	-0.00564291	-0.000885678	-0.00226271	0.0018746	0.00119903	0.00878486	0.00942223	-0.0021871	-0.00681426	0.000772706	-0.0014669	-0.00137583	-0.00414219	-0.00462411	0.00524412	-0.000837807
SNOG_01240	-0.00582572	-0.000468809	-0.00476273	0.000604012	6.47319e-05	0.000982124	0.00434174	-0.00631641	-0.000272172	-0.00505905	-0.00671723	0.0158675	-0.00235233	-0.00409431	-0.000313979	0.00257139
SNOG_01242	0.00127715	-0.00193334	-0.00235994	0.00710552	-0.000478824	-0.00765122	0.00172316	0.00315807	0.0112849	-0.00979768	-0.000113087	0.00514363	0.00173448	0.0165975	0.0121714	6.67447e-05
SNOG_01243	-0.0091642	0.000444919	0.021255	0.00650118	-0.00404861	-0.00331751	-0.00424038	0.00279669	-0.00438644	-0.000785195	0.00224546	0.00903708	0.00537682	0.00360618	-0.0066997	0.00774605
SNOG_30085	-0.00855493	-0.00400968	0.000900829	0.00165355	0.00585263	-0.00435169	-0.0113344	-0.00581879	-0.000625747	0.00104295	-0.00603992	-0.00498949	0.00782983	0.0143816	0.0219792	0.00474534
SNOG_01245	0.00459558	0.00502907	-0.0032056	0.00443503	-0.00308499	-0.00601483	0.000725778	0.000808362	0.00430963	-0.00286625	0.00677045	0.00424028	0.000202084	-0.00419698	0.00101862	-0.00527233
SNOG_01247	-0.0135522	0.00261388	0.000973423	-0.0127186	-0.000424555	-0.00347314	0.010254	-0.0170552	0.00722615	-0.00151808	0.00425977	-0.00686436	0.00223216	-0.00120934	0.00307012	-0.0148356
SNOG_30086	0.00668693	-0.0050478	-0.0046068	-0.00324472	-0.0235123	0.0067174	-0.0291323	0.00875102	-0.00150847	0.00443512	-0.00125422	-0.0200363	0.00784436	-0.00318093	0.00473613	-0.00871932
SNOG_01248	0.00847627	0.000835626	-0.0113819	0.00199605	-0.0188486	0.00730225	-0.00605693	0.003649	-0.0038659	-0.00964584	-0.0103818	-0.000959887	0.00796903	0.000674553	-0.00523331	0.00248644
SNOG_01251	-0.000726813	-0.03127	-0.00806926	0.00240131	0.0119342	-0.00140448	0.0041775	0.0176532	0.00823262	0.0075264	-0.0187494	-0.0355272	-0.00386569	-0.00862466	-0.0223789	0.00063922
SNOG_01252	0.00234822	-0.00373137	-0.00377517	0.00240003	0.000577799	-0.0112286	-0.00390275	0.0181477	-0.00437649	-0.00492093	-2.12562e-05	0.0136659	-0.000739108	-0.00739563	-0.035731	-0.00503058
SNOG_01253	0.00420571	0.000582768	0.000337463	0.00229534	0.0132183	0.00984267	-0.00101453	0.00547551	-0.012431	0.0142286	0.00304164	0.00191809	-0.00633535	-0.0120492	0.00960431	0.00210085
SNOG_01254	0.00146079	-0.00044127	-0.00230669	-0.000451177	0.000323717	-0.000172405	0.00225688	-0.00647257	0.00234546	0.00232807	-0.00107055	-0.0102047	-0.00257649	-0.00559154	0.00551871	0.00564218
SNOG_01255	-0.00340471	0.00350938	0.0026739	0.00613458	-0.00278748	0.00574715	0.000983482	0.00425852	0.00759348	-0.013366	-0.00844611	-1.58873e-05	0.00629571	0.00585031	-0.0129385	0.000607325
SNOG_01256	-0.0143795	-0.000300696	-0.00606149	0.0127387	0.0155391	0.00479527	-0.00424428	-0.00365381	-0.00183307	-0.00364209	-0.00537593	0.00894555	-0.00747901	0.00161433	0.00367167	-0.00678919
SNOG_01257	-0.00181252	0.016687	-0.00712832	-0.00732229	0.0271069	-0.00347398	-0.0294492	0.0165262	-0.00317739	-0.00242432	0.0027042	-0.000354657	-0.000287688	0.00160936	0.00352301	0.00516453
SNOG_01258	0.0100111	0.00236429	0.00960851	-0.0051183	0.0158356	-0.00210579	-0.0079493	0.0141272	0.000651936	-0.000151028	0.00560812	-0.00088716	-0.00702243	-0.000585506	-0.00644231	0.0105039
SNOG_01259	0.0240691	-0.00286901	0.0187845	0.0214104	-0.00494377	-0.00932043	-0.00296097	-0.00050372	0.010617	0.0256141	-0.00752974	0.00921649	0.0273115	-0.0171759	-0.00645485	0.00600076
SNOG_01260	-0.0112198	-0.00649574	0.00573585	-0.000521736	0.015914	-0.00236506	0.0142231	0.00990939	0.000619472	0.00872246	-0.00134443	-0.00932399	-0.00105897	0.00202196	0.0115785	-0.0103709
SNOG_01261	-2.35022e-05	-0.00328017	0.00379761	0.00268128	0.00109433	-0.00360319	-0.00153307	0.00757071	-0.00825049	-0.0037082	-0.0041286	0.00545861	0.00712298	0.00594128	0.00289128	-0.00739408
SNOG_01262	-0.00399656	-0.0046623	-0.00254784	-0.0032142	-0.000523939	0.00231453	-0.00166632	-0.00493081	-0.00232488	0.00809654	-0.00673253	-0.00634272	-0.000385698	0.00639195	-0.00838603	-0.00714546
SNOG_01263	0.00642216	0.00758754	0.0100318	0.00159554	0.0002502	0.000179535	-0.00172216	-0.00231072	-0.00129778	-0.00317132	-0.0102896	-0.0051626	-0.000443202	0.00266232	-0.00572508	-0.0128837
SNOG_01264	0.00914009	0.0112354	-0.0038421	0.0125311	0.000635235	-0.00361435	0.00102917	-0.00287492	0.00283611	0.0047806	0.00232157	-0.00885018	-0.00224597	-0.00487777	0.00514989	0.00204442
SNOG_01265	0.00617365	0.00895859	0.0191026	0.00512335	-0.000231321	-0.00283266	-0.00297088	0.0160983	0.00571376	0.00601185	-0.00109796	-0.0077311	0.00180468	0.0131703	0.0101045	-0.00881275
SNOG_01266	0.00897349	0.00820105	0.0156411	-0.00183192	-0.00163056	0.00400888	-0.00791832	0.00987276	0.00372829	0.00325896	-0.00697406	-0.00218013	-0.0108145	-0.00469547	-0.0173646	-0.010025
SNOG_01267	0.00616004	0.00439838	0.0116082	-0.0023899	0.00735627	-0.00106792	-0.00361284	0.00890909	-0.00888762	0.00171502	0.00159396	-0.00388828	-0.00536712	0.00345724	0.00318457	0.00538873
SNOG_01269	0.00466618	-0.0166719	0.010395	0.00915449	0.000438551	-0.0102754	0.0083686	0.00971286	0.00481278	-0.00254276	-0.00329401	-0.0250447	0.00234316	-0.00147994	-0.00193464	-0.0014598
SNOG_01271	0.00939467	0.000901694	0.00386552	0.00957014	0.00795908	0.0019392	0.00241296	0.00414184	-0.000296307	0.00800531	-0.0119624	0.00474214	-0.00548769	-0.00588568	-0.00285706	-0.00167633
SNOG_30087	0.00399816	0.00943695	0.00290847	0.00364004	0.00316992	0.00513446	0.00576321	0.00321971	-0.00269806	-0.00162175	-0.000873592	-0.00369117	0.0059291	-0.00113462	-0.00638421	0.00353271
SNOG_01272	0.0077943	0.00127213	0.00717678	0.00655548	0.019202	-0.00662266	0.000805024	0.0128105	-0.0192832	0.00591218	0.00246065	-0.000859667	0.00694918	-0.0252533	-0.00332454	0.000526389
SNOG_01273	0.00571097	0.00355404	0.00970211	0.00623778	0.00309623	0.00512217	0.0176093	0.00784759	-0.0169574	0.0114537	-0.00169339	-0.00788646	0.00536588	-0.00449242	0.00567742	0.00633285
SNOG_01274	-0.00180783	0.0054285	0.00324802	-0.00455264	-0.00474832	-0.00656335	-0.000208476	-0.00111406	0.0119435	-0.00403714	0.0101045	-0.00383307	-0.00314448	0.00489486	-0.00330234	0.00330833
SNOG_01275	0.00670023	0.00621787	0.00917161	0.00987822	0.00932602	-0.00296527	-0.000630745	-0.00276718	-0.0017946	-0.00187387	-0.00796505	-0.00357699	-0.0057331	0.00368841	0.00240634	0.00802684
SNOG_01276	0.0243954	0.0165694	-0.000664209	-0.000778756	0.0346217	-0.0038864	-0.00659524	-0.00108411	-0.00433055	0.00313875	-0.0017511	-0.0107359	0.00231299	0.0104133	0.00143342	-0.00677313
SNOG_01277	0.00879463	0.00871666	-0.000184039	-0.00782542	0.0165793	-0.0013507	-0.00117876	-0.000275083	-0.00195725	0.00181489	0.00650876	-0.010761	0.00624735	0.00327344	-0.00126636	-0.00729382
SNOG_01278	0.024233	0.0107968	0.000795907	-0.0140245	0.0307373	-0.0103464	-0.00596197	0.00980847	0.00635151	-0.0074685	-0.0011972	-0.0110693	-0.00518272	0.00391084	0.00802189	0.01139
SNOG_01279	0.000186388	-0.00330135	-0.00290348	-0.00825552	-0.00685767	-0.0021825	-0.00140768	0.00770888	0.00185411	-0.00595075	-0.00205901	0.000243086	-0.00563895	0.00598562	0.00397077	-0.0108746
SNOG_01280	-0.00119648	0.00190197	0.000701447	-0.00640396	-0.00203412	0.00821575	-0.00634274	-0.00184137	-0.00460562	0.00796979	0.0006234	0.0174203	0.00302577	0.00176038	0.00160893	0.00133167
SNOG_01281	-0.00349395	0.00298958	0.00629858	-0.00655968	0.00371539	0.00434922	0.000768648	0.00952184	-0.00652397	0.00699491	-2.42355e-06	-0.0109659	-0.0001627	0.00205879	0.00585683	0.00374662
SNOG_01283	-0.000305605	0.00786394	0.0015902	0.00836013	0.00130557	0.00111629	-0.00376903	0.00341636	8.48582e-05	-0.00153121	0.0040053	-0.00532443	-0.00160364	0.00417843	0.00770855	-0.0106262
SNOG_01284	0.00228698	0.000675268	-0.0030372	-0.00279858	-0.000359227	-0.00129626	0.000292388	-0.00436072	-0.0099256	0.00718963	-0.00315489	0.00428119	-0.00222124	-0.00672057	-0.000863736	-0.0091371
SNOG_01286	-0.00392424	-0.00788247	0.0070168	0.00483452	0.00196612	0.00954154	-0.0182214	-0.00407736	0.00474282	0.0104933	0.00787732	0.00961892	-0.0120251	-0.00305902	0.0123101	-0.00302607
SNOG_01287	-0.00250408	-0.00025511	0.000537559	-0.0118346	-0.00406602	-0.00445488	0.00417647	-0.00554229	-2.52937e-05	-0.00138687	0.00175702	0.00391162	-0.00158994	-0.00244703	-0.00175919	-0.0110339
SNOG_01288	0.00165005	-3.18107e-05	-0.00149158	-0.00424401	-0.00178638	-0.0067392	-0.00349521	-0.00499083	0.00380371	0.00418968	0.00230047	0.00373892	-0.00233252	0.000455368	-0.000915732	0.0089794
SNOG_01289	0.00380696	0.00502597	-0.00349022	-0.00707854	0.00364182	-0.0036255	-0.000455326	-0.000864801	-0.00152401	0.000479082	0.00275066	0.00336257	-0.00133917	0.000681797	0.00108561	-0.00727374
SNOG_01290	-0.000477324	-0.00101552	-0.00356971	0.00926031	0.00233603	-0.0141623	0.0023811	0.0128111	0.00511509	0.00485424	-0.00673857	-0.00821883	-0.00266393	0.0127152	-0.00430241	-0.00423804
SNOG_01291	0.00118189	-0.00535675	-0.00511278	0.00462826	0.0052451	-0.00507124	-0.00101243	-0.00625961	0.0013174	0.00306416	-0.00534652	0.0163829	0.0132775	-0.00513803	-0.00437818	-0.00101744
SNOG_01294	0.00202261	-0.00797607	-0.00141181	0.00193645	0.0118453	0.00842399	-0.003871	0.0162636	-0.00176191	-0.00556955	0.0106952	0.000908432	-0.00628415	-0.00134077	-0.0070967	0.0125681
SNOG_01296	-0.0060017	-0.000461088	-0.00197678	0.0102989	0.00219962	0.00146985	0.00862549	0.00210215	0.00442338	-0.000290355	0.00153021	-0.000784011	0.00111594	0.000106444	0.0104611	0.000201295
SNOG_01297	0.0124582	-0.0155059	-0.0239125	-0.0215503	-0.00186366	0.00328791	-0.00302042	0.0109784	0.000360456	0.00995546	-0.00196093	0.0150111	-0.00429993	0.00448212	0.00567909	-0.00742839
SNOG_30089	0.00518913	0.00186691	-0.00598206	-0.00931564	0.000475094	-0.00386486	0.00101849	0.0040751	0.00372058	0.00508189	0.000367312	0.00118372	0.00150235	0.00124002	0.00320365	-0.0127256
SNOG_01298	0.00552788	0.00208897	-0.00424181	-0.00881494	-0.00464434	0.00089434	-0.000841014	0.000561484	-0.000165272	0.00408948	0.00785655	-0.000276234	-0.00131326	0.00344781	0.00323959	0.0122679
SNOG_01299	0.00253009	0.000309228	0.00186272	-0.00501518	-0.00258394	0.00502798	0.00383786	0.000253422	0.00565218	0.00531131	0.00399131	0.00104056	-0.00415053	-0.000110234	0.000537866	0.00721756
SNOG_01300	0.00274517	0.00137475	-0.00237815	-0.000370274	0.00621095	0.00077664	-0.000955914	-0.00452206	-0.00583196	0.0126033	0.0147884	0.00423645	-0.00145392	-0.000213831	-0.00455199	-0.00722437
SNOG_01301	0.000302614	-0.00645862	-0.0197898	-0.00317771	0.00574829	0.00119991	0.00890178	-0.00243348	-0.0180254	0.0190292	-0.00403554	0.0031232	0.00891237	-0.00198354	0.00671613	0.00134477
SNOG_01302	-0.0303392	0.0165417	-0.00663998	0.00967868	0.0137964	-0.00510426	0.00118508	0.0215885	0.0414456	0.00461626	-0.00221438	5.99666e-05	-0.0123686	0.00223925	-0.0155381	0.00980305
SNOG_01303	-0.00892314	-0.00314231	0.00549109	-0.00910939	0.0148676	-0.00325688	0.0183561	0.00508836	-0.0124711	-0.00123926	-0.0024113	-0.00202367	-0.00341011	0.00840391	0.00143962	0.00985435
SNOG_01305	0.000654202	-0.00276762	-0.00294338	-0.000710651	0.0347409	-0.00594139	0.00373561	-0.00491133	-0.00138478	3.61024e-05	0.00272539	0.0165511	0.00563569	-0.00663837	-0.00805954	-0.00401061
SNOG_01307	0.00832475	-0.00855924	-0.0045572	-0.0152393	0.0481748	-0.00627779	0.0186772	0.00578893	-0.00513993	0.00755998	0.0141497	0.0118869	-0.0061498	-0.000357588	0.0095908	-0.00103818
SNOG_01310	-2.27281e-05	0.000743874	-0.00234702	9.59266e-05	0.00748499	0.00505766	0.00632242	0.0040862	0.00632924	0.00548855	0.00958094	0.0233307	0.0160332	-0.00379341	0.0121487	0.00526215
SNOG_01311	-0.00425159	-0.00688613	-0.00384521	-0.0180253	-0.0168244	0.0137532	-0.00215482	0.0192848	0.0028004	0.000407421	-0.00603257	0.0162792	-0.00736915	0.00628097	0.00531858	0.0120517
SNOG_01312	0.0015805	-0.00908295	-0.00779785	-7.68094e-05	0.00301937	0.000962466	0.00430024	-0.013808	-0.00270117	0.00107381	-0.00267083	-0.00823381	-0.000206683	-0.0148569	0.00684463	0.012569
SNOG_01313	-0.000520975	0.000128833	0.00079644	-0.000992569	0.000930695	0.0025703	-0.00520326	-0.000383688	0.00206425	-0.00527256	0.00170415	-0.00111785	0.00537337	-0.00210403	-0.004037	-0.0018959
SNOG_01314	0.00208095	0.00301004	0.00509459	0.00233742	-0.00296047	-0.000492834	-0.00485905	0.00493786	0.00295049	-0.00916994	-0.00405837	-0.00552628	0.00288691	-0.00532376	-0.00173413	0.000763179
SNOG_01315	0.018862	-0.00256673	-0.00297979	-0.0188946	-0.00508751	0.00511532	0.0157759	-0.0331994	0.00767426	0.00522625	-0.0112131	0.016597	-0.00694814	-0.0165015	0.00267875	0.000636735
SNOG_01317	0.0157182	-0.00315849	-0.00223758	-0.00555263	-0.00386679	-0.00494939	-0.000289033	-0.0319294	0.0163452	-0.00659229	-0.00805577	0.0201885	-0.0170152	-0.0111851	0.00390095	-0.00313756
SNOG_30090	0.0071265	-0.00451128	0.00146964	0.00756279	-0.00346498	0.00278614	0.00254132	-0.0222991	0.0115874	0.0116049	0.00331882	0.0141615	-0.00879396	-0.010132	-0.00498559	-0.00590296
SNOG_30091	0.0115181	-0.00480469	-0.00535083	3.09198e-05	-0.00782932	-0.0145422	-0.0151411	-0.0137172	0.00891502	-0.00256015	0.0103678	0.0206877	-0.0240504	-0.005304	-0.0113133	-0.00303619
SNOG_01322	0.000273838	0.00352303	-0.000377755	-0.00241739	-0.00441509	0.00401002	-0.0100867	-0.00415841	0.00179283	0.0068157	0.00655796	0.00379203	-0.00664802	-0.00193596	0.00162669	-0.0126584
SNOG_01323	0.00125608	0.00555914	-0.00102821	0.000413747	-0.0024714	0.00939272	0.00129214	-0.00612271	0.0103871	0.00893397	0.00217738	0.00266391	-0.0201548	0.00843436	0.0112327	0.00135487
SNOG_01326	-0.00489362	-0.000501428	0.00587859	-2.57328e-05	-0.0051523	-0.00656726	-0.00349376	-0.0126409	0.000592884	-0.00794164	0.00469312	-0.0022922	-0.0059199	-0.00594193	-0.00664469	0.00341121
SNOG_01327	0.00148699	0.00113536	-0.000256806	0.00240068	0.0144651	0.018036	0.00572258	0.00602197	0.00754103	0.00422422	0.000734949	0.00259372	-0.00557947	-0.0107751	-0.0102006	0.00578173
SNOG_01328	-0.000973406	0.00461785	-2.72224e-05	0.0110834	-0.00418389	0.00277437	0.00138627	0.000803751	0.0414113	-0.00373813	-0.0126158	0.00726551	-0.00291216	-0.000848144	0.0103365	0.00160986
SNOG_01329	-0.0074383	-0.00270213	0.00505441	0.00825386	-0.00224511	0.00266012	0.0028679	-0.0119905	-0.010299	-0.00817399	-0.00935445	0.0010038	-0.00166298	0.024277	-0.00722848	0.00543434
SNOG_01330	-0.01187	0.0161567	-0.00855999	0.024426	-0.00388822	-0.00409671	-0.00260971	-0.00340323	-0.00687649	-0.00403797	0.00414872	0.000491528	-0.0153316	-0.0020778	-0.00116161	-0.00199703
SNOG_01331	-0.00263363	0.0100091	0.0134831	-0.00249032	-0.0075514	0.0014127	-0.00609161	0.000628089	0.003933	0.00090301	0.0037664	-0.00316809	-0.00734567	-0.00352547	0.00832905	-0.0070422
SNOG_01333	-0.00260494	-0.00151406	7.7912e-05	-0.00197607	-0.00512016	-0.00155882	-0.00739653	-0.00474146	0.00909512	0.0083259	-0.000678478	0.00114518	-0.0100738	0.00907348	-0.00622043	-0.00449339
SNOG_30092	0.011125	-0.00515448	-0.0125668	-0.00816918	0.0370663	-0.0134475	-0.00489043	0.0269244	0.00400942	0.00826358	0.0130924	-0.0212526	0.0135453	-0.0134699	0.00686679	0.000278973
SNOG_01334	0.00313474	-0.00694097	0.000156279	0.00333614	0.000914759	0.00246168	0.00794863	0.00258252	-0.0040916	0.00805806	-0.00386741	0.00796893	0.00649581	0.00146743	-0.00226965	-0.00105256
SNOG_01335	-0.00276065	-0.00448966	-0.00689239	-0.00513544	-0.00200369	0.00135814	-0.00159335	-0.00300994	-0.00245868	0.00635954	-0.00602837	0.0029584	-0.00168545	-0.00228341	0.00336246	-0.00535583
SNOG_01336	-0.00833243	-0.000230763	0.00504796	-0.00572978	-0.00523873	-0.00278149	0.00966429	-0.00937032	-0.00226874	0.00720931	0.000877107	-0.0109635	-0.00275454	-0.00687135	-0.00224268	-0.0088124
SNOG_01337	0.00660328	0.00453707	-0.00456598	0.00483978	-0.00269798	0.00423867	0.00635182	7.09849e-05	-0.00438761	0.00166421	0.00213511	-0.002741	-0.004353	0.00166521	0.0077271	0.0073675
SNOG_01338	-0.011109	-0.00809752	0.00708829	-0.00284992	0.00215609	-0.00378376	-0.00274697	0.0113912	0.00429508	0.00623245	0.00619321	0.00318509	0.000326101	0.00606655	-0.00106618	-0.000557246
SNOG_01340	0.00123257	-0.00406453	-0.000370265	-0.00225866	-0.00038216	0.00933299	-0.00364246	0.00456437	-0.00508186	0.00482924	0.00763162	0.00814709	-0.00564493	-0.000929363	-0.00390464	-0.0125257
SNOG_01341	-0.00234117	-0.00128395	0.00221145	-7.23074e-06	-0.00883956	0.00981733	0.00548892	-0.000822784	-0.0129674	0.00164198	-0.00192416	-0.00950205	-0.00187889	0.00106676	-0.00593227	-0.00704861
SNOG_01343	-0.00200518	0.00324971	0.00612624	-0.0121101	-0.00542042	-0.00187485	0.00879299	-0.0035997	0.00202668	0.00237623	-0.00477221	0.00133144	0.000569732	0.000160493	-0.0051749	0.00324069
SNOG_01344	0.000716951	0.00103799	0.00483439	-0.0091982	-0.00154506	0.0067291	-0.00949555	-0.00320587	0.00453555	0.0050335	0.00895636	0.000689265	-0.00712893	-0.00415904	0.000298648	4.87236e-05
SNOG_01345	-0.00344569	0.000122628	-0.00488209	-0.00171732	0.00174601	0.00627411	0.00508189	-0.00560956	-0.00202904	0.00632134	0.00185447	-0.00530633	-0.00551774	0.00134119	0.00633497	0.0112099
SNOG_01346	0.000636931	0.00625372	-0.000647818	-0.00830509	0.00213964	-0.00201665	0.0120146	0.00215306	0.000591263	-0.00673242	-0.000877265	-0.00291717	-0.00359894	-0.00287021	0.00937421	-0.0053764
SNOG_01347	0.00253539	-0.00171788	-0.00386958	0.000508567	-0.00753193	0.00641033	-0.00555047	-0.00315005	0.0078737	0.00641733	2.23841e-05	-0.00268772	-0.0156498	0.000633854	0.00106632	-0.00873686
SNOG_01348	0.00278623	-0.000468492	0.0019271	0.00403818	-0.000672654	0.00319836	-0.00244072	-0.00567917	0.00556991	0.0133901	0.00873782	-0.00373886	-0.0100387	-0.00342255	-0.00393496	0.0111821
SNOG_01349	-0.0039328	-0.00492379	0.00597331	-0.00927556	0.000400343	0.00378155	-0.00416371	-0.00416323	0.00761337	0.00238764	0.00158572	0.0134096	-0.00719095	-0.00539635	-0.000897763	0.0061559
SNOG_01355	-0.00771545	-0.015403	0.0130934	0.0158785	-0.0023738	-0.00764745	0.00115613	-0.00647405	0.00911408	-0.0155681	0.0126226	0.0017382	-0.00171059	0.00227535	-0.00419845	-0.00294225
SNOG_01356	0.00030295	-0.000969408	0.00539405	0.00586262	0.0119021	-0.000882018	-0.00397461	0.0017051	0.0097554	0.00383117	-0.0131796	0.00916964	0.00951256	0.00155158	0.00992644	-0.00217639
SNOG_01357	-0.000916479	0.00767729	0.00642076	-0.00948696	-0.0114683	0.00472401	-0.010057	-0.0103522	-0.0117832	0.0275847	0.0256238	-0.00432097	0.0074428	0.00253795	-0.0294702	-0.0039325
SNOG_01358	-0.0035054	0.000799877	0.0031601	0.0151141	0.00217545	-0.000260849	-0.00987006	-0.00225164	-0.00630865	0.00791685	0.00499616	0.00390182	0.00398191	-0.0053792	-0.013912	0.000733872
SNOG_01362	-0.013828	-0.0204208	-0.0156091	-0.0139185	0.00387558	-0.00156352	0.00392801	-0.00145156	-0.00198615	0.00485788	-8.65395e-05	-0.00643161	-0.00198164	-0.000788548	0.00894779	0.0010779
SNOG_01364	-0.000836159	0.0121227	0.00166292	0.000767517	-0.00496875	0.0114496	-0.0165491	0.000100202	-0.00175857	0.0011039	0.00301195	0.00305042	-0.0143667	-0.0157356	0.00108555	-0.00298165
SNOG_01365	-0.00083351	0.00217204	0.00275538	0.00525999	0.000301346	0.0104381	0.00459226	0.0022774	-0.00608953	-0.00527104	0.00386517	-0.00222706	0.0168162	0.00593907	-0.00113905	0.00608287
SNOG_01366	-0.00807941	0.0340119	0.014396	-0.00667683	-0.014531	0.0142118	-0.0259945	-0.00712878	-0.0092002	-0.00292081	0.00762033	-0.00418429	-0.0131432	-0.0170394	0.0100929	0.00962995
SNOG_01367	-0.00523672	0.0312933	0.0106124	-0.00827882	-0.0115037	0.00963586	-0.0270257	-0.000962022	0.0253506	0.00440629	0.00415548	-0.000888112	-0.000126417	-0.00928136	-0.00469777	-0.00049724
SNOG_01368	-0.00288225	0.0217146	0.012449	-0.00589185	-0.012921	0.0118136	-0.0216924	-0.00833374	-0.000963882	0.000642532	-0.0055687	0.00440518	-0.00913636	-0.0151995	-0.00106881	-0.00147499
SNOG_30093	0.00404501	0.00797842	0.00498381	0.000238804	-0.015701	0.0123984	-0.00790121	-0.00921362	0.00725688	-0.00263706	-0.0143097	-0.00319	0.0180014	0.00854043	0.00063166	0.00292025
SNOG_30094	-7.2351e-05	0.00029334	-0.00113903	0.000565062	-0.00223889	-0.000398624	0.00155168	0.000741857	-0.00117259	0.00584469	-0.00674986	0.00349521	0.00594592	-0.00528619	-0.0114125	0.00245634
SNOG_01376	-0.00179764	-0.00324723	0.0059491	0.0134694	-0.00171432	-0.00510019	-0.00253871	-0.0047618	0.00180081	-0.0119387	-0.0090771	-0.0165179	0.00850542	0.000349396	-0.00850646	0.00629976
SNOG_01377	0.00159363	-0.00191111	-0.00191905	0.00393334	-0.00458461	-0.0202684	-0.014937	0.00250595	-0.0206274	-0.00843603	-0.0195262	-0.000864377	0.000521658	-0.0117828	0.00544242	0.00622482
SNOG_01378	-0.00317778	-0.00507018	0.00962574	-0.00893791	-0.00458202	0.00634985	-0.0092531	-0.0136393	0.00615512	-0.00555203	-0.009738	-0.0112612	0.000158981	0.0131885	0.0189555	-0.0107798
SNOG_01379	-0.0162514	-0.00179672	0.00264304	-0.00685562	-3.77866e-05	-0.00360513	-0.0179841	-0.0134893	0.00360991	-0.00388833	0.00544328	-0.0128829	-0.00147112	0.0169572	0.0101371	0.00217923
SNOG_01380	0.00091996	0.00811275	-0.000559453	0.00299166	-0.00685547	0.00703592	-0.0187369	-0.000926611	-0.00177241	0.0230318	-0.000220584	-0.00221912	0.00573396	-0.006801	0.00334984	-0.00260294
SNOG_01381	0.0102911	-0.00922213	0.0102249	0.00139733	0.00360502	-0.000149966	-0.0185475	-0.00522234	0.00537441	0.00275899	0.00677229	-0.00031204	0.0113052	-0.00491855	-0.00121867	-0.00805794
SNOG_01382	0.00591914	-0.00331142	0.00790029	0.00590714	0.0051909	-0.00357993	-0.00576849	-0.000490288	0.00967538	-0.00298184	-0.00889194	-0.000284965	-0.00249743	-0.0121933	-0.0125121	-0.00185478
SNOG_01384	0.00228823	-0.00175972	0.00107634	-0.00625432	0.00137288	0.00147689	-0.00191918	0.00276751	0.0100483	0.0053104	0.000252555	0.00497017	0.000569012	0.00514873	0.00549505	-0.00538402
SNOG_01385	0.00500318	0.00258491	-0.00228746	0.00175371	0.0070989	-0.00260695	-0.0114458	0.00405114	-0.00512108	-0.00660144	0.00761247	-0.00950819	0.0119707	0.00519492	-0.00618202	-0.00707886
SNOG_01386	0.00132083	-0.000451346	0.00102216	0.0107809	0.00200516	-0.0143789	-0.0016918	0.00270567	-0.00529711	-0.000380346	-0.00542285	-0.00855111	-0.00342471	-0.00763961	-0.00283448	-0.00071212
SNOG_01387	-0.00671999	-0.0132038	0.00311435	-0.013201	0.00993272	0.00692499	-0.00757546	0.0132168	-0.0007324	0.00226282	-0.015418	-0.00590169	-0.0051464	0.0110441	-0.00757791	0.0121296
SNOG_01388	0.00209601	-0.00314391	-0.00268685	-0.0126656	0.00851603	0.00140409	-0.00127727	0.00410678	-0.00167236	0.00192122	-0.00458692	-0.00314548	-0.00567272	0.00220151	0.00185213	0.007335
SNOG_01389	-0.00301665	0.00532256	-0.00167538	0.00277133	-0.00746418	-0.00247573	0.000599423	0.000206342	0.00317962	-0.00736054	-0.00498298	-0.0106851	0.00769267	0.00501241	-0.00885796	-0.00453336
SNOG_01390	0.00104217	-4.5661e-05	0.00147171	0.00753286	0.0089283	-0.00304774	-0.00664968	-0.00235868	0.00538983	-0.000711019	0.016603	-0.0131692	0.0048928	-0.0173893	-0.0173335	0.00549511
SNOG_01392	-0.002776	-0.00205128	-0.00232404	0.0136018	-0.000464539	-0.0027583	-0.00698809	-0.00252179	0.00584305	0.000614142	0.0138786	0.00608135	0.00349951	0.00985359	-0.0279693	-0.0011409
SNOG_01395	-0.00244039	-0.00636974	0.000572982	0.00177311	-0.00152254	0.000713901	0.000620051	0.00314948	-0.00237646	0.000661185	0.00332856	0.00318167	0.000474387	-0.0150188	0.0138997	0.00378159
SNOG_01396	0.000802037	-0.00492702	0.00241699	0.00667843	0.00316245	0.00191784	0.00291554	-0.00332078	-0.0168714	0.00309853	-0.00186158	0.00215671	0.00168362	-0.00718671	-0.0191035	-0.0029745
SNOG_01397	0.00258127	-0.0114182	0.00466909	0.00470878	-0.0014055	-0.0211671	-0.00633849	0.0105699	-0.0106252	0.0119228	-0.0119355	0.00834901	-0.0047688	0.013216	-0.00162335	-0.00660049
SNOG_01399	-0.00814202	-0.0102661	0.00812871	-0.0193455	-0.0165165	-0.0240046	-0.0242417	0.00681407	-0.00455819	-0.013471	-0.026078	0.00179385	0.0133264	-0.0200644	-0.021224	0.00995655
SNOG_01400	0.00836509	-0.00223901	0.00787351	-0.0122814	0.00432288	0.0103307	-0.0041816	0.0116614	-0.00531496	-0.0125884	0.000611044	-0.00116826	0.00629064	-0.000119926	-0.00320155	0.00822327
SNOG_01401	-0.0058741	0.0113827	-0.00479182	-0.00345011	-0.00670501	0.00559995	-0.010504	-0.00574557	-0.000426153	-0.0151953	-0.0124484	-0.00856036	-0.0205848	0.0177588	0.00338362	-0.00537578
SNOG_01402	0.0105356	0.0140862	0.0313436	0.0105916	0.0156834	0.00838744	-0.000863257	-0.0106852	-0.00058934	0.00732213	-0.0119535	-0.00360803	0.0245177	0.0390686	-0.00627092	0.0103766
SNOG_01403	0.00193562	0.00360598	0.00725665	0.00560564	0.00927477	-0.00217454	-0.00614582	-0.00781884	0.0144123	0.00197929	0.00103499	0.0127215	0.00460118	0.0103413	0.00175712	0.00640708
SNOG_30095	0.00315374	0.00630595	0.000318501	-0.000920226	-0.00748786	0.00262314	-0.00358251	-0.00297018	0.00057077	-0.00346517	0.00560843	0.00931598	0.0254663	-0.00248333	0.00029838	-0.00135402
SNOG_01404	-3.87892e-05	-0.0052899	0.0216336	0.00852987	0.00901438	-0.0082613	-0.0100337	-0.00795339	0.0101687	0.0110434	0.00069422	0.00162985	0.00951096	-0.0116144	0.00155546	0.00531337
SNOG_01406	4.09865e-06	-0.0036372	-0.00408997	0.00955136	0.00120738	-0.0135379	-0.00525532	0.000273325	-0.00125543	0.0102108	-0.00593327	-0.00839088	-0.00147141	-0.00468716	-0.00613924	0.00274292
SNOG_01407	0.00259825	0.00554658	0.00314844	0.00200104	-0.00273776	-0.00251559	0.00190286	-0.00131833	-0.00473044	-0.00423749	-0.0100068	-0.00221049	0.00539449	0.00398692	0.00696362	-0.00199586
SNOG_20014	-2.35162e-05	0.00238249	-0.00178298	0.00645316	-0.00211217	-0.00938712	-0.00648031	0.000718737	-0.00844413	-0.0069457	0.00206941	-0.00634417	-0.0043268	0.0102077	-0.00322889	0.00373194
SNOG_01409	0.00570951	0.00812324	0.0091032	0.00881177	0.00773807	0.0140287	0.00579482	-0.00706076	-0.0116996	0.00571507	-0.00856362	-0.00527222	-0.00238293	0.0129907	-0.00821712	0.00347177
SNOG_01410	0.00229975	0.000602793	0.00451532	-0.00151007	-0.00397842	0.00944116	0.00100981	0.00522494	0.0196074	-0.00912239	-0.00825117	-0.00782661	-0.00724653	0.00215178	-0.0143779	-0.00122017
SNOG_01411	0.00417287	0.0129986	0.0202396	0.00525805	-0.000654232	-0.00518758	0.00454308	0.00332719	-0.00312307	0.010897	0.00140061	-0.00378867	-0.0149032	0.00435682	0.00499722	-0.00144866
SNOG_01413	0.000648361	-0.000952975	0.00464815	-0.00468774	-0.00111398	-0.00366743	0.00459422	-0.00230462	-0.0140499	0.00572379	-0.00254853	-0.0158068	-0.00438435	-0.00121128	0.0142172	0.00307129
SNOG_01414	-0.000988238	0.00543034	-0.00470036	0.00878679	0.00288657	-0.0188951	0.0100131	0.00938737	0.00307924	-0.00106699	0.00111091	0.00652364	0.00593719	0.00277958	-0.000252028	0.00278528
SNOG_01415	-0.00134949	0.002944	0.000702399	0.0156476	0.0025649	-0.00325514	0.00186216	-0.00262533	0.0011212	-0.0053201	-0.00422197	0.00046551	0.000406392	-0.00178993	-0.00595031	0.00171257
SNOG_01416	-0.0122156	0.00313557	-0.00266619	0.00857201	0.0057416	-0.00814883	-0.010502	-0.0068758	0.0138731	0.00531297	0.000756573	0.00375031	-0.00905468	-0.00320024	0.00257146	-7.71079e-05
SNOG_01417	0.0014064	-0.00809017	0.013287	-0.00201993	-0.00251319	0.00933266	-0.011914	0.00226861	-0.00110032	0.0121899	-0.00883866	0.00227507	-0.00665574	-0.00457326	-0.0176243	0.00720671
SNOG_01419	0.0079796	-0.0122113	-0.00188447	-1.28192e-06	0.00505973	-0.0111195	-0.00265826	0.0116902	0.0060445	-0.00133252	-0.00464801	0.00388998	-0.00798888	-0.00204664	0.00229845	0.00711025
SNOG_01420	-0.006873	-0.00459196	0.000120989	-0.00871243	-0.00734269	0.00188515	0.00123904	-0.00352669	0.00498126	0.0039154	0.0016983	-0.00750626	-0.00162129	-0.00307633	0.00209113	0.00544294
SNOG_01421	0.00718614	0.00451667	-0.00160514	-0.00385587	0.00113121	-0.00259389	0.000290556	-0.00358021	-0.00130693	-0.00364165	0.00149464	0.00343244	-0.00100349	-0.00112726	-0.0027111	0.00350378
SNOG_01422	0.00109825	-0.00126716	-0.00254402	0.00148386	0.00557733	0.00798658	-0.00552589	-0.00403124	0.0106026	0.0153733	-0.00163457	-0.00982946	0.00460679	-0.0116433	0.0144472	-0.0013596
SNOG_01423	0.00875492	-0.00377148	-0.0179317	0.00767273	0.00796318	-0.00402551	0.00428108	0.0188107	-0.00527144	-0.0178121	-0.0135804	-0.00557378	-0.0149415	-0.00268232	0.00673	0.00611129
SNOG_01424	-0.0261273	0.00846469	0.00144339	-0.0049777	0.00719811	-7.38894e-05	-0.00558213	0.00143732	0.0116437	-0.00328808	-0.0169895	-0.0019545	-0.0135632	0.00745006	0.00470803	0.000571367
SNOG_01425	0.00140514	0.00144954	0.010385	0.0033226	-0.00699922	0.000124502	-0.00398295	0.00714418	-0.00482189	-0.00507918	0.000202623	-0.00274673	-0.0109901	0.0143786	-0.00309715	0.000172181
SNOG_01426	-0.00294067	-0.00351441	0.000919835	-0.0122574	0.00575666	0.00527148	-0.00111012	0.00423762	0.00404534	-0.00785474	-0.0149987	-0.00846769	-0.0100259	-0.00380591	0.00382447	-0.0124409
SNOG_01429	0.0102545	-0.00516216	-0.00136461	0.00337034	0.0240448	0.00382199	0.00307904	-0.0118463	0.0145139	-0.0115633	0.00755485	-0.00747402	-0.0197814	-0.00924862	0.000380515	0.00110502
SNOG_01430	0.000963057	-0.00303941	0.00107823	0.00649304	-0.00386624	-0.00210089	0.000969976	-0.0127058	0.00770681	0.00557562	0.000758949	0.00921253	0.0143311	-0.00638828	-0.0133544	0.006843
SNOG_01432	0.00386069	0.000166109	-0.00028966	0.003122	-0.00543377	0.00158282	-0.00909808	-0.00387805	0.000222624	0.00326647	0.00168011	0.000545241	-0.00627243	-0.00296186	0.00189717	-0.00870161
SNOG_01433	-0.00332444	0.00164008	-0.00355573	0.00928949	-0.00520324	-0.00575428	0.000633923	0.000393349	0.00160536	-0.00500073	0.00494215	0.00124092	-0.000420994	0.00673286	0.00443165	-0.00540961
SNOG_01434	0.000458235	0.00106864	0.0025185	0.00637054	-0.000706029	-0.00358805	-0.000235012	-0.00366003	0.00485202	-0.0127216	0.0099125	-0.00847539	-0.0066605	0.00301636	-0.0352688	-0.00661398
SNOG_01435	0.00108802	0.00324586	0.00539526	0.0050938	0.0157121	-0.0162357	-0.00992779	-0.0032283	-0.00324677	-0.00783397	-0.00103787	0.00224713	-0.00764053	-0.00109696	-0.00161108	-0.00718985
SNOG_01436	0.0197244	0.0185929	0.0168523	0.0111882	-0.0265307	-0.00314778	0.00711596	0.0101555	-0.00505153	-0.0126205	-0.0181864	0.00398119	0.00424936	-0.00268244	0.00500014	0.00294258
SNOG_01437	0.027069	0.0198997	0.0190608	-0.00112578	-0.025668	0.0247872	0.0132554	0.0148835	0.000365757	0.026605	-0.0181489	0.0108263	-0.00503773	0.0137658	0.00876016	0.00177668
SNOG_01438	-0.0151241	0.015723	0.00501778	0.0119279	0.00937282	-0.000775487	0.00212674	-0.00325631	-0.00387452	-0.00835283	-0.00338287	-0.00762283	-0.00356559	-0.00068529	0.00080416	0.000942307
SNOG_01440	0.00178293	0.00501395	0.00113329	-0.0014023	-3.26476e-05	-0.00285943	-0.0069373	0.0095121	0.00242309	-0.00179846	0.00196911	-0.00503864	0.00974976	0.00494072	0.00926049	0.00714451
SNOG_01441	-0.00901911	-0.00668533	0.00661584	-0.00253906	-0.00347982	-0.0128336	0.0042266	-0.00920169	0.00846774	0.00462273	0.0144728	0.0141908	0.0150668	-0.00456401	0.0116218	-0.00368819
SNOG_01442	0.000409384	0.00640354	0.00725412	-0.02033	-0.000456122	-0.000288468	0.0138444	-0.0246174	0.0126362	-0.0099146	-0.00180178	0.013702	0.0204058	-0.00225264	-0.00501024	0.00090756
SNOG_01444	0.00311441	0.00157848	0.00336694	-0.0212727	-0.00248667	0.00237557	0.0106499	-0.00520473	0.000732389	-0.0054694	0.00786603	0.0052978	-0.00118327	-0.00549171	0.00332772	-0.011073
SNOG_30096	0.00249202	0.00119212	-0.00198504	-1.75904e-05	-0.00483913	0.000235561	0.00448562	-0.00713468	0.00100606	-0.00141387	0.0126766	0.0233603	-0.00771684	-0.00658379	-0.004187	0.00605729
SNOG_01445	0.00580702	0.000810915	-0.0041133	0.00327604	0.00476582	0.00105062	0.00749809	0.0029678	0.00703434	-0.00215335	0.0137658	-0.00816995	0.00585954	-0.00369035	0.00914971	-0.000649613
SNOG_01446	-0.00424786	0.00550371	-0.00488407	-0.00753073	0.00401604	-0.00783083	-0.00602103	0.00927997	0.000642621	-0.00681505	0.00208054	0.00268679	-0.00199906	0.000322981	0.0003946	-0.00866827
SNOG_01447	-0.00137892	-0.00963636	0.0066603	0.000865315	0.00198939	0.0128332	-0.00257977	0.00429425	-0.00489103	-0.00485623	0.012311	0.0172885	0.0106822	0.0101788	-0.0204566	0.00704831
SNOG_30097	-0.00708419	0.00568122	0.00257708	-0.00641428	0.00607763	0.00780395	0.0116152	0.0018144	-0.0146811	-0.0106044	0.00769809	0.00388309	0.00324732	0.00934107	0.00652017	0.00666335
SNOG_01448	-0.00447818	0.00135972	-0.00156069	0.00155924	-0.00256585	-0.00342373	-0.0019476	-0.000478572	0.00333839	0.00112115	3.58679e-05	0.00548939	0.00789793	0.0154815	-0.00346549	-0.00371425
SNOG_01449	-0.0182084	0.0105794	-0.0071964	-7.55271e-05	0.0126814	-0.000343601	-0.00777329	0.0127391	0.0231977	-0.00145767	0.00620692	0.00516713	-0.00132529	0.0221656	0.00195602	0.0130417
SNOG_01450	-0.0039121	6.09324e-05	0.0031761	0.0149334	7.65314e-05	0.00199024	-0.0019101	0.00646244	-0.0158277	-0.0201931	-0.00565659	0.0013541	-0.000460104	-0.0075891	0.00463769	-0.000808229
SNOG_01451	0.0121175	0.0192688	0.0326794	0.0123241	0.0278157	-0.0196567	0.0373319	0.0384828	-0.0113114	-0.0118643	0.0313979	0.0314564	0.0032477	0.0219517	0.031303	-0.00786338
SNOG_01452	-0.003593	-0.000707229	-0.000561567	-0.00362679	0.00470237	-0.00273901	0.00261574	0.0100285	-0.000778587	-0.0141857	-5.82202e-05	0.00425196	0.00483136	0.0016981	-0.00476107	-0.00226942
SNOG_01453	-0.00509515	-0.00143122	0.00171576	0.0024641	0.00256579	-0.000938885	-0.00951865	0.0110781	-0.00573548	-0.00967331	-0.00528995	0.005654	0.000220876	0.00550128	0.00983323	-0.000122981
SNOG_01454	-0.00036696	-0.000817296	-0.00333757	-0.00183223	0.0039634	0.00172593	0.00146719	0.00825179	-0.00168957	0.0312459	-0.00597162	0.0127664	-0.00426963	0.0130548	-0.00682024	-0.00443667
SNOG_01455	-0.00223765	-0.00507999	0.00114301	-0.00269945	-7.63161e-05	0.00760387	0.00337905	-0.00710614	-0.00672268	0.0100352	0.00282651	-0.00339348	-0.00289439	0.00921349	0.0157136	-0.00685783
SNOG_01456	-0.00248585	-0.000784169	0.00373349	-0.0078544	-0.00777316	0.0115129	-0.00102129	0.00502181	0.00715156	0.00436415	-0.00125158	-0.00264487	-0.00671066	0.00242735	-0.00427839	0.005284
SNOG_01457	0.00232424	0.00236896	0.000653631	-0.0030507	-0.000382458	0.00457495	-0.00116484	-0.00711147	-0.0057073	0.000107575	-0.00458175	-0.00470047	-0.00395683	0.00218063	-0.00270119	0.0126163
SNOG_01458	0.000398147	0.00111038	-0.00220175	0.0157699	-0.0058129	-0.0100665	-0.0192883	-0.00568913	0.00251464	0.00262427	0.000785317	-0.00316544	0.0125471	0.00269749	-0.00443099	0.00293758
SNOG_01459	0.00124321	0.00100529	0.00196437	0.00557973	0.000462346	0.000628826	0.000256055	-0.00773397	0.0228794	-0.00294409	-0.00789317	-0.00160292	0.0253489	-0.00789869	-0.00491578	-0.000900177
SNOG_01460	0.00278384	0.00702338	-0.000852878	-0.00315616	0.00150929	0.00114155	0.00274175	-0.00286004	0.012291	0.012634	-0.00911778	-0.00418225	0.0208537	0.00749068	0.0113515	-0.00662752
SNOG_30098	0.00594878	0.00715581	-0.00206264	-0.00676857	0.000229584	-0.00635005	-0.00406488	0.00203754	-0.0110874	0.00956749	-0.00490473	0.0122764	0.00490905	0.00481579	0.0188508	0.000789867
SNOG_01461	0.00568531	0.000709299	-0.000393204	-0.00316068	-0.000109747	-0.00173395	0.000328451	-0.00170576	-0.00302131	0.00173597	-0.00487043	0.00305842	-0.00334409	-0.000273906	-0.00128683	0.00355715
SNOG_01463	-0.00115632	0.00116177	-0.000188285	-0.00398989	-0.0102489	-0.00710881	0.00362216	-0.00381486	-0.00148664	0.00884337	0.0200063	-0.00509391	-0.00728345	-0.00728629	-0.00598991	-0.00144082
SNOG_01464	-0.00763238	-0.0105641	0.00124994	0.00696049	-0.00383094	0.00600525	0.0117751	0.00658036	0.00591053	-0.010967	0.00123385	0.0121294	0.00475268	0.0071661	0.00935676	0.00551154
SNOG_01465	-0.0108078	-0.00740638	0.00942154	0.00249822	0.00176978	0.00303379	0.00464804	0.00168655	0.0126264	-0.0143696	-0.00154388	0.00123681	0.0111605	-0.00807775	-0.000752506	-0.00263271
SNOG_01466	-0.00484117	-0.00230648	0.00254809	-0.0232042	0.00756805	-0.00187396	0.0124778	-0.0199471	-0.00437447	-0.013653	-0.00175582	-0.00577081	-0.0108508	-0.0051801	-0.00525526	-0.0125671
SNOG_01467	-0.00576536	-0.00986938	-0.0071643	-0.00246487	0.00672712	0.00904552	-0.00731425	0.00632363	-0.00200619	0.000853225	-0.00620247	-0.0055276	-0.000608286	-0.00846371	0.00243754	0.00365331
SNOG_01468	0.00405033	0.00504678	-0.00135566	-0.00711217	-0.00606915	0.00520355	0.00674165	0.00311794	-0.0111254	0.00645767	-0.00575285	0.00258328	-0.00384684	0.000320368	-0.00088022	-0.00734514
SNOG_01469	-0.00860566	-0.00169525	-0.000507313	-0.0098025	0.0145076	-0.00489162	0.00433369	0.00863183	-0.0068674	0.000702446	-0.0046053	0.00357721	-4.20379e-05	-0.00308918	0.00229081	0.0069455
SNOG_01470	-0.00488284	0.00833151	0.00348489	-0.00475378	0.0140436	-0.00928405	0.0238708	-0.00656738	0.00203953	0.00800088	-0.000405537	-0.0263348	0.00300248	0.00604201	0.0021916	0.0115432
SNOG_01471	-0.00549237	-0.0148241	-0.00494349	-0.0114431	0.0127521	1.94275e-05	0.00403714	0.00134454	0.000974432	0.00520995	0.00172738	-0.00534929	-0.0145107	-0.00388887	0.00379456	0.00344655
SNOG_01472	0.00263573	0.000113929	-0.0077807	0.00708042	-0.010364	-0.0102005	0.00270806	-0.00610339	-0.00235597	-0.0060576	-0.00268054	-0.000197541	-0.00612872	0.0053611	0.000683057	0.012411
SNOG_01473	0.000112018	0.00857095	0.00567914	-0.00621855	-0.0120046	-0.00868442	0.0133469	-0.00109219	0.00275122	-0.00344238	-0.00228112	0.000278671	-0.0110047	-0.00722659	0.00462798	0.0147063
SNOG_01474	-0.000805972	0.00528895	-0.00111473	-0.00222896	-0.00203879	-0.00620199	0.00974373	-0.00400632	0.00309516	-0.00091859	0.00217691	0.00236358	-0.00289186	-0.0015097	-0.00356109	-0.0020191
SNOG_30099	-0.00295818	-0.00433495	0.0071005	-0.00175848	0.00163305	-0.00470611	-0.000909017	-0.00147493	-0.00215484	-0.00832915	0.0119006	-0.0091134	-0.0103843	0.0145311	0.00587854	-0.00583999
SNOG_01477	-0.0121901	0.00100791	0.0181717	-0.0183599	0.00507866	-0.0197864	0.0462816	-0.0180302	0.0131565	0.0024492	0.00507149	-0.0438355	-0.0170267	0.00435891	-0.00728712	0.00122803
SNOG_01478	0.00718942	0.000912037	-0.00295077	0.00271483	0.011552	-0.00769264	0.00290005	0.00394961	0.0055492	0.00248099	-0.0172986	0.00671421	0.00389271	0.00451576	-0.00019187	0.0012998
SNOG_01479	-0.00637503	0.000167792	-0.000367411	-0.0317525	0.000449153	-0.0125785	-0.00146606	0.00895911	-0.00214193	-0.0186214	-0.00296888	-0.00121721	0.00462928	0.00229509	0.00504049	-0.0112725
SNOG_01480	-0.000455746	-0.00150974	-0.000269665	-0.00322488	-0.00509163	0.0101964	0.00452751	-0.00133162	0.0025936	0.0136792	-0.00457151	-0.00199001	0.00140399	-0.00418679	-0.000260896	0.00817082
SNOG_01481	-0.00275137	0.00144687	0.00359479	-0.010104	-0.00269327	0.00327833	0.00410599	0.00601995	0.00516991	-0.00312891	-0.00669135	-0.00110296	-0.00550709	-0.00123879	0.00478918	-0.0036866
SNOG_01482	-3.32993e-05	0.000229209	0.00126917	0.00274056	0.00183234	-0.00980572	0.00668168	0.000778461	-0.00756602	-0.0126175	-0.00195186	0.00414608	0.00220864	-0.000719513	0.00151697	0.00417009
SNOG_01483	-0.00509706	-0.00353086	0.00159961	0.00540252	-0.00826138	-0.000308221	0.00511889	0.0115867	-0.00900382	-0.00104573	-0.00111476	0.00747143	-0.00419569	0.00794251	-0.00420303	4.74427e-05
SNOG_01484	-0.00569789	-0.00330342	0.00186133	0.00592512	-0.0033832	-0.00573479	0.00613382	-0.00892048	-0.00100342	0.00794486	0.0132156	-0.0119757	0.0199457	0.00468751	0.00209842	-0.000832461
SNOG_01486	-0.000353894	0.000770759	-0.000563664	0.000533718	-0.000152087	3.91224e-06	-0.00068755	4.514e-05	-0.00111649	0.00557144	0.0128786	-0.000747041	-0.00329753	0.00260544	-0.00187097	-0.00253584
SNOG_01487	-0.0114158	-0.00876559	0.00403332	-0.0088631	-0.00543859	0.00675666	0.00699796	-0.000760454	0.00143761	0.00529491	0.0029995	-0.00117037	0.00692633	-0.00074545	0.00425674	-0.0122664
SNOG_01488	0.00119704	-0.000118899	-0.00380423	-0.00481273	0.0013435	0.00595647	-0.00543959	0.00218371	0.00220113	0.00400324	0.00788332	-0.00341565	0.00434696	-0.000397561	0.0011179	0.014386
SNOG_01489	-0.0386767	0.0122225	-0.00859509	0.0103207	0.00796663	-0.0020432	-0.0127587	-0.00814518	0.00377364	0.00881196	-0.00180056	0.0095025	-0.00530693	-0.00948515	-0.0103882	0.00651787
SNOG_01491	0.00721342	0.00226802	-0.00300001	3.139e-06	0.00116089	-0.000646843	-0.000664899	-0.00130883	-0.00256059	0.0011615	-0.00820396	0.00962109	-0.0034046	0.00253119	0.00128804	-0.00564289
SNOG_01492	0.00376032	-0.00177669	0.00647415	0.00560626	0.00357938	-0.00554295	0.00414186	-0.00986614	-0.0100602	0.00314251	0.00765016	-0.00203185	0.00232209	0.00865596	-0.0215093	-0.00524612
SNOG_01493	0.00589977	0.00298708	-0.00857143	0.00781936	-0.00951948	0.000980212	0.00265732	-0.00177955	-0.00310788	0.00372017	-0.00125141	0.00573369	-0.00201108	-0.00328554	0.00471338	-0.00551143
SNOG_01494	0.0128683	0.00284387	-0.00289092	-0.00564458	-0.00193142	0.00263556	-0.00419227	0.00568615	0.00429261	0.00905952	-0.00025494	-0.00825787	-0.00334457	-0.0046159	-0.000908467	0.00533338
SNOG_01495	0.00141201	0.00173141	-0.00220665	0.00976603	-0.00108325	0.00341559	0.000216836	0.00550643	0.0109866	0.0164717	-0.00298876	0.0060121	0.00541852	0.00598817	-0.00902068	-0.00270819
SNOG_01496	0.00632612	-0.00140547	-0.005295	0.0150813	-0.00983678	0.0152315	0.000837019	0.00175758	-0.0032694	0.00319524	0.00203941	-0.00155151	-0.014863	0.00303255	0.00235319	-0.00140405
SNOG_01497	-0.00603601	-0.00389164	0.00190805	-0.0138704	0.00405061	0.000378647	-0.000342413	-0.00617726	0.00393348	0.00289813	0.00784463	0.000631679	-0.00157163	-0.00810398	0.00743996	-0.0107214
SNOG_01498	0.000774204	-0.000518532	0.00427332	-0.0244584	0.0068791	0.0100794	0.0223255	-0.0113813	0.00354708	-0.00788678	0.00914047	0.0144795	0.0126957	0.00743842	0.0027864	0.00236098
SNOG_01499	-0.00227784	-0.000971827	-0.0018846	-0.0329325	0.0039321	0.00975856	0.0264499	-0.0219154	-0.0165578	-0.00980296	0.0119886	0.0045187	0.00453497	-0.00771499	-0.00730633	-0.00696951
SNOG_01500	0.00042781	-0.00165539	-0.000368098	0.00975434	0.00175185	-0.00298425	0.00304684	-0.00190547	-0.0159681	-0.00927358	-0.0116152	0.0103127	-0.00780233	0.0113878	-0.00505231	0.0015798
SNOG_01501	0.00128749	-0.00522811	0.0144098	0.00119852	0.0101822	-0.014632	0.00174324	0.00633097	-0.00155165	-0.00280903	-0.0090966	-0.00316286	-0.019959	0.00847769	0.00191983	0.00528554
SNOG_01502	0.000321148	0.00482877	-0.00129401	0.0037994	-0.00224902	0.00287098	0.00267508	0.00276307	-0.0128072	-0.00813493	0.00214905	-0.00208709	0.00347618	0.00673756	0.00604996	-0.00293348
SNOG_01503	-0.00109513	0.000634618	0.000802308	-0.00772298	-0.00221338	0.0123774	0.0117847	0.00272011	-0.0197224	0.00981682	0.0107613	0.0108729	-0.00363564	-0.00847689	0.011294	0.00280109
SNOG_01504	-0.0013986	-0.00176358	-0.00866514	0.00405132	-0.00712256	-0.00499111	0.0015144	-0.00867204	0.00222013	0.0085872	0.00476833	0.00257098	-0.00677719	-0.00400025	-0.002271	0.00922985
SNOG_01505	0.00108003	-0.00584057	0.00461925	0.00168555	0.00945559	0.0103909	0.00139161	-0.00164785	0.000138254	-0.00317045	0.000918137	0.000281514	-0.00555137	-0.00608547	0.000389462	0.00195956
SNOG_01507	0.00604189	-0.0147677	0.0106848	0.00290193	0.0128485	0.0240592	0.00841378	-0.032474	0.00690011	-0.000211509	-0.00560484	0.00357772	-0.0154005	-0.000712877	-0.00688382	-0.00389714
SNOG_01509	0.000341061	-0.00233039	0.00938716	0.0104975	0.0115381	-0.0183146	0.00442432	-0.00345569	-0.00202249	-0.00603538	0.00351542	-0.00251352	0.00565723	-0.000217991	0.0141055	0.00455824
SNOG_01510	0.000826602	0.00014304	0.00343357	-0.00595028	-0.000567178	0.0041038	0.00500123	0.00529414	-0.00514909	0.00182518	0.00145285	0.0176315	-0.00115998	-0.00104259	-0.0108879	0.0014809
SNOG_01511	-0.00238174	-0.00520304	0.00263323	0.00131064	-0.00611733	-0.0166801	-0.00270909	-0.0020594	-0.00963675	-0.00776844	-0.00766904	-0.0133783	0.0135023	0.00170654	-0.00907456	0.00517514
SNOG_01512	0.000278441	-0.00654627	-0.0138202	-0.00229838	-0.0136409	0.00270898	-0.00333885	0.00465349	0.00157724	0.0047276	-0.00217135	-0.00670643	-0.00118061	-0.00336684	0.00710012	0.0036379
SNOG_01513	0.00438159	0.00171436	-0.00383002	-0.00557439	-0.000787597	0.00176794	-0.00235168	0.0044999	-0.000809881	-0.000926369	-0.000558856	0.00179304	-0.00581952	-0.00133407	0.00103585	-0.00539777
SNOG_01515	-0.00235153	-0.00304544	0.00200881	-0.00200803	-0.00192429	0.00729056	-0.0049524	0.00419895	-0.000633511	0.00638338	0.00593267	0.00329392	-0.00190738	-1.22775e-05	0.00184764	0.0109912
SNOG_01517	-0.0137667	-0.0122354	0.0056549	-0.0263181	0.00682078	-0.0044564	-0.00155329	0.00390233	-0.0146378	-0.0284049	-0.0223363	0.00795113	-0.0128461	0.00810593	0.00909763	-0.000798553
SNOG_01519	-0.00500582	-0.0250428	-0.00674501	0.0165871	0.0165069	0.00454763	0.00153235	0.0081792	0.00335834	5.6818e-05	0.00779046	0.00697408	0.00338798	-0.0161404	-0.0114175	0.000400007
SNOG_01520	-0.0018732	0.000830107	-0.00491545	0.00393699	-0.000862907	-0.0106115	-0.00572118	0.00542534	-0.0033325	-0.00165705	0.00605718	0.00325199	-0.00474058	-0.000628827	0.00137392	0.0054865
SNOG_01521	-0.00406306	0.00894116	0.00402795	0.00941458	0.00485787	-0.000697479	0.0151539	-0.00775872	-0.00553251	-0.0126881	-0.00309794	-0.011788	-0.00178071	0.00282076	0.00600617	-0.00495782
SNOG_01522	-0.00065224	0.00290942	0.0102301	-0.00489938	-0.0033786	-0.00960279	-0.00668983	-0.00285107	-0.00855157	-0.0121242	-0.0157733	0.003984	-0.0023683	-0.00705578	0.0051751	0.000198767
SNOG_01523	-0.00183003	-0.000575612	0.000547084	-0.00420253	-0.00458933	0.0133417	-0.00909349	0.00966792	-0.00352038	-0.00333847	0.00753991	-0.00626748	-0.00089784	-0.00876124	0.00269957	0.0106564
SNOG_30100	-0.00429366	-0.00186879	0.00247429	-0.00653064	0.00488039	0.0127855	-0.00292003	0.0038628	0.0136234	-0.000455292	0.00996607	-0.00707418	-0.0111425	0.00511526	0.00350965	-0.00343529
SNOG_01524	0.00734545	-0.012045	-0.00684836	0.0100153	0.0245659	-0.0102888	0.00372902	0.000492824	0.00881447	0.0183264	-0.0219184	-0.0032711	0.0132636	-0.0011539	0.00343841	0.00587367
SNOG_01525	-0.00658251	-0.00337813	0.00467927	-0.00513342	-0.0105964	0.000339012	0.00446249	-0.00487164	0.00501185	0.00324504	0.00242696	0.00281825	0.00537635	-0.00457098	-0.0095948	0.00952983
SNOG_01526	-0.00700182	-0.00538653	0.00384507	-0.00668167	-0.0121611	0.00937816	-0.00455388	-0.000772893	0.000519744	0.00528543	0.00562518	-0.00593773	0.00273283	-0.00565542	0.0109703	0.00693005
SNOG_01527	-0.000355681	-0.00465242	0.0055238	-0.0031105	-0.00660319	-0.00328304	-0.000297912	-0.000318072	-0.0229509	-0.00529357	-0.00137248	0.00289115	0.0077061	0.0224171	-0.00471689	0.00379315
SNOG_01528	0.000504486	-0.00216345	0.00508543	0.00277688	-0.000455206	0.00364348	0.00224659	-0.00502263	-0.0160408	-0.00326384	-0.00876662	-0.0127671	-0.00738508	0.0160234	-0.0235645	-0.00552348
SNOG_01531	-0.00767956	0.000818336	0.00649633	0.00697674	0.00206317	-0.00106909	-0.000569883	-0.0052875	-0.00261807	-0.00703479	-0.00557553	0.0157656	0.00146302	0.0112519	0.0174269	-0.00341051
SNOG_01532	0.000303471	0.004668	0.00129748	0.00369239	-0.011028	6.37789e-05	0.0081015	-0.00675978	0.0024044	-0.00232746	-0.00308892	0.00119386	-0.00820151	0.00421764	0.0026605	0.00093739
SNOG_01534	-0.00446981	0.000130484	0.00648671	-0.0106571	0.00954147	-0.000170937	0.00290945	-0.00153312	-0.00733685	-0.00268603	-0.00460612	0.0107384	0.00630224	0.000852921	0.00192778	0.000349381
SNOG_01547	-0.0054521	-0.0108419	0.00253343	0.00722945	0.000383766	0.0210901	0.0011469	-0.0109195	-0.00372673	0.00375047	-0.00536649	-0.00351909	-0.00670226	0.000221257	-0.000814819	-0.00366995
SNOG_01549	-0.00135682	-0.00226484	0.00612895	0.000508141	-0.003443	0.020233	0.00691339	0.0030467	0.00408905	-0.00748582	-0.00908372	-0.00564008	-0.00711585	-0.00820125	0.00351375	-6.17596e-05
SNOG_01551	0.00302471	-0.00661247	-0.00170539	0.00375124	0.00454113	0.015942	-0.00030328	0.00253244	0.00988008	-0.010613	-0.0113656	-0.00705031	0.00212909	-0.00095109	-0.000599744	0.00573405
SNOG_01552	0.00818124	-0.0168824	-0.0235309	0.00568592	-0.0297582	-0.00332633	0.0180627	0.0298598	-0.0080259	0.0104271	-0.00273818	0.00676622	-0.0155373	-0.00922234	0.00353185	0.00488208
SNOG_01553	0.00331134	0.000743363	-0.00609202	0.00317366	-0.000338378	-0.00773005	-0.00141345	-0.00289792	0.00577647	-0.0101624	-0.000101859	0.00954943	0.00368506	0.000364941	0.00298581	-2.67009e-05
SNOG_01554	-0.0181133	0.00209427	0.00294364	0.00692992	0.00188049	0.0137089	-0.00250231	0.00489575	-0.00190307	0.00201532	0.003237	-0.00850909	0.0149585	6.9811e-05	-0.000680627	0.0028567
SNOG_30101	-0.000329892	0.000959167	-0.00265352	-1.53412e-06	-0.00453401	0.000635626	0.00301485	0.00233636	-0.00128563	0.00482583	0.0105622	-0.00156536	-0.0163967	0.00581155	-0.00143652	0.00642728
SNOG_01555	-0.0316469	0.0120205	0.000305575	-0.00126443	0.00575028	0.00323491	-0.00315774	-0.00463328	-0.00220521	-0.00348749	0.00504519	0.000160467	0.00221846	-0.00114836	-0.00481863	0.0102778
SNOG_01558	-0.0145145	-0.00173446	-0.00225646	-0.00792507	0.0053023	-0.003898	0.0181065	-0.00273548	-0.0137638	0.00171121	-0.00318769	0.00677785	-0.00536815	-0.000295127	0.00105802	0.000663957
SNOG_01559	-0.0177768	0.01704	-0.00769989	0.00164912	0.0101287	0.0108516	0.00809824	0.00120822	0.0215692	0.00280229	-0.021799	0.00580448	-0.0192727	0.0111145	-0.0099715	-0.00490582
SNOG_01560	-0.0281683	0.0169599	-0.00815088	0.00247451	0.0148181	0.0152031	0.0187564	-0.00883402	0.0283736	0.00650995	-0.014852	0.0130667	-0.0235358	0.00890102	-0.0083507	0.00113415
SNOG_01562	-0.00672986	-0.00580511	0.00206186	0.00518253	0.00402581	-0.000778826	0.00128163	-0.00137645	-0.0013533	-0.00261927	-0.000823189	-0.00495161	0.000808438	0.0116598	0.00800695	0.00610199
SNOG_01564	-0.0107433	-0.0171147	0.0127617	-0.0120656	0.018123	0.000621702	-0.00258381	0.00235761	0.0134269	-0.0129635	-0.0155978	-0.0167484	-0.00436158	0.000180792	-0.0106465	0.000133974
SNOG_01565	0.013004	-0.00798975	0.0128364	-0.039354	0.0336384	0.0160756	-0.00294793	-0.0011185	0.00659705	-0.0115093	-0.0118303	0.00307411	0.00765349	0.0191045	0.0191054	0.0102735
SNOG_01566	-0.000939429	0.00455902	0.00429115	-0.0120075	0.0196954	-0.00641042	0.0152143	-0.00108535	-0.00290239	0.00259184	-0.000351113	-0.00645111	0.00664245	0.00422954	0.00059537	-0.0122685
SNOG_01567	0.00653457	0.00328682	-0.0036316	0.00121258	-0.000604067	-0.00368545	0.00273052	-0.00251338	-0.00304271	0.00304246	-0.00439365	0.00920496	-0.00193582	0.00235162	-0.001812	-0.0145895
SNOG_01568	0.00574438	0.000904507	-0.0122373	0.00244982	-0.00781602	0.00187435	0.0121406	0.00545973	-0.00313733	0.0142767	-0.00125918	-0.00331238	0.00585208	-0.00429133	0.00052346	0.000832121
SNOG_01569	-0.00271824	-0.0323482	-0.00240834	-0.00352368	0.00981061	0.00848084	0.0103072	0.00309854	0.0140978	0.0179304	-0.0119963	0.00379888	-0.00190041	-0.00268749	0.0209775	-0.0046215
SNOG_01570	-0.00536504	-0.0220245	0.0116146	0.0165229	0.0027948	0.0111122	0.0102835	0.00155154	0.00789485	0.00588234	-0.00260259	0.00256162	-0.00252146	-0.00661782	-0.0303496	0.00748524
SNOG_01572	0.00925348	-0.00829738	-0.00816844	0.00966761	-0.0132091	-0.00699644	0.00100396	0.0068263	7.97594e-05	0.000484537	0.00540859	-0.0097294	-0.00752486	-0.00129078	0.000908501	0.0011953
SNOG_01573	0.0020433	0.002206	0.00241759	-0.011409	0.0138292	0.00329564	-0.00884592	-0.00264577	-0.0108924	-0.000377107	0.00385595	-0.00544893	-0.00568034	0.00439362	-0.0170862	-0.0110832
SNOG_01574	-0.00824782	0.00025935	0.0112563	-0.0259737	-0.00526538	0.000714145	0.0123088	-0.0250997	0.00171023	-0.00358029	-0.000121074	0.00432855	-0.00428261	-0.00391961	-0.00125752	0.00334303
SNOG_01575	-0.00483568	-0.00133276	0.00228339	-0.0153103	-0.00230174	0.0045732	-0.00124932	0.00133145	-0.00277833	-0.00583923	-0.00794787	0.00395118	-0.00750415	0.00518273	0.0053612	-0.00197108
SNOG_01576	-0.0098004	-0.00581086	-0.00465535	-0.0110165	0.00289801	-0.00384265	-0.001408	0.00347326	-0.0214255	0.000163023	-0.000300892	-0.00158768	0.00148763	0.000293699	0.00430582	0.000895207
SNOG_01577	-0.00137579	0.000336074	-0.00353582	0.00201188	-0.000343014	0.00330404	-0.00320179	0.0111278	-0.0182279	-0.0115647	0.0079221	0.00458899	0.00870796	-0.00224185	-0.0111515	0.00216946
SNOG_01578	-0.0106835	-0.000231121	0.00548307	-0.00269421	0.00500235	0.00441268	0.00158644	-0.000759342	-0.00145371	0.00328638	0.00381594	-0.000461251	-0.00584925	-0.00705013	0.0131775	-0.00507947
SNOG_01579	-0.00989389	0.019211	-0.0149338	0.00197796	-0.00068172	0.00161168	-0.00204914	0.00345932	-0.0198846	0.0253943	0.0183237	0.023955	0.0330793	-0.0159561	-0.013854	-0.00380231
SNOG_01580	-0.00297743	-0.00177697	0.0128703	-0.00573182	0.00625768	0.00551658	-0.0169021	-0.000643392	-0.00495575	-0.0189574	0.0101238	0.0270428	0.00646313	-0.00548641	0.0144601	0.00957155
SNOG_01583	-0.00390416	-0.0036593	-0.000639471	-0.0010029	-0.00143887	0.00753767	0.00313684	0.00833699	0.0087543	-0.000126695	-0.00787876	-0.00355665	-0.00324253	0.00394182	-0.0227662	-0.00284769
SNOG_01584	0.00202893	-0.00682597	0.014559	-0.00809927	-0.00406882	-0.0221723	-0.00303662	0.0151431	0.015524	0.0127846	0.0200976	0.0132414	0.0127326	0.0122834	0.000868863	0.00495096
SNOG_01585	-0.00346869	0.00361177	0.00285288	0.0119199	0.00368836	-0.00459895	0.00743892	-0.00445493	-0.0130107	0.00883733	0.0147328	0.0055667	-0.000504626	0.00916205	0.0108856	0.00119217
SNOG_01588	-0.0111594	0.0165736	0.00745308	0.0055034	-0.00622265	0.0116011	-0.0016643	-0.0163364	0.00493446	0.00187716	0.000930293	-0.000498458	-0.0149379	0.00295171	0.00674702	-0.00513102
SNOG_01590	0.00819303	-0.00207609	0.00506897	-0.000650158	-0.0052477	-0.0174475	0.0122282	0.0225314	0.000697217	0.00936403	0.00526832	0.0113504	-0.0259147	-0.00831673	-0.00205682	0.00253688
SNOG_30102	0.00117879	0.00210988	0.00922358	0.00413088	0.00256617	-0.00864287	-0.00705983	0.00392279	0.0137717	-0.00427615	-0.00453612	-0.018209	0.00160627	0.00748565	0.0085161	0.00474937
SNOG_01591	0.00308679	0.00358315	0.00102806	0.00205086	-0.00750743	-0.000294639	0.00805506	-0.00388016	0.00460706	0.00943715	0.00895064	-0.0064597	0.00859106	0.00750902	-0.000154197	-0.0124626
SNOG_01593	0.0096312	0.000597758	-0.0044208	-0.00634723	-0.00472804	-0.010426	0.0252414	-0.00431695	0.00760149	-0.00204457	0.011922	-0.000228878	-0.00528791	-0.00911048	-0.000249382	-0.00558632
SNOG_30103	0.00301755	0.00432329	0.00160158	-0.00538183	0.00241005	-0.00759593	0.0108764	0.00607622	-0.00419077	0.00224663	0.000692245	0.00143632	0.000639218	-0.00467679	-0.0149308	-0.00461316
SNOG_01594	0.00450771	0.0111075	0.00621656	-0.0081072	0.00148472	-0.00211588	0.0131764	0.00346513	0.00307492	0.00699338	-9.57718e-05	-0.0254511	1.93722e-05	-0.00791347	-0.00327619	-0.00869429
SNOG_01595	0.00496825	0.00326829	-0.00480524	0.00474451	0.00354233	-0.000629193	0.00234931	0.00229383	-0.0025978	-0.00994545	0.00387042	-0.00316196	0.00030433	0.00678106	0.00563453	0.00367174
SNOG_01596	0.0079382	0.0110785	0.0135097	-0.0141095	-0.0101006	0.00119554	0.00227712	0.000325826	-0.000373887	0.00454927	-0.00426498	0.00341904	-0.000643551	-0.00300564	-0.0122395	-0.00253735
SNOG_01597	0.0113085	-0.00913558	0.00406474	0.0189602	-0.0160101	0.0100497	-0.0224469	-0.00680509	-0.00992464	0.0175226	0.00432702	-0.00763958	-0.0087338	-0.0126912	-0.0162383	0.000465777
SNOG_01598	0.00973626	0.0023604	-0.0119519	0.0039759	0.00639108	0.00944208	-0.0226777	0.00773929	-0.00175554	0.0125236	-0.0143837	-0.00285848	0.00744299	0.00300074	-0.00558053	0.00651978
SNOG_30104	0.0221669	-0.00212805	-0.0114477	0.00565229	-0.000231244	0.0114748	-0.0478149	0.0301634	-0.00300974	0.00416701	0.0130983	-0.016459	0.0216253	0.00326517	-0.00548529	0.00323214
SNOG_01600	-0.0104468	-0.00569119	0.00974517	0.0172483	-0.00299755	0.00952336	0.0116071	-0.0104914	-0.0140737	-0.0240302	-0.0220698	-0.0134525	-0.0102967	0.0272295	0.00089537	0.00574347
SNOG_01601	0.00639351	0.00300283	-0.00117504	-0.0032282	-0.00542459	0.0105277	-0.0068162	0.00799919	-0.00476432	0.0188789	0.000804374	-0.00583558	0.00210787	-0.0144985	0.00401615	0.00643243
SNOG_30105	0.00830688	0.00229378	-0.00137989	-0.00390031	-0.00705225	0.0121563	-0.00684613	0.013515	-0.00448309	0.0074613	0.00493011	-0.00197173	-0.000692345	0.00182739	-0.00950938	0.00177409
SNOG_01603	-0.0112042	-0.00391999	0.00673164	-0.00501131	0.00645446	0.000253796	0.0176495	-0.0124501	-0.0116984	-0.00946942	-0.0168355	0.00349477	0.000527347	0.0223533	0.00511528	0.00423363
SNOG_01604	-0.00159924	-0.00228648	-0.0263188	0.00153512	-0.0150938	-0.0105187	0.0124473	-0.00857626	-0.0164625	0.0173242	0.00898061	0.00186509	-0.0118618	-0.00762555	0.005314	-0.00592553
SNOG_01606	0.00882145	0.0041956	0.0151428	0.00161289	-0.00324654	0.0015002	0.0132621	0.0272771	0.00885644	0.00847832	-0.0217277	0.00507078	0.0105894	-0.0123347	-0.00177105	0.0108351
SNOG_01607	-0.0147626	-0.000100443	0.00524711	0.0210097	0.00144061	0.000582626	-0.00282936	-0.00483519	-0.00228395	-3.37859e-05	0.000804033	0.0102355	0.00946758	-0.0114313	-0.00565785	-0.00252915
SNOG_01609	-0.0281424	-0.00614298	0.0265743	0.00537549	-0.0153711	0.0135037	-0.00504239	-0.00258252	-0.00747716	0.0131743	-0.00677749	-0.0101242	0.00653958	0.0111734	0.00574268	0.00122903
SNOG_01610	-0.0184832	-0.0100561	0.00838725	-0.0283238	0.00394507	-0.0181646	0.0028163	-0.000187506	-0.0168826	-0.00327558	-0.000972664	0.00489163	0.0163796	-0.00553356	0.00655351	0.00973705
SNOG_01611	-0.00427163	-0.00197751	-0.00437187	0.00369645	0.00131778	-0.000155501	0.00451504	0.000803329	0.000740099	-0.00340751	-0.00373606	-0.000430495	-0.00312023	0.00130009	0.000222699	-0.00905696
SNOG_01612	0.00626196	0.00220592	0.000580768	-0.000175892	-0.00392027	0.00222215	0.0024217	-0.00648903	-0.0029836	0.00626333	-0.00711795	-0.00694181	-0.000420126	0.00117206	-0.000720585	-0.00179044
SNOG_01613	0.00740752	0.00493034	0.00604437	-0.011679	0.00818676	-0.0009122	0.00717744	-0.00155953	0.013546	0.0226105	0.00858109	-0.0197141	0.00967136	-0.0067601	0.0188771	0.00704789
SNOG_01614	0.0117976	-0.0110203	0.0252805	-0.0183597	0.012045	-0.000580518	0.00868286	-0.015289	0.0119397	0.00406192	-0.0340763	-0.0178644	-0.0112692	0.0131854	-0.00322425	0.00322967
SNOG_01615	0.00309734	0.00211044	0.000803154	0.0162474	0.00539652	-0.00348454	0.00421456	-0.0110369	-0.00528297	-0.0205299	0.0160292	0.00204484	0.00250564	-0.0169211	-0.00627508	-0.00264437
SNOG_01617	-0.00287309	-0.00404079	-0.000246602	0.00477151	0.00637568	-6.07241e-05	0.00197089	0.00452179	-0.000121183	-0.00181748	0.000660725	0.00130072	-0.00795135	-0.00257107	0.007502	-0.00327094
SNOG_01618	-0.00534556	-0.00978416	1.26834e-05	-0.000618356	-0.000232746	0.00381895	0.00320625	-0.00164289	-0.00119008	0.00904329	-0.00290163	-0.00379057	-0.00730293	-0.00412957	0.00946079	0.0110326
SNOG_01620	0.0016441	0.00187867	-0.0011169	0.00215741	-0.001365	0.000336832	8.56715e-05	-0.00168919	0.000435316	-0.00307446	-0.00747229	0.00789848	-0.00248781	0.0020541	-0.00145899	0.00881762
SNOG_01621	-0.00321139	0.000483274	-0.00035094	0.00370734	-0.00555827	0.00481705	0.00574202	-0.00578816	-0.0127749	-0.00417069	0.00500171	-0.00890938	0.00372525	-0.0053534	-0.00065612	-0.00967912
SNOG_01622	-0.00662545	-0.00852468	-0.00362351	-0.00367195	0.013341	0.00641254	0.000151005	0.00114341	-0.00168803	0.00728274	-0.00202993	0.00241347	0.00380281	-0.0047386	0.00620672	0.00211407
SNOG_01623	0.00115069	-0.000917553	-0.00236379	-0.00597128	0.000153946	0.00504049	-0.000350237	0.000409459	0.00464307	0.00753855	0.00712328	0.0081562	0.000437483	0.00273104	-0.00799865	0.00541304
SNOG_01624	-0.0018974	-0.0051838	0.000850405	0.00335654	0.0023503	0.0108656	-0.00810367	0.00523469	-0.000355729	-0.0044576	-0.00587995	-0.00193266	-0.0131067	-0.00721955	-0.0112488	0.00123498
SNOG_01626	0.00498134	0.00594267	0.000639816	0.00110217	-0.0144802	0.00788588	-0.0138628	0.00347773	-0.00209568	-0.00232161	-0.00708077	-0.00370259	-0.00534938	0.0031446	-0.00527063	0.00691353
SNOG_01629	0.00784902	0.00875065	0.00537807	0.00610401	-0.00129712	0.00608224	-0.00396828	0.000413692	0.00119623	-0.00184202	4.60357e-06	-0.00881437	-0.00733039	-0.0146143	-0.000990224	0.00538806
SNOG_01630	0.00391565	0.0014951	-0.00861537	-0.00274218	0.00308939	0.00458484	0.00161645	0.00403237	0.0162027	0.00491568	-0.00201449	-0.00519187	0.00596028	-0.00372557	-0.000657393	-0.00526149
SNOG_01631	0.00260517	0.00316577	-0.000572328	-0.0048508	0.00333403	0.0115008	0.00414566	0.00793611	0.0056781	-0.000906077	0.0105778	0.00565006	-0.00242832	-0.00132284	-0.0044207	0.00631902
SNOG_01632	-0.00680163	-0.00333966	-0.00409232	0.00748789	0.00410255	0.0139628	0.00363312	0.00386678	-0.00492275	0.00386862	0.0102319	0.0107788	-0.00281594	-0.00700368	0.00460374	0.00203878
SNOG_01633	0.00807502	0.00932041	0.00157206	0.00166898	-0.000986252	0.00235311	0.000101001	-0.00630333	0.0124558	0.00458961	-0.0158328	-0.00112985	-0.00759568	0.00525492	0.00325974	0.0110293
SNOG_01634	0.00441438	0.00445299	-0.000221948	0.00687412	0.00919372	0.00270943	0.0023841	0.00523616	0.00529143	-0.00585037	-0.0065727	-0.0085642	0.00277304	0.00462038	-0.00510203	0.0109911
SNOG_01635	0.00032622	-0.0032604	-0.00160544	0.00192502	-0.00206754	-0.0139928	-0.00267695	0.00886895	0.00341787	0.00231698	0.00971716	0.000577023	-0.0041337	0.00414477	0.0113769	0.00367178
SNOG_01638	0.00752792	0.00192767	-0.00943814	-0.000411915	0.00028302	0.00344343	0.00263594	0.00874126	0.00286505	-0.00871527	-0.00675758	-0.00489108	0.0152472	-0.00118461	-0.00621229	0.00689602
SNOG_01642	0.000592472	0.00246759	-0.0161739	-0.00374771	0.00915072	0.000119283	0.00537781	0.00889498	0.0063777	-0.00567928	-0.00165589	0.000108774	-0.00193055	0.00978874	0.00215112	-0.00760972
SNOG_01643	0.00640381	0.0050491	0.00525136	-0.00336806	0.0103859	0.00476078	-0.00673298	0.00457878	-0.000162377	-0.00846431	-0.00497458	-0.0104811	-0.00367734	0.00905168	3.21304e-05	-0.0109167
SNOG_01644	-0.0130937	-0.00205512	0.00160695	0.0175831	-0.00318826	-0.00021803	0.00133169	0.00689292	0.000141176	-0.00910395	-0.00412403	0.0165465	-0.0101283	0.00236298	-0.00842673	0.00121965
SNOG_01645	-0.00546668	0.00391508	0.00451824	0.00797777	0.0046078	-0.00054932	0.011068	-0.00988964	0.00869329	-0.00315559	0.00180445	-0.009114	0.00449768	0.00948943	0.00846489	0.000630883
SNOG_01646	-0.000838168	-0.00540997	0.00116993	0.0152531	0.00129978	-0.00195036	-0.00484639	-0.00556003	-0.0036779	-0.00311263	0.0125433	-0.0166204	-0.00311422	-0.000660115	0.0105944	-0.00283724
SNOG_01648	0.00516951	0.00378264	-0.00239004	0.000182522	0.000310973	0.00164257	-0.000165063	-0.0157013	0.00552352	0.00434138	0.0105736	-0.00924186	-0.0189411	0.00690294	0.0201931	-0.0055473
SNOG_01649	-0.00261051	-0.00602966	0.00371899	-0.0127382	0.00265898	0.00378443	0.00833058	-0.00152893	0.00214684	-0.0142548	-0.00921266	0.0131231	-0.0299558	0.00128012	0.00574881	0.00513772
SNOG_01650	-0.00368367	-0.00543214	0.0129207	0.00323788	-0.00283404	0.00740557	-0.00799494	0.00451222	-0.006825	-0.00176073	0.00310848	0.0103443	-0.0063778	0.00278496	0.00751577	-0.0053455
SNOG_01651	-0.00122044	-0.00192632	0.00241853	0.00288225	-0.004526	0.00918621	-0.00249618	-0.0040883	-0.013602	0.000874423	-0.0162527	0.0172719	-0.00537387	0.000378781	-0.0107957	0.000728063
SNOG_01652	0.000646205	0.00407059	-0.00665199	0.00236528	-0.0051198	-0.000739027	-0.00273913	0.00262126	0.00238036	-0.00790494	0.00920851	-0.00134911	-0.00315348	-0.00311645	0.00039785	-0.00641668
SNOG_01653	0.000813867	-0.00165134	0.00611724	0.00315167	-0.00282406	0.00305345	-0.00722443	-0.00215554	0.00278655	0.006954	0.000683035	-0.00280006	-0.00858687	-0.00155762	-0.00406545	2.32047e-05
SNOG_01654	-0.00525839	-0.0031989	0.00523212	-0.00139094	-0.00409072	0.00648884	-0.0120097	0.00118062	0.0085976	-0.00504998	0.00431098	0.0147133	-0.00527418	-0.00750347	0.005294	0.00880378
SNOG_01655	-0.000116324	0.0010994	0.00067863	-0.00771216	0.00141945	-0.00195834	-0.00121255	0.0111384	0.0108272	0.000403914	0.00598715	0.0236102	0.00794745	0.000317142	0.00425164	0.00422891
SNOG_01656	0.000267892	0.00192367	-0.000774195	0.000113597	-0.00622088	0.000918868	0.00189904	-0.00622721	0.00108353	0.00256343	-0.0117061	0.0160325	-0.00492572	-0.000301231	0.00257429	0.00338708
SNOG_01657	0.0113066	-0.00227601	0.00586444	0.00719515	0.0103014	-0.0332415	-0.014823	-0.0102096	0.00836253	0.0305853	-0.0254945	0.0216813	5.32497e-05	-0.000155701	-0.00283361	0.00439925
SNOG_01658	-0.0023318	-0.00542339	-0.00162218	0.00675483	0.00205901	0.000496684	-0.0055069	-0.00478849	0.000861553	-0.00332222	-0.0147242	0.00841602	0.00795825	0.0165799	0.00506908	-0.00443856
SNOG_01660	-0.00164642	0.00394458	-0.0071053	-0.00175491	-0.00730689	0.00233802	0.000916915	0.00476967	-0.00583242	-0.00412971	0.000598056	0.0166508	0.0104812	0.0106097	0.011669	0.0014482
SNOG_01661	-0.000445011	0.0034752	0.000788196	0.00272445	-0.00088964	0.00292559	-0.0016165	0.00340758	0.00215306	0.000632356	-0.00136892	-0.00868599	0.0243274	-0.000714047	-0.0130401	0.000734342
SNOG_01662	-0.00451289	0.00579286	0.017492	-0.00365825	0.0221824	-0.0156868	0.0195565	0.0175538	0.000433768	0.00199069	0.00503371	-0.00427603	0.00157317	-0.00181961	0.00660013	0.000872094
SNOG_01663	-0.000352208	0.00435412	-0.00333511	0.00030244	0.00117399	-0.00714478	0.00370764	-0.00712405	-0.0101498	0.00153653	0.00475168	0.00205963	-0.00182663	0.00467092	-0.00382549	-0.0148476
SNOG_01665	-0.00268926	-0.0014821	0.00465388	0.00130727	0.00207808	-0.00350297	-0.00254198	0.00137825	0.00142013	0.00540766	0.0104086	0.0117474	0.00479376	0.00342802	0.00211305	-0.00100131
SNOG_01666	0.00565662	0.000209162	0.00346383	0.00170583	0.00868671	0.00909777	0.000195021	-0.011708	-0.00479716	0.0081904	-0.00632622	-0.008952	0.00177992	0.00260371	-0.00626683	0.00358131
SNOG_01667	0.0032781	-0.000734373	0.00598875	-0.0046952	0.000973497	0.0082973	0.00158216	-0.00503496	0.000993425	0.011522	-0.0165907	-0.00268245	0.0106171	-0.0110741	-0.00542645	-0.00376326
SNOG_01669	-0.0109865	0.0196443	0.00446069	-0.00857794	-0.000283424	0.0144058	-0.00319029	-0.000500567	0.000403666	-0.00484951	0.00466596	-0.00974248	-0.00649682	0.00752592	0.00377863	-0.00272656
SNOG_01671	-0.00219632	0.0103031	0.0027509	-0.000577522	-0.00137603	-0.000558608	0.0141365	-0.00544109	0.00869346	0.00542464	0.0121083	0.00232967	-0.00903269	-0.00181253	-0.000357744	-0.00237504
SNOG_01672	-0.00317247	-0.00313772	0.000919671	0.0107633	0.0077747	0.00249181	-0.00444275	0.0120702	0.0184643	0.00250302	-0.00285441	0.0180264	-0.00781021	0.0177631	0.0144211	-0.00257746
SNOG_01674	-0.0014919	-0.00165437	-0.00130031	-0.00170061	-0.00626714	0.00253598	0.0107546	-0.00525477	0.0065531	0.00701299	0.0104334	-0.00232276	-0.00865909	0.0014477	-0.000352003	-0.00866036
SNOG_01675	-0.00769722	-0.00162388	0.00245266	0.00928384	-0.00148894	-0.0010156	-0.00124166	-0.00237843	0.0096079	0.00592365	0.00941446	-0.00435708	-3.51942e-05	-0.00308712	0.0050618	-0.00162002
SNOG_01676	-2.61959e-05	0.00266286	0.00102534	-0.00515609	0.0042706	-0.00765745	-0.00174696	-0.00159286	0.00321477	-0.0041131	-0.00713711	-0.00839467	-0.0135127	0.00142715	0.000884376	0.0110263
SNOG_01677	-0.00521391	-0.000111825	0.000701211	6.38595e-05	0.00102414	-0.00309929	-0.0110398	-0.00230172	0.000927681	0.0126305	-0.00550345	-0.00138839	-0.00282752	0.000879418	-0.00154264	0.00904592
SNOG_01678	0.00674897	-0.00928003	0.00283321	-0.0165998	0.00714877	-0.00176627	-0.0021234	-0.00185506	0.00117765	0.00800187	-0.00723462	-0.00851391	-0.0108405	-0.00834565	-0.00542738	-0.0126458
SNOG_01679	0.0048905	0.000142227	-0.00167968	-0.00940549	-0.00209696	-0.00430309	0.0015558	0.00404016	0.004552	0.00599057	-0.00279306	0.00112022	-0.00253512	-0.00364293	0.00348478	-0.00340883
SNOG_01680	0.00413204	0.000582176	-0.00293335	0.00483032	-0.00893513	0.00258056	-0.00207195	-0.00256789	0.000428608	0.000974075	0.00621476	-0.000908995	-0.00146223	-0.006949	0.000399033	0.00736226
SNOG_30106	0.000315002	-0.000429618	-0.00104757	6.2299e-06	0.00302244	-4.99678e-06	-0.00157584	-0.00159098	0.000210531	-0.000102969	-0.000906981	-0.000869313	0.00608059	0.0179917	-0.00356397	0.000954435
SNOG_01684	-0.00998503	-0.012786	0.0111276	0.0244484	0.00418859	0.000186048	0.00569135	-0.00985111	0.0114608	-0.011441	-0.0118506	-0.0170095	-0.0196111	-0.00921711	-0.00292337	-0.000476645
SNOG_01685	-0.00368432	-0.00467113	0.00594933	0.00773076	0.00171947	0.000996037	0.0018529	0.00286202	0.00121677	-0.00351028	-0.00418597	0.00230366	-0.00138039	0.00507353	0.00101754	-0.000587451
SNOG_01686	-0.00488772	-0.0026875	0.00250934	0.00667211	-0.000611	-0.00103924	0.0152941	-0.0037511	-0.000349751	0.00490274	-0.00237886	0.0112469	-0.0188722	-0.00505804	-0.00570371	0.00733278
SNOG_01687	-0.00389301	-0.00183973	-0.00247047	0.00292705	-0.00247953	-0.00263272	-0.00177237	0.00461615	-0.00490817	0.0015762	0.00775764	-0.00381253	0.00478908	0.000841427	0.0113387	0.0126903
SNOG_01688	-0.000379872	-0.00221688	-0.000378007	-0.000329895	-0.000193965	-0.00212796	-0.00337545	-0.000500482	0.00164602	0.000744539	0.0020846	-0.00197802	-0.00131521	-2.11674e-05	0.0045452	0.00551655
SNOG_01689	-0.00954614	-0.00498345	0.00640337	0.00182482	0.00551708	-0.00191817	-0.00790959	-0.00027894	0.00608695	-0.00130713	-0.0063556	0.00748884	0.00336482	-0.011012	0.0109309	-0.00542076
SNOG_01690	-0.0397169	0.0145262	-0.0118775	-0.00657452	0.0124048	-0.000753028	-0.0178995	-0.000489659	0.0398042	0.0113799	-0.00583833	0.00643093	-0.00473572	0.013458	-0.00524374	-0.0119442
SNOG_30107	-0.000743144	-0.00366458	0.00348512	-0.00295861	-0.00233628	0.00911767	0.00803662	0.00706074	-0.018333	0.00253939	0.00814282	-0.0119892	0.00445727	-0.00282826	0.00150573	0.00454845
SNOG_01692	-0.00918523	-0.00654662	-0.000536287	-0.0106559	-0.00140804	0.00197115	-2.71022e-05	-0.0058249	0.00262763	0.00232793	0.000969189	-0.00778854	0.00407811	-0.0014318	-0.00735117	0.0140725
SNOG_01693	0.000999134	0.00305006	-0.000120912	-0.00639572	0.00652406	-0.00326288	0.00895292	-0.00220792	0.000881568	0.00446989	0.00597621	-0.00643293	0.00132021	0.00138412	0.00148049	0.0107491
SNOG_01694	0.000504814	-0.00188699	-0.00216676	0.00126541	0.00114914	0.00104973	0.00309883	-0.00153573	-0.0169414	-0.00635034	-0.000740133	-0.00811783	-0.0155503	0.00212403	0.0119542	0.00654205
SNOG_01695	0.00310731	0.00143773	-0.00161486	0.00671701	-0.00380073	-0.00307084	0.00196652	-0.00150596	0.00115095	-0.00700696	0.00213697	-0.00739948	-0.00137132	-0.000624915	-0.00355352	-0.0036726
SNOG_01696	0.00215649	0.00607048	-0.00160893	-0.00918243	-0.00110811	-0.0091982	-0.0024728	-0.00146066	0.000617331	-0.00245255	-0.000242237	0.001452	0.00327852	-0.00194634	-0.00606947	-0.00752177
SNOG_01697	0.00630331	0.00123939	-0.00680476	0.00175803	-0.00427806	-0.00440046	0.00130886	-0.00378299	0.00249716	0.00174501	0.00361307	0.00611031	-0.000406318	-0.00106804	0.00500396	0.00178461
SNOG_01698	0.000585474	0.00177094	-0.00121845	0.000160659	0.00447916	-0.00950573	-0.00114484	0.00175265	-0.00146029	-0.00155869	-0.00448204	-0.000758069	-0.00425126	-0.00509963	0.00123658	-0.00361319
SNOG_01699	0.00160413	0.00252324	-0.0021878	-0.000892675	-0.000471277	-0.00303399	0.00198801	0.004971	0.00073411	0.000140728	-0.00238088	0.0047068	-0.00447652	-0.00253442	0.00249778	-0.00549593
SNOG_01700	-0.00644744	0.00102665	0.00588811	-0.00801992	-0.00829553	0.00360661	0.00464368	-0.00166229	-0.00187353	0.0014248	-0.00492056	-0.00530836	-0.00718511	-0.00457427	-0.00652673	0.0100143
SNOG_01701	2.58666e-05	-0.00509209	-0.00784939	-0.0071776	-0.00238282	-0.00554619	0.00176022	-0.00420823	0.00865763	0.00204944	-0.0058469	0.00421756	0.0051289	-0.00667549	0.00209409	-0.00371444
SNOG_01702	-0.00020248	-0.0019742	-0.000580476	3.98184e-05	0.00495649	0.00486073	0.000833989	0.00514454	-0.000991823	-0.00144181	0.00201971	0.00586076	-0.00859166	-0.00181774	0.000147979	0.00906645
SNOG_01704	-0.0131905	0.0086459	-0.00544631	0.0121044	-0.00258006	-0.00289746	-0.00253064	-0.00509916	-0.00560102	-0.00158785	-0.0065608	0.00184135	-0.00684919	0.00187592	0.00117675	0.00928372
SNOG_01705	0.00146113	0.0014548	0.00140298	0.000375807	-0.0116632	0.00670818	-0.00961007	9.28567e-05	0.00256197	0.00170067	-0.0036853	-0.0111113	0.000323497	-0.00235901	-0.00481994	-0.00174938
SNOG_01706	0.000306915	0.00100374	0.000474055	0.00341807	0.000573208	-0.00889254	-0.00767454	-0.00431248	-0.0172336	0.00332883	0.000977183	0.000180098	-0.0110734	0.0025441	-0.0146323	-0.0017401
SNOG_01707	0.00396252	-0.00195968	0.00758192	0.00791016	-0.000289103	0.00250043	0.00381013	0.00906953	0.0196854	-0.00496882	0.00886113	0.00133452	0.0131508	-0.00423019	0.0187902	0.000533762
SNOG_01708	0.0139489	-0.00973444	0.0230765	0.0121851	0.0111368	0.00841365	-0.00235162	-0.00210891	0.00303365	-0.0116158	-0.0145805	-0.0192584	-0.00540053	0.00441653	0.027731	0.00800994
SNOG_01710	0.00108266	-0.00545019	-0.00952524	0.0114447	-0.00246083	0.00537982	0.00647931	-0.00459573	-0.0101903	-0.000885911	-0.00152541	-0.00333403	-0.0074338	0.000465755	0.0123286	-0.00157868
SNOG_01713	-0.00100071	-0.0144524	9.95686e-05	-0.0113473	-0.00462164	0.0093561	0.0114522	0.00127748	0.00972066	-0.00568413	-0.00643665	-0.00261919	-0.0115765	-0.000473973	-0.00417547	-0.00343077
SNOG_30108	0.00225255	0.00195423	0.00177751	0.00131787	-0.00310907	-0.00500304	-0.00682296	-0.00723878	-0.00942309	-0.00392647	-0.00670159	-0.00441229	0.0107744	-0.00735434	-0.00821201	0.00614482
SNOG_01714	-0.000619655	-0.00338246	0.0108225	-0.00908477	0.00734576	-0.00418808	0.000742185	0.0198553	-0.00254047	-0.00577736	0.00310794	0.00530632	-0.000816067	-0.00299029	-0.0105124	-0.000505132
SNOG_01716	0.0109417	0.00859463	0.00718134	0.00485757	0.00824444	0.000795182	0.0017861	0.0278481	-0.0098045	-0.00807007	0.00260976	-0.00039434	-0.00746069	0.00783209	-0.00694344	-0.00228946
SNOG_01718	-0.00104877	-0.0021616	0.00372045	-0.0021776	-0.00696571	0.000972926	-0.00137526	-0.0101963	0.0018123	0.00201985	0.00492648	-0.00892631	5.00135e-05	0.0158337	-0.015679	0.00635914
SNOG_01719	-0.00704993	0.00597684	-0.00252245	0.00175847	0.00325276	0.00294555	-0.00418969	0.00385221	-0.00380257	-8.49819e-05	-0.0109008	0.00601247	-0.00493343	0.000822443	0.0036516	-0.00738174
SNOG_01720	-0.00325447	-0.0013062	0.0013812	-0.00446197	-0.00433725	2.70049e-05	0.000563026	0.00246911	-0.00103026	0.00273439	-0.00741749	-0.00103644	-0.000786436	-0.00457389	-0.00381896	0.0141981
SNOG_01721	-0.00709079	0.000430955	-0.0051154	0.00770863	-0.00269532	0.00949533	-0.00389789	-0.00908368	-0.00518906	0.011583	-0.0150407	0.0017897	-0.0117249	0.00669618	0.0079098	0.00714871
SNOG_01722	0.00411951	0.00375428	-0.00273263	0.00164405	-0.00754338	-0.00984181	-0.00360665	0.00329474	-0.00028636	0.00387928	0.00884286	-0.00247194	0.00718023	0.0155988	0.00645921	-0.00184874
SNOG_01723	-0.00228161	-0.00971627	0.00367611	-0.00130036	0.0063086	0.00530768	-0.00703778	0.00190529	-0.00105001	0.00449915	0.00238443	-0.00723573	-0.00299204	0.000411448	-0.00307835	0.000316501
SNOG_01724	0.00284958	-0.0074238	0.0187142	-0.00846725	0.00996713	0.0100661	-0.00686655	-0.00752313	0.00177293	-0.000192095	-0.00260894	-0.0157874	0.00176145	0.00138357	0.0157562	-0.0121061
SNOG_01725	-0.00662633	-0.0360022	-0.0060691	-0.0135495	0.0241748	0.0176205	-0.0027599	0.00441221	-0.00460516	0.0181975	-0.00426029	0.00614868	-0.0230765	-0.0287726	-0.00632639	-0.00670703
SNOG_01727	-0.00763587	-0.0334554	0.000416872	-0.0142365	0.00915663	0.0173384	0.00103023	-0.00910503	-0.00280188	0.0168899	-0.0224699	0.00211844	-0.0171727	-0.00708389	-0.0147944	-0.00142192
SNOG_01728	-0.00522756	-0.00209738	-0.00040331	0.0169779	-0.00637789	-0.00448029	0.00220189	-0.00231941	0.00882318	-0.0134524	0.0166662	-0.00922548	0.00204088	-0.00599913	-0.0104756	-0.00356768
SNOG_01729	0.00022256	0.000541165	0.000754959	-0.000376616	0.0008446	-0.00193463	0.00443639	-0.00585402	0.00142947	2.85169e-05	0.000580184	0.00124439	-0.00159145	-0.000922146	-0.00105426	0.00719752
SNOG_01730	-0.000122338	0.00391552	0.00733858	0.00214395	-0.0234779	-0.000314507	-0.0235275	-0.00709813	0.00366095	-0.00549824	-0.00878663	-0.0041927	-0.0077465	-0.00814576	-0.00565539	-0.00109475
SNOG_01731	0.00365741	-0.0106512	-0.00870173	-0.0110053	-0.0098661	-0.00676879	0.00425342	-0.0145275	-0.00761432	0.000686465	0.0040675	-0.00297639	-0.00451277	-0.0150613	-0.00616286	0.00149234
SNOG_01732	0.0183146	0.018592	0.0158423	6.62969e-05	-0.0149143	0.0062973	9.20667e-05	0.0112213	0.00414714	-0.00233577	-0.0073502	-0.00435933	0.00207795	-0.00539696	-0.0308722	0.0131366
SNOG_01734	-0.00201905	0.00431734	0.00487459	-0.00227131	0.0153755	-0.00404982	0.0033892	-0.00392085	-0.00650834	-0.0165315	0.00499829	-0.018989	-0.0073733	-0.00694961	-0.00511196	0.00460276
SNOG_01735	-0.00548801	-0.00254523	0.00545128	0.00166828	-9.93236e-05	0.00801783	-0.00670975	0.00963247	-0.00591284	-0.00790848	0.00238965	-0.00169956	-0.0091672	-0.00279127	0.00446381	0.00660978
SNOG_01736	0.00207296	-0.00280499	0.00124066	0.00289092	-0.00378765	-0.00582167	-0.00230153	-0.00818191	-0.0110608	-0.00382248	-0.00467851	0.00616196	0.00140382	0.00545886	0.00238804	0.00258342
SNOG_01737	-0.000346329	-0.00195924	-0.00112574	0.0102515	0.000758474	0.0106338	0.00679302	-0.00180773	0.00193287	-0.00146568	0.0113195	-0.00291967	-0.00299761	-0.00855973	0.0199566	0.00142084
SNOG_01738	-0.00758148	-0.00306824	0.000190723	0.00180646	0.00418531	-0.00991736	0.0061796	-0.00147908	0.000163702	-0.0109648	0.00393052	0.00578878	0.00429993	0.00714183	-0.0117966	0.00166108
SNOG_01739	-0.000541765	-0.00161493	-0.00159171	-0.00560531	0.000218851	0.00647752	-0.00244645	-0.00198046	-0.00025841	0.00961382	-0.00126363	-0.00718057	-0.00813922	0.00338485	-0.00254328	-0.00881635
SNOG_01740	-0.000840009	-0.00883274	-0.00465061	-0.0433276	0.023711	0.0125085	0.000985925	-0.027211	0.00446757	-0.00580638	0.0118677	-0.00515212	-0.00142246	0.00168088	-0.0082882	0.000998641
SNOG_01741	-0.00178522	-0.00542668	0.000479019	-0.00406817	-0.0047448	0.00491084	-0.00154371	0.000754907	-0.00130763	0.0106986	0.00204602	0.000414271	0.00332172	0.00160347	0.00525478	0.00909222
SNOG_01742	0.0013687	0.000807812	0.00615303	-0.0226487	0.00128302	0.000904973	0.00340291	-0.00025078	0.00299741	0.000799075	0.00371392	-0.00125817	0.00203839	0.00525621	0.00375569	0.0123563
SNOG_01743	-0.00258987	-0.00317434	0.00707648	-0.0125351	-0.00430989	0.00697488	0.00627394	-0.000571813	0.00205162	0.00635988	-0.00353358	-0.00201464	-0.00755571	0.00533358	0.00206325	-0.010713
SNOG_01744	0.00168157	-0.000485791	0.00206927	-0.00840279	0.00659465	0.000130922	0.000231393	0.0206656	-0.00110237	-0.00584521	0.00318054	-0.00991269	-0.00336505	-0.00133102	-0.00710569	-0.00564765
SNOG_01746	0.00432079	-0.00369	-0.00174909	-0.0110556	-0.000515375	0.0037467	0.00372981	0.0102869	0.00295408	0.00172158	0.0109346	-0.00259766	-0.0142786	-0.00892612	-0.0039477	0.00288818
SNOG_30109	0.00159687	-0.00467233	0.0140296	-0.00594186	0.00471208	-0.00682652	-0.004354	-0.00367994	-0.00413266	-0.00745856	-0.00627771	-0.00353173	0.00280948	0.00895388	-0.00326195	-0.00205821
SNOG_01747	0.00454767	-0.00791611	0.015103	-0.0223491	0.0188859	-0.00639816	-0.00206182	0.00947024	-0.00412056	-0.0198785	-0.0144628	-0.00894013	0.000127069	0.011556	0.00966358	0.00882195
SNOG_01749	-0.000402434	-0.00139518	0.00067893	-0.00867525	0.00060978	-0.00221733	-0.000374515	-0.00444452	0.0158712	0.00246354	-0.00490979	0.0113965	0.0260546	0.0161929	0.0126423	-0.00101119
SNOG_01750	-0.00334821	-0.0100234	0.0042476	0.00146072	-0.00478861	0.00237141	-0.0133536	0.00862652	-0.0213049	0.00644363	-0.0122071	0.00883922	-0.000263194	-0.00592998	-0.0038219	-0.00231428
SNOG_01753	-0.00245657	-0.00257341	0.0034507	0.0107393	-0.00532348	0.00598327	-0.007428	-0.00445789	0.00358622	-0.0121059	0.0149013	0.00560856	0.014732	0.0102581	0.00514682	-0.00542623
SNOG_01754	0.000188296	-0.00384718	0.00117304	-0.00300509	0.00108476	0.00573468	-0.00473453	0.00198589	0.00232798	-0.000249412	-0.00888925	-0.00217878	-0.00381021	0.00375628	0.00227594	0.00547472
SNOG_01755	0.0178838	0.0179441	0.00943167	0.000698135	-0.000556505	-0.00607139	0.00651103	0.0122656	0.000734768	-0.00842415	0.0102619	-0.00308761	-0.000958169	-0.00161262	-0.0207308	-0.00998099
SNOG_01756	-0.00311039	0.00838598	0.00438303	0.00938779	-0.0118372	-0.0187354	-0.0121961	0.00229674	-0.0108118	-0.0136459	0.00371741	-6.35113e-05	-0.0106295	-0.00112592	-0.0163835	0.000110145
SNOG_01757	0.00676008	0.00629572	-0.00111236	-0.00403869	-0.00404252	-0.000932165	0.0030218	0.00286637	-0.00408453	0.00300022	-0.00308126	0.00288141	-0.00168053	0.000547652	-0.00521826	0.00354239
SNOG_01758	0.00372272	0.0076456	-0.00154653	0.00133473	-0.00101519	-0.00114935	-0.0050938	-0.00287405	0.00162219	-0.0106089	-0.00715139	0.00463285	0.00209807	-0.00225713	-0.000322252	0.00158513
SNOG_01759	0.00467893	0.00828851	0.0144585	-0.00929466	-0.0031244	0.00429836	0.00481442	-0.00691425	-0.00496729	-0.00973601	-0.00181386	0.00383169	0.00638364	-0.00569931	0.00048348	-0.00138748
SNOG_01760	-0.00445901	-0.0115886	0.0133898	-0.0421012	0.00210863	0.00679142	0.0115881	-0.0170518	-0.00972443	-0.00788056	0.0204932	0.00113842	0.0032081	-0.0100423	-0.0271617	0.00041185
SNOG_01761	0.00272323	0.00219927	-0.00250426	0.00387897	-0.00412753	0.00321766	0.00687232	-0.000526954	-0.000773422	-0.00138009	0.00701742	-0.0015892	0.0120982	0.00532984	-0.00421999	0.00357232
SNOG_01762	0.00613565	0.00537507	-0.000389906	-0.00461458	-0.00747626	0.00108561	0.000783005	-0.00264463	0.00366974	0.00115579	-0.000528045	0.00202237	-0.0046476	0.00441766	0.00338358	-0.0107694
SNOG_30110	-0.00346725	0.000346448	-0.00454564	-0.00284879	-0.000363933	0.00269663	-0.00932479	0.00550068	0.0104186	0.00803206	-0.00203979	-0.00925658	0.00376408	0.00525452	-0.00207015	0.000978436
SNOG_01764	-0.00452026	-0.00272303	-0.00483286	-0.00529664	0.00028398	0.00699339	0.00344231	-0.00620167	0.00152311	0.00259704	0.00567951	0.00421311	-0.00344618	0.0130334	0.00547366	0.00134978
SNOG_01766	-0.000650396	0.00168207	0.00912682	-0.00761495	-0.000210596	0.00198412	0.0100687	0.00864685	0.00800262	-0.00173771	0.0061694	-0.0108878	-0.00788431	-0.00878306	0.000755226	0.00164885
SNOG_30111	-0.00227467	-0.00947629	0.00354038	0.00740323	-0.00174738	-0.0147395	-0.00256862	0.00136696	-0.00860079	-0.0124077	-5.64217e-05	-0.00840526	-0.0230668	-0.00949353	0.0139963	0.00653662
SNOG_01767	0.00145788	-0.000633874	0.000534491	-0.000158005	-0.00300378	0.00339957	0.00256897	0.000498528	0.00140132	0.00409874	0.00333826	-0.0015545	1.95004e-05	0.0032096	0.00205954	0.00191577
SNOG_01768	0.00247447	0.00186702	0.0022133	-0.00276666	-0.000559078	0.00346192	-0.00266825	0.00457377	0.00737401	0.00218677	-0.00225374	-0.00371879	0.00214291	0.00221797	-0.00511083	0.00721013
SNOG_01769	-0.00138043	-0.00637004	-0.0102456	0.00982642	0.0162318	-0.00820943	0.00503769	0.000238275	-0.000561329	0.00491501	-0.00463513	-0.0102202	-0.00679018	0.0052297	-0.0132846	0.00309499
SNOG_01771	-0.00070015	-0.00433499	0.0001026	0.00123279	0.00397395	-0.00346984	-0.00386116	0.00670067	-0.00120045	-0.00214943	0.0103103	0.000614177	-0.00211914	0.001082	0.00865982	0.000153648
SNOG_01773	-0.00156996	-0.00213853	-0.00104025	0.013387	-0.0051374	-0.00743964	0.00423541	-0.0184734	-0.00086721	-0.0130313	-0.00494898	-0.0113934	0.0167789	0.00662105	-0.000494554	0.00419471
SNOG_01774	-0.00207125	-0.00285708	0.00128152	0.00231104	-0.00121182	0.00538591	-0.00455029	-0.00606574	-0.025453	0.0123366	0.00223394	0.0110432	-0.0139138	-0.00782646	-0.0118133	0.00597332
SNOG_01776	-0.0425891	0.00909312	0.0041786	0.00881903	0.0152459	0.0035403	-0.00164689	0.000920006	0.00182405	-0.00555755	-0.00892698	-0.00536242	0.0105406	-0.011542	0.0327982	0.00671529
SNOG_01778	0.00989761	-0.0190072	-0.0250234	-0.00109605	0.0329015	-0.00893911	-0.0167481	-0.00686804	0.00967058	-0.000379536	-0.0165018	0.00268803	0.00467554	-0.0232785	0.0105474	-0.00509944
SNOG_01779	-0.00916722	-0.00333267	-0.00368805	0.018306	0.00986534	0.00305338	-0.00544871	-0.000776403	-0.0155895	0.00272931	-0.0118843	-0.0142737	-0.0212608	0.00651305	-0.00203098	0.00514276
SNOG_01781	-0.00261812	0.00103266	0.00114179	0.00816037	0.0016026	0.00202654	-0.00164295	-0.00626123	-0.00688568	-0.00369462	0.00184975	-0.00120928	5.39915e-06	0.0105965	-0.0139579	0.00360558
SNOG_30112	0.0106046	0.00265666	-0.0044084	-0.00588169	0.015791	-0.000151287	-0.00333891	-0.0250135	-0.0124539	-0.00402307	0.00204821	0.00489157	-0.0120908	-0.0275475	0.00616297	0.00679878
SNOG_01782	0.0117392	0.000953173	0.00763438	-0.00286624	0.0383956	0.00642151	0.00278317	0.00517009	0.00410395	-0.00305204	0.00184417	0.0134042	-0.00957729	-0.00116797	-0.00959191	0.0143852
SNOG_01783	0.00167325	-0.000179205	0.00336074	0.00729016	0.00124654	0.00153058	0.00512953	-0.000376376	0.0164344	-0.000492234	-0.000726039	-0.0111638	0.00120956	-0.00331077	-0.000593117	0.0064447
SNOG_01784	0.00239191	0.00156166	0.00709331	0.014262	0.0122485	-0.00263982	-0.000109863	-0.0143852	-0.0115917	-0.00232649	-0.00845805	-0.00751665	0.00866534	-0.00557406	-0.00100769	0.00461138
SNOG_01785	0.000442174	0.000119472	-5.10576e-05	0.00013166	0.000115471	0.00201751	-0.00530035	-0.00233486	0.000682221	-0.00230298	0.00028213	0.00721964	0.0045647	0.0141285	-0.00228952	0.000824113
SNOG_30113	0.00734035	0.0277668	0.0306695	-0.00351731	-0.00810928	0.0142131	-0.00208987	-0.00278915	0.0122344	4.05252e-05	0.00248466	0.0142702	-0.014319	-0.00447878	-0.00652444	0.00673822
SNOG_01787	-0.00253576	0.00302428	0.00320982	-0.00181175	-0.0087603	0.00414253	0.00469472	0.00404826	-0.00147615	0.00653348	0.00192431	-0.00555122	-0.00228376	-0.00925675	0.00196693	0.00194662
SNOG_01789	0.000227124	-0.000395024	-0.00085714	2.58093e-05	0.00271555	0.000391362	-0.00238516	-0.00104107	0.000202016	-0.000361732	0.000920893	0.000540243	-0.003143	-0.0110589	0.00157669	-0.00713452
SNOG_01790	-0.000494934	0.00139652	-0.0013053	-0.00307032	-0.00691594	-0.00474013	0.00303565	-0.00199588	0.0140597	-0.00704353	-0.00923431	0.0100614	0.00921818	-0.00684472	-0.00261336	0.00150949
SNOG_01791	0.00105057	-0.00242576	0.00506411	0.00186549	0.00150495	-0.00347539	-0.00106958	-0.00743386	0.00698142	0.00577576	-0.016985	0.000553774	0.00266034	-0.00516328	-0.00469977	-0.0125116
SNOG_01792	-0.0232091	-0.0229494	0.0221766	-0.0023399	0.0110953	-0.00157909	-0.00151923	-0.000470844	-0.00167339	0.00638346	0.0117803	-0.00600164	0.00386093	0.0123662	0.0189902	0.013502
SNOG_01793	0.0102914	0.0088437	-0.00658554	0.00248577	0.00788215	-0.00566948	0.00149747	0.00736333	-0.0122141	-0.00238089	-0.00162501	0.00549564	0.0074445	-0.00140373	-0.00226979	0.0138598
SNOG_01794	0.00268868	0.00586241	-0.00109166	-0.00208967	-0.00220042	-0.00247222	0.0011741	-0.0068162	0.00395319	0.002514	0.000435743	-1.26905e-05	-0.00148696	0.0023226	0.00198142	0.0037179
SNOG_01795	-0.000820198	0.00171684	-0.00182264	-0.0103068	-0.00283729	0.00389267	0.00096925	0.00192329	0.00258875	0.00281131	0.000256195	0.00548618	0.0039439	0.000764697	0.00292433	-0.00732628
SNOG_01796	-0.00114108	-0.0034873	0.000881234	-0.00242636	-0.00232132	-0.0139853	-0.0152329	0.00589436	0.00722282	0.00175054	0.00560458	0.00796381	0.00196227	-0.00729461	0.00963034	-4.09614e-05
SNOG_01797	0.00677415	-0.00314902	-0.0191204	-0.00214397	0.000152407	-0.000604134	-0.000959521	-0.00271974	0.0134252	-0.00101765	0.00490306	0.00682274	-0.000304598	0.0162343	0.00400486	7.22464e-05
SNOG_01798	-0.00462444	0.00428062	0.00173949	0.00955746	-0.00291294	0.00275097	0.00796952	0.0099536	0.00688233	-0.00526885	0.00904662	-0.00748279	0.0146552	0.0066947	0.00818878	-0.000885326
SNOG_01799	0.00418513	-0.0166898	-0.0172411	0.000671836	0.00860392	0.00590568	-0.0127894	-0.00368406	0.016478	0.00609922	0.00177067	-0.0065838	0.0102949	0.0101595	-0.00669702	-0.00177354
SNOG_01800	0.0100944	0.00365786	-0.00664628	0.00249249	0.0331493	0.00663696	-0.00443005	-0.00865859	-0.00453153	-0.0053876	0.00537956	-6.28195e-05	0.0074126	0.0249451	-0.00887909	0.00281959
SNOG_01801	-0.000572484	-0.00736245	-0.000423865	0.00588288	0.0017046	-0.00072601	0.00116931	0.00161617	-0.00396074	-0.00913465	-0.00596088	-0.00414394	0.00834565	0.0119173	0.00264103	0.00246239
SNOG_01802	0.00328462	0.00124342	-0.00582426	0.0070254	-0.00148655	-0.00286905	-0.0021427	-0.00679568	0.00568425	-0.00210895	0.00292115	0.00114215	-0.00257569	-0.0033011	-0.00281731	-0.00350389
SNOG_01803	-0.000767664	0.000296425	-0.000322372	-0.00505578	-0.00198955	-0.0107349	-0.00636285	0.00403212	-0.0146968	-0.00261567	0.00132606	0.0221352	0.00669594	0.0116452	0.0171787	0.00250523
SNOG_01804	0.00697815	0.00545348	-0.0043136	0.00494195	-0.0043853	-0.00374912	-0.00420041	-0.00642614	-0.00514135	-0.0110693	-0.00121961	0.00205479	0.00548598	0.00331973	-0.0117491	-0.00191624
SNOG_01805	0.00741286	-0.00648806	0.00819096	0.00249427	0.0130921	0.0052836	-0.0139138	-0.000966608	0.000902869	0.0027068	-0.00125553	0.00112663	0.00731342	-0.00474819	0.000902605	-0.00872984
SNOG_01807	0.00151536	-0.000809217	-0.000152328	0.00235425	0.000216232	0.0123075	-0.00263425	0.010693	0.00292465	0.00412391	0.00719895	-0.0025228	-0.00196681	-0.00316234	0.00794576	0.0108444
SNOG_01808	0.00162302	-0.00170466	-0.00248627	0.000395283	-0.000783348	-0.00501634	0.00101648	0.0144004	0.00997202	0.00328396	-0.00237893	-0.00712199	0.00388493	0.00631174	-0.0094526	-0.00626852
SNOG_01809	0.00151236	0.00318476	-0.00874181	-0.0036317	-0.00610324	-0.00433348	-0.00473824	0.000435827	0.00397056	0.00162633	0.000805774	0.00208649	-0.00365518	-0.00519346	0.00444495	0.00154602
SNOG_01810	-0.00222192	-0.000276374	-0.00355674	-0.00507552	-0.00233656	0.00890752	-0.00171691	-0.00589897	0.00303055	0.00481038	0.000557185	-0.00670024	0.000810374	0.00529622	0.00160273	0.0127347
SNOG_01812	-0.0096288	0.00682547	0.00706242	0.000358671	0.00575565	0.00667256	0.00870758	-0.00800189	-0.000800073	0.0150581	-0.00775379	0.00449114	-0.00495283	0.00397431	9.10059e-05	-0.00919002
SNOG_01813	-0.00724562	-0.00508038	-0.00768588	-0.00515658	-0.0187474	-0.0548093	-0.0139415	0.00187898	-0.00602167	-0.0175694	0.00166619	-0.021442	0.0113195	-0.00537562	9.79639e-05	0.00167297
SNOG_01814	0.00215473	0.00441962	-0.00257171	0.0206037	0.00703829	0.00268818	-0.0115098	-0.0101284	-0.0274137	-0.00235474	0.00444503	0.00378147	0.0140978	-0.0189032	0.0154652	-0.00543607
SNOG_30114	0.00245145	0.00890277	-0.00226155	0.0119769	0.00233426	0.00137727	-0.0127101	-0.0102104	-0.00145317	-0.00807447	0.00611706	-0.00189361	0.00349354	-0.00127226	-0.00491085	0.00451959
SNOG_30115	0.00712452	0.00777406	0.00724493	0.00984515	-0.0031598	-0.00021324	-0.00536367	-0.000483332	0.00178044	-0.008749	0.00177106	-0.00202014	-0.00344304	-0.00563601	-0.00220465	-0.00354428
SNOG_01821	-0.0131209	0.00741544	-0.0162821	0.007105	0.0143375	0.00832652	0.011455	0.00286176	-0.00592415	0.00795641	0.00374644	0.00598214	-0.0265109	0.00446128	-0.00608949	-0.00487161
SNOG_01822	0.00250352	-0.000683148	-0.000711442	0.00170958	-0.00422638	0.00193898	-0.00855089	-0.00557345	0.00208426	0.0010263	-0.00101864	0.000511543	0.000869888	-0.000588411	0.00177413	7.35164e-05
SNOG_01824	0.00248487	0.000666852	-0.00168097	0.00313715	-0.00413318	0.00288701	-0.00228567	-0.00810749	-0.015586	-0.00690338	0.00269779	4.98801e-06	-0.0026483	-0.00217155	0.000903281	-0.00378214
SNOG_01825	0.00171994	-0.000882883	0.00425757	-0.00146232	-0.00662026	0.0175567	-0.0094152	0.00788593	-0.00510441	-0.000913298	0.00662732	-0.00139432	0.0058698	-0.00862339	0.00182293	-0.00381859
SNOG_01830	-0.0360777	-0.00189986	-0.00205887	0.0076402	0.00501061	0.00479961	-0.0137884	0.00491906	0.0197255	0.0187854	0.0112753	-0.00534606	-0.0104679	-0.0109225	0.00770415	0.00217245
SNOG_01832	0.0161868	0.00434351	-0.00285815	-0.0155363	-0.0240586	-0.0112821	-0.0458675	0.0293517	0.0110021	0.0309368	0.0187271	-0.00630695	0.041051	-0.00334974	0.00819164	-0.00988357
SNOG_01834	-0.00213659	-0.00631222	-0.00636921	0.0101227	-0.00652926	-5.09166e-05	-0.00136085	0.00248175	0.00961844	-0.00281935	0.00491716	0.00302082	-0.00229706	0.00103615	0.00262166	-0.00487047
SNOG_01837	0.00381192	-0.00796378	0.00326775	-0.000220578	0.00335797	-0.00969714	0.00256752	-0.0284726	0.0195511	-0.0111778	-0.00677397	0.0290509	-0.0111837	0.00836949	-0.00230747	0.00450639
SNOG_01838	0.00310612	-0.00497876	-0.00328851	0.00359416	0.00480946	-0.00540799	0.00538296	-0.0151044	0.0072043	-0.0168687	-0.00414015	0.0113013	-0.0175417	-0.0043737	0.00685466	0.00372934
SNOG_01839	0.0112555	0.00159453	-0.0148426	-0.0063653	-0.000272084	0.00196834	-0.00643359	-0.00191617	-0.00656163	-0.0129558	-0.0165686	0.00951733	-0.00738748	0.00313363	0.00451198	0.00682711
SNOG_01840	-0.000963451	-0.00743501	-0.00527918	0.0126102	0.000314321	-0.00382681	0.00392927	-0.00915147	-0.00573279	5.39846e-05	-0.00695421	0.00393503	-0.00913409	-0.0091807	0.00473057	-0.00353998
SNOG_01841	-0.00131285	-0.00216024	-0.00297978	0.00552366	-0.00131654	-0.00881131	0.00466133	-0.0115686	0.000431255	-0.000427735	-0.012707	-0.00400728	0.0196043	0.0131807	-0.000130507	-0.000917891
SNOG_01844	0.000187527	-0.000250348	-0.000756437	-0.000118137	-0.00233893	4.81574e-05	0.00189494	0.00141329	-0.000337999	0.000412122	-0.000800969	0.000396182	-0.000188359	-0.00247894	-0.0131445	-0.00279264
SNOG_01846	0.000508262	-0.000808186	-0.00196685	-8.16901e-05	0.00149585	0.000600823	-0.00147329	-5.68654e-05	-5.27202e-05	-9.87009e-05	0.000499478	0.00115909	-0.00462678	-0.0180958	-0.0109179	0.00363191
SNOG_01847	-0.000430638	0.00183874	-0.000198047	-0.00028641	0.00145913	-0.00168239	0.00398582	-0.00580557	0.00117741	0.00181114	-0.0119907	0.00395075	-0.0116715	0.00156732	-8.74867e-05	0.00104025
SNOG_01848	-0.000466578	0.00109221	-0.00288554	-0.00173943	0.000762329	0.00110597	-0.000814466	0.00118863	-6.47489e-05	-0.00569033	0.00396354	-0.00205439	-0.0146849	-0.00901623	-0.0135355	-0.00208796
SNOG_01849	-0.0578898	0.0108602	-0.00567666	-0.00929866	0.0134288	0.004659	-0.00777381	0.0190035	0.045627	0.0101817	-0.000633211	-0.000389749	0.00152124	0.00611517	-0.00890495	0.0131833
SNOG_01850	-0.00124857	0.000727462	0.00228105	0.00747461	0.00112393	0.0111507	0.00117067	0.00459899	-0.00786845	-0.00233229	0.00279812	0.000386428	-0.00679741	-0.00871275	-0.00366553	-0.00352066
SNOG_01851	-0.015055	0.0205577	0.0167208	0.00344389	-0.00416544	0.00721118	-0.0165412	0.00152025	0.000590829	0.000264735	-0.00258659	0.00663078	0.00373791	0.0125722	0.0126759	0.00763367
SNOG_01852	-0.00859289	-0.0259627	0.0134391	-0.0468872	-0.000388978	-0.0043893	-0.0123071	0.00175971	0.00917071	-0.026582	0.00775038	0.00325022	-0.0219492	0.00480931	-0.000292769	-0.00614639
SNOG_01853	-0.00633486	-0.0021379	0.00397805	-0.0081911	-4.76324e-05	0.00112936	-0.00979221	0.000144454	-0.00576112	-0.00241035	-0.00949945	-0.00799936	0.00951989	-0.00413401	0.00486181	-0.00368969
SNOG_01856	-0.000538388	0.00107751	-0.000786501	0.000263301	0.000464355	4.81965e-05	-0.000419249	-0.000161683	-0.000422105	0.00284804	-0.0106379	0.00282097	-0.00534706	0.000943353	0.00119015	-0.00537957
SNOG_01857	-0.00125392	-0.00827284	0.00318092	0.0126049	0.00303969	0.00208463	0.00491185	0.00120698	0.0126798	-0.00677407	-0.0219378	-0.00517064	0.00172976	-0.00129186	-0.00750181	-0.00419039
SNOG_01859	-0.00400249	0.00461504	-0.00130376	-0.00333173	-0.00699578	-0.00684446	-3.85522e-05	-0.00117722	0.00713288	0.00678218	0.00680557	0.00894708	-0.0110746	0.011545	0.00628734	-0.00491296
SNOG_01860	-0.000257526	-0.000702335	-0.00155725	0.00155334	0.00102206	-0.00723851	-0.00164198	0.00148256	-0.00188927	0.0011543	-0.00247824	-0.00229987	0.00203225	0.0135792	0.00515758	-0.000890632
SNOG_01861	0.00111933	0.00156211	0.00197808	0.00133831	0.00259706	0.000738301	-0.00457692	0.0107517	-0.00258147	-0.00125458	-0.000914339	0.000341657	0.00572223	0.0128087	0.000220822	-0.000852461
SNOG_01862	0.000231731	0.00208152	-0.000177738	-0.00253639	7.94768e-05	-0.00350714	0.0112945	0.000389271	0.000471599	-0.0114849	-0.00111703	-0.00019753	-0.00405603	0.000603344	0.0204291	-0.00156702
SNOG_01863	0.00549722	0.00913784	0.00974785	0.0039688	0.00714419	-0.000399143	0.000176627	-0.00328199	0.0012332	-0.00281035	0.000466929	-0.0094314	-0.000464165	0.000446903	0.005806	-0.00568438
SNOG_01864	0.0001538	-0.00576265	0.0030124	0.00126344	0.00586615	0.00442663	0.0063326	0.0114717	-0.0224166	-0.00874447	0.0100285	-0.0199781	0.0127702	0.00310213	0.00293581	-0.00510498
SNOG_01866	-0.000539477	-0.00426369	-0.000515122	-0.019763	0.000950966	0.000429388	0.00367613	-0.000667953	0.00216924	-7.78947e-05	-0.000108919	0.000376064	-0.00213937	0.00224095	0.00248284	0.0122714
SNOG_01867	0.00483195	0.00593596	-0.00115311	-0.00414984	-0.000922398	-0.000869022	-0.00351864	0.00205087	-0.00215657	0.00284262	-0.00104307	0.00204867	-0.00302923	-0.00336445	0.000667636	0.00718063
SNOG_01868	0.000686574	-0.00619752	-0.00387363	-0.00212258	-0.000100917	-0.00230629	0.00828632	0.00458672	-0.000187403	-0.00311558	-0.00377822	0.00479254	0.00695546	-0.00525308	-0.00404982	-0.00286126
SNOG_01869	0.014939	-0.0133235	-0.0152474	-0.00223879	-0.011216	-0.0154229	-0.00518112	0.0250617	0.00694797	0.00971143	-0.0242852	0.00374189	0.00495436	0.00438899	0.00546535	0.00722077
SNOG_01871	-0.00290992	-0.000459379	-0.00067245	-0.00155755	-0.00220987	0.000970745	0.00235183	0.00624117	-0.00420221	-0.00058196	-0.00104563	0.00379726	-0.0010087	-3.12649e-05	-0.00245278	0.0107557
SNOG_01872	-0.011447	0.0281766	0.0103171	-0.0110429	-0.00961606	0.0109122	-0.0253917	-0.00739542	0.000208174	0.00505208	-0.0242085	0.0190814	-0.00064083	0.00287077	0.00323904	-0.00587589
SNOG_01873	0.00227569	0.00408022	-0.0233594	0.00418293	0.0139413	-0.00921564	-0.0130973	-0.00422063	-0.00489085	-0.00559587	-0.0275888	0.00447911	-0.0114344	-0.000608619	-0.00893826	0.00523515
SNOG_01874	-0.00198292	-0.000783308	0.00206017	-0.0116592	0.0035724	0.000936305	0.00149179	0.0134802	0.0081575	0.0123569	0.00377927	0.00648553	-0.0108113	0.00538303	0.00136984	0.00362517
SNOG_01875	-0.00320626	0.0211337	0.00169345	0.00332642	-0.0086706	0.0210419	-0.0133734	0.00685858	0.00430968	-0.0169934	-0.0227759	0.00226168	0.00660121	-0.00944935	-0.0127022	0.000281695
SNOG_01876	-0.000411665	0.0116305	-0.00626863	-0.00103148	-0.00730438	0.00222584	-0.0101695	0.00799654	0.00570187	-0.00734114	-0.00869698	0.0026574	0.00468042	0.00116104	0.00600986	0.00230997
SNOG_01877	-0.00285372	-0.000566431	0.0101712	0.00370748	-0.0150065	0.00965588	-0.015481	0.0103	0.00933726	4.83415e-05	-0.000639444	0.00651069	0.00526823	-0.00208194	-0.0365489	0.00438076
SNOG_01878	-0.00236774	0.00629027	0.00939513	-0.00804059	0.0103099	-0.013029	-0.00194543	0.0100814	-0.00710961	-0.0096519	-0.00857759	-0.00198994	0.0103831	-0.00201975	-0.0097733	-0.0109978
SNOG_01879	0.00683041	-0.00195962	0.00585483	0.0012702	0.00443186	0.00640426	-0.00324334	0.00585555	0.00108124	0.00561696	0.00214907	0.00186767	-0.00731316	-0.000649751	-0.00518078	0.0110227
SNOG_30116	0.00469136	0.00919914	0.0195476	0.0150355	-0.00414976	0.0113818	0.0076282	0.00481526	-0.00620052	0.000322766	-0.0228697	0.000715629	-0.0045707	0.00728073	-0.00373934	0.0117482
SNOG_01880	-0.00128981	-0.00375214	0.0114748	0.00458859	0.00381765	-0.0162893	-0.00224805	0.0039281	-0.00747112	0.00165747	0.00162965	0.0132279	0.0165324	0.00604573	0.0227735	0.00421926
SNOG_01881	-0.00405959	-0.00618023	0.0136827	-0.0217351	0.0111418	-0.015087	-0.00604257	0.0253575	-0.0125161	-0.00805527	0.00581651	0.000869743	0.00388749	-0.00355103	-0.0164124	0.00666321
SNOG_01882	-0.0271162	-0.0151154	-0.0127887	-0.0109675	0.0100271	-0.00127083	0.00549383	0.0108612	-0.0070595	0.0120504	0.001011	-0.0164203	0.0154645	0.0155745	-0.00308781	-0.00217063
SNOG_01884	-0.000510454	0.00108943	-0.000781693	0.0010611	-7.63915e-06	-0.000444012	-0.000830087	-0.000639474	-0.00162513	0.00937745	0.00316982	0.00257008	0.00379945	-0.000962456	0.000407266	0.00550258
SNOG_01885	-0.00169361	0.0107606	0.0123891	0.000366841	-0.00249674	0.00546898	-0.00979016	0.022096	0.00264172	0.00403694	0.00452652	-0.00256356	-0.00626774	-0.00115657	-0.0203733	-0.00593202
SNOG_01886	0.0016087	0.00320533	0.00369726	0.00176111	-0.00143181	0.00628923	-0.0124536	-0.00710059	0.00207471	-0.00240132	-0.00149016	0.00208498	-0.00122082	-0.00217348	-0.0227869	-0.00550921
SNOG_01887	0.00410314	0.00319573	-0.00746792	0.00585553	-0.00247754	0.00594144	0.000854582	-0.0023591	0.00552955	5.50994e-05	0.00897946	0.000172045	0.000328224	-0.00191703	0.000734254	-0.00325266
SNOG_01888	0.000489043	-0.000579439	0.00464933	-0.00197857	-0.00655923	-0.00320147	-0.00678954	-0.00243316	-0.0138973	-0.00382216	-0.000451629	0.00582355	-0.004272	-0.00759577	-0.00866344	0.00155599
SNOG_01889	-0.00395093	-0.000100074	0.00155257	0.00564556	0.00473138	0.00712132	0.0068558	-0.0063937	0.00800021	-0.00228933	0.0011966	0.00769011	0.00409481	0.00560081	-0.00631725	0.00125783
SNOG_01890	0.00224452	0.000734517	0.00043304	0.00132371	-0.000274657	0.00254422	-0.000507745	0.0137611	0.00273936	0.00251717	-0.0026283	-0.00206502	-0.00227741	-0.00091886	-0.00127626	-0.0037564
SNOG_01891	0.00354934	0.0053183	6.37772e-05	-0.00392447	-0.00150684	0.00109089	-1.89513e-05	-0.000949916	-0.00555133	0.0063231	0.00104871	-0.00210352	-0.00299648	-0.00334513	-0.00326107	0.00891628
SNOG_01892	0.0234228	0.0101406	0.00790983	0.00105359	0.0103334	0.00025048	-0.00362881	0.00466583	0.00695803	0.00460545	0.00129093	-0.0237038	0.00225536	-0.011071	-0.00303497	0.00425041
SNOG_01894	0.0294359	0.0109779	0.00633372	-0.00370602	-0.00341814	0.015882	-0.00759597	0.00281448	0.0100488	0.0109904	-0.00844608	0.00544539	-0.00249275	-0.0179154	-0.0138954	0.0137993
SNOG_30118	0.000876636	0.000386199	-0.000123823	-0.000300139	0.000381773	-0.000414488	0.00162106	-0.00647786	0.00244886	0.00206221	-0.00013068	-0.00989063	-0.0051123	-0.0118523	0.0145429	-0.00242601
SNOG_01895	-0.000175715	-0.00239488	-0.000395258	0.00992153	0.00184469	0.0105949	0.00644006	-0.00198734	0.00272115	-0.0054863	0.00207706	-0.00207335	-0.000376736	-0.0109624	0.0152873	0.00167527
SNOG_01897	0.00268726	0.000447178	0.00618408	0.00452069	-0.00115663	-0.00217621	0.00036033	-0.00610132	-0.00141233	0.00349724	-0.00318479	-0.0121336	-0.0031015	-0.00155181	0.00121352	-0.0144551
SNOG_01898	0.0121474	0.00607022	0.00510799	-0.0171866	0.0296655	-0.00659032	0.00110053	0.00468431	0.00187593	-0.0203807	-0.00246875	-0.0181421	-0.00370427	0.00351577	0.00100323	-0.00734674
SNOG_01900	0.000722079	-0.00452306	-0.00344882	0.00578359	-0.00662275	0.0086793	-0.00723692	0.007393	-0.0004809	-0.00835843	0.00769263	-0.00772533	0.0125637	0.0222225	-0.0126734	-0.0063945
SNOG_01901	0.00544514	-0.00961235	0.00972478	-0.0001256	0.00799718	0.00163207	-0.00798798	0.00084433	0.00228761	0.00043387	0.00601777	0.00156785	0.00033081	-0.00266776	0.00325234	0.00233575
SNOG_30119	0.000838209	0.0007214	0.00340456	0.00348466	-0.00334133	0.00868889	-0.0131083	0.00871335	0.0158359	-0.0014519	0.00121123	0.00571075	0.0121104	0.0166582	-0.0144101	-0.00183928
SNOG_01902	0.0011639	-0.0420595	-0.0349816	0.0110679	0.000962828	-0.00325626	-0.0220219	-0.0107187	0.00548681	0.00604414	-0.0114288	-0.0268596	-0.00264608	0.00651558	-0.0103977	0.0099978
SNOG_01904	0.00411357	0.00295061	-0.0015646	-0.00722492	-0.00137574	-0.00342819	0.0024582	0.00852975	-0.00336193	0.00129178	4.14988e-05	0.00771657	-0.00115806	0.00350248	-0.0105997	0.008885
SNOG_01905	-0.00183004	0.00103667	-0.00167761	-0.00734444	-0.000353444	0.000584157	0.00261727	0.00732964	0.00466893	-0.0075627	-0.00385025	0.00987634	-0.00243722	0.00696359	-0.00540818	-0.00761293
SNOG_01908	0.00154447	0.00182496	0.00466379	-0.006518	0.00126891	0.00533019	0.000311322	0.00941184	-0.00448309	-0.000143353	-0.000688645	-0.00855952	0.010932	0.0101446	0.014662	-0.00338967
SNOG_01909	-3.70423e-05	-0.00108754	0.00213049	-0.00635835	-0.000927022	0.00705556	-0.00221588	-0.000423118	-0.00312657	0.00325477	0.000691249	0.00946882	-0.000175284	0.00186446	0.000737577	-0.00116222
SNOG_01910	-0.00290197	-0.0213002	0.0086122	0.00538195	0.0130069	-0.0108866	0.00506955	0.000830435	0.0068675	-0.00111242	-0.00663247	-0.00486925	-0.0164449	-0.015742	0.000843105	-0.0037204
SNOG_01911	-0.00351645	-0.00268832	0.00254402	-0.00230782	-0.00367749	0.000809551	-0.00650537	0.00502002	0.000780167	-0.00169696	0.00169447	0.00332885	0.0120942	-0.0021373	0.00114727	-0.00305712
SNOG_01912	0.003916	-0.00719503	-0.0102838	-0.00341408	0.00344049	0.0076425	-0.00810113	0.0199099	0.00114764	-0.00158969	0.00186376	-0.00218922	-0.00150553	-0.00289109	0.00958149	-0.00555864
SNOG_01913	0.00551454	0.00118606	0.00386206	-0.0161181	-0.00760756	3.13667e-05	-0.0114247	-0.0027281	-0.0120529	0.00628187	0.0144443	-0.0022249	-0.000931685	-0.00188475	0.00315369	0.00595486
SNOG_30120	0.00140546	-0.000546348	0.0019065	-0.00655254	0.00182862	-0.000368095	-0.00312513	-0.00728081	-0.0119509	-0.00626082	-0.00501277	-0.00660375	-0.00599491	0.00549895	-0.00148035	0.000853092
SNOG_01914	0.000928053	7.23163e-05	-0.000648697	-0.000609399	0.00743322	-0.00279116	0.0031757	-0.0127041	0.00290245	-0.000534498	0.00165995	0.0022959	-0.00288056	-0.00446925	-0.00211735	0.00450231
SNOG_01915	0.00129611	-0.000131585	-0.00305646	0.000431629	-0.00175721	0.00376829	-0.00736901	-0.00182401	0.000578377	0.00407856	0.00767344	-0.00391582	-0.00107748	0.0022356	-0.00697378	0.000959213
SNOG_01918	0.00147676	0.00281261	-0.00572173	0.0100378	-0.00418033	0.00250585	-0.000642913	-0.00155902	-0.00441843	-9.50858e-05	0.00277812	-0.00252708	0.00124152	-0.000921633	0.00431353	-0.00705644
SNOG_01919	0.00199018	-0.00312368	-0.00638454	-0.00431955	0.00104761	0.000296194	0.00293082	-0.00478697	-0.00745883	-0.00138396	-0.0031011	-0.00146756	-0.0092309	0.00370955	0.00473102	0.00647977
SNOG_01920	-0.000114537	-0.0311546	0.00275908	0.00513765	0.0186764	-0.00238013	-0.0164486	0.00201105	0.00181588	0.000135013	-0.00587409	-0.0132256	-0.00841048	-0.00240344	-0.00177373	-0.0125736
SNOG_01921	-0.000229709	-0.021632	0.00515266	-0.00062748	-0.000215114	-0.00826411	-0.00347783	-0.0184953	0.0224244	-0.00391136	0.000364838	-0.0170383	0.00614427	0.00125958	0.0232206	0.000590751
SNOG_01922	-0.0410612	0.0178059	-0.0256198	-0.0179956	-0.00124674	-0.00281799	-0.0234549	0.00997543	0.0110047	0.00944904	-0.0146519	0.0202631	0.0117234	0.0433258	-0.00345472	-0.0100349
SNOG_30121	-0.00370816	-0.0202966	0.00362323	0.0081959	-0.00684773	-0.00565312	0.00843123	-0.0125913	0.0139213	-0.0044226	0.000389345	-0.00496117	-0.00440524	0.0152434	0.0277659	-0.00360431
SNOG_01924	0.00243305	-0.005429	0.000371751	-0.00141947	-0.00354596	-0.00118371	-0.00474443	0.00119657	0.00786659	0.00140712	0.0146772	-0.00392059	-0.00666322	-0.00293594	0.00319585	0.0149325
SNOG_30122	0.00433491	0.00153988	-0.00279538	-0.0147686	-0.00127823	-0.00927034	-0.00330281	-0.000370331	-0.0172652	0.00482795	-0.00244401	0.0224559	0.000328531	0.00714337	0.00354999	-0.00704633
SNOG_01925	0.0032112	-0.00186898	-0.00166543	-0.00318391	0.00874828	0.0132962	0.00652369	0.00177161	0.00665589	-0.0016104	-7.90663e-05	0.00507295	0.00720244	0.00489793	-0.00128212	0.00099473
SNOG_01927	-0.0100529	-0.0503907	0.0318429	-0.0161487	0.00253312	-0.00951828	-0.00373164	0.00927647	0.0165763	0.0186542	0.00037828	-0.00159576	-0.00113295	-0.00418803	0.00443941	0.00388552
SNOG_01928	-0.000174325	-0.00268634	-0.00787896	0.00944443	0.0066619	-0.0124493	-0.0103919	-0.00861883	0.0149354	0.00882234	-0.00750587	-0.00558671	-0.0129528	0.0139517	-0.0127212	0.00759556
SNOG_01929	-0.00402646	0.00249459	-0.00260982	0.0135649	-0.00854203	-0.000573956	-0.00770306	-0.0054012	0.0072517	-0.00294067	-0.00144876	-0.00234373	0.00667409	-0.00690176	-0.00276017	0.00365022
SNOG_01930	-0.0120793	0.0152099	-0.00426329	0.00126496	0.000433215	0.00269254	-0.00799743	-0.00953602	0.00382546	-0.00027577	-0.00176607	0.00105001	-0.00420329	0.00481926	0.000283683	-0.000734184
SNOG_01931	-0.00545376	-0.00623331	-0.0119348	0.00100427	-0.014347	0.00715603	-0.0103313	0.00930861	-0.00451522	-0.00672561	0.00559861	0.00165569	-0.00312047	-0.00697132	0.0158016	-0.00264373
SNOG_01932	0.00510478	0.00509453	-0.00496963	0.00150333	-0.0027849	-0.00436607	0.00341461	-0.00402455	0.00245341	0.00379542	-0.00266123	0.000248099	-0.00209028	0.000441918	-0.00259286	0.00524844
SNOG_01933	-0.00118216	-0.00531837	-0.00215988	0.00195448	0.0127002	0.00136747	-0.0116642	-0.00610685	0.00160037	0.00254924	0.0119914	-0.00726201	-0.00669106	-0.00810311	-0.00106154	-0.0123362
SNOG_01934	0.000623942	-0.00868515	-0.00116829	-0.00126372	0.0185314	0.00626985	-0.00674698	0.00638176	-5.06438e-05	0.0100361	0.0011201	-0.0086251	0.00695266	-0.00242597	-0.00568401	0.0128652
SNOG_01935	0.00392954	-0.000608212	-0.00463553	0.00381535	-0.00103365	-0.00267232	0.0102626	0.00062079	0.00915218	-0.00601824	0.00577753	0.00752763	0.00264334	-0.00992583	-0.00163166	0.00374798
SNOG_01936	-0.00283478	0.00888827	0.00298486	-0.0135231	-0.00752314	-0.00502974	0.0147729	0.00276986	0.00226827	0.0041891	0.00123946	-0.000392768	0.00519309	0.00359744	-0.00233679	0.00180686
SNOG_01937	0.00119696	-0.0070432	-0.0133929	-0.0081031	0.00359051	-0.00557584	-0.00111677	0.00221263	0.000539713	0.00237079	-0.00639279	0.00229419	-0.0082904	0.00272064	-0.00519929	-0.000203777
SNOG_01938	0.00621717	0.000412149	-0.00104034	0.0035012	0.00158377	-0.000578019	-0.00605411	-0.0025173	0.00914699	0.00138659	0.0117681	-0.00181656	-0.00773321	-0.00793629	-0.00119027	-0.0126822
SNOG_01939	0.000978237	-0.00518785	-0.000660519	0.00503863	0.00593405	0.00125854	-0.00286658	-0.00576893	-0.0116447	0.00651517	0.00853299	0.0153998	0.0188952	6.7683e-05	0.0203518	-0.000205541
SNOG_01940	0.00147551	0.000472829	-0.00681386	0.00107795	-0.00226213	-0.00435402	0.00655256	0.000847245	-0.003281	-0.00771847	0.000646386	0.0061664	-7.86916e-05	-3.24344e-05	0.000230614	0.0124112
SNOG_01941	0.000997718	0.00205779	0.00149177	-0.00366546	0.00143917	-0.000785572	-0.00609839	0.00901987	-0.00342519	-0.0142317	-0.00422253	-0.00232313	0.0206224	0.00561924	-0.000653803	0.0053177
SNOG_01943	0.00375263	-0.000678637	0.00232718	0.0084184	0.010552	-0.0119575	0.0117418	-0.00292623	-0.0186011	-0.0101268	-0.0143754	0.0031507	0.00272828	0.00244765	-0.0177651	-0.00476861
SNOG_01944	-0.0160458	0.00591648	-0.00833263	0.00680353	0.00592325	-0.000967647	0.0119963	0.00234642	-0.0011904	-0.00268866	-0.0104647	0.00265584	-0.000287912	-0.010187	0.00688248	0.00500649
SNOG_01945	0.000445611	0.000236955	1.31841e-05	-0.000372205	0.00298477	-0.00193817	0.00332055	-0.00698058	0.00157855	-4.43947e-05	-6.20418e-05	0.00062884	0.00271417	0.0118176	-0.00357788	0.00445272
SNOG_01946	0.0107532	-0.0153952	-0.017597	0.00954582	0.00137535	0.0154576	0.00450056	-0.0141079	0.0197591	-0.00198073	-0.00920808	-0.00859318	-0.00929141	0.0208556	0.0259974	-0.000859394
SNOG_01947	-0.000621231	-0.00228714	-0.000460099	0.0137179	-0.00261562	-0.00998083	0.00857519	-0.00944727	-0.0127997	-0.000604247	-0.0132044	0.015977	-0.0100463	0.0060113	0.00146676	-0.00131587
SNOG_01948	-3.39431e-05	0.000272636	0.00195179	0.00215896	0.00109583	-0.00978716	0.00253327	-0.00110635	-0.0131767	0.0001701	0.00959937	0.00111476	-0.00548084	0.00129827	-0.000821076	-0.00266995
SNOG_01949	-0.0100606	-0.00784659	0.00570725	0.00771774	0.0145255	-0.00874305	0.00790089	0.0127458	-0.000990821	0.00738616	-0.00185842	0.00607071	-0.00715739	0.00514759	0.00393815	0.00594973
SNOG_01951	-0.00377648	0.0032656	-0.00148803	-3.68148e-05	-5.27532e-06	-0.00721725	0.00609953	0.0026864	-0.00474386	0.00833318	-0.0133582	-0.00785156	0.0137077	0.00758915	-0.00901815	-0.00173635
SNOG_01952	-0.000887371	0.00568911	0.00134827	-0.0106501	-0.00789534	-0.00465397	-0.00946936	0.00179543	0.00917306	0.00655731	-0.00160096	-0.00348516	-0.0172165	0.0133132	-0.00384234	0.00292415
SNOG_01953	-0.0013248	-0.000994821	-0.000373638	-0.010032	-0.00314025	-0.00458143	0.00550815	0.0151891	0.0156291	-0.00407406	-0.00863832	0.00366083	0.0162365	-0.00724445	0.0120423	-0.00422097
SNOG_01954	-0.0153431	0.0172304	-0.0103699	-0.00589611	0.00960578	-0.00722067	-0.0015342	0.00125779	0.0243548	0.00134827	-0.0138744	-4.21497e-05	0.00372085	0.00736665	0.00156579	0.00130413
SNOG_01955	-0.0279818	0.0033446	0.00745462	0.00713434	0.0134836	-0.00573594	0.00289897	0.0263119	0.00316235	0.0168175	-0.0292997	-0.00746727	0.0277773	0.000328959	-0.022807	0.00277359
SNOG_01957	-0.00177479	-0.00506606	0.00562864	-0.000738704	0.00969885	0.00490561	0.00150523	-0.00488274	-0.00472608	0.0146056	-0.0161839	0.0128782	-0.0176479	0.0189867	-0.0157015	0.00735532
SNOG_01958	-0.0242414	0.00549307	-0.0067793	0.0060486	0.00421057	-0.00517364	-0.00192603	0.00654705	0.006679	-0.00709196	-0.00193049	-0.00487321	-0.0145182	0.00107733	-0.00116764	0.00682864
SNOG_01959	-0.0136941	6.95864e-05	-0.00223743	0.0039669	0.00741148	-0.00328998	-0.000502175	0.000871295	-0.00392486	0.00135311	-0.00893304	0.0135157	-0.00183956	0.0124515	0.0105138	-0.00199096
SNOG_01961	-0.00714917	0.00162827	-0.00347412	0.0149719	-0.00205221	-0.00109925	-0.00712174	0.00662411	-0.00722098	-0.00341286	-0.00409527	-0.0015804	-0.00225879	0.0102402	0.010786	0.00203065
SNOG_01962	-0.0136828	0.0277252	-0.0224728	-0.00716008	0.00119631	0.0159465	-0.0174365	-0.00160824	-0.0105809	0.00189536	-0.0112547	-0.00643283	-0.000757714	0.0168392	-0.0210246	0.00395398
SNOG_30123	0.00223387	0.00503647	0.00269472	0.00342551	0.00107018	-0.00898952	-0.0160978	-0.010863	-0.0181329	-0.00147112	-0.0293562	0.00327459	0.00774896	-0.0129504	-0.0288329	0.0067157
SNOG_01963	-0.00207992	-0.0045117	0.0126963	0.00613622	-0.00498242	0.0133944	-0.00375867	0.0107823	-0.0108617	-0.00142604	-0.010245	-0.00108418	0.0156657	-0.00161855	-0.0054882	-0.00354637
SNOG_01964	-0.00170858	-0.00712425	0.0032148	-0.00445765	-0.00481981	-0.00178403	-0.00429411	0.00142679	-0.00102107	0.00119746	0.000740946	0.00165014	-0.00494586	0.0044173	0.00142467	-0.0126625
SNOG_01965	0.00139581	-0.00655074	0.00160638	-0.00472169	-0.00458961	0.00512176	-0.00908988	0.00621327	0.00182653	-0.00623498	-0.00201746	0.01651	0.00433251	-0.00861195	0.00551205	0.00496062
SNOG_01966	0.00126863	-0.00484768	0.00238686	0.0116676	-0.0112974	-0.00377746	-0.00195111	-0.0180003	0.00607606	-0.00970412	-0.00963281	-0.00665809	-0.00163968	-0.00649837	0.0027078	0.00053265
SNOG_01967	-0.00853378	-0.00546699	0.00456779	-0.00880128	-0.00344578	0.000159612	0.0119275	0.00112409	-0.000295049	0.0120818	0.00393685	-0.00669821	0.000481228	-0.0067169	0.00300512	-0.00140325
SNOG_01968	0.00506735	-0.00749522	0.00428129	0.0030637	0.00105451	0.00171476	-0.00395163	-0.00207534	0.00414001	-0.0036368	-0.00173274	-0.00383149	-0.00776593	0.00217857	0.00127934	0.00312372
SNOG_30124	0.000508689	-0.000597028	-0.000786485	0.00775548	0.00646653	0.00161879	-0.00353548	-0.00536671	-0.0089962	-0.0121712	-0.0113352	-0.00140392	-0.0028103	-0.00748988	-0.0186996	-0.00560987
SNOG_01969	-0.00176044	-0.00394737	0.000150813	0.0049165	0.0120833	-0.0185401	-0.00996946	-0.00570664	-0.0025158	-0.011933	0.00839013	0.00675245	0.0201136	0.00341389	0.0169032	-0.00476748
SNOG_01970	0.000914276	0.00772824	-0.00623153	-0.0117706	0.00563312	0.00765606	-0.000258788	0.00653054	-0.00933316	0.00483688	-0.0129273	0.0077143	0.0107271	-0.00925	0.0102307	-0.00412953
SNOG_01971	-0.00144857	0.00988089	-0.00956547	-0.00245284	0.00657881	0.00700151	0.00649613	0.00871406	0.0112947	-0.00688516	-0.0019644	-0.000608218	0.00662455	0.00777859	-0.0165083	0.000268327
SNOG_01972	0.00445497	-0.00316726	-0.00444401	-0.0292195	0.0163655	0.0109126	0.000521717	0.022541	-0.0141286	0.00516598	0.0231562	0.0121515	0.0160153	-0.00220213	-0.00169028	0.00588521
SNOG_01973	-0.0331448	-0.00889777	-0.0130659	0.0142463	0.0275851	0.00664062	-0.00579982	0.00351928	-0.0115648	-0.0171435	0.0142664	0.0159989	0.0207323	-0.00314522	-0.00534662	0.00220442
SNOG_01974	-0.00105418	0.00449241	-0.00282089	-0.00256788	-0.00113583	0.00140068	-0.00285686	-0.00830149	0.000765963	-0.00522166	0.00617719	0.0108569	-0.00142106	-0.00974493	0.015106	0.00423478
SNOG_01975	0.000225522	-0.00415952	0.0029907	-0.0125118	0.00100604	-0.00258382	-0.00580228	-0.010802	0.00804957	0.00780769	0.00123045	0.00663007	-0.0242376	0.0181296	-0.00493456	0.000183549
SNOG_01976	-0.00314502	-0.00647958	0.00760497	0.00326079	0.00153827	0.00583028	-0.0113424	0.008099	-0.00397173	0.00312624	-0.00164863	0.00354031	-0.0021444	-0.00700051	-0.0154027	0.0052163
SNOG_01977	0.00162171	0.0031031	0.00600323	-0.00479578	-0.0210493	0.0040119	-0.0191134	0.00702501	-0.013364	0.00808436	0.0145009	0.00834748	0.00118798	0.0193031	-0.0162951	-0.00736723
SNOG_30125	0.0145709	0.00100558	-0.00133317	-0.00677104	0.00852919	-0.0260166	0.0136216	0.0155604	0.0101587	0.0216595	-0.00364139	0.0147877	-0.0219217	0.0102598	0.000987359	0.0127884
SNOG_30126	-0.00124812	-0.00220417	-0.00147408	0.00445483	-0.00883308	-0.00873139	0.00746743	0.00321322	0.0125568	-0.0074798	-0.00837147	0.0100559	-0.00362195	-0.0102727	0.00861164	-0.00636061
SNOG_01980	0.00238419	0.0061132	0.000958386	0.00345906	-0.00385948	-0.0057667	-0.00180488	-0.00668128	9.93133e-05	-0.00503223	-0.00441039	0.00639248	-0.00367266	-0.000262003	-0.00329599	-0.00746682
SNOG_01981	0.00448558	0.00783058	-0.0023039	0.00059777	-0.00636858	-0.00283446	-0.00253282	-0.0033199	0.0017956	-0.00508692	-0.00241927	0.00803408	-0.0062768	0.00373947	-0.00332569	0.00518249
SNOG_01982	0.000394335	0.000841717	0.00265529	0.00540678	-0.0032941	0.00800936	0.00573327	-0.00989595	0.00577109	-0.00869606	0.00127204	-0.00995603	0.00742179	-0.00380305	0.0120862	-0.00236576
SNOG_01983	0.00628499	-0.00116714	0.0165901	0.00381997	0.00905648	-0.0153649	-0.000481318	0.0113976	9.23514e-05	0.0107443	-0.0115228	-0.0043737	0.0160979	0.00191865	-0.00662453	0.000832441
SNOG_01984	0.0144379	-0.00477857	0.00766784	-0.0036503	0.025228	0.00532589	-0.00600815	-0.0062545	0.0047001	0.000234169	-0.00848683	-0.00461973	0.000557199	0.0103607	-0.000415497	-0.00540053
SNOG_01985	-0.00112504	0.00565217	0.00245883	-0.00843655	-0.000598602	-0.0010727	-0.000753978	-0.0035457	0.000945831	-0.00317513	-0.00237718	0.00369898	0.000982776	0.00210977	-0.000814717	-0.0109707
SNOG_01986	0.000814689	-0.00390772	0.000476706	0.00927886	0.00325142	-0.00239453	-0.00940464	-0.00966043	-0.0129146	-0.00767833	0.0110787	0.0107495	-0.00858443	0.00267142	0.00536651	-0.0072194
SNOG_01987	0.00301771	0.0030166	0.00235029	-0.0029275	0.000654128	0.00125567	0.00396932	0.00293523	-0.0104942	0.000888342	0.00251721	-0.00366898	0.00255075	0.000668531	-0.0134423	0.0026337
SNOG_01988	0.00800833	0.010091	0.00975578	0.0100972	0.00976099	-0.00809529	0.00838137	0.00832093	-0.000226415	0.00907273	-0.011605	-0.00537115	0.00473482	-0.00937577	0.00279637	0.00189394
SNOG_01990	-0.000876214	0.00356344	-0.000792289	0.00675118	-0.00884188	-0.0104321	-1.44113e-05	0.00195453	-0.00576335	-0.00337405	0.00322336	0.0102111	-0.00214572	0.00484252	0.00105237	-0.00195724
SNOG_01991	-0.000143742	0.00291678	-0.00360349	-0.0081752	-0.000399697	-0.0028173	0.00442645	-0.00243697	0.0127361	0.00997196	0.0197675	0.0253933	-0.0149085	0.00559359	0.00878279	-0.0023289
SNOG_01992	0.0101459	-0.0242956	0.0123963	0.000130939	0.0313484	0.00877242	-0.0135697	0.00697088	0.000643606	0.00694835	-0.00176346	0.00495632	0.00147517	-0.000571395	-0.0112409	-0.0150893
SNOG_01993	0.000208243	0.00170894	-0.00130361	-0.0101169	-0.00754265	0.0105872	0.00125016	0.0043833	-0.00835498	-0.000953404	-0.00041765	-0.00427703	0.00538498	0.0013479	0.0042985	-0.0127527
SNOG_01995	-0.00809618	-0.00541151	0.00750641	-0.00167976	0.00730249	0.00328847	-0.000241783	0.00356622	0.00328755	-0.0046247	0.00171921	0.00621662	-0.00289734	0.00158037	-0.00809135	0.00739673
SNOG_30128	-0.00881398	0.000177663	0.00597112	0.00112535	0.00549508	0.00238238	-0.00312653	0.00701671	-0.001874	-0.00719328	-0.00710334	-0.00598229	0.00170599	0.0071781	-0.00498219	-0.0133077
SNOG_01996	0.000593377	-0.000719418	0.000591778	-0.000530376	-0.000106168	-0.00522985	-0.000427637	-0.00240074	0.014884	0.00362558	-0.00073371	-0.00750692	-0.00462119	-0.015411	-0.013053	-0.00740276
SNOG_01997	0.000778156	-0.00406755	0.0060359	-0.00764702	0.00244594	-0.00853613	-0.0100568	-0.000294566	-0.00750045	0.0101065	0.00624063	-0.00521116	-0.0019233	0.0137647	-0.0169824	-4.73743e-05
SNOG_01999	0.00325117	-0.00125646	0.00498786	-0.000305415	0.00341851	-0.00505078	-0.00154071	0.000852566	0.00345208	-0.0022991	-0.0156536	-0.00302806	0.00568215	0.00118283	-0.0186837	-0.00310922
SNOG_30129	0.00490779	0.000806344	0.00843758	-0.0044383	-0.00310546	0.00628482	-0.00365671	0.00955082	-0.00524025	0.00802747	0.00176371	0.000789131	-0.00132576	-0.00417562	-0.00431761	-0.0108816
SNOG_02000	-0.00143365	0.0118276	0.0112647	0.00937212	0.00127487	-0.00982332	0.0174165	0.01944	-0.00503965	-0.00635878	-0.0024325	-0.00670198	-0.00655849	-0.00695291	0.00232822	-0.0123366
SNOG_02002	-0.00135782	0.00341034	0.00240876	0.0089327	0.00688233	-0.000253147	0.000605848	-0.00430371	0.00670691	0.00133558	-0.00177991	-0.00253448	0.00426406	-0.00515749	0.00422595	-0.00354521
SNOG_30130	0.00098857	-0.0016763	-0.00061497	0.00378889	0.00171567	-0.00467561	-0.00467316	-0.00234046	0.00521326	-0.00593158	-0.00674178	-0.000489687	0.0145823	0.00259	0.0024332	-0.00545872
SNOG_02003	-0.00652211	0.00788931	0.000664206	-0.00929757	-0.00426193	-0.0113104	0.0203856	0.00122212	-0.000302304	0.00313949	9.48893e-05	-0.00496181	0.00074718	0.00177603	-0.000136653	-0.00898606
SNOG_02004	0.0353436	0.0194245	0.00747779	-0.00362387	-0.00878624	-0.0114498	0.0168786	0.0224131	0.00986141	0.0147855	-0.0143074	-0.0265584	-0.00950719	-0.0104198	-0.00257602	-0.014144
SNOG_02006	0.00663533	0.0111524	0.00162788	0.0138463	-0.00710185	-0.0145666	0.00185042	0.00942279	-0.010202	-0.000437477	0.00294176	-0.00026411	0.00959668	-0.00715999	-0.0079977	-0.00585546
SNOG_30131	0.00173858	-0.00798462	0.0119854	-0.00856251	-0.00041429	0.00933788	-0.00303984	0.00737868	0.00216449	0.00916734	-0.00417566	0.00787965	-0.000941986	-0.00314088	-0.00560808	0.00859503
SNOG_02007	0.00413039	-0.00479249	0.0043511	-0.00223398	0.000227405	0.00639522	0.00333982	-0.00189233	0.00089824	0.0125711	-0.00991453	0.00313373	-0.00367856	0.000747617	0.00599855	0.0147288
SNOG_02008	0.00200964	0.00389843	0.00588817	0.000763283	-0.00595756	0.00281356	-0.000299337	-0.00145147	0.00554724	0.0132731	-0.00526422	-0.0121372	-0.0104753	-0.0012458	-0.000985996	0.0128213
SNOG_02009	-0.00821399	0.0101475	0.0054495	0.0022471	0.0099743	0.00573886	-0.0077412	-0.00645028	0.00333146	0.0128087	0.00816415	-0.0116514	0.022836	0.0357766	0.0116633	-0.00786635
SNOG_02010	-0.00188871	-0.00302087	0.00289715	-0.00127062	0.0044379	-0.0107992	-0.00989656	-0.0146681	-0.00412913	0.00388821	0.0181624	-0.00104226	0.00415913	-0.00117376	-0.00784883	0.00313173
SNOG_02011	0.00349979	-0.00647917	0.00246816	0.00306032	0.00313164	0.0091616	0.00767041	0.000346147	0.0150078	-0.00035585	-0.00626789	-0.00567244	0.0231648	-0.00702012	0.0135871	-0.00047929
SNOG_02012	0.00499965	0.000753226	-0.00782171	0.00303721	-0.00919134	0.00223763	-0.00141507	-0.00105247	-0.00384653	0.000726241	0.0092647	-0.00440446	-0.000151707	0.000207178	0.000200285	0.000161721
SNOG_02013	0.00289074	0.00287722	-0.00177733	0.0025066	-0.00766556	0.00280728	0.00232396	-0.000995997	0.00411597	0.0087998	-0.00449841	-0.00255085	-0.00468096	0.000809496	0.00366911	0.00185606
SNOG_02015	-0.0018947	0.0203862	0.0198974	0.0110711	-0.00153333	-0.00993778	0.0171084	0.0152845	-0.00566293	0.00279039	0.00536311	-0.00679803	-0.00483114	0.009388	-0.00374486	0.00227613
SNOG_02016	-0.0021146	-0.000321308	0.000166974	-0.00703071	-0.00920284	-0.0011262	-0.0079911	-0.00140158	-0.00122542	-0.00162872	-0.000964604	-0.00189218	-0.00764713	0.00247373	0.00271848	0.00255344
SNOG_02017	-0.0070464	-7.07365e-05	0.00859858	-0.00972699	-0.00796496	-0.0011579	0.00625719	-0.000667389	0.00246919	0.00595235	0.00695078	-0.000241833	-0.00228053	0.00318519	-0.00327944	-0.0126575
SNOG_02018	-0.0165969	-0.0121705	0.00585217	0.0033594	0.00320778	0.0097647	0.00196574	0.0031422	-0.0126828	0.0137257	-0.000266764	0.0106896	0.0277402	-0.0127725	0.00255044	0.0124015
SNOG_02019	-0.00178749	0.00540073	-0.00608788	-0.00429486	-0.00248768	0.00426237	0.00432299	-0.00223508	0.00755263	-0.00333816	0.000375375	0.00308878	0.00522239	0.00827253	0.00542261	-9.0226e-05
SNOG_02020	-0.0141249	-0.0433436	-0.0134599	-0.00491508	0.0135232	-0.0117637	-0.0227711	-0.0307359	0.00372759	0.00857453	0.00544059	-0.0193583	0.00241135	-0.00770474	-0.0118878	-0.00614345
SNOG_02021	0.00152583	-0.00269465	-0.000972983	-0.00421806	0.0024807	0.00279926	-0.00190714	0.00500262	-0.00141293	0.00755498	0.00161044	-0.000959242	-0.000729511	-0.00316668	0.000505949	-0.00709735
SNOG_02022	0.00373841	0.00364848	-0.000662137	0.00309169	-0.00516324	-0.00704477	-0.00422058	-0.00531222	0.0062462	0.00198827	0.000921831	0.00115352	-0.00650087	0.00725537	-0.0121139	0.000776227
SNOG_02023	0.00259381	0.00672146	0.00296963	-0.00508886	0.00279824	-0.00339549	0.00748643	0.000124578	0.00148304	0.00327776	0.00333731	0.00175372	-0.0033288	-0.00541568	-0.00495833	-0.0109769
SNOG_02024	-0.0122566	0.0064177	-0.011597	-0.00474463	0.00381588	0.00985952	0.00936015	-0.00165882	-0.00645119	0.00553785	0.00722272	0.00821743	0.00814009	-0.00272909	-0.0147684	0.000411528
SNOG_02025	-0.00112905	0.00392154	0.00226709	-0.0102573	-0.0051435	-0.0145285	-0.00549873	-0.00482193	-0.0108277	0.0104209	-0.00165451	0.00150474	0.00189695	-0.00824945	0.00697705	-0.000413247
SNOG_30132	-0.00129952	-5.56837e-05	0.012176	0.0126001	-0.00165063	-0.00181971	-0.00401312	0.00288218	0.0098585	0.000801211	-0.0207477	0.00191152	0.00650943	-0.0117566	-0.00315811	-0.000139684
SNOG_02026	-0.00566727	-0.00365539	0.00970787	0.00521964	-0.000975143	0.00169184	-0.00287898	-0.00909257	-0.0195636	-0.00541253	-0.011273	-0.00423078	-0.0140795	0.00687043	-0.0131617	0.00600017
SNOG_02028	0.000297779	0.00182117	0.0036471	-0.00242586	-0.00400284	0.00262928	0.00832564	-0.00428465	0.00784649	-0.0167372	0.00261274	0.00783605	0.000707132	-0.0133606	-0.00838892	0.00326241
SNOG_02029	-0.00408947	-0.00531798	0.00157012	-0.000764055	-0.00475276	-0.000987826	0.00456831	-0.000883585	0.00158461	-0.00482413	-0.00403448	0.00909544	0.00199148	-0.00170994	0.00053035	0.00522334
SNOG_30134	-0.000919419	0.00755562	0.0017967	1.87864e-05	0.0127943	-0.00954837	0.013427	-0.0071604	0.00436836	0.015566	-0.0186531	-0.0180499	0.000500844	0.00233818	0.0108061	-0.00106017
SNOG_02030	-0.00233544	0.010928	0.00212111	-0.012547	-0.001705	-0.0102241	0.0138344	0.000191407	-0.00068875	0.00126218	-0.00231601	-0.00313099	0.00338767	0.00623525	-0.00572696	-0.00390415
SNOG_02031	0.00342021	5.47471e-05	-0.00367244	0.000287357	-0.00278043	0.00511298	-0.00605214	0.00928046	0.00202432	-0.000758086	0.00535893	-0.0027731	-0.00649434	0.00416051	-0.00153282	0.012713
SNOG_02032	0.00139644	0.00114995	-0.00257873	0.00805737	-0.00132009	0.000632177	-0.00502365	-0.00631831	-0.0148103	-0.00967143	0.0102813	-0.0028797	0.00505219	-0.0101939	0.00154701	0.00238947
SNOG_02033	0.000994232	-0.0013926	-0.000786292	-0.00671317	0.00251026	-0.002278	0.00336308	0.00386975	-0.0150839	-0.00548043	-0.0103477	-0.0138973	-0.0136832	0.00426091	-0.0166578	0.00260543
SNOG_02034	0.000219124	0.000423682	0.000690717	0.000127249	-0.0020247	0.00202105	-0.00418451	-0.0012083	0.000533145	-0.00223007	0.000924356	0.00783519	0.000259076	0.00138869	0.000234106	0.0035478
SNOG_02035	-0.00500036	-0.00503576	-0.00116247	0.0155937	-0.000392351	-5.64043e-05	-0.0072113	0.00274576	-0.0161392	-0.0113973	-0.00581642	0.010259	-0.0126065	0.00100529	0.0104082	-0.00606265
SNOG_02036	-0.000280204	0.00432492	8.33002e-06	0.00157891	-0.00312695	0.00903876	-0.00837695	-0.00131065	-0.000492181	-0.0132632	0.00727033	-0.0044359	-0.00897679	-0.0130622	-0.000236622	-0.00539955
SNOG_02037	0.000376495	0.00348378	0.00691446	-0.00393921	0.00141244	-0.00219851	-0.00323292	0.00935505	-0.0179845	6.29973e-05	-0.0162349	0.00514309	-0.000559148	-0.00240388	0.00579332	-0.00387088
SNOG_02038	0.00030142	0.00441723	0.00561592	-0.000625034	0.0029473	0.0078664	0.00310847	0.0171546	0.00864681	-0.00974916	0.0127336	0.000693342	0.00803139	0.00635668	0.0144053	-0.00602677
SNOG_02039	0.000255103	0.00123269	0.00148867	0.00241766	0.00218331	-0.00410523	-0.00901005	0.0115846	0.00816311	0.00678077	-0.00809918	0.0254863	0.0103505	-0.0140751	0.00854574	-0.00210428
SNOG_02040	0.00183376	0.00718625	-0.000537548	0.00892397	-0.00294869	-0.003405	0.00488646	-0.0014397	-0.0172652	-0.0040879	-0.0124302	0.00404172	0.00702865	0.01173	0.0069809	-0.0020765
SNOG_02041	0.00990355	0.00887246	-0.000490305	-0.00336414	-0.0145963	-0.00144916	-0.000928893	0.0199555	0.00119649	-0.00700162	0.000788828	0.00914083	-0.00432275	-0.00551621	0.00653032	-0.00228003
SNOG_02042	0.000404761	0.00408166	-0.00244464	0.00221998	0.00330894	0.0016143	0.00406145	-0.00187702	-0.00544483	-0.00365005	-0.002576	-0.00735773	-0.00526541	-0.0028642	0.00415091	0.00915539
SNOG_02043	1.41298e-05	-0.00278406	0.00194604	0.00375678	0.00239727	-0.000488588	0.00188791	-0.000569482	-0.00132703	-0.00842327	0.00506118	0.00611968	-0.00949462	0.00481579	-0.00870405	0.00720965
SNOG_02044	0.000569776	0.000959727	6.78455e-05	0.00713971	0.00703774	0.00593017	0.00641829	-0.00304881	0.00282359	-0.00139319	0.0025818	-0.0141627	-0.0182272	0.00163734	0.0110972	0.00780881
SNOG_02045	-0.00301157	0.00876725	0.0172681	0.0204031	-0.0021833	-0.00223659	0.00602183	-0.00621508	0.00553441	0.0209216	0.0260765	-0.0179959	-0.00190796	0.00462346	-0.000808857	0.00167578
SNOG_02046	0.000831933	-0.000294966	-0.00158781	-0.000603863	-0.00174279	-0.00176347	0.00737777	-0.00626727	0.00158946	0.00032154	0.000535924	-0.000904485	0.00133222	0.014513	0.0253811	0.00658844
SNOG_02047	0.00119327	0.00636715	0.000588377	0.00617869	-0.00154454	-0.0117767	-0.00374683	-0.0085571	0.00112753	-0.000821314	-0.0133804	-0.00116676	-0.00123671	0.000898614	-0.00476876	-0.0020062
SNOG_02048	-0.00141869	-0.000757804	0.00189223	0.00343831	-0.00082047	0.00713921	0.00278795	0.00800709	0.00547919	0.0213987	0.00621537	0.017425	0.0123404	-0.000613956	0.0181034	-0.00279132
SNOG_02049	-0.00809002	-0.0153353	0.00883477	-0.0120593	-0.00456007	0.0270353	0.00246502	0.0077143	-0.00909287	0.0169314	-0.00960153	0.0194392	-0.00927596	0.000100435	-0.00247707	0.00396498
SNOG_02050	-0.00444689	0.00838046	-0.00187918	-0.0138127	-0.00485315	-0.00889593	0.0154035	0.00244265	0.00200065	0.00276834	-0.00238097	0.000337294	0.00243146	0.00311408	-0.00339909	0.000442446
SNOG_02051	-0.0128574	0.0142089	-0.00860854	-0.00621611	0.0075464	0.00736509	0.00224843	0.00123355	-0.0202283	-0.00415094	-0.0130853	0.00193291	-0.0238315	0.00739175	-0.00165564	0.00101438
SNOG_02052	-0.000814582	0.00599754	0.00386398	-0.0117178	-0.0184781	-0.000692761	0.00475866	-0.0037063	-0.00217206	0.00208258	-0.00334102	0.00133924	-0.00335399	-0.00396171	0.00658788	-0.00222882
SNOG_02053	0.0107701	-0.00361071	-0.0054458	0.00659057	-0.00267631	0.00701351	-0.00836332	-0.00287033	-0.00215472	0.0051128	-0.00386782	0.00331814	-0.00275302	0.000278654	0.00399974	0.00234904
SNOG_02054	-0.00269753	-0.0064391	0.00487406	0.000203621	2.44057e-05	-0.00676387	0.00053517	0.0136994	-0.00807959	0.0049046	0.00418204	-0.00608193	0.000590718	0.00276489	-0.00964775	0.00537464
SNOG_02056	-0.0192232	-0.0310569	0.0407306	-0.0151209	0.00741267	-0.0119585	0.0299279	-0.0100796	-0.00491135	-0.0267959	0.0253095	-0.00198557	0.0257733	-0.00235658	-0.0105577	0.0132673
SNOG_02057	-0.00428179	-0.00992545	0.00168834	-0.00487964	-0.00617555	-0.00287169	0.0024089	0.00187869	-0.00017774	0.00207524	0.00254739	0.00452951	0.00642125	0.00161227	-0.00459435	-0.00566347
SNOG_02058	-0.00202669	-0.00575376	-0.00122797	-0.00953983	0.00620598	-0.00306674	0.00296292	0.00660329	-0.00449916	-0.00400144	0.00404621	-0.0014936	-0.00514792	-0.00326252	-0.0126553	0.00825734
SNOG_02059	0.000292154	0.000955446	-2.01237e-05	0.000923348	0.00110363	0.00101956	-0.00494225	-0.00171451	0.000460789	0.00848236	-0.00931882	-0.0129139	0.010886	0.00820381	-0.00152261	-0.00440133
SNOG_02060	0.0021644	0.00697204	-0.00257494	0.000861329	0.00145486	0.00162297	-0.00648731	0.0011278	-0.00197711	0.00872124	-0.00712295	0.00246561	0.00605094	-0.00858084	0.00165514	-0.00730539
SNOG_02061	0.00512235	0.00802707	-0.00639413	0.00327775	-0.0035896	-0.00775731	-0.00275715	-0.00444852	-0.00111784	-0.00534068	0.00371048	-0.000177757	-0.00453049	-0.00447058	-0.000344616	-0.0108597
SNOG_02062	0.00031552	0.00277281	-0.000941626	-0.00160707	0.00193628	0.000417285	-0.0010241	-0.000984224	0.000253947	-0.0108648	-0.00675609	0.0144175	-0.00578568	-0.0144919	0.0189351	-0.00191502
SNOG_02063	-0.00593794	0.00636219	-0.0019976	-0.0126735	-0.00818791	-0.0068617	0.0141262	0.00241058	-0.00142689	0.00256331	0.00306465	0.00279626	0.00459297	0.00842604	0.000181165	-0.00945536
SNOG_02064	-0.00283778	-0.0024654	-0.00214191	0.00598323	0.00192552	0.00527642	0.0104468	-0.000438256	-0.00394985	0.00765322	0.00394733	-0.0144569	-0.00385342	-0.000405883	-0.00233433	-0.00331729
SNOG_02065	-0.00114974	0.000104021	-0.0112883	0.0116742	0.0134151	-0.00103517	0.00491646	-0.00676566	0.00339855	-0.0107913	-0.00605118	-0.0148886	0.0116774	-0.00802447	0.000250737	-0.00604542
SNOG_02066	7.11356e-05	-0.0203833	0.0126995	-0.0108969	-0.0412495	-0.0693508	0.0202255	-0.00597913	-0.0153343	0.0120683	-0.00190974	-0.000466015	0.015223	-0.00224943	-0.000127091	-0.00559156
SNOG_02067	0.000198856	-0.00195393	0.00392865	-0.00554896	0.00124632	-0.00375394	-0.000774536	-0.00166172	-0.0221149	0.0142078	-0.0116784	-0.01036	0.00128828	-0.0193178	-0.00888361	0.00176527
SNOG_02068	0.00302674	0.00498394	-0.00112218	0.0169255	-0.000606259	0.00825782	-0.0128594	-0.0169137	-0.0187323	-0.0180661	0.00634472	-0.0118491	0.00588288	-0.00631712	-0.00590917	-0.00269487
SNOG_02069	-0.000156093	-0.00115257	-0.00503579	0.00806508	0.000190484	0.00179563	0.00822854	-0.0150761	-0.0296333	-0.0166777	0.00646691	-0.0109536	0.00259577	-0.00226368	-0.010148	0.00117112
SNOG_02070	0.0147148	0.0132904	-0.00697835	0.00718535	0.00231041	-0.0137087	0.0152411	-0.000838502	0.000276705	-0.000683671	0.0115589	-0.00156854	-0.00106084	-0.00748239	-0.00168831	0.00730207
SNOG_02071	0.00235806	-0.00146734	1.2723e-05	-0.00631436	0.00447835	0.00307958	-0.00355172	-0.00469397	0.007378	0.00949511	-0.000237607	-0.00796023	0.00488188	-0.00346524	0.00595316	5.24597e-05
SNOG_30137	0.00129015	0.00449541	-0.00105032	0.0115118	-0.00118192	0.000731429	-0.00354664	-0.00735951	0.0148257	-0.00855636	0.00754235	0.00352859	-0.00939412	0.0110609	-0.00507304	0.00253448
SNOG_02072	0.00157362	0.0041658	0.00423863	0.00880023	0.00178209	-0.00211465	-0.00968131	-0.0147649	-0.00733376	0.00781145	-0.00507648	0.00502035	0.0100952	0.0117161	-0.000243372	-0.00102189
SNOG_02073	0.00255958	0.0027266	-0.00315007	0.00296755	-0.0046873	-0.00623899	-0.00382984	0.00031924	-0.00946846	-0.00173945	-0.00777605	-0.0035737	0.00281596	-0.00802829	0.00316001	-0.00522285
SNOG_02074	1.99691e-05	-0.000603617	0.000808055	0.0093911	0.000935285	-0.000342757	0.00288331	-0.004636	-0.00615025	-0.00285596	0.00443937	9.88852e-05	-0.00117246	-0.00401445	0.00300842	0.00186025
SNOG_02075	0.00789475	0.00829248	-0.00562852	0.005465	-0.00467177	-0.00670178	-0.00290806	0.00160402	0.00973299	-0.000546439	0.0085331	-0.00180449	-0.00380162	-0.00150457	0.00113399	-0.00160474
SNOG_02077	0.00561762	0.00358027	-0.00436037	0.00128555	0.00159154	-0.000428301	0.00275926	-0.0164976	-0.000461602	0.0258579	-0.0292223	0.00684902	-0.00321853	-0.00428213	0.00869775	0.0072567
SNOG_30138	-0.00382413	-0.00725278	-0.015625	-0.000674038	-0.00731457	-0.00246053	0.00939689	0.00285986	-0.000857129	-0.0045072	-0.00415314	0.00646933	-0.00447586	-0.00643181	0.00308489	0.0106575
SNOG_02078	-0.00272062	0.00266442	-0.00409202	-0.00941938	-0.00580064	7.98045e-05	0.00234637	0.00218675	0.000950234	0.000148181	0.00331129	0.000242398	0.00574339	-0.00136859	0.0012809	0.00336756
SNOG_02079	0.000877723	0.00183397	-0.000663713	-0.0047039	-0.00657157	0.0021912	0.00148402	-0.00124103	-0.00525699	0.000808666	0.000987733	-0.00845881	-0.0103082	0.00305033	0.00543595	0.00285731
SNOG_02081	0.00308595	0.00590777	-0.00182191	-0.000775105	7.65144e-05	0.00194798	0.00644087	0.00825014	0.0119888	0.00441984	-0.00511044	0.00204162	0.00197267	0.00458972	0.0035361	0.00904426
SNOG_30139	-0.00680536	0.00573365	0.00269269	0.00796757	-0.00398659	-0.00864329	-0.0139104	-0.0128406	-0.00296985	0.0129126	0.00268775	0.00673286	0.00766536	0.0120558	-0.00180554	0.00510379
SNOG_02082	-0.00094694	0.00620206	-0.00235082	-0.00145302	0.00235087	-0.00549016	0.00367748	-0.00511482	-0.000425379	-0.00227621	-0.000388258	0.00420711	-0.00481272	0.00488968	-0.00133409	-0.0073921
SNOG_02083	3.08668e-05	0.000307515	0.00426787	0.00502933	-0.00411665	-0.00988924	-0.000593855	-0.00519708	0.00649405	-0.00841063	0.00791728	0.0125794	0.00230623	0.00622989	-0.00407735	-0.000973508
SNOG_02084	-0.00160678	-0.0023033	0.00446323	-0.00101101	-0.00355302	-0.00549834	-0.00407574	0.00391863	0.000596193	-0.00335629	0.00820078	-0.0132836	0.0106413	0.00820304	-0.00513933	0.00631667
SNOG_02085	0.00406595	-0.0140373	-0.0113634	0.014633	-0.00397967	-0.00104137	-0.00379744	0.0059728	-0.00318509	-0.0141686	-0.000370843	-0.0127509	-0.00107802	-0.000209054	0.00169926	0.00119587
SNOG_02086	-0.00209552	-0.00350954	0.00808698	-0.0137251	0.000920354	0.0113064	0.0106816	0.0140647	-0.00999723	0.0227334	-0.0207592	0.0168151	-0.00537797	0.0129433	0.00934293	0.00436647
SNOG_02087	0.00209779	-0.000228605	-0.00905239	-0.00308004	-0.00775085	-0.00182042	0.000165743	-8.89936e-05	-0.00129374	-0.00596129	-0.0058028	0.00124901	-0.00669804	0.00859858	-0.00423266	-0.00903667
SNOG_02088	-0.000515895	0.0112729	0.00565187	-0.0126723	-0.0060533	-0.008499	0.02081	0.00750015	0.00113653	0.00144498	-8.80356e-06	-0.00760585	0.00582045	0.00798715	-5.11956e-05	-0.0129198
SNOG_02089	-0.00959693	0.00254586	0.00611891	-0.0151616	-0.0107357	6.46363e-05	0.00684911	0.00220543	-0.000643406	-0.000545219	0.000389944	-0.00407581	0.00412689	0.0014018	0.00134832	-0.00869726
SNOG_02090	-0.000410864	-0.00741181	-0.00983886	0.00386519	0.00710543	-0.00273363	-0.017666	-0.00580002	0.0013179	0.00126714	0.000210841	-0.00438578	-0.00771095	-0.00271575	-0.009471	-0.000749707
SNOG_02091	-0.00135073	-0.00309006	9.45851e-05	-0.00154951	0.00144598	0.016422	0.00428902	-0.00972604	-0.0286013	0.00532416	-0.00609416	-0.0147133	0.00755321	0.0183796	0.00868429	-0.00213565
SNOG_02092	-0.0120253	-0.0049239	-0.00125767	-0.0126796	-0.00500775	-0.00271831	0.0078785	0.00258676	-0.00410705	0.00423662	0.00060878	-0.00633057	0.00597512	0.00526157	-0.00278622	0.0122899
SNOG_02093	-0.00172451	0.00250701	0.0121328	0.00649427	-0.00452999	0.002599	0.0048932	0.0173806	-0.00133922	0.00193128	0.00481784	-0.012394	0.00238819	-0.0071448	0.00810436	0.000566036
SNOG_02094	0.013974	-0.0219247	-0.00532696	-0.016553	0.0172255	-0.00882408	0.0120397	-0.0180684	0.0033465	-0.0126067	0.00651121	0.00959212	-0.0158296	-0.00514321	-0.00376844	0.00740655
SNOG_02095	0.00359587	-0.00698463	-0.00573647	-0.00762671	0.00736816	0.00472628	0.00639463	0.00306724	0.00130231	-0.000633315	0.000656547	0.00160871	0.00938539	0.00151594	-0.0111128	-0.00523217
SNOG_02096	-0.00124817	0.00771501	0.000324884	-0.00396821	0.00976499	-0.00639962	-0.00189487	0.0299327	-0.0120633	0.0111175	0.013609	-0.00460529	0.000800502	0.0037007	-0.00449265	-0.00417808
SNOG_02097	0.00519767	-0.00132788	-0.0131228	0.00647118	0.00788519	-0.00774955	0.0138042	-0.00354736	-0.00301392	-0.0051108	-0.0148001	0.00466818	0.0156349	0.0173706	-0.000571809	0.00702835
SNOG_02098	0.00533407	0.00504429	-0.00419095	-0.000642058	-3.29996e-05	-0.000867691	0.00238647	0.000488274	-0.00459248	0.00219286	-0.00208065	0.00760197	0.00328924	-0.00263183	0.00630872	0.0105967
SNOG_02099	0.00485071	0.00320616	0.00148935	0.0010204	0.000507028	-0.010938	0.00206281	0.00500977	-0.0057068	-0.0101383	-0.00473258	0.0140848	-0.0143433	-0.00606451	7.46369e-05	-0.00922068
SNOG_02100	-0.00282478	-0.0021688	-0.00315595	-0.00433415	-0.0057992	-0.000667613	0.00211873	0.00855878	0.00326907	0.00266498	-0.00300913	0.00185503	0.0084948	0.00505783	0.00326532	-0.00190404
SNOG_02101	-0.000306513	-0.00123274	-0.0069644	0.00272315	-0.0022018	0.00168642	0.00184273	-0.00834638	-0.00228947	0.00693559	-0.00161346	0.00276863	0.00119315	0.000873865	-0.00663888	-0.000184933
SNOG_30143	-0.00590665	-0.000327432	0.000481807	-0.001912	-0.00855465	0.00195621	-0.00438045	0.00108438	-0.00428811	-0.0133174	0.00481207	0.00729998	0.00722356	0.00331274	0.00023046	0.00168412
SNOG_02102	-0.00583177	-0.00103533	0.00120393	0.00108419	0.00417727	0.00805529	0.0120031	0.000725464	-0.00602443	-0.00756817	0.00266115	0.00416512	-0.00233112	-0.00788181	-0.011467	0.00350913
SNOG_02103	-0.00430086	-0.00500353	0.00470348	0.000545871	0.00276392	-0.00328798	-0.00757619	-0.000795427	-0.00088283	0.00307284	-0.0037458	0.0041376	0.0102393	-0.0160165	-0.00943542	0.00591799
SNOG_02104	0.00314718	0.00645721	-0.00106095	0.00593406	0.00221606	0.0107146	-0.00143017	-0.00838653	7.28439e-05	0.0129815	0.00149671	-0.00102055	0.00867848	-0.0126325	-0.00168982	-0.012458
SNOG_02105	0.00107444	0.000204001	-0.00100695	-0.000586443	-0.00757786	-0.000650336	0.00839439	-0.00358516	0.00191555	0.00306094	-0.00148508	-0.0109769	-0.00300688	-0.00161601	0.0176175	-0.00325168
SNOG_02106	-0.000781385	-0.00451033	-0.00131502	0.00157483	0.00409824	-0.00626442	0.00542166	0.00302506	0.0106603	-0.0103543	-0.00517756	-0.0152053	0.00602877	0.00299044	0.0125825	0.00480444
SNOG_02107	0.00402119	0.00715593	0.0071176	-0.000556128	-0.003395	0.000489625	-0.00333818	0.00840538	-0.00126577	-0.00763532	0.00595429	0.00069668	0.0184059	-0.0058139	-0.00974301	0.00679241
SNOG_02108	0.00250228	0.00549333	0.00338241	-0.0192851	0.00424492	0.00397435	0.00218818	0.00518694	0.00484797	-0.00211836	-0.000543131	0.000974104	-0.00233921	0.00194823	0.00133371	-0.00539445
SNOG_02109	4.81863e-05	0.000965601	0.00384576	0.00160604	-0.00342038	0.0028101	-0.00530041	0.00344941	-0.00391925	0.0039001	0.00340083	0.00557285	0.0136758	0.00405808	-0.00484727	0.00335647
SNOG_02110	-0.00509056	0.00661726	0.00975918	-0.00254402	-0.00514484	0.00646951	-0.00553174	0.00328749	-0.00168168	0.00307568	-0.00600828	-0.00556689	0.00469169	0.00324257	-0.0205593	-0.00922454
SNOG_02111	0.000178349	-0.00443377	-0.0092725	0.00830827	0.00316933	0.0130898	-0.00892966	0.0240587	0.00901592	-0.0100092	-0.00210207	-0.0111219	-0.0138151	-0.00508858	0.00352724	-0.012579
SNOG_02112	-0.00537012	-0.00539024	0.00419787	-0.00858996	0.00106234	0.00902481	-0.00608287	-0.00505678	-0.00373542	0.0094783	0.00614856	0.00709065	0.00112552	0.00512209	0.00289992	-0.00171755
SNOG_02113	-0.00321267	-0.00206598	0.00878588	-0.00969666	0.00218937	0.0129032	-0.00590454	-0.00751099	0.00524151	0.00477716	-0.00132122	-0.000504041	-0.00236004	-0.00337543	-0.0109492	-0.00734642
SNOG_02114	-0.00199168	-0.000947232	0.00903232	-0.00333705	-0.00180385	0.00857732	0.000341132	0.00154328	-0.00441844	0.00346753	-0.00363662	-0.000838063	0.00612314	-0.000694406	-0.00619498	-0.00184309
SNOG_02115	-0.000249106	0.00307129	0.000892853	0.00449612	-0.00240883	-0.0090299	0.00185109	-0.00374919	0.00516283	-0.0072292	0.0146525	0.00212489	-0.00755938	-0.00184969	0.00717601	-0.00164241
SNOG_02116	0.0043746	0.00636568	-0.00183385	0.00414828	0.00275663	-0.00398627	-0.000962263	-0.00635966	-0.001236	-0.00413303	-0.00689618	0.00709989	-0.00310792	0.00193111	-0.00291764	0.012525
SNOG_02117	-0.000311601	0.00249236	0.000817618	-0.00660838	-0.00059978	-0.00278001	-0.00608183	-0.00452982	-0.0197914	-0.00491756	0.00688202	-0.00628613	0.00151447	0.00887816	0.0266039	0.00579172
SNOG_02118	0.000219124	0.000423682	0.000690717	0.000127249	-0.0020247	0.00202105	-0.00418451	-0.0012083	0.000533145	-0.00223007	0.000924356	0.00783519	0.000259076	0.00138869	0.000234106	0.0035478
SNOG_02119	-0.00103421	0.00430299	0.00236223	-0.00909347	-0.000354541	0.000420612	-0.00679611	0.00506522	0.0141634	-7.66776e-05	-0.00826916	0.00788368	0.000870463	-0.0159766	-0.00893885	-3.72801e-05
SNOG_02120	-0.00442819	-0.00829195	-0.00967487	-0.00757878	-0.00611848	-0.00165435	0.00706267	0.00222665	0.00326215	0.00549508	0.000930375	0.00723584	0.0047691	-0.000526024	0.00470952	-0.000954738
SNOG_20019	-0.0082238	0.0143276	0.0270769	0.010375	0.0465067	0.0121817	-0.00277962	0.0136675	-0.014327	-0.012614	-0.0109409	0.00810465	-0.0134997	0.00339738	0.0173366	-0.00335264
SNOG_02121	0.00479227	0.00332426	0.00320351	0.00276789	-0.0095993	0.00224705	-0.00550799	-0.00311245	-0.00403487	0.00386577	-0.0153923	-0.00984486	0.00287776	-0.00868678	0.00187073	-0.00353064
SNOG_02122	-0.00287457	0.00391218	0.00311739	-0.00758287	-0.010192	-0.00715939	-0.00495964	-0.00176533	0.00457864	0.00126174	-0.00906395	-0.0111974	-0.00171451	-0.00466459	-0.000950822	-0.00218636
SNOG_02123	-0.00400126	-0.0077107	0.00122022	-0.00994742	-0.0101654	0.000463312	-0.00267692	-0.000240803	0.000556987	0.00663492	0.00035123	-0.00472125	-0.00267366	0.00105032	0.00460261	0.00552461
SNOG_02124	-0.000749474	0.00192639	0.00526111	-0.00991593	0.00349229	-0.00814524	0.014563	0.00783512	0.00741591	-0.00561575	-0.000703231	-0.00775189	-0.00125989	-0.000888143	0.00545019	-0.000623905
SNOG_02125	-0.00153678	0.00153865	0.000252186	-0.00955247	-0.00521477	-0.0108126	-0.0107143	-0.00476342	0.00991735	0.00707951	-0.00512362	0.0167952	-0.0104521	0.00784389	-0.00279558	0.00354187
SNOG_02127	-0.00297436	0.00425094	0.00405933	-0.00305156	-0.00364888	0.00119577	-0.00458907	0.008118	0.00922162	0.00055647	0.0156157	0.00266155	-0.0042749	0.00790146	-0.00216396	-0.00612042
SNOG_02128	0.00209686	-0.00889581	-0.00253377	-0.00424996	-0.00526598	0.00534424	0.0085451	0.00793893	0.0110662	0.00496872	0.0063276	0.00514117	-0.0106348	-0.00631853	-0.00481609	-0.000550123
SNOG_30145	0.00307424	-0.00652977	-0.00677304	-0.00598761	-0.000178376	0.0056565	0.00522347	0.010324	-0.0139744	-0.0111221	-0.0110755	0.00823979	-0.0102031	0.00561481	0.0130076	0.00531858
SNOG_02129	-0.00060791	-0.000398737	0.00303738	-0.00608128	-0.00451556	0.000384139	-0.003678	-0.00702112	-0.0151437	0.00153236	-0.0060077	-0.000434529	0.00264446	0.00213903	-0.0112331	-0.00365545
SNOG_02130	0.00602134	0.00130729	0.00610514	0.00415655	0.00382142	0.00242466	0.000828354	-0.00154192	-0.019816	0.00675317	-0.00532762	0.00496857	-0.00235548	0.00584344	-0.00219196	0.00625229
SNOG_02131	0.000865636	-0.0184197	0.00881154	-0.00594769	-0.0313479	0.0150851	0.0040351	-0.0203257	0.0124337	-0.00885162	-0.00649804	-0.00392825	-0.000295742	-0.0083423	-0.00493062	-0.00586035
SNOG_02132	0.0129437	-0.00264527	0.0037953	0.00406175	0.0114089	-0.001844	-0.00602933	0.00485044	0.00122128	0.0113511	-0.019105	0.00183083	0.0137056	-0.00625227	0.00137876	-0.0112499
SNOG_02133	0.00409685	0.00433226	-0.00232487	0.00193039	-0.00788021	-0.0123124	-0.00434157	0.00194956	0.0111805	0.000289686	0.0046041	0.00513776	-0.00185609	0.00115813	0.0159859	0.00548771
SNOG_02134	0.014656	-0.00231417	0.00107652	-0.00124222	-9.66067e-05	-0.00925637	-0.0183058	-0.00289178	0.00462867	-0.0148268	0.00851439	0.00733413	-0.0128492	-0.0140242	0.00374659	-0.00375922
SNOG_02135	0.00270278	-0.00286735	-0.00703595	-0.011422	-0.00472338	-0.00135791	-0.00875414	0.000552099	0.00431279	-0.00731363	-0.00101895	0.00880577	-0.00278905	-0.00360996	0.00162334	0.00706863
SNOG_02136	-0.000522477	-0.00729798	0.0028475	-0.00655212	0.00410276	-0.00994688	-0.0124042	0.00156748	-0.00500635	-0.00498471	-0.00304824	0.00306609	-0.00711187	-0.000533685	0.00621686	0.0063022
SNOG_02137	0.011088	-0.00634012	-0.000530917	-0.0207715	-0.00644075	-0.00718307	-0.0278635	0.0192573	0.00176468	-0.0151532	0.004844	0.0146986	-0.00849452	-0.000969266	0.0055271	0.00510908
SNOG_02138	0.00305368	0.00249359	1.22946e-05	0.00105953	-0.00465298	0.00770077	-0.00105062	0.00317823	0.00213879	0.00769139	0.00680923	0.0006651	-0.00513274	-0.00535198	0.00876791	-0.00162505
SNOG_02139	-0.00127755	0.00320136	0.000510882	-0.00990718	-0.00484515	-0.00218513	0.0117912	-0.00670345	0.00221977	0.00496629	0.00402604	-0.00211708	-0.00200626	-0.000726692	0.00297657	-0.0071125
SNOG_02140	0.0255362	-0.00366783	0.0302	0.0295815	-0.00943792	-0.00443278	0.00314497	-0.0230467	0.0248524	0.0287229	-0.0207017	-0.00202484	0.0374349	-0.0180129	0.00562872	-0.00916647
SNOG_02141	0.00681242	-0.00120241	0.00629844	-0.00724448	0.00560235	0.0125624	0.00799582	0.00175629	-0.0020951	0.00146506	-0.00537102	0.00667806	-0.00180022	0.000575292	-0.00420181	0.0105485
SNOG_02142	0.00444151	0.0126304	-0.00414695	-0.000580486	-0.000713461	0.00130773	-0.000614232	0.00534593	-0.00640968	-0.00336001	0.00117896	0.00150501	0.00136492	-0.000488103	-0.00247195	-0.0131198
SNOG_02144	0.00339419	0.00751854	-0.000263582	0.00470814	-0.00184721	-0.00128719	0.00258994	0.00647427	0.000800493	0.00723064	-0.00496467	-0.00878565	0.0012976	0.0111551	-0.0121359	-0.00188714
SNOG_02145	0.00122961	-0.00472686	0.0168056	0.00991438	0.00493187	0.0100029	0.00301596	0.00733675	0.00709415	0.0126751	-0.00481572	-0.00579879	-0.00104274	-0.0154157	0.0027237	0.00028438
SNOG_02146	-0.00495645	-0.0072584	-0.0366456	-0.00644763	-0.0010362	0.00896027	0.00522857	0.0076038	0.000200303	0.00530892	0.00544804	-0.00853777	-0.00401786	-0.0076886	-0.00074379	0.00910987
SNOG_02147	-0.0029219	0.00303092	-0.00360977	-0.0113305	0.00332432	0.00170237	0.0120756	0.0074784	-0.000675759	-0.00885286	-0.000839665	0.000166669	0.00161031	0.0037584	-0.00428848	0.00717965
SNOG_02148	-0.00464379	-0.00253013	-0.00360843	-0.00653226	-0.00242808	-0.00723331	-0.0039758	-0.00618579	-7.36737e-05	0.00384293	0.00507358	-0.00423163	-0.00419537	-0.00993778	-0.00540485	-0.00162243
SNOG_02149	-0.00390089	0.00252348	-0.00308418	-0.00910949	-0.000845145	-0.0089446	0.0070453	-0.000810907	0.000691946	-0.00479529	-0.000593231	-0.00673539	-0.00139528	-0.00251938	-0.00600693	0.00955132
SNOG_02150	-0.00661265	-0.00234495	0.000378547	-0.00233078	0.00674033	0.00926525	0.00543529	-0.000338233	-0.0179227	-0.00487179	-0.00713875	-0.00343026	0.0158398	-0.0120312	0.0072985	-0.00737189
SNOG_02151	-0.00214097	-0.00100758	0.000713434	0.000195896	0.00557119	0.00256476	0.00636714	-0.00350178	-0.0222362	0.00627237	-0.00663359	0.00571603	-0.0171012	-0.0119993	0.0180377	-0.00437364
SNOG_02152	-0.00454082	-0.00218546	-0.00207509	0.0016584	-1.90277e-05	-0.0109909	-0.00837763	0.00616085	-0.0066359	-0.00146136	0.00751202	-0.00341537	0.000542761	0.00921051	-0.00679079	0.00640849
SNOG_02153	0.00472894	-0.00923516	-0.000757507	0.00313353	-0.00875651	0.00806182	0.00721839	0.00204884	-0.00184343	0.00524846	0.0153244	-0.00284353	0.00226062	0.00439242	-0.00200442	0.0057074
SNOG_02154	-0.00160489	0.00821852	0.000926784	0.00346401	0.00431113	0.0103822	-0.0176031	-0.00849981	0.00157581	-0.00641978	-0.00492308	-0.0164498	0.00378419	0.00259902	-0.0207885	0.00596259
SNOG_02155	0.00205628	-0.00110862	-0.000458619	-0.0101119	-0.00809211	-0.00992178	-0.0051786	0.00412689	-0.0141379	-0.00147608	-0.00862903	-0.000319769	-0.00644548	-0.0186723	0.00604603	-0.00491447
SNOG_02156	0.00547798	0.00165657	-0.00322781	0.00879389	-0.00698159	-0.00804185	0.00229498	0.0260007	0.0114912	0.000620557	0.0120296	0.00202478	0.0098689	-0.00849223	-0.0039191	-0.00383634
SNOG_02157	0.00421006	0.00671482	-0.00512657	-0.000319179	-0.00540739	-0.00291819	-0.003913	0.00166938	0.00905797	0.00420945	-0.0019069	0.00209899	-0.00060087	0.0032424	0.00398396	-0.0145328
SNOG_02158	-0.00511481	-0.00818728	0.00391222	0.000875237	-0.000576662	-0.000799518	-0.008632	-0.00645613	-0.00914424	-0.00621839	0.00618598	-0.00997971	0.00560453	0.0104194	0.0209862	0.00641093
SNOG_02159	-0.00403904	-0.00638965	0.00550389	0.0131627	-0.00931169	0.0085527	-0.00231521	-0.00857952	-0.000998897	-0.0122442	-0.000531591	-0.00476991	0.00232321	0.00014627	-0.00606506	-0.00115409
SNOG_02160	-0.0151455	-0.00542943	0.00558424	0.00919023	-0.0096319	0.00816046	-0.00174463	-0.00888194	0.00285144	-0.0057364	-0.00932782	-0.0120016	0.00338123	-0.00306146	0.00900884	0.0052065
SNOG_02161	-0.00142972	0.0151419	0.00796717	0.000939428	0.00122097	0.00360762	-0.00968307	-0.00583284	-0.00126134	-0.00674303	0.000219915	0.00363553	0.00224291	0.00584689	-0.000782982	-0.00353002
SNOG_02162	0.00191853	-0.000429526	-0.00429813	-0.0024336	-0.00742062	0.0059741	-0.0063771	0.00486762	-0.000900045	0.00322461	0.0150202	0.000681219	-0.00793704	-0.00705311	0.0024849	-0.00556879
SNOG_02163	0.00142503	0.00107921	-0.00311863	0.0116386	-0.00778987	-0.00260585	-0.00937134	0.00376283	0.0118103	-0.0170302	0.0112325	0.00102041	-0.00878833	0.00243369	0.00294733	-0.00533777
SNOG_02165	-0.00461067	-0.0162834	0.00693199	-0.00677718	0.00298393	0.00438513	-0.0160899	-0.00935325	0.0022856	-0.000202407	-0.00817962	0.00823871	0.0033426	-0.00682227	0.00775531	-0.00499448
SNOG_02166	0.000993547	-0.0133999	-0.000583882	-0.0250819	-0.00215983	-0.00102814	0.000755431	0.00344201	0.00944466	0.00769018	0.00592035	-0.00391256	-0.0107934	-0.00515551	-0.00135524	0.00177138
SNOG_02167	0.00208731	-0.0163072	0.000426247	-0.032154	-0.00504825	-0.000152465	-0.00358385	0.00303956	0.0124702	0.00752366	0.0116288	-0.00306265	-0.0137132	-0.0068053	-0.000256818	0.00948504
SNOG_02168	0.000502619	-0.00175486	-0.00389474	0.000571055	-0.000982285	0.00225017	-0.00201447	-0.00474671	-0.00209264	0.00166986	-0.0035829	-0.000928827	0.00515017	0.00223837	0.00322298	0.0054586
SNOG_02169	-0.00232539	0.0110769	-0.00111931	-0.00666846	-0.00619241	-0.00162253	-0.00051656	-0.00154943	-0.00879787	0.00384609	0.00456503	0.00125148	0.0158204	0.00810374	-0.00937629	-0.00609599
SNOG_02171	-0.00209659	0.00843507	-0.00374758	0.0116526	0.00253709	-0.00305378	0.0189817	0.0189201	-0.0294604	0.0144439	-0.0096543	0.00174669	0.00177752	0.00664484	0.00443875	0.00329459
SNOG_02174	0.000420535	0.00025675	2.56636e-05	4.88294e-05	-0.00314394	0.00108923	-0.000572063	0.00147242	0.000473896	0.00262384	-0.00273292	-0.0105093	0.000127576	-0.00370334	-0.0136622	-0.00634639
SNOG_02177	-0.0337005	0.010377	-0.00666012	0.00869046	0.016174	0.00549844	0.00451153	0.0200652	0.068655	-0.00432567	0.0102637	-0.0128667	0.0114067	0.00583757	0.00918496	0.00450615
SNOG_02179	-0.0015579	-0.00521766	0.00819792	-0.00494289	0.00476561	0.0178238	-0.000578213	0.00990483	-0.00658575	0.000429528	0.00531143	-0.0122602	-0.00425019	-0.00981568	0.00182228	0.00111642
SNOG_02181	0.000639658	0.000680431	0.000716381	0.000176078	-0.00516864	0.00311028	-0.00475657	0.000264119	0.00100704	0.000393768	-0.00180857	-0.00267412	0.000386652	-0.00231465	-0.0134281	-0.00286899
SNOG_02182	0.000594988	0.0014851	0.000973321	-0.0011329	-0.00638983	0.00437588	-0.00708478	-0.00119993	0.0021838	-0.00587801	0.000224582	-0.00717335	0.00731366	-0.00103474	0.0142601	0.00552413
SNOG_02183	-0.000200766	-0.00386583	0.00126908	-0.00342166	-4.22556e-05	0.0260604	-0.00639129	-0.00987892	0.0231615	0.0152841	0.0089731	0.0126006	-0.0122848	0.00159392	-0.0172484	-0.000440936
SNOG_02184	-0.00121429	-0.00437528	-0.00813513	0.0107893	0.0165428	0.0187872	0.000207974	0.00152651	0.00544123	0.0107693	-0.0152699	-0.00858921	0.0041427	0.00702903	0.00757967	-0.000148225
SNOG_02185	-0.000963827	0.00422725	-0.00674376	0.00257002	-0.00718556	0.00223151	0.00978061	-0.0104188	-0.00667292	-0.0233065	0.00234146	0.00355351	-0.0114047	0.00582653	0.00851353	-0.00257905
SNOG_02186	0.00200588	-0.0010055	0.00157011	0.0161109	0.00520693	-0.00339771	0.00130499	0.00602708	-0.0113608	0.00215171	0.021567	0.0113981	-0.0219731	0.0117203	0.00541901	0.0109787
SNOG_02187	-0.00280057	-0.00553309	-0.00682713	0.00410684	-0.000130227	-0.00913668	-0.00172306	0.0101355	-0.0116892	-0.00900532	-0.000241243	0.0102889	-0.00691328	-0.00228881	0.00742051	-0.00363059
SNOG_02188	-0.0165501	0.010529	0.00279005	-0.0066915	-0.00284203	-0.0103529	0.0176362	0.00213588	-0.00432039	0.0046165	-0.00206697	-0.0047647	-0.0056937	-0.00769913	0.00548138	-0.0111036
SNOG_02189	-0.0252758	-0.00804997	0.00414075	0.00497053	0.00933185	0.00918167	0.00165348	-0.00133302	0.000841428	0.00303105	0.00243049	-0.00113793	0.023146	0.00573622	0.00682159	0.00467983
SNOG_02190	-0.00426664	-0.00667159	0.00702555	0.00274748	-0.0029245	0.00404464	0.000855183	0.00913234	0.000130563	-0.000216584	-0.0113644	0.00139186	0.00836494	-0.00653519	-0.0154009	0.00306035
SNOG_02191	-0.00538475	0.00478748	-0.00248534	0.0110561	0.00454302	0.0186237	0.00187572	0.00191724	-0.0178717	-0.00413795	-0.002296	0.0172281	0.00822271	-0.0170538	0.0205265	-0.0058154
SNOG_02192	-0.00503408	0.000789053	-0.0034045	0.0168748	0.000599699	0.0165088	0.0155597	0.000151686	-0.00628048	-0.0135623	-0.00565494	0.0117012	0.0126766	0.00390622	-0.00430592	-0.00392667
SNOG_02194	-0.00191083	-0.000164162	0.00379843	-0.00177731	-0.000328446	0.00907523	0.00119745	-0.00959065	-0.0132282	0.00107418	-0.00239131	-0.00254734	-0.00550811	0.000866141	-0.00160307	-0.00530037
SNOG_02195	0.000227124	-0.000395024	-0.00085714	2.58093e-05	0.00271555	0.000391362	-0.00238516	-0.00104107	0.000202016	-0.000361732	0.000920893	0.000540243	-0.003143	-0.0110589	0.00157669	-0.00713452
SNOG_02196	0.000796599	-0.00387835	-0.0070483	0.00134965	0.00154984	0.00677145	0.00420859	0.00457385	-0.0105177	-0.00324107	-0.00782098	0.00177905	-0.00523381	-0.0117909	-0.0156089	-0.00236098
SNOG_02198	-0.00136474	-0.00799136	0.000121689	-0.00434009	-0.00129745	0.0108627	0.00283991	0.00412862	0.00995961	-0.0012693	0.0127306	-0.0236352	-0.00165396	-0.0168763	0.00713624	-0.000766423
SNOG_20020	-0.0022788	-0.010322	0.000795802	0.00354686	0.00256858	0.0114971	0.00947493	0.00972017	-0.0195505	0.00792287	-0.00940149	-0.00882621	0.00163814	-0.00886075	0.0053748	-0.0060832
SNOG_02199	0.00065857	0.011587	0.000804542	-0.00594214	0.000183866	-0.000799367	0.00806275	0.0182198	-0.00138615	0.00651166	-0.00235781	0.000111894	-0.0239683	0.00062477	-0.00800178	-0.000324474
SNOG_02200	-0.00588762	0.00619128	0.0152389	-0.021302	0.0024749	-0.00392178	0.0233759	-0.00698474	-0.000215284	0.00186015	0.00332842	-0.00991939	0.00175022	-0.00142886	0.0042687	0.0129234
SNOG_02201	-0.00175453	0.0033174	0.00153403	-0.00415634	0.00260267	0.0127207	-0.00621872	-0.00640842	-0.0164316	0.00710349	0.0122631	-0.0107442	-0.00172987	-0.000108916	-0.0227749	-0.000749522
SNOG_02202	0.00340526	0.000107535	-0.00638663	0.000169017	-0.00209656	0.00424883	0.00671312	0.00604814	-0.00173759	0.00229968	3.60791e-05	-0.000982821	0.00618351	0.00520501	-0.00266284	-0.00187829
SNOG_02203	-0.00556197	-0.00230973	0.00856034	-0.0138424	-0.00532374	-0.00548819	0.0109441	-0.00368838	-0.00122601	0.00439615	0.00825579	-0.00828819	-0.0125069	-0.00109217	-0.00192192	-0.0103877
SNOG_02204	-0.00481694	-0.00540786	-0.00540595	-0.00428588	-0.00167437	-0.00218579	0.0054324	0.00234463	0.00391629	-0.00804939	-0.00178599	0.00664824	-0.0125769	-0.0043356	-0.00352092	-0.00624342
SNOG_02205	-0.00447287	-0.00102517	-0.0167913	0.00981565	-0.00608659	0.00631581	-0.00229375	0.00315199	-0.01711	0.00235451	7.7785e-06	0.0110973	-0.0115359	0.00386245	0.000377615	0.00740582
SNOG_30992	-0.00551272	-0.00267199	-0.0195305	0.00719407	0.00200842	0.00294387	0.00800156	0.00555368	-0.0141011	0.010764	-0.0108453	0.0137021	-0.0147311	-0.00360228	0.00120742	0.00312328
SNOG_02207	-0.0122872	-0.00254384	0.00641437	-0.000112499	0.00651881	-0.00270719	-0.012567	0.0184076	-0.00715234	-0.011029	0.0137123	0.00186209	-0.00477088	-0.00162453	-0.00138014	-0.00116982
SNOG_02209	0.000379943	0.00187942	0.00178316	-0.0019153	0.00063217	-0.00233456	0.00546265	-0.00998373	0.00355923	-0.0037747	0.000416719	-0.0108261	0.00476375	-0.00543649	-0.00221572	0.00281776
SNOG_02210	-0.0141632	0.0141321	-0.0120602	-0.00127802	0.00428017	0.00659738	-0.00319384	0.0132264	0.00302869	0.0111648	-0.00912974	0.0183915	0.00248194	0.00274043	0.00594079	-0.00216966
SNOG_02211	-0.000237332	0.000437954	-0.000302441	-0.00143201	-2.10886e-05	-3.53471e-05	0.000269883	6.45622e-05	0.000279242	-0.00603565	0.00134694	-0.0020692	0.00719557	-0.00261994	0.000122285	0.00535183
SNOG_02213	0.000601057	0.00239904	0.00245188	0.000721991	-0.00305073	0.00194211	-0.00529838	-0.00814804	0.00249397	0.00543502	-0.00679126	9.03607e-06	0.0053547	-0.00349733	0.000277306	-0.00271535
SNOG_02214	0.0131658	-0.00771825	0.000151134	-0.00178092	-0.0425504	0.00721283	-0.0266466	0.0318084	-0.00915672	-0.0126821	-0.0196025	-0.0105914	0.00427352	0.00146481	0.0123737	0.00578007
SNOG_02215	0.000419969	-0.00805341	0.00907307	0.00285187	-0.00530605	0.000123837	0.0040298	0.00344772	-0.00408975	0.0165808	0.00236993	-0.00487297	0.00639069	0.00966203	0.00939407	0.0049201
SNOG_02217	0.013461	0.00341028	0.0144412	0.0131862	0.00595858	0.00229381	0.00376535	0.00446354	-0.0177652	-0.0113001	0.0113785	0.00633748	-0.00925597	0.0137631	0.00517747	0.0018893
SNOG_02218	-0.0101202	0.0111989	-0.00892292	0.00543749	0.00178903	-0.00504805	-0.00301042	0.00670415	-0.00335361	0.0104998	-0.00420119	-0.00351566	0.0281057	-0.00209388	0.00413392	-0.00725901
SNOG_02219	-0.00509837	0.00464831	-0.00503947	-0.0109618	-0.00199586	0.000885671	0.0134485	0.0147444	0.0198089	0.00164534	-0.00171067	-0.0100715	0.00284777	-0.0128813	0.0115444	0.00356687
SNOG_02220	0.00180968	0.0161506	0.00901866	-0.00755018	0.00217928	0.0175805	-0.00153199	-0.00390761	0.000361362	-0.00331548	-0.00485646	0.00572923	0.00148092	-0.0010941	0.00621739	-0.00449472
SNOG_02221	-0.0134581	-0.00408766	-0.00175408	-0.0108111	-0.00175391	-0.005408	0.0150823	0.00248553	0.000884829	0.00936508	0.00145167	-0.00128427	-0.00206314	-0.00107898	0.00708962	-0.0127288
SNOG_02222	-0.0116258	0.0039278	-0.00287306	0.00405838	0.0063374	-0.000984604	0.00491684	0.00855282	0.00687348	-0.00150439	-0.00186731	-0.00889702	-0.00673366	0.000885926	0.00308839	0.000264321
SNOG_02223	0.00112043	-0.0157482	0.0172856	0.0019156	0.00526283	0.000367285	0.00746471	-0.0117859	0.00011045	0.0111267	0.0121627	-0.00724508	-0.00205907	-0.00196914	-0.0128281	-0.00158949
SNOG_02224	-0.00150646	-0.00817177	0.000944647	0.00117469	0.00771706	-0.00533518	0.0016852	0.00543015	-0.015573	-0.00239743	0.000187673	-0.00519648	0.000890698	0.0157738	-0.00601319	0.00276036
SNOG_02225	-0.00513152	-0.0124663	-0.0469994	-0.000843247	-0.00453416	-0.00219196	0.0574027	-0.035056	-0.0121088	0.0311457	0.00850456	-0.00143066	0.0352835	0.0718389	-0.0255847	-0.000915115
SNOG_02226	0.00131553	0.000616679	-0.00537107	0.00426561	0.00182163	-0.00145049	0.0074205	0.00913421	0.000348987	0.00936882	-0.0099	-0.00466234	0.00949389	-0.00079203	0.00268367	-0.00709904
SNOG_02227	0.00574003	-0.000521937	-0.0007346	0.0011107	0.0168022	0.00263058	0.000964964	-0.00573786	-0.00171678	0.00979997	0.000702714	0.00103159	0.00257545	-0.00606621	-0.000807734	0.00579044
SNOG_02229	-0.000781534	-0.00770987	0.00167949	0.00565678	0.00823441	-0.00557482	-0.00154901	-0.00233062	0.00716311	0.00675727	0.0102308	0.000996776	-0.012496	-0.00762694	0.00708355	0.000332098
SNOG_02231	0.00453835	-0.000812856	-0.00689943	0.00398866	-0.00293375	-0.00321428	-0.00625406	-0.00610204	-0.000685123	0.00675796	0.00119622	-0.00463031	-0.0069452	-0.00597285	0.00262759	0.00367733
SNOG_30147	0.00450414	0.00242829	-0.00121516	-0.00370115	-0.00199619	0.00104265	0.00112016	-0.00153804	-0.00403491	0.00197665	0.000539255	0.0033332	0.00342501	0.000684675	0.00155989	0.00879636
SNOG_02232	-0.00350782	-0.000731375	-0.00466717	0.00800529	0.000231563	0.00471169	0.000162225	-0.00400535	0.00529855	5.05219e-05	0.00657512	0.00180212	-0.00312837	-0.00156972	0.000399036	-0.0088046
SNOG_02234	0.00313213	0.00313502	0.0186235	-0.0116256	0.0106777	-0.000251007	-0.00666054	-0.00167887	0.00226337	-0.00283991	0.00378242	0.00448084	-0.00640293	0.00135155	-0.00665253	-0.00372325
SNOG_30148	-0.00087245	0.00190375	0.00177489	0.000845006	-0.00145514	0.00904289	0.000499874	0.00242748	0.00959793	0.0144711	-0.00142552	-0.00624169	0.0108579	0.0138528	-0.00161314	0.00376229
SNOG_02235	-0.0063366	0.00323406	-0.00275331	-0.00140858	0.00380929	-0.00454373	-0.0115842	0.00223931	-0.00692988	0.000404945	-0.00295497	-0.00817553	-0.0141074	-0.00132797	-0.00412773	0.00311508
SNOG_02236	-0.00202677	-0.0106344	0.0033085	-0.000969658	0.00510101	-0.00664584	-0.00476193	0.0037116	0.000474276	0.0210237	-0.019427	0.0106281	-0.0119919	0.0131345	-0.0118071	-0.00643231
SNOG_02237	-0.0064722	-0.00096956	-0.0017233	-0.00271744	0.00305731	-0.000488218	-0.0177922	-0.00458103	-0.000273788	0.00790686	0.00355637	-0.0035534	0.00711592	-0.00193123	0.0196986	0.00463873
SNOG_02238	-0.00161041	0.00125995	-0.00661575	0.0101116	0.0118438	0.0039843	-0.0165043	-0.0135049	-0.00729796	0.0122593	0.00878464	0.00281958	-0.00693615	-0.00958643	-0.0067881	0.0054874
SNOG_02239	-0.00389251	0.00718949	-0.00710632	0.00685224	0.00869126	0.00982276	-0.00069128	0.0011694	0.00193527	0.00546013	0.00835886	0.0155787	-0.00853167	0.013555	-0.000623448	0.00391823
SNOG_02240	1.7103e-05	-0.00179723	-0.00224619	0.00461867	0.00023908	0.00279586	5.84152e-05	0.0063147	-0.00132473	-0.00163476	0.00405224	0.00391909	-0.00256094	-0.00667781	0.00299041	-0.00185082
SNOG_02241	-0.0237725	-0.000310769	0.00274208	-0.00129438	0.00349158	0.00612992	-0.00526043	0.00169204	0.00169889	-0.000520518	0.00257816	-1.48489e-05	0.00380801	-0.00065267	0.00323177	-0.00208149
SNOG_02242	-0.00314265	-0.00312503	0.00402224	0.00456766	0.00481036	0.00188256	0.00159287	0.00110346	-0.0132163	-0.011187	0.00800243	0.00468827	0.00424944	-0.00198292	0.00585519	-0.00353713
SNOG_02243	-0.0292818	-0.03317	0.0182345	-0.00379777	0.00736852	-0.00138079	-0.00846344	-0.00725225	0.00602957	0.00126498	-0.00216945	0.00550006	0.00447008	0.00161427	0.00135185	-0.00204282
SNOG_02244	-0.0248482	-0.00455616	0.00721125	-0.00216912	0.00982265	0.0168282	0.000429173	-0.0060445	0.00782438	0.00787321	-0.00164293	-0.00974778	0.00331977	0.00908765	-0.010736	-0.000824662
SNOG_02246	0.00801702	0.00392504	0.0148003	-0.0010742	-0.0117815	0.00113845	-0.0179089	-0.012253	0.0135637	-0.000404669	0.00644746	-0.00113801	0.00662922	0.00321248	-0.00405266	-0.0109242
SNOG_02247	0.00997537	-0.000930158	0.0206336	-0.0329391	0.0187909	0.00873417	-0.00148287	-0.0202701	-0.0043096	-0.0261153	-0.0118798	0.00571172	-0.00512548	0.00574487	-0.00313082	-0.00974882
SNOG_02248	0.00608154	-0.000145018	0.00342531	0.00581682	-0.00243605	0.00409196	-0.020335	-0.0341944	0.00664293	-0.00228708	-0.00680247	-0.0013434	0.00433979	-0.00768865	-0.00406384	-0.000933323
SNOG_02249	0.00431424	0.00273794	-0.00545351	0.0032652	-0.00397577	0.00124852	-0.00203542	-0.00181899	-0.00565645	0.00235145	-0.000150449	0.00979429	-0.00584865	0.00391848	0.00132551	0.00358392
SNOG_02250	-0.00250569	0.00222627	-0.00386978	-0.0116133	-0.0080205	0.00851759	0.00888136	-0.00934489	0.00187012	-0.000191889	0.0083042	-0.00306773	-0.00251719	-0.00373599	0.00542968	-0.00735722
SNOG_02252	-0.000380704	-0.000870664	0.00215636	-0.00778876	-0.00167952	-0.00102928	0.00399467	-0.00223655	0.0108104	0.00864066	-0.0053885	-0.00654967	0.0109119	-0.00547151	0.0154108	-0.00438558
SNOG_02253	-0.000479115	0.00127616	-0.00288886	0.000810993	0.000164719	-4.90714e-05	-0.000126596	-0.00117501	-0.00140218	0.00914353	-0.00431394	0.00218441	-0.00154093	0.0157236	0.0125941	0.00470752
SNOG_02254	0.00689239	0.0064395	-0.0103741	0.00547946	0.00577259	-0.00569175	0.00130719	-0.00329374	-0.00558809	-0.00513994	-0.00324361	0.00497547	0.00804712	0.0137427	-0.00384224	0.00809513
SNOG_02255	0.0142803	0.0102603	-0.0147012	0.00354246	0.0061855	-0.00939968	0.00136388	-0.00623459	-0.00580286	-0.00900008	0.0119618	0.001385	0.0185505	0.00465096	-0.00317435	-0.00632032
SNOG_02257	-0.00135973	-0.00291499	-0.00787975	-0.000134704	-0.00295468	0.00278788	-0.00327983	0.00222365	-0.00622091	0.00376808	0.0105096	0.00208887	0.000513765	-0.00178954	-0.00392011	-0.0127589
SNOG_02258	-0.000135679	0.00181134	0.000689945	-0.00966971	0.0032312	0.00999389	-0.00608892	0.00824346	-0.00713091	0.00402484	-0.00414724	0.000292403	0.00390725	0.00250664	0.0169434	-0.000831945
SNOG_02259	-0.000204083	0.00510135	-0.0085183	-0.00442475	-8.1874e-06	-0.00577369	0.00817057	-0.000523798	-0.00206615	-0.00460997	0.000898827	0.00179493	0.00405354	-0.00944547	-6.17009e-05	0.00869643
SNOG_02260	0.00165672	0.000693156	-0.000393084	-0.0032719	0.000510516	-0.00441943	-0.0119305	0.00650007	0.00935327	0.00807404	0.00465789	0.0125626	0.0138324	-0.0043259	-0.00880521	0.00147583
SNOG_02261	0.00626653	0.00152163	0.00196479	0.00329523	-0.0033916	0.00643357	-0.0122319	0.000886907	-0.00636863	0.00186598	-0.00110445	-0.000310253	0.00194293	0.00463783	-0.00851668	0.00195942
SNOG_02262	-0.00870873	-0.000771919	-0.0134676	0.0065079	0.00247283	-0.00706466	0.0014255	0.000602301	-0.00138709	-0.0067355	-0.00177013	0.0147836	-0.00167978	0.00186006	0.00436387	0.00183559
SNOG_02263	-0.00200901	0.0103047	-0.0249425	0.00180038	-0.00824812	0.00209313	0.00889271	-0.00419508	0.00336755	-0.00177684	-0.00355386	-0.00102607	-0.00793335	-0.015852	-0.00366346	-0.00202245
SNOG_02264	-0.00417869	0.00557538	-0.00250634	0.0130875	0.0028077	-0.000500377	0.00668358	-0.00871443	0.000858387	0.00523673	-0.00360798	0.0118354	-0.0176461	-0.00263405	0.00647816	-0.0050495
SNOG_02265	0.00185055	-0.00415062	0.0114229	-0.00318966	-0.00915356	-0.0103661	-0.00960296	-0.00249772	-0.00702665	0.00311054	-0.000123713	-0.00399462	-0.00111273	0.004538	-0.0150731	-0.00459253
SNOG_02266	-0.00273782	-0.00214996	-0.00608917	0.00339966	-0.000704838	0.00294987	0.00138476	-0.00525599	-0.0200532	-0.00818824	-0.0138691	-0.00106123	-0.0125884	-0.0103503	-0.0143174	-0.00444708
SNOG_02267	0.00407017	-0.00493442	-0.00653061	-0.000611658	0.00447438	0.0177457	0.00325216	-0.00305664	0.00111395	0.000485724	6.16389e-05	-0.0023981	0.0140075	-0.00156568	0.000912042	-0.00512912
SNOG_02269	0.0118878	0.0167218	0.00914573	0.0144012	0.0179401	-0.00564667	0.00465408	-0.00614934	0.00166053	0.00999992	-0.0267683	-0.00573236	-0.00720551	-0.00627402	0.0136905	-0.00141211
SNOG_02270	-0.000778545	-0.00865169	0.00496535	0.00621231	0.0152893	-0.0041717	0.012445	0.0130084	0.0039466	-0.0027213	0.000608444	-0.00131549	0.0126604	-0.0104395	-0.0226836	-0.00772925
SNOG_02271	-0.00239133	-0.00766698	0.00625474	-0.00129972	0.0125524	-0.00294193	0.0113635	0.00421396	0.00131089	0.00501534	0.00706938	0.00640999	0.0141878	0.0063377	-0.0320617	0.00286774
SNOG_02273	-0.00306442	-0.00391641	-0.00130843	0.00590385	-0.00170002	0.000155199	0.000769248	-0.0141383	-0.00866392	0.0031948	0.000535898	-0.000641279	0.0109913	0.00810772	0.00203635	0.000922054
SNOG_02274	-0.00318789	-0.000681849	-0.00262687	-0.000676292	-0.000821526	0.00732083	-3.47132e-05	0.00364456	-0.000355646	-0.00565459	-0.000690426	-0.00123061	-0.00135475	0.0129614	0.00415088	-0.00533331
SNOG_02275	-0.000733884	0.00736162	-0.000717149	0.00473368	-0.00907696	-0.0039728	-0.00604618	-0.00250898	-0.00557255	-0.00329959	-0.00890763	0.00446203	-0.00527335	0.0057414	-0.00508863	-0.0129083
SNOG_02277	0.0031043	0.000803895	-0.00301492	0.00111273	-0.00279469	-0.00106254	-0.00236535	-0.0120338	-2.36654e-05	0.00929794	-0.00166482	0.0033032	-0.00137161	-0.00654017	0.00236853	0.010944
SNOG_02278	0.00409029	0.0081103	-0.000720111	0.00280282	-0.00461195	-0.0082816	-0.0169823	-0.00780589	-0.0219075	-0.00191221	-0.0014464	-0.0121619	0.00103974	-0.00213277	0.00399372	0.00200692
SNOG_02279	-0.00312342	0.002439	0.00065437	0.0024771	-0.00455857	0.00736423	-0.00724982	-0.00124088	0.0131787	0.00916435	0.000171886	0.00311649	-0.000320261	0.0107601	-0.00109556	0.000138663
SNOG_02280	0.00578645	-0.000206337	-0.0126243	-0.00573766	0.0103662	0.00760083	-0.0121113	-0.00495953	0.000524976	0.00482867	0.0108719	-0.0116566	-0.00423866	-0.000275955	0.00165793	-0.00184942
SNOG_02281	0.00368251	-0.00639196	-0.00782869	-0.00166279	0.00909994	0.00551526	-0.0110334	-0.0114826	-0.0024438	0.0045595	0.00663242	-0.00862071	-0.0130955	0.00465947	0.00875908	0.00206155
SNOG_02282	-0.00194058	0.013618	-0.012628	-0.00177094	-0.00703825	0.00457054	-0.00248401	0.00193395	-0.0036682	0.00243839	-0.00345172	-0.00384016	0.0082322	-0.00554839	0.00666915	0.0129379
SNOG_02283	-0.0181051	0.000925136	0.006123	0.0105943	-0.00814994	0.000987173	0.00806154	-0.00179766	-0.0103679	0.00361694	-0.0141806	-0.00884398	0.0131603	-0.0108027	0.0230965	-0.00850463
SNOG_02284	-0.00102301	0.00768904	-0.00186235	0.00245463	0.0158641	-0.00265364	-0.0137894	-0.0118015	-0.00420064	-0.00294591	-0.0110006	0.00236154	0.018602	-0.0067994	0.000921369	0.00674549
SNOG_02285	0.00429964	0.00566411	0.00704138	0.0016874	0.00184176	0.00405331	-0.0133894	-0.0055596	0.00414371	-0.00291517	-0.000183701	-0.00150544	0.000145735	0.00220508	0.0133948	0.00632079
SNOG_02286	0.00385532	-0.00138971	-0.0276018	0.0169506	0.0203195	0.0100563	-0.00773712	-0.00226753	-0.0286586	0.0592855	0.0521148	0.00462175	-0.0268925	-0.0028363	-0.0125006	0.00497383
SNOG_02287	0.0280364	-0.0159963	0.00982699	-0.00828437	0.00529114	-0.0087265	-0.00496767	0.0085022	-0.00433083	-0.0125217	0.00509076	0.00291705	0.00439637	0.000579852	0.00569142	-0.000373201
SNOG_02288	0.0241687	-0.0147547	0.0115761	-0.00615142	0.0132004	-0.00468143	-0.00731683	0.00452503	0.00124544	-0.0107468	0.00532446	-0.00384817	0.00196428	0.000214688	0.00827711	-0.014019
SNOG_02289	0.00589157	-0.00824835	-0.0285156	-0.00853879	-0.0128551	0.0117718	0.012429	-0.0247035	0.00159288	-0.00500956	-0.0114723	-0.0205923	-0.000913415	-0.0407228	-0.00582066	-0.00868275
SNOG_02290	0.0018938	-0.00029907	0.00849583	-0.00644947	0.00610833	0.0154623	-0.0123372	6.67056e-05	0.000237712	0.0081321	0.00608802	0.00810024	-0.000902999	0.0153564	-0.00286924	-0.000818404
SNOG_02291	0.0136971	0.00731883	0.00902619	-0.00243388	0.0144293	0.0113026	-0.0136089	0.00957156	-0.00255385	0.00649327	0.00529921	-0.0118945	0.00548435	0.0115121	0.00119725	-0.0107442
SNOG_02292	0.00906747	0.0123645	0.00710089	-0.00354575	0.0168426	-0.0119523	-0.00219444	-0.0105905	0.0112933	-0.00136949	-0.00689388	0.0111867	-0.00431587	0.00776161	-0.0052432	-0.0129538
SNOG_02293	0.000264712	0.00145987	0.00490326	0.0182366	-8.72516e-05	-0.000535085	0.00392097	0.000194159	0.00896525	-0.0122198	0.0115136	-0.000131325	0.000549395	0.0184647	-0.00424264	-0.00483704
SNOG_02294	0.000783731	0.00174662	0.00315022	0.0068417	0.000445299	-0.0066281	-0.0129029	0.00355981	-0.00043198	0.0042852	-0.00103471	-0.00908694	0.00120846	0.000405282	0.00993191	0.00194207
SNOG_02295	0.00283476	0.00378838	0.000446409	0.00423217	-0.00421643	0.000363896	-0.000900326	0.00226277	0.00240694	0.0111809	0.00495533	-5.29413e-05	-0.00556724	-0.00212739	-0.00127309	0.0145393
SNOG_02296	0.00293804	0.00467341	0.00081163	-0.00680621	-0.00311353	0.00292942	0.00331296	-0.0107054	0.000659169	0.00458046	-0.00895201	-0.00243974	0.00286565	0.00459689	0.00926725	-0.00541927
SNOG_02297	-0.000794897	-0.00231523	0.000506469	0.000991919	0.000478606	0.0162725	0.0050146	-0.00611569	0.0119814	0.00612501	0.00337732	-0.00872414	0.0296444	-0.010818	0.000579198	0.00369249
SNOG_02298	0.000682692	0.000653238	0.00067992	-0.000183841	0.00275514	-0.000502193	-0.000415783	-0.00683596	0.00244338	0.0018785	-0.000430876	-0.00912085	-0.00441852	-0.0132054	4.68884e-06	-0.00334819
SNOG_02299	-0.00187868	-0.008255	-0.00521	0.00742233	0.0113048	0.011575	0.00688408	-0.000166244	-0.00692742	-0.00482081	0.0099812	-0.00201207	0.0113174	-0.00665987	-0.0105072	-0.000639419
SNOG_30151	0.000232546	0.000904767	0.00429034	0.00209084	0.00613032	-0.0106691	0.00557976	-0.00641647	-0.00177649	0.00663404	-0.0104366	0.0135564	0.0128914	-0.0152818	0.0157676	0.00353806
SNOG_02301	0.00404168	0.00798784	0.00548654	-0.000197031	0.000438365	-0.0193375	-0.00985614	-0.0112287	0.00107614	-0.000486998	-0.0134384	-0.00220897	0.0135604	0.00221492	0.0136669	0.00240263
SNOG_02302	0.00140051	-0.00181899	-0.00340421	0.00234277	-0.000597274	-0.00603113	-0.00316833	0.00415332	-0.0137866	0.00272665	0.00624319	-0.0121434	-0.000960184	0.00880734	-0.00068244	0.00346193
SNOG_02306	-0.00073115	-0.00804814	0.00440705	0.0060685	0.00550648	0.00350049	-0.00805937	0.0127104	0.019271	-0.00611065	0.0216696	0.0128636	0.0107209	0.0264763	-0.00871766	-0.000566117
SNOG_30152	-0.000488709	0.00350488	0.00278185	-0.00234484	-0.000788547	-0.00919559	-0.00688386	0.0169882	0.00206348	-0.0188403	6.03968e-05	-0.00633841	-0.0013062	0.0169202	-0.00611394	-0.00539956
SNOG_02307	-0.00376521	0.0115869	-0.0109023	0.00999649	0.00326701	-0.00633598	-0.00148645	0.0127402	0.00706786	-0.0215482	0.000522472	0.00729635	-0.00293921	0.00457728	-0.00290537	-0.000953934
SNOG_02308	0.00194314	0.00123091	0.00144843	-0.000562527	0.00338542	-0.00701572	-0.00420886	-0.010314	-0.00844794	-0.0156667	0.00346616	-0.00253758	0.00946725	-0.0007382	0.0187185	0.000149425
SNOG_02309	6.07689e-05	0.0130333	0.0140335	0.00814342	-0.00307849	-0.00544854	0.00975478	-0.0105205	0.0345686	0.0313735	-0.0432412	0.0164122	0.0287318	-0.00476998	-0.0048596	0.00497944
SNOG_02310	-0.00323844	0.00842551	0.00145041	-0.0132637	-0.00818747	-0.00706293	0.0131037	0.00348818	0.000320644	0.00302943	0.00298307	-0.003162	0.00382463	0.0067116	-0.00334763	-0.00558294
SNOG_02311	-0.00448972	-0.000564821	0.00807743	-0.0134414	-0.00546141	-0.00334981	0.0116481	0.00261662	0.00149731	0.00174924	-0.00463317	-0.00146605	-0.00139383	-0.00290085	0.00275107	-2.64857e-05
SNOG_02312	-0.000285986	0.000363839	-0.00651691	0.0126923	-0.000993705	0.000288366	-0.00589964	0.00326487	-0.0210707	0.0177829	0.00361856	0.00388631	-0.0161419	-0.0151254	0.00342242	0.00220123
SNOG_02313	-0.00357152	-0.00189672	0.00249404	-0.0132011	-0.00138916	0.00144682	0.00565157	-0.00703879	-0.00259872	0.0052572	0.0037368	-0.00110202	-0.0082386	-0.010273	-5.5508e-05	0.00362757
SNOG_02316	-0.0073995	-0.00389098	0.00122803	-0.0143258	-0.00850036	-0.00587812	0.00487587	-0.00606686	-0.00116122	0.00235618	0.000485491	0.00337405	0.00413528	-0.00329263	0.000274194	-0.0135624
SNOG_02317	8.20575e-05	-0.00392054	0.0107933	0.00342096	-0.00770729	-0.00183172	0.00505035	-1.39675e-05	0.000186443	0.00784167	0.00483248	0.00782742	-0.00239793	0.001807	-0.0178502	-0.00557596
SNOG_02318	0.00335984	0.00224165	0.00186748	-0.00337442	0.00785668	0.00478522	0.00630971	0.0059012	0.00120937	0.00427416	-0.0104656	0.00703916	0.00917483	-0.00543486	0.00911121	-0.00733764
SNOG_02319	0.00957374	0.000617772	0.0193598	-0.00102999	-0.00799063	-0.012801	0.0164345	0.025718	-0.001054	0.0192626	-0.0163209	-0.00965199	0.00284	-0.00546532	0.0041433	0.00379357
SNOG_02320	-0.00197161	-0.00703954	0.00367668	-0.00870003	-0.00871821	0.00330996	0.00020938	0.00182664	-0.00279311	0.00078298	-0.00444747	0.00299336	-0.00631551	0.00466849	-0.00274401	-0.00186654
SNOG_02321	-0.00540924	-0.0105919	0.00493847	-0.0186708	0.00171833	0.00356437	-0.00188455	0.00349945	-0.00456076	0.00191612	-0.0127793	0.00216357	-0.0101438	-0.00141355	-0.00198429	0.0047382
SNOG_02322	-0.0038225	-0.0114238	0.00622153	-0.00907525	-0.00207354	0.0099762	-0.0005604	0.00202606	-0.00467755	0.00387506	-0.00438579	0.0046904	-0.0132198	-0.0131055	0.00728381	-0.00460443
SNOG_02323	-0.0125573	-0.00509666	-0.00261325	-0.0161533	-0.00271151	0.0080342	-0.0109256	0.000416845	-0.00853337	0.00345274	-0.00680762	0.0131958	-0.00725899	0.00654322	0.00948856	0.00525969
SNOG_02324	0.00487817	0.00116196	-0.00417212	0.00437752	-0.0032281	-0.00622043	-0.00141876	0.00227381	0.00365994	0.00341742	-0.010967	0.00656761	0.00559301	-0.0021392	0.00341653	-0.00277685
SNOG_02325	-0.000188179	-0.000539612	-0.00346516	-0.00175287	0.00685241	0.00227082	-0.0152253	-0.00355323	-0.0120044	-0.00409002	0.00447377	0.00289328	-0.00144503	-0.00375666	0.00422074	0.00538498
SNOG_02326	-0.00568914	-0.0144129	0.0136001	-0.00133996	0.00128767	-0.00312539	0.000165587	0.00148064	0.010712	-0.0119633	-0.00805038	0.0171735	-0.00512379	0.0139536	-0.00920549	0.000909177
SNOG_02327	-0.0108215	-0.0238315	0.0136839	-0.0302905	0.0142182	0.0018372	0.00570476	-0.00524627	-0.00214398	-0.0174907	0.0107872	0.00118876	0.00770173	-0.00254602	0.0067353	-0.00502632
SNOG_02328	0.00315115	0.00221063	0.0048594	-0.00647781	0.00452357	-0.000292088	-0.00235375	-0.00202093	0.0112898	0.00452703	-0.00574611	0.00369601	0.018042	0.0126929	-0.00653519	0.00427385
SNOG_02330	4.67053e-05	4.59236e-05	0.0032269	0.0169367	-0.000397945	-0.0148326	-0.00819167	0.00384746	-0.00782422	-0.00868242	0.00457756	0.0128901	0.00186591	0.00375353	0.00268816	0.0031763
SNOG_30154	0.000298705	-0.000663795	0.00254879	-0.00785924	0.00222029	-0.0167285	-0.00531557	0.00932019	0.00996428	-0.0135054	-0.0136073	0.00792505	0.00764805	0.00169404	0.0187805	-0.00137172
SNOG_02334	0.00792058	0.00324679	-0.000941788	-0.00774033	0.00557627	-0.000257607	-0.00140148	0.00207583	-1.48447e-05	0.0022199	-0.000507417	-0.00371583	0.00277535	-0.000607085	-0.00409651	0.00343962
SNOG_02335	0.00177933	0.00177874	-0.000801123	0.000896224	0.000946189	-0.00100509	0.00234516	0.000573011	-0.00100442	0.0048487	0.0129287	0.000213973	-0.0025118	0.00775456	0.00423415	-0.00525737
SNOG_02336	0.0121662	0.00535143	0.00790699	0.00446811	0.00784113	0.0157652	0.0136457	0.00959835	-0.00145755	0.000581553	-0.00335412	-0.0104877	0.00818769	0.0192773	0.0128555	0.00122803
SNOG_02338	-0.00184241	-0.000964483	-0.00344435	0.00621723	-0.000479516	-0.00415204	0.00329164	0.00607511	-0.00198833	-0.0192651	0.00152395	-0.00011968	0.0156247	-0.00838233	0.00664574	0.000604764
SNOG_02340	0.00373853	-0.00485043	-0.0116147	0.00617545	-0.00994926	0.0108106	-0.00725349	0.00230643	0.0010515	0.0083654	-0.00285157	-0.000753921	-0.00847737	0.0098096	0.0228619	-0.000376561
SNOG_30155	0.00864952	-0.00216508	-0.0161192	0.00331003	-0.0104565	-0.00122385	-0.0109976	0.016521	-0.00694805	0.00642957	-0.00639862	-0.00707296	-0.00269249	-0.00429356	0.0128203	0.00538145
SNOG_02341	-0.00130968	0.00379547	-0.00058732	0.00123531	-0.00434058	-0.00467663	-0.00747336	0.00383463	-0.0146354	0.00045079	0.00533481	-0.00343086	-0.00415439	0.00348339	0.0148562	-0.00500423
SNOG_02342	0.00110851	0.000812405	0.0020615	0.00884539	0.000584117	-0.00503872	-0.00747326	0.00173604	0.00660249	-0.000557216	0.00662067	-0.00173044	0.0249702	0.00729985	-0.0109306	-0.00100314
SNOG_02343	0.00125503	0.00182356	-0.000107435	0.000591568	-0.00465677	0.00129877	-0.00155658	-0.0110606	0.00245009	0.00656689	-0.00932613	0.00751325	0.012378	0.0127724	-0.00132624	-0.00177968
SNOG_02344	0.000233008	0.000507098	0.000782101	0.000166966	-0.000805009	0.00104107	-0.00246701	5.91297e-05	0.000811895	0.00221172	-0.00193195	-0.0109055	0.000315935	-0.00122439	-0.000517743	-0.00344023
SNOG_30157	-5.93863e-05	0.000957509	0.000286805	-0.000292649	-0.00166039	0.00251603	-0.00426049	-0.00069855	0.000945633	-0.0048146	-0.0037647	0.00755714	-0.0112223	0.00513929	-0.000307761	-0.00724003
SNOG_02345	0.00244837	0.00173831	-0.000492679	0.00537999	0.00325976	0.000761639	-0.000937105	-8.29064e-05	0.00543161	-0.0045256	-0.00191078	0.00507297	-0.0196128	-0.0119472	3.8705e-05	0.0036467
SNOG_02347	0.000975303	0.00340578	-0.00327613	-0.0103057	0.00326578	0.00245004	-0.000112378	0.00476554	0.00500349	0.0126023	0.00361803	0.00710767	0.00399348	0.00502551	0.00762298	0.00455571
SNOG_02348	-0.0163393	-0.00809077	0.00730193	0.00629704	0.00892088	-0.00294576	-0.00784572	0.00496247	-0.00732387	-0.00609666	-0.00605706	-0.00061284	-0.00807508	-0.000200047	-0.00804617	-0.00170407
SNOG_02349	-0.0142891	-0.00946992	0.00581624	0.00293653	0.00633323	-0.00149363	-0.00794265	-0.00438894	0.00377484	-0.000829119	0.0131306	0.0106915	-0.00100828	-0.0104311	-0.00770861	0.00565941
SNOG_02350	-0.00181166	0.00256826	-0.00102174	0.00633637	-0.00586756	0.000956903	0.0032227	0.000897478	0.00285711	-0.004323	-0.00257529	0.00023151	0.00135203	0.00620034	0.00395232	0.0127809
SNOG_02352	0.000760682	0.000873248	0.000894072	0.000665778	-0.00332785	0.00159694	-0.00202293	0.0062003	-0.0016032	-0.0036391	0.0020315	0.0126268	0.000159661	0.00325863	0.0166233	0.00532037
SNOG_02354	-0.00182438	-0.00505903	0.00252713	0.00918609	2.3783e-05	-0.0178567	0.00615552	0.00211671	-0.00205481	-0.00107886	-0.00474528	-0.00109124	-0.0155383	-0.00817013	-0.00198258	0.00719381
SNOG_02357	-4.84716e-05	1.24004e-05	0.00204376	0.000417473	-0.00439618	-0.00348411	-0.00964652	-0.00391717	-0.0098299	-0.00918326	-0.000186341	-0.00707378	0.00572839	-0.00202474	-0.000357943	-0.00253708
SNOG_02358	0.00199637	0.00101757	-0.000133376	-0.000256499	-0.0108735	0.00387072	-0.00151979	-0.00551432	0.00345085	0.00164564	-0.00338863	-0.00808793	0.00221652	0.00917614	-0.00528363	0.0063699
SNOG_02359	-0.00118112	0.00428641	0.00149479	-0.00735692	-0.00592977	-0.0101537	-0.0124941	-0.0149231	-0.0114677	-0.00322691	0.0026944	0.00014149	0.0167075	0.00405837	0.00896863	-0.000486379
SNOG_02360	-0.0107719	-0.0108359	0.0136611	-0.00655079	0.00114508	0.00238934	-0.00318289	-0.00240532	-0.0153005	0.00890713	-0.00272705	-0.000428414	0.00314827	0.000906108	-0.00389934	-0.00218713
SNOG_30158	-0.00843044	-0.00151016	0.00196936	-0.0137262	-0.00668762	-0.00755028	0.00530306	-0.000947612	-0.00443978	-0.00634756	0.00526969	-0.0100876	-0.00837276	-0.0102676	0.0016148	0.00966877
SNOG_02362	-0.0067082	-0.00610619	0.00259358	-0.0165691	0.00410254	-0.00291522	0.00235888	0.00764257	0.0067428	0.0010693	0.00615755	-0.00240605	0.00803795	-0.000169534	0.00941502	0.00207367
SNOG_02363	0.000598279	-0.00201853	-0.000830329	0.0027373	0.000127358	0.00297911	0.000110232	0.00841456	-0.0040497	0.00679517	0.00102626	-0.00386493	-0.00261103	-0.00720134	-0.00130812	0.000199509
SNOG_02364	0.00214035	0.00954438	0.00939846	-0.00905313	0.00907138	0.00464205	9.62282e-05	0.00954639	-0.0088717	0.00117051	-0.00795263	0.00424974	0.00120837	-0.00157167	0.00825211	-0.0107229
SNOG_02365	0.00669347	0.012077	0.00830911	-0.00413281	-0.00385501	0.00447647	0.00158831	0.00190689	0.000143149	-0.00599631	-0.00704891	0.00757635	-0.00350217	-0.00680541	0.000919423	-0.0108806
SNOG_02366	0.0031898	0.00254092	0.00710708	0.00434565	-0.000235112	0.00310995	-0.00239334	-0.0126407	0.0148754	0.0153284	-0.0132424	0.00807533	0.00896906	-0.022553	-0.00283559	-0.00617365
SNOG_02367	0.000515516	0.00281813	0.00391841	-0.010183	-0.0019817	-0.0025008	0.000230827	0.00993874	0.0194989	-0.0102927	-0.0138478	0.000161525	0.00465163	0.0133763	-0.00490213	-0.00409468
SNOG_02368	0.001311	-0.00237367	0.005887	0.00985612	-0.0118228	-0.0087971	0.00856973	0.000248379	0.0186517	0.000738039	0.00175437	-0.0133489	0.00418103	0.0188157	0.0315393	0.000970744
SNOG_02369	-0.00968621	0.00315974	0.0150513	0.00323463	0.00524095	0.00183267	-0.0124238	0.00707486	0.000481405	-0.00179233	-0.000241094	0.00192975	-0.00587576	-0.0033936	0.00459477	-0.0124222
SNOG_02371	-0.00627646	0.00917759	-0.000812059	0.005693	0.00422934	1.41966e-05	-0.001207	-0.0069085	-0.0026612	0.000473272	-0.00503761	0.000705652	-0.00901526	0.00135899	0.00454058	0.00736845
SNOG_02372	-0.000757653	0.00260098	-0.000778832	-0.00049671	0.00203301	-0.00087926	0.00107272	0.00818625	-0.0032445	-0.00143589	0.0152488	-0.00106732	-0.00844919	0.00475026	-0.001304	-0.00440137
SNOG_02373	-0.0103503	-0.00539711	0.00243829	-0.00819328	0.00285802	0.00108017	0.00508781	0.0117308	0.0027373	0.00490438	0.00144358	-0.00503691	0.00388507	-0.00258978	0.00628876	0.0145253
SNOG_02374	0.0212078	0.00788718	0.00637222	-0.0130705	0.0137923	-0.000927319	-0.0116252	-0.01028	-0.00342045	-0.0113022	0.0002447	-0.0161043	0.00718745	-0.00599557	-0.00214538	-0.00640334
SNOG_02375	0.00950528	0.000793916	0.0020846	-0.0125862	0.00927475	-0.00297513	0.0010839	0.00198389	0.000405513	-0.00856208	-0.00565733	-0.0139494	0.0142071	-0.00314914	0.00499669	0.00572892
SNOG_02376	0.00569855	0.00276338	0.00246972	-0.00623781	0.0333898	-0.000760427	-0.00723245	-0.0190274	0.00134101	-0.00369858	0.00253568	0.000180638	-0.00425548	-0.000475252	0.00184999	-0.0042081
SNOG_02377	0.00018079	-0.00344448	0.00368566	0.00183102	-0.0103288	-0.00109722	-0.00473374	-0.0148636	0.0112625	0.0125303	-0.0163612	-0.00795742	0.0124269	0.00482884	0.00294201	0.00525633
SNOG_02378	0.00254327	0.00366816	-0.000135017	-0.00616571	0.00678606	-0.00192195	-0.00875642	-0.00255432	0.0196295	0.0169076	-0.00621128	-0.00132663	-0.00180203	-0.00116962	0.014321	-0.00537527
SNOG_02379	-0.00259869	-0.0137712	0.00332218	0.00913539	0.00476699	0.00792569	0.0134982	0.00464075	-0.00287407	0.0139161	-0.0234357	-0.000450906	-0.0149776	0.00611066	-0.0134712	0.000489123
SNOG_02380	0.00193104	0.00499757	-0.00751508	-0.00226226	0.0081319	-0.00756909	0.0122344	-0.00468506	-0.00180791	-0.00256572	0.00313511	0.00354181	-0.00512405	0.00124603	0.00314485	-0.00526886
SNOG_02381	-0.00284451	-0.00445932	-0.00400623	-0.00017328	-0.00160251	-0.000160297	-0.00427308	-0.00367758	-0.0126693	-0.00580788	0.000667645	-0.00044296	0.00476818	-8.27328e-05	0.0114891	0.0046151
SNOG_02382	0.00727919	-0.00840517	0.00674379	-0.00475645	0.000991136	0.00510374	-0.00642096	-0.000391887	-0.00121657	-0.0106416	-0.00287176	0.00688355	-0.0012244	0.00176651	5.25026e-05	-0.00378798
SNOG_02383	0.000480394	0.000237857	-1.92245e-05	0.000606819	0.00404447	-0.00134795	0.00073275	0.00642171	-0.00221238	-0.000746952	-0.000216076	0.00171805	0.00479326	0.0126845	-0.000769107	-0.00443712
SNOG_02385	0.00022305	-0.000304209	-0.000741775	4.41134e-06	0.00214017	-3.53818e-06	-0.00111584	-0.00112656	0.000149076	-7.29116e-05	-0.000642226	-0.000615554	0.00430562	0.0127398	-0.00252362	-0.00275184
SNOG_02386	-0.0106845	-0.00167859	-0.00468676	0.00537023	-0.00819091	-0.000442977	-0.00118096	0.00223253	-0.00304487	0.00328245	-0.00584407	-0.00675785	-0.00403414	-0.00365244	0.0244062	0.00735332
SNOG_02387	-0.00282739	0.00394446	-0.00336717	-0.00213914	0.00136543	-0.00554833	-0.00834393	0.0103455	-0.00438027	-0.00908953	0.00305827	0.00306496	0.000894094	0.00818401	0.00177648	0.00232583
SNOG_02388	-0.000725251	-0.00250831	-0.0032368	0.00229751	-0.000252059	0.00250227	-0.0112234	0.00347336	0.0075105	-0.0045094	-0.00557151	0.00597405	0.0104992	-0.0139852	-5.41706e-06	-0.000838712
SNOG_02389	-0.0019053	-0.000917256	0.00307636	7.61914e-05	-0.000151102	-0.00116156	-0.0070443	0.0130587	0.008824	-0.00802591	0.00217913	0.00327711	0.00762249	0.0207821	0.0131782	-0.00184929
SNOG_02390	-0.00241454	0.006902	-0.00621282	0.00799975	0.00018134	-0.000128161	-0.00071755	-4.5222e-05	0.00322033	-0.00997775	-0.00495017	0.00525059	-0.0057031	0.00167876	0.00842414	0.0109022
SNOG_02391	0.0133214	0.00610608	-0.00404595	0.00718111	0.0231806	0.00101879	-0.0140045	-0.0105818	4.60771e-05	0.00761051	-0.0105188	0.00139885	0.0063986	-0.00595271	0.00369988	0.00172319
SNOG_02392	0.0234846	0.00141059	0.00264445	-0.00584488	0.0249996	-0.00133461	-0.00134524	0.00653819	0.00251075	0.00299999	-0.00187573	-0.00661582	-0.00310451	0.00240174	0.0036068	0.0072416
SNOG_02393	0.000281772	0.00108585	0.00594796	-0.00700233	0.00335736	3.75004e-05	-0.00058571	0.00593396	-0.0014037	0.00275322	-0.000261428	0.00194099	-0.00455888	-0.00224624	0.000148461	0.0106902
SNOG_02395	-0.000237332	0.000437954	-0.000302441	-0.00143201	-2.10886e-05	-3.53471e-05	0.000269883	6.45622e-05	0.000279242	-0.00603565	0.00134694	-0.0020692	0.00719557	-0.00261994	0.000122285	0.00535183
SNOG_02397	-0.00106403	0.000835999	7.13692e-05	-0.000821369	-0.0124652	0.000741959	0.00888579	-0.00661719	0.00294298	0.00236453	0.00477247	-0.00536888	-0.00615031	-0.00154935	-5.55826e-05	0.00367557
SNOG_02398	0.00295877	-0.00534638	-5.60367e-05	0.00671784	0.0171123	-0.00181327	0.00300622	0.00732794	-0.00164529	0.00360456	0.00829982	-0.0132714	0.00108086	-0.0026948	-0.00981034	0.00016717
SNOG_02399	0.00051487	0.000990768	-0.00117702	-0.000390181	0.00377448	0.00446619	-0.0112668	-0.00286544	0.00249185	-0.00506613	-0.00844839	-0.00340319	-0.0193885	0.0037653	-0.00151665	0.00163595
SNOG_02400	0.00128051	-0.00627842	0.00660282	0.00621399	-0.00443923	-0.00772931	-0.00847971	0.00209363	-0.00371727	-0.00591628	0.00784978	0.0074831	0.0114904	-0.0105396	-0.00637126	0.000754285
SNOG_02401	-0.002294	0.00455397	-0.00211034	0.00724318	0.00138458	0.0102741	-0.00506555	-0.00359372	0.000280309	0.00684551	-0.00599537	-0.000889567	-0.0025764	0.0153254	-0.00307767	-0.00360857
SNOG_02402	-0.00238709	0.00723549	-0.000162553	0.0180887	0.0114214	-0.0111259	-8.92822e-05	0.0105108	-0.0079025	0.000641547	-0.0206494	-0.00479679	-0.00591614	-0.00612366	-0.0101441	0.000834595
SNOG_02403	0.0120384	0.0135874	0.0121427	0.000915964	-0.00759521	-0.0113918	-0.00119571	0.0183746	-0.00674592	-0.00727738	-0.00417823	-0.00592987	0.00402739	-0.016185	-0.0204594	-0.00103413
SNOG_02404	-0.0113357	0.00446128	-0.00123211	0.00306752	-7.15462e-05	0.012898	-0.00667748	0.00255458	0.000380786	0.00262776	0.00205626	-0.00400777	-0.00106943	-0.0144642	0.00469665	0.00224252
SNOG_02405	-0.00193216	-0.0105284	0.0132255	0.00289013	0.00597209	0.007875	-0.000352734	-0.00278395	0.00422961	0.00313176	0.00422166	0.00638972	0.00886439	0.000345752	0.0062414	-0.0030118
SNOG_02406	0.000304934	-0.0109965	0.0131901	-0.00139046	-0.000540671	0.00988477	-0.00992579	0.00604262	-0.000261204	-0.00386018	0.000538739	0.00308584	0.00513173	-0.00489134	-0.0158675	0.000290141
SNOG_02407	-0.000407677	0.00168346	0.00146304	0.00607187	-0.00262247	0.00659617	-0.00754193	0.00653463	-0.00418982	-0.00734634	-0.00582399	0.00173391	-0.00305377	0.00430212	-0.00934578	-0.00387284
SNOG_02408	-0.00256317	-0.00353267	-0.00233902	0.00713835	0.000394951	0.00792723	0.000455845	0.0143942	0.000421424	-0.00791377	-0.00132915	0.00183102	-0.00431123	-0.00757889	-0.00312302	-0.00612421
SNOG_02409	-0.00396751	-0.00188959	0.00285898	0.00898605	0.00394342	0.0148848	0.0134949	-0.0107319	-0.016912	-0.00641112	-0.00172811	-0.00248389	-0.0114875	0.00248775	-0.00298745	0.00374994
SNOG_02410	-0.00939025	-0.00796268	0.00132582	0.00690526	0.00786134	-0.00197998	0.0112727	0.00939021	-0.014669	-0.00857546	-0.00933794	-0.00409727	-0.0181164	0.00989093	-0.00119061	0.00149367
SNOG_02411	0.00304977	-0.0080363	-0.0130125	0.00898206	-0.00609504	-0.00479117	-0.0113157	0.0108373	0.00199552	-0.00352057	-0.00245164	0.00289304	0.00246779	0.000504292	3.05555e-05	-0.00877212
SNOG_02412	-4.07018e-05	0.00529371	-0.00023962	-0.00982951	-0.00836784	-0.00304265	0.0119293	-0.00672995	0.00194323	-0.000607972	-0.00247052	0.0023824	-0.00151828	0.0022263	0.00220045	0.00543325
SNOG_02413	0.00327949	0.00157693	-1.08095e-05	-0.00971222	0.000440692	0.000950991	-0.0002141	0.00498913	-0.00238691	0.00023509	-0.00151822	0.0059378	-0.00508973	0.00811935	-0.000272794	0.012505
SNOG_02414	0.00155933	-0.0129717	0.0152964	0.00304838	8.76315e-05	0.00751227	-0.00983825	0.00544887	0.000631578	0.00203879	0.00174704	0.0060174	-0.00735799	-0.00789884	0.0144842	-0.000447596
SNOG_02415	-0.00333034	-0.00866495	0.00293342	-0.0190453	-0.00180901	-0.0112472	-0.015603	-0.0102333	-0.0134831	-0.0195524	0.00235297	0.0091319	-0.0151242	0.00679276	0.00597626	-0.00146559
SNOG_02416	0.0027132	-0.00273646	-0.00272155	0.00366582	0.00829222	-0.00116093	-0.00998426	-0.000850256	0.00805959	0.00665964	-0.00650078	-0.00361828	0.00363129	-0.00326198	0.00369861	0.00929563
SNOG_02417	0.00425473	0.000874414	-0.000484919	0.00947091	-0.00171712	-0.00660285	-0.00363187	-0.00743583	0.00294296	-0.0197946	0.000919435	0.000450879	0.00295228	-0.0107766	0.00875083	-0.00460676
SNOG_02422	0.0119371	0.00214278	-0.0045399	0.00581643	0.0081231	0.0123383	-0.012463	-0.0314721	4.76242e-05	0.00288811	0.00508715	0.00590409	0.00429927	0.0087854	0.0187564	0.00674899
SNOG_02423	0.0176339	0.0116278	-0.00437821	-0.00241749	0.0106721	0.0191671	-0.0104776	-0.015961	0.0245152	0.00207389	0.00198377	-0.0049114	0.00227362	0.00867413	0.0186102	0.00293893
SNOG_02426	0.00692922	-0.00713537	0.011142	0.0114507	0.00328141	0.00562438	-0.00764242	0.00805851	0.00292494	0.000141702	0.00860238	-0.00200853	0.000235249	-0.00769845	-0.00831272	7.82875e-05
SNOG_02429	-0.00246212	-0.00142611	-0.000658811	-0.00307085	0.00351221	-0.00736386	0.000508674	-0.0059537	0.00162184	0.0021527	0.00457781	-0.0110839	0.000301208	-0.00371583	0.0013508	-0.00703936
SNOG_02431	0.0017047	0.00659701	0.00361732	0.00146221	0.000875996	-0.0111621	0.00405307	-0.00283838	0.00727748	-0.00431971	0.000743571	-0.014695	0.00266858	-0.00238223	-0.0104547	0.0035318
[truncated: 11,472 more rows]

## Sheet: PC1 loadings
seqid	PC	loading	pfam_acc	pfam_desc	go_id	go_term	cazyme_family	cazyme_activities	signalp	tmhmm	effectorp
SNOG_13158	PC1	0.0583611							FALSE	TRUE	FALSE
SNOG_03889	PC1	0.054262	PF00011	Hsp20/alpha crystallin family	GO:0044238;GO:0006457;GO:0019538;GO:0008152;GO:0006950;GO:0050896	primary metabolic process;protein folding;protein metabolic process;metabolic process;response to stress;response to stimulus			FALSE	FALSE	FALSE
SNOG_12213	PC1	0.0526177	PF02775;PF02776;PF00205	Thiamine pyrophosphate enzyme, C-terminal TPP binding domain;Thiamine pyrophosphate enzyme, N-terminal TPP binding domain;Thiamine pyrophosphate enzyme, central domain	GO:0044238;GO:0016829;GO:0016831;GO:0005975;GO:0008652;GO:0003824;GO:0030976;GO:0016740;GO:0009110;GO:0006520;GO:0016491;GO:0000287;GO:0006732;GO:0006766;GO:0008152	primary metabolic process;lyase activity;carboxy-lyase activity;carbohydrate metabolic process;cellular amino acid biosynthetic process;catalytic activity;thiamine pyrophosphate binding;transferase activity;vitamin biosynthetic process;cellular amino acid metabolic process;oxidoreductase activity;magnesium ion binding;coenzyme metabolic process;vitamin metabolic process;metabolic process			FALSE	FALSE	FALSE
SNOG_12079	PC1	0.0492269	PF14031;PF01168	Putative serine dehydratase domain;Alanine racemase, N-terminal domain					FALSE	FALSE	FALSE
SNOG_10316	PC1	0.0488268							FALSE	FALSE	FALSE
SNOG_04861	PC1	0.048002	PF00011	Hsp20/alpha crystallin family	GO:0044238;GO:0006457;GO:0019538;GO:0008152;GO:0006950;GO:0050896	primary metabolic process;protein folding;protein metabolic process;metabolic process;response to stress;response to stimulus			FALSE	FALSE	FALSE
SNOG_00341	PC1	0.0479635	PF01036	Bacteriorhodopsin-like protein	GO:0006811;GO:0005216;GO:0016020	ion transport;ion channel activity;membrane			FALSE	TRUE	FALSE
SNOG_04854	PC1	0.0477214	PF11563	Protoglobin					FALSE	FALSE	FALSE
SNOG_15679	PC1	0.0466737							TRUE	FALSE	FALSE
SNOG_10843	PC1	0.0461922	PF01593	Flavin containing amine oxidoreductase	GO:0044238;GO:0008168;GO:0006325;GO:0009987;GO:0071840;GO:0003824;GO:0006778;GO:0016740;GO:0009008;GO:0055114;GO:0006520;GO:0005488;GO:0016491;GO:0006091;GO:0003676;GO:0022904;GO:0008152;GO:0016043;GO:0006139;GO:0006996;GO:0006807	primary metabolic process;methyltransferase activity;chromatin organization;cellular process;cellular component organization or biogenesis;catalytic activity;porphyrin-containing compound metabolic process;transferase activity;DNA-methyltransferase activity;oxidation-reduction process;cellular amino acid metabolic process;binding;oxidoreductase activity;generation of precursor metabolites and ene…			FALSE	FALSE	FALSE
SNOG_01099	PC1	0.0459162	PF07690	Major Facilitator Superfamily	GO:0005773;GO:0016020;GO:0006811;GO:0009987;GO:0043226;GO:0005622;GO:0006810;GO:0044464;GO:0016021;GO:0051179;GO:0055085;GO:0005737	vacuole;membrane;ion transport;cellular process;organelle;intracellular;transport;cell part;integral component of membrane;localization;transmembrane transport;cytoplasm			FALSE	TRUE	FALSE
SNOG_06740	PC1	0.0449107	PF14497;PF13409	Glutathione S-transferase, C-terminal domain;Glutathione S-transferase, N-terminal domain	GO:0043226;GO:0016740;GO:0003723;GO:0008152;GO:0003676;GO:0044464;GO:0007154;GO:0003746;GO:0035556;GO:0044238;GO:0050789;GO:0016853;GO:0003824;GO:0019538;GO:0016854;GO:0009636;GO:0050896;GO:0006417;GO:0005515;GO:0005622;GO:0045182;GO:0006412;GO:0007165;GO:0005102;GO:0005198;GO:0009987;GO:0005856;GO:0005200;GO:0016491;GO:0005488;GO:0065007;GO:0008135	organelle;transferase activity;RNA binding;metabolic process;nucleic acid binding;cell part;cell communication;translation elongation factor activity;intracellular signal transduction;primary metabolic process;regulation of biological process;isomerase activity;catalytic activity;protein metabolic process;racemase and epimerase activity;response to toxic substance;response to stimulus;regulation …			FALSE	FALSE	FALSE
SNOG_15674	PC1	0.0438172							FALSE	FALSE	FALSE
SNOG_10810	PC1	0.0437848	PF00083	Sugar (and other) transporter	GO:0044238;GO:0006811;GO:0005215;GO:0006858;GO:0008643;GO:0006810;GO:0008152;GO:0022857;GO:0016021;GO:0051179;GO:0005975;GO:0055085;GO:0015144;GO:0006820	primary metabolic process;ion transport;transporter activity;extracellular transport;carbohydrate transport;transport;metabolic process;transmembrane transporter activity;integral component of membrane;localization;carbohydrate metabolic process;transmembrane transport;carbohydrate transmembrane transporter activity;anion transport			FALSE	TRUE	FALSE
SNOG_11367	PC1	0.0434702							FALSE	FALSE	TRUE
SNOG_02909	PC1	0.0416883	PF04145	Ctr copper transporter family	GO:0035434;GO:0006811;GO:0005215;GO:0005375;GO:0006810;GO:0022857;GO:0016021;GO:0051179;GO:0006812;GO:0008324	copper ion transmembrane transport;ion transport;transporter activity;copper ion transmembrane transporter activity;transport;transmembrane transporter activity;integral component of membrane;localization;cation transport;cation transmembrane transporter activity			FALSE	TRUE	FALSE
SNOG_13419	PC1	0.0403249							FALSE	FALSE	FALSE
SNOG_08868	PC1	0.039859	PF00266	Aminotransferase class-V	GO:0006950;GO:0050896	response to stress;response to stimulus			FALSE	FALSE	FALSE
SNOG_10989	PC1	0.0393102	PF00195;PF02797	Chalcone and stilbene synthases, N-terminal domain;Chalcone and stilbene synthases, C-terminal domain	GO:0006629;GO:0044238;GO:0016829;GO:0008203;GO:0003824;GO:0016740;GO:0008152;GO:0008202;GO:0006732	lipid metabolic process;primary metabolic process;lyase activity;cholesterol metabolic process;catalytic activity;transferase activity;metabolic process;steroid metabolic process;coenzyme metabolic process			FALSE	FALSE	FALSE
SNOG_06179	PC1	0.0388128	PF00970;PF00175;PF00042	Oxidoreductase FAD-binding domain;Oxidoreductase NAD-binding domain;Globin	GO:0005215;GO:0055114;GO:0022857;GO:0016491;GO:0051179;GO:0019825;GO:0020037;GO:0006810	transporter activity;oxidation-reduction process;transmembrane transporter activity;oxidoreductase activity;localization;oxygen binding;heme binding;transport			FALSE	FALSE	FALSE
SNOG_03626	PC1	0.0386766	PF00056;PF02866	lactate/malate dehydrogenase, NAD binding domain;lactate/malate dehydrogenase, alpha/beta C-terminal domain	GO:0044238;GO:0006096;GO:0003824;GO:0006091;GO:0055114;GO:0008152;GO:0016491;GO:0005975;GO:0005996;GO:0016616;GO:0004459;GO:0006099	primary metabolic process;glycolytic process;catalytic activity;generation of precursor metabolites and energy;oxidation-reduction process;metabolic process;oxidoreductase activity;carbohydrate metabolic process;monosaccharide metabolic process;oxidoreductase activity, acting on the CH-OH group of donors, NAD or NADP as acceptor;L-lactate dehydrogenase activity;tricarboxylic acid cycle			FALSE	FALSE	FALSE
SNOG_00133	PC1	0.0382164							FALSE	FALSE	FALSE
SNOG_06698	PC1	0.0374155							FALSE	FALSE	FALSE
SNOG_02940	PC1	0.0374138	PF11309	Protein of unknown function (DUF3112)					FALSE	TRUE	FALSE
SNOG_12359	PC1	0.0372286							FALSE	FALSE	TRUE
SNOG_07944	PC1	0.0371725	PF02469	Fasciclin domain	GO:0005576	extracellular region			TRUE	FALSE	FALSE
SNOG_06169	PC1	0.0367155	PF00180	Isocitrate/isopropylmalate dehydrogenase	GO:0044238;GO:0051287;GO:0003824;GO:0005975;GO:0055114;GO:0008152;GO:0016491;GO:0000287;GO:0006091;GO:0016616;GO:0006099	primary metabolic process;NAD binding;catalytic activity;carbohydrate metabolic process;oxidation-reduction process;metabolic process;oxidoreductase activity;magnesium ion binding;generation of precursor metabolites and energy;oxidoreductase activity, acting on the CH-OH group of donors, NAD or NADP as acceptor;tricarboxylic acid cycle			FALSE	FALSE	FALSE
SNOG_02567	PC1	0.0365429							FALSE	FALSE	TRUE
SNOG_09654	PC1	0.0359102							FALSE	FALSE	FALSE
SNOG_06748	PC1	0.0358055							FALSE	FALSE	TRUE
SNOG_02004	PC1	0.0353436	PF07724;PF02861;PF10431;PF00004	AAA domain (Cdc48 subfamily);Clp amino terminal domain, pathogenicity island component;C-terminal, D2-small domain, of ClpB protein;ATPase family associated with various cellular activities (AAA)	GO:0019538;GO:0005524	protein metabolic process;ATP binding			FALSE	FALSE	FALSE
SNOG_04409	PC1	0.0352691	PF07992	Pyridine nucleotide-disulphide oxidoreductase	GO:0016491;GO:0055114	oxidoreductase activity;oxidation-reduction process			FALSE	FALSE	FALSE
[truncated: 13,430 more rows]

## Sheet: PC2 loadings
seqid	PC	loading	pfam_acc	pfam_desc	go_id	go_term	cazyme_family	cazyme_activities	signalp	tmhmm	effectorp
[truncated: 13,462 more rows]
