# Supplementary material for: A specific fungal transcription factor controls effector gene expression and orchestrates the establishment of the necrotrophic pathogen lifestyle on wheat
Source: Sci Rep. 2019 Nov 4;9:15884. doi: 10.1038/s41598-019-52444-7 (PMC6828707; doi:10.1038/s41598-019-52444-7)
Supplement: Supplementary file 4 — Supplementary data S3 [file 41598_2019_52444_MOESM4_ESM.xlsx]

## Sheet: Summary
		fragment counts	fragment counts	fragment counts	fragment counts	lfcs	lfc	lfc	lfc	de tests	de test	de test	de test	# tests performed	# tests significant	# tests significant	# tests significant
seqid	length	pf2-69 – ip	SN15 – ip	pf2-69 – iv	SN15 – iv	ip vs iv – SN15	ip vs iv – pf2-69	pf2-69 vs SN15 – ip	pf2-69 vs SN15 – iv	ip vs iv – SN15	ip vs iv – pf2-69	pf2-69 vs SN15 – ip	pf2-69 vs SN15 – iv	ip vs iv – SN15	ip vs iv – pf2-69	pf2-69 vs SN15	pf2-69 vs SN15 – iv	location	signal_peptide	transmembrane_domains	effectorp	go_id	go_term	interpro_acc	interpro_desc	pfam_acc	pfam_desc	panther_acc	panther_desc	dbcan_activities	dbcan_family
SNOG_01725	3573	134.25	66	165	4.5	3.36872	1.55616	2.94	4.75256	up	same	up	up	3	3	3	3		0	0	0	GO:0005198;GO:0005201;GO:0005576	structural molecule activity;extracellular matrix structural constituent;extracellular region	IPR027417;IPR020683;IPR007111	P-loop containing nucleoside triphosphate hydrolase;Ankyrin repeat-containing domain;NACHT nucleoside triphosphatase	PF05729	NACHT domain	PTHR10039	AMELOGENIN
SNOG_02020	1885	1617.25	1280.25	1355.25	104.5	3.20746	2.03395	2.21683	3.39034	up	same	up	up	3	3	3	3		0	0	0	GO:0044238;GO:0009110;GO:0008652;GO:0003824;GO:0016740;GO:0030170;GO:0006520;GO:0008483;GO:0006766;GO:0008152	primary metabolic process;vitamin biosynthetic process;cellular amino acid biosynthetic process;catalytic activity;transferase activity;pyridoxal phosphate binding;cellular amino acid metabolic process;transaminase activity;vitamin metabolic process;metabolic process	IPR005814;IPR015424;IPR015422;IPR015421	Aminotransferase class-III;Pyridoxal phosphate-dependent transferase;Pyridoxal phosphate-dependent transferase, major region, subdomain 2;Pyridoxal phosphate-dependent transferase, major region, subdomain 1	PF00202	Aminotransferase class-III	PTHR11986	AMINOTRANSFERASE CLASS III
SNOG_16286	846	21.5	9	72.75	0.5	3.16143	0.11744	3.13921	6.1832	up	same	up	up	3	3	3	3	mitochondrial	0	0	0
SNOG_01727	2744	125.75	59.25	91.5	5.25	3.05912	2.32805	3.0047	3.73577	up	up	up	up	3	3	3	3		0	0	0	GO:0005524	ATP binding	IPR027417;IPR014001;IPR001650;IPR000330	P-loop containing nucleoside triphosphate hydrolase;Helicase superfamily 1/2, ATP-binding domain;Helicase, C-terminal;SNF2-related, N-terminal domain	PF00271;PF00176	Helicase conserved C-terminal domain;SNF2 family N-terminal domain	PTHR10799	SWI/SNF-RELATED MATRIX-ASSOCIATED ACTIN-DEPENDENT REGULATOR OF CHROMATIN SUBFAMILY-RELATED
SNOG_05730	725	1385.25	475.25	528	51.75	2.76934	3.20169	3.4388	3.00645	up	up	up	up	3	3	3	3		0	0	0	GO:0044238;GO:0032991;GO:0005622;GO:0008080;GO:0009987;GO:0003824;GO:0006473;GO:0016740;GO:0008152;GO:0043234;GO:0044464;GO:0006464;GO:0016746;GO:0019538;GO:0016407	primary metabolic process;macromolecular complex;intracellular;N-acetyltransferase activity;cellular process;catalytic activity;protein acetylation;transferase activity;metabolic process;protein complex;cell part;cellular protein modification process;transferase activity, transferring acyl groups;protein metabolic process;acetyltransferase activity	IPR016181;IPR000182	Acyl-CoA N-acyltransferase;GNAT domain	PF00583	Acetyltransferase (GNAT) family	PTHR23091	N-TERMINAL ACETYLTRANSFERASE
SNOG_11453	243	5771.75	3820.25	2706.25	255	3.44946	2.87123	2.52008	3.09831	up	up	up	up	3	3	3	3	secreted	1	0	1
SNOG_30365	1269	76	91.25	73.5	14.75	2.24761	1.91347	1.67604	2.01017	up	up	up	up	3	3	3	3		0	0	0			IPR002575;IPR011009	Aminoglycoside phosphotransferase;Protein kinase-like domain	PF01636	Phosphotransferase enzyme family
SNOG_00902	1623	159.5	141.75	25	32.5	1.76677	4.57791	2.15871	-0.652426	up	up	up	same	3	3	3	3	secreted	0	1	0	GO:0006629;GO:0044238;GO:0003824;GO:0005506;GO:0055114;GO:0008152;GO:0016491;GO:0006091;GO:0020037;GO:0022904;GO:0008202;GO:0016705	lipid metabolic process;primary metabolic process;catalytic activity;iron ion binding;oxidation-reduction process;metabolic process;oxidoreductase activity;generation of precursor metabolites and energy;heme binding;respiratory electron transport chain;steroid metabolic process;oxidoreductase activity, acting on paired donors, with incorporation or reduction of molecular oxygen	IPR001128;IPR002401;IPR017972	Cytochrome P450;Cytochrome P450, E-class, group I;Cytochrome P450, conserved site	PF00067	Cytochrome P450
SNOG_01189	964	1422.75	1350.25	2	2.25	8.62216	11.051	2.02585	-0.402994	up	up	up	same	3	3	3	3	secreted	1	0	1			IPR029062;IPR015834;IPR019197	Class I glutamine amidotransferase-like;Uncharacterised conserved protein UCP016642;Biotin-protein ligase, N-terminal	PF09825	Biotin-protein ligase, N terminal
SNOG_01190	1701	57.25	38.5	3.75	5.25	2.46377	5.63139	2.43757	-0.730048	up	up	up	same	3	3	3	3		0	1	0	GO:0055085;GO:0006858;GO:0008152;GO:0006812;GO:0008324;GO:0015031;GO:0006629;GO:0051180;GO:0006796;GO:0008643;GO:0006810;GO:0016021;GO:0051179;GO:0006817;GO:0044238;GO:0006811;GO:0022857;GO:0016192;GO:0005215;GO:0006886;GO:0005975;GO:0006897	transmembrane transport;extracellular transport;metabolic process;cation transport;cation transmembrane transporter activity;protein transport;lipid metabolic process;vitamin transport;phosphate-containing compound metabolic process;carbohydrate transport;transport;integral component of membrane;localization;phosphate ion transport;primary metabolic process;ion transport;transmembrane transporter…	IPR011701;IPR020846	Major facilitator superfamily;Major facilitator superfamily domain	PF07690	Major Facilitator Superfamily	PTHR11662	SODIUM-DEPENDENT PHOSPHATE TRANSPORTERS
SNOG_01792	4836	1370.25	1605.5	124.75	134.25	3.21311	5.32531	1.74131	-0.37089	up	up	up	same	3	3	3	3	secreted	0	1	0	GO:0016787;GO:0044238;GO:0005622;GO:0006796;GO:0009987;GO:0043226;GO:0005215;GO:0006139;GO:0003824;GO:0006810;GO:0008152;GO:0022857;GO:0044464;GO:0009056;GO:0016462;GO:0016887;GO:0006807;GO:0005524;GO:0051179	hydrolase activity;primary metabolic process;intracellular;phosphate-containing compound metabolic process;cellular process;organelle;transporter activity;nucleobase-containing compound metabolic process;catalytic activity;transport;metabolic process;transmembrane transporter activity;cell part;catabolic process;pyrophosphatase activity;ATPase activity;nitrogen compound metabolic process;ATP bind…	IPR003439;IPR003593;IPR017871;IPR027417;IPR026082	ABC transporter-like;AAA+ ATPase domain;ABC transporter, conserved site;P-loop containing nucleoside triphosphate hydrolase;ABC transporter A, ABCA	PF12698;PF00005	ABC-2 family transporter protein;ABC transporter	PTHR19229	ATP-BINDING CASSETTE TRANSPORTER SUBFAMILY A ABCA
SNOG_02243	812	1612.5	1435.75	66.5	32.25	5.08012	6.42025	2.11359	0.773463	up	up	up	same	3	3	3	3	secreted	0	1	1
SNOG_02960	1500	117.5	120.75	16.25	11	3.0752	4.73143	1.90701	0.250786	up	up	up	same	3	3	3	3		0	0	0
SNOG_03349	1947	82.5	57.5	26.75	10	2.11997	3.50285	2.49099	1.10811	up	up	up	same	3	3	3	3		0	0	0			IPR010730	Heterokaryon incompatibility	PF06985	Heterokaryon incompatibility protein (HET)
SNOG_07303	1974	5146.25	5988	146.25	256.5	4.1842	7.00766	1.73878	-1.08467	up	up	up	same	3	3	3	3		0	1	0			IPR010640	Low temperature requirement A	PF06772	Bacterial low temperature requirement A protein (LtrA)
SNOG_07441	1949	326.75	256.75	36.75	17.5	3.47655	5.03312	2.34428	0.787717	up	up	up	same	3	3	3	3		0	0	0	GO:0044238;GO:0003824;GO:0006520;GO:0016491;GO:0006091;GO:0022904;GO:0008152	primary metabolic process;catalytic activity;cellular amino acid metabolic process;oxidoreductase activity;generation of precursor metabolites and energy;respiratory electron transport chain;metabolic process	IPR023753;IPR025700	FAD/NAD(P)-binding domain;L-lysine 6-monooxygenase/L-ornithine 5-monooxygenase	PF13450;PF13434	NAD(P)-binding Rossmann-like domain;L-lysine 6-monooxygenase (NADPH-requiring)	PTHR23023	DIMETHYLANILINE MONOOXYGENASE
SNOG_07861	1752	49.75	42.75	40.75	9.75	1.75081	2.16613	2.16797	1.75265	up	up	up	same	3	3	3	3	secreted	1	0	0	GO:0009110;GO:0003824;GO:0055114;GO:0050660;GO:0016491;GO:0016614;GO:0006091;GO:0006766;GO:0008152;GO:0022904	vitamin biosynthetic process;catalytic activity;oxidation-reduction process;flavin adenine dinucleotide binding;oxidoreductase activity;oxidoreductase activity, acting on CH-OH group of donors;generation of precursor metabolites and energy;vitamin metabolic process;metabolic process;respiratory electron transport chain	IPR016169;IPR016166;IPR012951;IPR006094	CO dehydrogenase flavoprotein-like, FAD-binding, subdomain 2;FAD-binding, type 2;Berberine/berberine-like;FAD linked oxidase, N-terminal	PF08031;PF01565	Berberine and berberine like;FAD binding domain	PTHR13878	GULONOLACTONE OXIDASE
SNOG_08703	1155	240.25	161.5	20.25	6.5	4.20149	5.42437	2.52938	1.3065	up	up	up	same	3	3	3	3	secreted	0	1	0
SNOG_08862	1008	4804	3173.5	613.5	404.75	2.5906	4.79938	2.54367	0.334886	up	up	up	same	3	3	3	3		0	0	0			IPR013830	SGNH hydrolase-type esterase domain
SNOG_10223	1380	315.5	234.5	46	15	3.54285	4.64333	2.36917	1.26868	up	up	up	same	3	3	3	3	secreted	1	0	0			IPR029058;IPR022742	Alpha/Beta hydrolase fold;Serine aminopeptidase, S33	PF12146	Serine aminopeptidase, S33
SNOG_10411	336	45.5	23.75	0.5	0.75	4.15066	7.5931	2.84446	-0.597985	up	up	up	same	3	3	3	3	mitochondrial	0	0	1	GO:0044238;GO:0016301;GO:0008652;GO:0003824;GO:0016740;GO:0055114;GO:0006520;GO:0008152;GO:0004764	primary metabolic process;kinase activity;cellular amino acid biosynthetic process;catalytic activity;transferase activity;oxidation-reduction process;cellular amino acid metabolic process;metabolic process;shikimate 3-dehydrogenase (NADP+) activity	IPR013708	Shikimate dehydrogenase substrate binding, N-terminal	PF08501	Shikimate dehydrogenase substrate binding domain	PTHR21090:SF1	PENTAFUNCTIONAL AROM POLYPEPTIDE
SNOG_12059	1164	121.25	136.5	68.75	30.75	1.78047	2.66193	1.7841	0.902648	up	up	up	same	3	3	3	3		0	0	0
SNOG_12528	1272	37	22.75	0.25	2.75	2.61368	7.81485	2.62633	-2.57484	up	up	up	same	3	3	3	3	secreted	1	0	0
SNOG_12565	1047	242.25	166	49.25	34	1.92543	4.20125	2.5353	0.259478	up	up	up	same	3	3	3	3		0	0	0
SNOG_13103	1821	14130.8	14218.5	117	102.75	6.72412	8.73921	1.93225	-0.0828391	up	up	up	same	3	3	3	3	secreted	1	0	0	GO:0004668;GO:0005509;GO:0005737	protein-arginine deiminase activity;calcium ion binding;cytoplasm	IPR004303;IPR013530	Protein-arginine deiminase;Protein-arginine deiminase, C-terminal	PF03068	Protein-arginine deiminase (PAD)	PTHR10837	PEPTIDYLARGININE DEIMINASE
SNOG_13222	1374	9378.75	654.5	13	8.75	5.66155	10.9237	5.50704	0.244884	up	up	up	same	3	3	3	3	secreted	1	0	0			IPR015943	WD40/YVTN repeat-like-containing domain
SNOG_13652	785	53.25	43.25	9.75	1.5	4.24644	4.29564	2.23112	2.18192	up	up	up	same	3	3	3	3		0	0	0	GO:0008168;GO:0003824;GO:0016740;GO:0005622;GO:0008152;GO:0044464	methyltransferase activity;catalytic activity;transferase activity;intracellular;metabolic process;cell part	IPR029063	S-adenosyl-L-methionine-dependent methyltransferase	PF13489	Methyltransferase domain	PTHR10108	METHYLTRANSFERASE
SNOG_13812	1542	247.75	83.25	4	2	4.41919	7.31588	3.4663	0.569612	up	up	up	same	3	3	3	3	secreted	1	0	0	GO:0045735	nutrient reservoir activity	IPR006045;IPR014710;IPR011051;IPR017774	Cupin 1;RmlC-like jelly roll fold;RmlC-like cupin domain;Bicupin, oxalate decarboxylase/oxidase	PF00190	Cupin
SNOG_14178	1512	129.75	138.25	23.75	13.5	2.97805	4.35089	1.89585	0.523017	up	up	up	same	3	3	3	3		0	1	0	GO:0016020;GO:0006811;GO:0009987;GO:0006950;GO:0005215;GO:0008643;GO:0006810;GO:0016021;GO:0022857;GO:0044464;GO:0050896;GO:0051179;GO:0065007;GO:0015144;GO:0005886;GO:0042592	membrane;ion transport;cellular process;response to stress;transporter activity;carbohydrate transport;transport;integral component of membrane;transmembrane transporter activity;cell part;response to stimulus;localization;biological regulation;carbohydrate transmembrane transporter activity;plasma membrane;homeostatic process	IPR000425;IPR023271	Major intrinsic protein;Aquaporin-like	PF00230	Major intrinsic protein	PTHR19139	AQUAPORIN TRANSPORTER
SNOG_14234	1572	9809.75	5916.5	228.75	216	4.39523	7.28432	2.68224	-0.206852	up	up	up	same	3	3	3	3		0	0	0	GO:0005524	ATP binding	IPR003593;IPR027417;IPR003959	AAA+ ATPase domain;P-loop containing nucleoside triphosphate hydrolase;ATPase, AAA-type, core	PF00004	ATPase family associated with various cellular activities (AAA)	PTHR23077	AAA-FAMILY ATPASE
SNOG_14554	1785	85.75	18.75	3.5	0.25	4.65768	6.3544	4.05477	2.35806	up	up	up	same	3	3	3	3	secreted	0	1	0			IPR021838	Protein of unknown function DUF3431	PF11913	Protein of unknown function (DUF3431)
SNOG_14787	2358	318.25	229.25	128.75	52	1.7901	3.21503	2.46095	1.03602	up	up	up	same	3	3	3	3		0	0	0	GO:0005576;GO:0005201;GO:0005198;GO:0071840;GO:0016043;GO:0009987	extracellular region;extracellular matrix structural constituent;structural molecule activity;cellular component organization or biogenesis;cellular component organization;cellular process	IPR009836	Glycine-rich domain-containing protein-like	PF07173	Protein of unknown function (DUF1399)
SNOG_15324	430	261	157	30.5	10	3.56791	4.95086	2.67968	1.29673	up	up	up	same	3	3	3	3	secreted	1	0	1
SNOG_15608	744	181.75	171.75	2.75	1	6.62776	7.77976	2.03352	0.881514	up	up	up	same	3	3	3	3	secreted	1	0	1	GO:0016787;GO:0050525;GO:0005576;GO:0008152	hydrolase activity;cutinase activity;extracellular region;metabolic process	IPR011150;IPR000675;IPR029058	Cutinase, monofunctional;Cutinase/acetylxylan esterase;Alpha/Beta hydrolase fold	PF01083	Cutinase			acetyl xylan esterase (EC 3.1.1.72); cutinase (EC 3.1.1.74)	CE5
SNOG_15822	1896	981	908	43.5	18	5.23664	6.39073	2.10616	0.952074	up	up	up	same	3	3	3	3		0	0	0	GO:0044238;GO:0003824;GO:0006520;GO:0016491;GO:0006091;GO:0022904;GO:0008152	primary metabolic process;catalytic activity;cellular amino acid metabolic process;oxidoreductase activity;generation of precursor metabolites and energy;respiratory electron transport chain;metabolic process	IPR023753	FAD/NAD(P)-binding domain			PTHR23023	DIMETHYLANILINE MONOOXYGENASE
SNOG_16132	705	363.25	247.25	6.5	1.25	6.85823	7.66586	2.55059	1.74297	up	up	up	same	3	3	3	3	secreted	1	0	1	GO:0016787;GO:0050525;GO:0005576;GO:0008152	hydrolase activity;cutinase activity;extracellular region;metabolic process	IPR029058;IPR000675;IPR011150	Alpha/Beta hydrolase fold;Cutinase/acetylxylan esterase;Cutinase, monofunctional	PF01083	Cutinase			acetyl xylan esterase (EC 3.1.1.72); cutinase (EC 3.1.1.74)	CE5
SNOG_30634	1072	86.5	113.5	42.75	26	1.76204	2.89489	1.56107	0.428229	up	up	up	same	3	3	3	3	mitochondrial	0	0	0
SNOG_30728	209	66.5	38.25	11.5	7	2.04704	4.29763	2.66791	0.417322	up	up	up	same	3	3	3	3	mitochondrial	0	1	1
SNOG_00865	3140	3441.75	4234.25	33707.5	8038.25	-1.27572	-1.40485	1.65899	1.78812	same	same	up	up	3	3	3	3	secreted	1	0	0	GO:0016787;GO:0003824;GO:0008152;GO:0004553;GO:0009056;GO:0005975;GO:0005488;GO:0006807	hydrolase activity;catalytic activity;metabolic process;hydrolase activity, hydrolyzing O-glycosyl compounds;catabolic process;carbohydrate metabolic process;binding;nitrogen compound metabolic process	IPR013781;IPR001579;IPR001002;IPR017853	Glycoside hydrolase, catalytic domain;Glycoside hydrolase, chitinase active site;Chitin-binding, type 1;Glycoside hydrolase superfamily			PTHR11177	CHITINASE
SNOG_01251	1497	97	51.75	262.75	27.25	0.54761	0.423227	2.80107	2.92546	same	same	up	up	3	3	3	3	secreted	1	0	0	GO:0020037;GO:0005506;GO:0016705;GO:0055114	heme binding;iron ion binding;oxidoreductase activity, acting on paired donors, with incorporation or reduction of molecular oxygen;oxidation-reduction process	IPR001128;IPR017972;IPR002403	Cytochrome P450;Cytochrome P450, conserved site;Cytochrome P450, E-class, group IV	PF00067	Cytochrome P450
SNOG_01569	1013	204.25	117.5	347.25	57	0.69185	1.10187	2.71789	2.30788	same	same	up	up	3	3	3	3	secreted	1	0	0	GO:0004553;GO:0005975	hydrolase activity, hydrolyzing O-glycosyl compounds;carbohydrate metabolic process	IPR000490;IPR017853;IPR013781	Glycoside hydrolase family 17;Glycoside hydrolase superfamily;Glycoside hydrolase, catalytic domain	PF00332	Glycosyl hydrolases family 17			glucan endo-1,3-beta-glucosidase (EC 3.2.1.39); glucan 1,3-beta-glucosidase (EC 3.2.1.58); licheninase (EC 3.2.1.73); beta-1,3-glucanosyltransglycosylase (EC 2.4.1.-).	GH17
SNOG_01902	1348	575.5	518.5	4500.5	161	1.33424	-1.10808	2.03976	4.48209	same	same	up	up	3	3	3	3		0	0	0	GO:0046872	metal ion binding	IPR007087;IPR013087	Zinc finger, C2H2;Zinc finger C2H2-type/integrase DNA-binding domain			PTHR14596	ZINC FINGER PROTEIN
SNOG_04628	2691	3.5	0.25	33.75	2.25	-2.50558	-1.41279	4.64812	3.55533	same	same	up	up	3	3	3	3		0	1	0
SNOG_04716	393	13.75	4.25	46.75	3.25	0.0486863	0.0304442	3.39441	3.41265	same	same	up	up	3	3	3	3		0	0	1
SNOG_04822	2367	52.75	16.75	169.25	39.5	-1.56118	0.229271	3.60495	1.8145	same	same	up	up	3	3	3	3		0	0	0	GO:0008061	chitin binding	IPR001002	Chitin-binding, type 1	PF00187	Chitin recognition protein	PTHR22595	CHITINASE-RELATED
SNOG_05052	474	387.25	488.5	629.75	175.25	1.11092	1.20162	1.64256	1.55186	same	same	up	up	3	3	3	3	mitochondrial	0	0	0
SNOG_06491	1143	28.25	7.5	25.5	1.25	1.9448	2.0077	3.8461	3.7832	same	same	up	up	3	3	3	3	secreted	1	0	0	GO:0016787;GO:0006508;GO:0003824;GO:0008233;GO:0008152;GO:0004252;GO:0008236	hydrolase activity;proteolysis;catalytic activity;peptidase activity;metabolic process;serine-type endopeptidase activity;serine-type peptidase activity	IPR023827;IPR015500;IPR023828;IPR009020;IPR000209;IPR010259	Peptidase S8, subtilisin, Asp-active site;Peptidase S8, subtilisin-related;Peptidase S8, subtilisin, Ser-active site;Proteinase propeptide inhibitor;Peptidase S8/S53 domain;Peptidase S8 propeptide/proteinase inhibitor I9	PF05922;PF00082	Peptidase inhibitor I9;Subtilase family	PTHR10795:SF389	CEREVISIN-RELATED
SNOG_06682	7233	14.5	5.5	523	5.5	-0.347012	-3.23327	3.27127	6.15754	same	same	up	up	3	3	3	3	mitochondrial	0	0	0	GO:0016787;GO:0006629;GO:0008168;GO:0006633;GO:0016874;GO:0016788;GO:0003824;GO:0016740;GO:0008152;GO:0016491;GO:0044238;GO:0006631;GO:0006520;GO:0016746	hydrolase activity;lipid metabolic process;methyltransferase activity;fatty acid biosynthetic process;ligase activity;hydrolase activity, acting on ester bonds;catalytic activity;transferase activity;metabolic process;oxidoreductase activity;primary metabolic process;fatty acid metabolic process;cellular amino acid metabolic process;transferase activity, transferring acyl groups	IPR016039;IPR018201;IPR009081;IPR029058;IPR016036;IPR014030;IPR020801;IPR016035;IPR020841;IPR020807;IPR032088;IPR013217;IPR029063;IPR013094;IPR006162;IPR014031;IPR001227;IPR014043	Thiolase-like;Beta-ketoacyl synthase, active site;Phosphopantetheine binding ACP domain;Alpha/Beta hydrolase fold;Malonyl-CoA ACP transacylase, ACP-binding;Beta-ketoacyl synthase, N-terminal;Polyketide synthase, acyl transferase domain;Acyl transferase/acyl hydrolase/lysophospholipase;Polyketide synthase, beta-ketoacyl synthase domain;Polyketide synthase, dehydratase domain;Starter unit:ACP trans…	PF00109;PF14765;PF16073;PF08242;PF07859;PF02801;PF00698;PF00550	Beta-ketoacyl synthase, N-terminal domain;Polyketide synthase dehydratase;Starter unit:ACP transacylase in aflatoxin biosynthesis;Methyltransferase domain;alpha/beta hydrolase fold;Beta-ketoacyl synthase, C-terminal domain;Acyl transferase domain;Phosphopantetheine attachment site	PTHR11712	POLYKETIDE SYNTHASE-RELATED	arylesterase (EC 3.1.1.-); carboxyl esterase (EC 3.1.1.3); acetylcholinesterase (EC 3.1.1.7); cholinesterase (EC 3.1.1.8); sterol esterase (EC 3.1.1.13); brefeldin A esterase (EC 3.1.1.-).	CE10
SNOG_07567	936	191	140.5	469	40.5	1.43656	0.569549	2.33252	3.19953	same	same	up	up	3	3	3	3		0	0	0			IPR032710	NTF2-like domain
SNOG_08466	1932	37.75	11.75	100.5	12.5	-0.43195	0.48234	3.62523	2.71094	same	same	up	up	3	3	3	3	mitochondrial	0	0	0
SNOG_08592	984	16.25	5	29.25	3.75	0.0614197	1.0183	3.54088	2.584	same	same	up	up	3	3	3	3	mitochondrial	0	0	0	GO:0016787;GO:0044238;GO:0006508;GO:0008236;GO:0019538;GO:0008233;GO:0008152;GO:0009636;GO:0050896;GO:0003824	hydrolase activity;primary metabolic process;proteolysis;serine-type peptidase activity;protein metabolic process;peptidase activity;metabolic process;response to toxic substance;response to stimulus;catalytic activity	IPR029058;IPR000073	Alpha/Beta hydrolase fold;Alpha/beta hydrolase fold-1	PF00561	alpha/beta hydrolase fold	PTHR10992:SF752	ALPHA/BETA-HYDROLASE-LIKE PROTEIN
SNOG_09572	1956	8.5	2	89.75	6.25	-1.80077	-1.44292	3.7778	3.41995	same	same	up	up	3	3	3	3		0	0	0
SNOG_12852	615	8.5	1.25	15.5	1.25	-0.338647	0.926721	4.35826	3.09289	same	same	up	up	3	3	3	3		0	0	0
SNOG_12965	381	4577.25	3299.25	49722.8	693.25	1.84177	-1.52892	2.4243	5.79499	same	same	up	up	3	3	3	3	mitochondrial	0	0	0
SNOG_13359	891	84.25	58.25	122	11.75	1.90517	1.31079	2.42766	3.02204	same	same	up	up	3	3	3	3		0	0	0	GO:0044238;GO:0050789;GO:0006351;GO:0009987;GO:0007165;GO:0006357;GO:0065007;GO:0001071;GO:0006139;GO:0007154;GO:0003700;GO:0005488;GO:0003677;GO:0006355;GO:0003676;GO:0016070;GO:0008152;GO:0035556;GO:0043565;GO:0019219;GO:0006366	primary metabolic process;regulation of biological process;transcription, DNA-templated;cellular process;signal transduction;regulation of transcription from RNA polymerase II promoter;biological regulation;nucleic acid binding transcription factor activity;nucleobase-containing compound metabolic process;cell communication;transcription factor activity, sequence-specific DNA binding;binding;DNA …	IPR004827	Basic-leucine zipper domain	PF07716	Basic region leucine zipper	PTHR19304:SF27	ATF/CREB ACTIVATOR 1-RELATED
SNOG_15206	916	181.25	10.25	356	46.5	-2.43619	0.830317	5.86106	2.59455	same	same	up	up	3	3	3	3	secreted	1	0	1	GO:0005576;GO:0009405	extracellular region;pathogenesis	IPR015131;IPR011329	Killer toxin, Kp4;Killer toxin Kp4/SMK	PF09044	Kp4
SNOG_15213	2783	1024.5	807.75	1822	473.5	0.434903	1.06053	2.2997	1.67407	same	same	up	up	3	3	3	3		0	0	0	GO:0046872	metal ion binding	IPR013087;IPR007087;IPR015880	Zinc finger C2H2-type/integrase DNA-binding domain;Zinc finger, C2H2;Zinc finger, C2H2-like			PTHR14596	ZINC FINGER PROTEIN
SNOG_15443	1848	635	461	998.5	112	1.64714	1.26394	2.45805	2.84125	same	same	up	up	3	3	3	3		0	1	0	GO:0005215;GO:0016020;GO:0051179;GO:0006810;GO:0022857	transporter activity;membrane;localization;transport;transmembrane transporter activity	IPR000109;IPR020846	Proton-dependent oligopeptide transporter family;Major facilitator superfamily domain	PF00854	POT family	PTHR11654	OLIGOPEPTIDE TRANSPORTER-RELATED
SNOG_16342	603	4.25	0.75	21.5	0.75	-0.295007	-0.457928	4.11654	4.27947	same	same	up	up	3	3	3	3		0	0	1
SNOG_16344	285	4.75	1.75	410.5	0.75	0.596965	-4.55678	3.16989	8.32363	same	same	up	up	3	3	3	3		0	0	1
SNOG_30182	716	25.75	16.75	237	36.25	-1.4417	-1.28096	2.56993	2.40919	same	same	up	up	3	3	3	3		0	0	0
SNOG_30249	516	10	4	66.5	9.75	-1.55913	-0.846627	3.162	2.4495	same	same	up	up	3	3	3	3		0	0	1
SNOG_30693	3099	121.25	63.25	129.25	16.75	1.54455	1.79268	2.86254	2.6144	same	same	up	up	3	3	3	3		0	1	0	GO:0006629;GO:0044238;GO:0016874;GO:0008652;GO:0003824;GO:0008152;GO:0016491;GO:0006732;GO:0006631;GO:0006520	lipid metabolic process;primary metabolic process;ligase activity;cellular amino acid biosynthetic process;catalytic activity;metabolic process;oxidoreductase activity;coenzyme metabolic process;fatty acid metabolic process;cellular amino acid metabolic process	IPR000873	AMP-dependent synthetase/ligase	PF00501	AMP-binding enzyme
SNOG_30859	1536	144	30.25	387.25	13.75	0.757266	0.414898	4.14466	4.48703	same	same	up	up	3	3	3	3	mitochondrial	0	0	0	GO:0006629;GO:0044238;GO:0003824;GO:0005506;GO:0055114;GO:0008152;GO:0016491;GO:0006091;GO:0020037;GO:0022904;GO:0016705	lipid metabolic process;primary metabolic process;catalytic activity;iron ion binding;oxidation-reduction process;metabolic process;oxidoreductase activity;generation of precursor metabolites and energy;heme binding;respiratory electron transport chain;oxidoreductase activity, acting on paired donors, with incorporation or reduction of molecular oxygen	IPR017972;IPR002401;IPR001128	Cytochrome P450, conserved site;Cytochrome P450, E-class, group I;Cytochrome P450	PF00067	Cytochrome P450
SNOG_00161	1131	144.75	74	169.5	133.75	-1.10309	1.62005	2.80181	0.078677	same	same	up	same	3	3	3	3		0	0	0
SNOG_00220	2592	2962.75	3248.75	11727.5	5267.25	-1.05222	-0.0811399	1.84669	0.875612	same	same	up	same	3	3	3	3	secreted	1	0	0	GO:0008061	chitin binding	IPR015916;IPR001002;IPR013783;IPR011043;IPR015202;IPR014756;IPR009880	Galactose oxidase, beta-propeller;Chitin-binding, type 1;Immunoglobulin-like fold;Galactose oxidase/kelch, beta-propeller;Domain of unknown function DUF1929;Immunoglobulin E-set;Glyoxal oxidase, N-terminal	PF00187;PF09118;PF07250	Chitin recognition protein;Domain of unknown function (DUF1929);Glyoxal oxidase N-terminus	PTHR32208:SF21	F10A5.18		AA5
SNOG_00306	1797	5.25	0.25	2.5	1.75	-2.16687	2.76741	5.1629	0.22861	same	same	up	same	3	3	3	3	mitochondrial	0	1	0	GO:0006629;GO:0044238;GO:0008203;GO:0003824;GO:0005506;GO:0055114;GO:0008152;GO:0016491;GO:0006091;GO:0020037;GO:0022904;GO:0008202;GO:0016705	lipid metabolic process;primary metabolic process;cholesterol metabolic process;catalytic activity;iron ion binding;oxidation-reduction process;metabolic process;oxidoreductase activity;generation of precursor metabolites and energy;heme binding;respiratory electron transport chain;steroid metabolic process;oxidoreductase activity, acting on paired donors, with incorporation or reduction of molec…	IPR001128;IPR002401	Cytochrome P450;Cytochrome P450, E-class, group I	PF00067	Cytochrome P450
SNOG_00505	789	8	2	10.75	5	-1.53206	1.3483	3.67773	0.797377	same	same	up	same	3	3	3	3		0	0	0	GO:0006366;GO:0006357;GO:0008234;GO:0003723;GO:0008152;GO:0003677;GO:0003676;GO:0016787;GO:0050789;GO:0016070;GO:0003824;GO:0006139;GO:0001071;GO:0019538;GO:0008233;GO:0050896;GO:0044238;GO:0003700;GO:0006950;GO:0019219;GO:0006351;GO:0006508;GO:0005488;GO:0065007	transcription from RNA polymerase II promoter;regulation of transcription from RNA polymerase II promoter;cysteine-type peptidase activity;RNA binding;metabolic process;DNA binding;nucleic acid binding;hydrolase activity;regulation of biological process;RNA metabolic process;catalytic activity;nucleobase-containing compound metabolic process;nucleic acid binding transcription factor activity;prot…	IPR029062;IPR032633	Class I glutamine amidotransferase-like;ThiJ/PfpI family-like	PF17124	ThiJ/PfpI family-like	PTHR11019	THIJ/PFPI
SNOG_00868	771	9.75	5.75	13.5	7	-0.621724	1.39911	2.67414	0.653308	same	same	up	same	3	3	3	3	secreted	0	0	1
SNOG_00961	1452	710	958.5	1894.75	1462.75	-0.949198	0.475775	1.51733	0.0923541	same	same	up	same	3	3	3	3		0	0	0	GO:0005524	ATP binding	IPR027417;IPR003959	P-loop containing nucleoside triphosphate hydrolase;ATPase, AAA-type, core	PF00004	ATPase family associated with various cellular activities (AAA)	PTHR23077	AAA-FAMILY ATPASE
SNOG_01447	518	4.5	0.5	1.5	1.5	-1.50963	3.23742	4.50575	-0.241299	same	same	up	same	3	3	3	3		0	0	0
SNOG_01920	780	988.75	644	1995.25	609.25	-0.267862	0.825603	2.52477	1.4313	same	same	up	same	3	3	3	3	secreted	0	1	1
SNOG_01921	759	90	57	154	66	-0.555466	1.03209	2.54065	0.953102	same	same	up	same	3	3	3	3	secreted	0	0	0
SNOG_02215	987	5.75	1	4.5	6.25	-2.67955	2.17286	4.11657	-0.735841	same	same	up	same	3	3	3	3		0	0	1
SNOG_02223	2074	213	178.75	311.25	342.5	-1.27724	1.34941	2.2191	-0.407554	same	same	up	same	3	3	3	3		0	0	0	GO:0005515;GO:0044238;GO:0005622;GO:0016874;GO:0009987;GO:0043226;GO:0003824;GO:0006139;GO:0019538;GO:0008152;GO:0006950;GO:0044464;GO:0050896;GO:0006464;GO:0005488;GO:0006259;GO:0006281;GO:0006807	protein binding;primary metabolic process;intracellular;ligase activity;cellular process;organelle;catalytic activity;nucleobase-containing compound metabolic process;protein metabolic process;metabolic process;response to stress;cell part;response to stimulus;cellular protein modification process;binding;DNA metabolic process;DNA repair;nitrogen compound metabolic process	IPR001810;IPR016135;IPR000608	F-box domain;Ubiquitin-conjugating enzyme/RWD-like;Ubiquitin-conjugating enzyme E2	PF00179	Ubiquitin-conjugating enzyme	PTHR24067	UBIQUITIN-CONJUGATING ENZYME E2
SNOG_02379	799	10.5	4.75	7.75	1	1.664	2.3177	3.00242	2.34872	same	same	up	same	3	3	3	3		0	0	1
SNOG_02414	1301	213.25	226.5	374.25	419.25	-1.23273	1.07665	1.87332	-0.436065	same	same	up	same	3	3	3	3	mitochondrial	0	0	0
SNOG_02615	914	4.75	1	6.25	0.75	0.0376013	1.32105	3.73475	2.4513	same	same	up	same	3	3	3	3		0	0	0
SNOG_02773	2171	12230	3470.5	38301.2	5946.25	-1.088	0.203238	3.52114	2.2299	same	same	up	same	3	3	3	3		0	1	0	GO:0005215;GO:0006810;GO:0022857;GO:0016021;GO:0051179;GO:0055085	transporter activity;transport;transmembrane transporter activity;integral component of membrane;localization;transmembrane transport	IPR011701;IPR020846	Major facilitator superfamily;Major facilitator superfamily domain	PF07690	Major Facilitator Superfamily
SNOG_02989	1013	27.75	17.5	87.25	48.75	-1.83186	0.165638	2.56251	0.565011	same	same	up	same	3	3	3	3	secreted	0	1	0			IPR006603	PQ-loop repeat	PF04193	PQ loop repeat
SNOG_03159	758	114.75	68.75	234.75	170.5	-1.63252	0.870573	2.7171	0.214003	same	same	up	same	3	3	3	3		0	0	1
SNOG_03161	1743	1018	427.5	1552.75	960.25	-1.48462	1.27311	3.20973	0.452	same	same	up	same	3	3	3	3		0	0	0			IPR001107;IPR027705	Band 7 domain;Flotillin family	PF01145	SPFH domain / Band 7 family	PTHR13806:SF20	FLOTILLIN-2
SNOG_03174	733	4608.75	4090.5	6838	6206	-0.952812	1.27058	2.1259	-0.0974867	same	same	up	same	3	3	3	3	mitochondrial	0	0	0
SNOG_03262	1077	15.5	10.5	22.25	25.75	-1.59644	1.34635	2.47047	-0.472328	same	same	up	same	3	3	3	3		0	0	1			IPR013087	Zinc finger C2H2-type/integrase DNA-binding domain
SNOG_03338	837	63.25	32	88.5	65.5	-1.35327	1.3229	2.84197	0.165793	same	same	up	same	3	3	3	3	secreted	0	0	0
SNOG_03356	1665	10.75	9.25	13	14	-0.934804	1.60677	2.14995	-0.391618	same	same	up	same	3	3	3	3		0	0	0			IPR002575;IPR011009	Aminoglycoside phosphotransferase;Protein kinase-like domain	PF01636	Phosphotransferase enzyme family
SNOG_03576	1491	21.75	2	23.5	10.25	-2.47232	1.70978	5.08326	0.901169	same	same	up	same	3	3	3	3	secreted	0	1	0	GO:0005524;GO:0046872	ATP binding;metal ion binding	IPR011761;IPR016185	ATP-grasp fold;Pre-ATP-grasp domain
SNOG_03664	796	339.75	185.25	582	289.5	-0.983694	1.03982	2.77623	0.752716	same	same	up	same	3	3	3	3		0	0	0
SNOG_04507	3124	1821.25	2626.25	3152.5	2367	-0.192986	1.08778	1.4198	0.139029	same	same	up	same	3	3	3	3		0	0	0	GO:0044238;GO:0035091;GO:0003824;GO:0008152;GO:0016491;GO:0006119;GO:0005975;GO:0006091;GO:0022904	primary metabolic process;phosphatidylinositol binding;catalytic activity;metabolic process;oxidoreductase activity;oxidative phosphorylation;carbohydrate metabolic process;generation of precursor metabolites and energy;respiratory electron transport chain	IPR001683;IPR024555;IPR024554	Phox homologous domain;PX-associated domain;Domain of unknown function DUF3818, PX-associated	PF12828;PF12825;PF00787	PX-associated;Domain of unknown function in PX-proteins (DUF3818);PX domain	PTHR11632	SUCCINATE DEHYDROGENASE 2 FLAVOPROTEIN SUBUNIT
SNOG_04758	1747	5.75	1.75	7.5	8	-2.36911	1.45446	3.4646	-0.358966	same	same	up	same	3	3	3	3	mitochondrial	0	0	0
SNOG_04772	957	24.25	17.25	51.5	45.75	-1.73749	0.777379	2.39382	-0.121054	same	same	up	same	3	3	3	3	mitochondrial	0	0	0
SNOG_04851	1588	369	218.25	1438	440.25	-1.34691	-0.052677	2.72274	1.42851	same	same	up	same	3	3	3	3	secreted	1	0	0	GO:0016787;GO:0044238;GO:0006508;GO:0008236;GO:0019538;GO:0008233;GO:0008152;GO:0003824	hydrolase activity;primary metabolic process;proteolysis;serine-type peptidase activity;protein metabolic process;peptidase activity;metabolic process;catalytic activity	IPR008758;IPR029058	Peptidase S28;Alpha/Beta hydrolase fold	PF05577	Serine carboxypeptidase S28	PTHR11010	PROTEASE S28 PRO-X CARBOXYPEPTIDASE-RELATED
SNOG_05299	900	10.25	2	24.5	3.75	-1.10544	0.528162	3.96627	2.33268	same	same	up	same	3	3	3	3		0	0	0	GO:0006629;GO:0044238;GO:0003824;GO:0008152;GO:0016491;GO:0008202	lipid metabolic process;primary metabolic process;catalytic activity;metabolic process;oxidoreductase activity;steroid metabolic process	IPR020904;IPR002347;IPR016040	Short-chain dehydrogenase/reductase, conserved site;Short-chain dehydrogenase/reductase SDR;NAD(P)-binding domain	PF13561	Enoyl-(Acyl carrier protein) reductase
SNOG_05492	1536	23.5	25.25	47.5	13.5	0.549747	0.875239	1.84938	1.52389	same	same	up	same	3	3	3	3	secreted	0	1	0	GO:0006629;GO:0044238;GO:0003824;GO:0005506;GO:0055114;GO:0008152;GO:0016491;GO:0006091;GO:0020037;GO:0022904;GO:0008202;GO:0016705	lipid metabolic process;primary metabolic process;catalytic activity;iron ion binding;oxidation-reduction process;metabolic process;oxidoreductase activity;generation of precursor metabolites and energy;heme binding;respiratory electron transport chain;steroid metabolic process;oxidoreductase activity, acting on paired donors, with incorporation or reduction of molecular oxygen	IPR001128;IPR002401	Cytochrome P450;Cytochrome P450, E-class, group I	PF00067	Cytochrome P450
SNOG_05500	1377	18	12.25	43	14.75	-0.600343	0.600364	2.45831	1.25761	same	same	up	same	3	3	3	3		0	0	0	GO:0006629;GO:0044238;GO:0008270;GO:0006139;GO:0008152;GO:0005488;GO:0008202;GO:0003676	lipid metabolic process;primary metabolic process;zinc ion binding;nucleobase-containing compound metabolic process;metabolic process;binding;steroid metabolic process;nucleic acid binding	IPR001878;IPR025836	Zinc finger, CCHC-type;Zinc knuckle CX2CX4HX4C	PF14392;PF00098	Zinc knuckle	PTHR23002	ZINC FINGER CCHC DOMAIN CONTAINING PROTEIN
SNOG_05749	1275	9.75	0.25	7.5	0.5	-0.721002	2.0348	5.57637	2.82057	same	same	up	same	3	3	3	3	mitochondrial	0	0	0	GO:0044238;GO:0008168;GO:0003824;GO:0016740;GO:0006520;GO:0008152;GO:0008171	primary metabolic process;methyltransferase activity;catalytic activity;transferase activity;cellular amino acid metabolic process;metabolic process;O-methyltransferase activity	IPR016461;IPR011991;IPR029063;IPR001077	O-methyltransferase COMT-type;Winged helix-turn-helix DNA-binding domain;S-adenosyl-L-methionine-dependent methyltransferase;O-methyltransferase, family 2	PF00891	O-methyltransferase	PTHR11746	O-METHYLTRANSFERASE
SNOG_05970	2267	41.5	22.75	57.5	11	0.691549	1.44701	2.79794	2.04247	same	same	up	same	3	3	3	3		0	0	0			IPR010730	Heterokaryon incompatibility	PF06985	Heterokaryon incompatibility protein (HET)
SNOG_05977	1825	3507.5	2637.75	4049.75	4203.5	-1.00839	1.62286	2.31933	-0.311933	same	same	up	same	3	3	3	3		0	0	0
SNOG_06079	647	3797.25	2504	7336.75	8232	-2.04691	0.848759	2.482	-0.413678	same	same	up	same	3	3	3	3	secreted	1	0	0
SNOG_06515	491	847.5	366.75	870.5	715.5	-1.30366	1.80048	3.12259	0.018454	same	same	up	same	3	3	3	3		0	0	0
SNOG_06523	810	4.75	2.25	11.25	6.5	-1.74943	0.591946	2.84498	0.503601	same	same	up	same	3	3	3	3		0	0	0
SNOG_06784	1485	422.5	441.25	706.25	356.5	-0.0311395	1.10529	1.84646	0.710034	same	same	up	same	3	3	3	3		0	1	0	GO:0005773;GO:0016020;GO:0006811;GO:0009987;GO:0043226;GO:0005215;GO:0005622;GO:0006810;GO:0022857;GO:0044464;GO:0051179;GO:0006865;GO:0006812;GO:0006820;GO:0008324;GO:0015171;GO:0005737	vacuole;membrane;ion transport;cellular process;organelle;transporter activity;intracellular;transport;transmembrane transporter activity;cell part;localization;amino acid transport;cation transport;anion transport;cation transmembrane transporter activity;amino acid transmembrane transporter activity;cytoplasm	IPR013057	Amino acid transporter, transmembrane domain	PF01490	Transmembrane amino acid transporter protein	PTHR22950	AMINO ACID TRANSPORTER
SNOG_07275	650	7.25	3.75	6	3	-0.0301377	2.09703	2.81254	0.685373	same	same	up	same	3	3	3	3		0	0	1
SNOG_07319	1980	5.25	1.5	12.75	4.5	-1.74138	0.582072	3.50502	1.18157	same	same	up	same	3	3	3	3		0	0	0
SNOG_07324	3513	2148.75	1550.25	3707	1438.75	-0.22815	1.06995	2.36868	1.07058	same	same	up	same	3	3	3	3		0	0	0	GO:0005515;GO:0005622;GO:0016192;GO:0008092;GO:0006810;GO:0005200;GO:0005488;GO:0044464;GO:0006886;GO:0051179;GO:0005198;GO:0008017;GO:0015031	protein binding;intracellular;vesicle-mediated transport;cytoskeletal protein binding;transport;structural constituent of cytoskeleton;binding;cell part;intracellular protein transport;localization;structural molecule activity;microtubule binding;protein transport	IPR000938;IPR027663;IPR022157	CAP Gly-rich domain;Dynactin subunit 1;Dynein associated protein	PF01302;PF12455	CAP-Gly domain;Dynein associated protein	PTHR18916:SF40	DYNACTIN SUBUNIT 1
SNOG_07702	294	75.5	18	244.75	66.75	-2.2024	0.159984	3.95526	1.59287	same	same	up	same	3	3	3	3		0	0	1	GO:0044238;GO:0016829;GO:0016831;GO:0003824;GO:0008152;GO:0006520	primary metabolic process;lyase activity;carboxy-lyase activity;catalytic activity;metabolic process;cellular amino acid metabolic process					PTHR11999:SF99	GLUTAMATE DECARBOXYLASE
SNOG_07790	510	9.75	7.25	40.75	9	-0.639678	-0.187779	2.31939	1.86749	same	same	up	same	3	3	3	3		0	1	0			IPR013869	Protein of unknown function DUF1757	PF08560	Protein of unknown function (DUF1757)	PTHR38636:SF1	PROTEIN F28B3.10-RELATED
SNOG_08092	1488	26.25	18.75	42.75	25	-0.752926	1.19488	2.43743	0.489621	same	same	up	same	3	3	3	3		0	0	0					PF13650	Aspartyl protease
SNOG_08568	1764	25.75	10.25	24.75	21.75	-1.39318	1.90577	3.21677	-0.0821877	same	same	up	same	3	3	3	3		0	0	0
SNOG_08572	2223	8	1.75	11.25	5	-1.69452	1.29876	3.87337	0.880092	same	same	up	same	3	3	3	3		0	0	0
SNOG_09163	1201	15.75	9.75	23	19	-1.31303	1.34083	2.65603	0.00216498	same	same	up	same	3	3	3	3		0	1	0
SNOG_09462	2907	18.75	12	42	8.75	0.0819324	0.710512	2.58052	1.95194	same	same	up	same	3	3	3	3	mitochondrial	0	0	0	GO:0005515;GO:0005544;GO:0016301;GO:0009987;GO:0007165;GO:0003824;GO:0016740;GO:0007154;GO:0044238;GO:0005509;GO:0005488;GO:0004674;GO:0007049;GO:0006464;GO:0004672;GO:0005516;GO:0006468;GO:0008152;GO:0035556;GO:0019538;GO:0005524	protein binding;calcium-dependent phospholipid binding;kinase activity;cellular process;signal transduction;catalytic activity;transferase activity;cell communication;primary metabolic process;calcium ion binding;binding;protein serine/threonine kinase activity;cell cycle;cellular protein modification process;protein kinase activity;calmodulin binding;protein phosphorylation;metabolic process;int…	IPR011993;IPR000719;IPR011009;IPR000961	PH domain-like;Protein kinase domain;Protein kinase-like domain;AGC-kinase, C-terminal	PF00069	Protein kinase domain	PTHR24356:SF151	SERINE/THREONINE-PROTEIN KINASE WARTS
SNOG_09477	1640	188.5	115.75	277.5	150.75	-0.705385	1.24388	2.55131	0.60205	same	same	up	same	3	3	3	3		0	0	0
SNOG_09697	1542	15	13	65.75	17.75	-0.782299	-0.23954	2.13874	1.59598	same	same	up	same	3	3	3	3	secreted	0	1	0	GO:0044238;GO:0006811;GO:0005215;GO:0006858;GO:0008643;GO:0006810;GO:0008152;GO:0022857;GO:0016021;GO:0051179;GO:0005975;GO:0055085;GO:0015144;GO:0006820	primary metabolic process;ion transport;transporter activity;extracellular transport;carbohydrate transport;transport;metabolic process;transmembrane transporter activity;integral component of membrane;localization;carbohydrate metabolic process;transmembrane transport;carbohydrate transmembrane transporter activity;anion transport	IPR005828;IPR003663;IPR005829;IPR020846	Major facilitator, sugar transporter-like;Sugar/inositol transporter;Sugar transporter, conserved site;Major facilitator superfamily domain	PF00083	Sugar (and other) transporter
SNOG_09935	2039	4.75	2.25	13.75	4.5	-1.25052	0.355536	2.9139	1.30785	same	same	up	same	3	3	3	3	mitochondrial	0	0	0			IPR000326;IPR016119	Phosphatidic acid phosphatase type 2/haloperoxidase;Bromoperoxidase/chloroperoxidase, C-terminal	PF01569	PAP2 superfamily
SNOG_10288	2466	44.5	19	57	16.25	-0.0953667	1.55191	3.14198	1.4947	same	same	up	same	3	3	3	3		0	0	0			IPR025676	Clr5 domain	PF14420	Clr5 domain
SNOG_10669	1752	61.75	62.5	226.25	84	-0.766897	-0.00837225	1.90702	1.1485	same	same	up	same	3	3	3	3	secreted	1	0	0	GO:0016787;GO:0044238;GO:0016874;GO:0019538;GO:0016740;GO:0008152;GO:0006418;GO:0003824;GO:0006412	hydrolase activity;primary metabolic process;ligase activity;protein metabolic process;transferase activity;metabolic process;tRNA aminoacylation for protein translation;catalytic activity;translation	IPR023631;IPR000120	Amidase signature domain;Amidase	PF01425	Amidase	PTHR11895	AMIDASE
SNOG_10776	2049	4	1	8	7	-2.75503	0.786465	3.46916	-0.072338	same	same	up	same	3	3	3	3		0	0	0
SNOG_10898	1278	65.75	42	90.5	46.5	-0.466477	1.47517	2.61624	0.674589	same	same	up	same	3	3	3	3	secreted	0	0	0			IPR011257	DNA glycosylase
SNOG_11002	1506	142.25	43.75	94	49	-0.499536	2.33807	3.44832	0.610717	same	same	up	same	3	3	3	3		0	0	0	GO:0003824;GO:0016705;GO:0016491;GO:0055114;GO:0008152	catalytic activity;oxidoreductase activity, acting on paired donors, with incorporation or reduction of molecular oxygen;oxidoreductase activity;oxidation-reduction process;metabolic process	IPR011251;IPR016215	Luciferase-like domain;Nitrilotriacetate monooxygenase component A/pristinamycin IIA synthase subunit A	PF00296	Luciferase-like monooxygenase	PTHR30011	ALKANESULFONATE MONOOXYGENASE-RELATED
SNOG_11016	1434	66	53.75	91.75	135.75	-1.67746	1.46299	2.27659	-0.863866	same	same	up	same	3	3	3	3	mitochondrial	0	1	0
SNOG_11109	729	5	1.5	2	2.25	-0.786152	3.00045	3.40761	-0.378996	same	same	up	same	3	3	3	3		0	0	1
SNOG_11430	1713	22.25	12	24.5	8.75	0.105596	1.74209	2.80591	1.16942	same	same	up	same	3	3	3	3		0	0	0			IPR010730	Heterokaryon incompatibility	PF06985	Heterokaryon incompatibility protein (HET)
SNOG_11448	1662	7232.5	2195.5	34848.2	6618.5	-1.955	-0.368629	3.63999	2.05362	same	same	up	same	3	3	3	3	secreted	1	0	0
SNOG_11499	1734	23.75	5	37.5	12	-1.55421	1.14979	4.05672	1.35272	same	same	up	same	3	3	3	3		0	0	0
SNOG_11768	855	123.25	61.25	105.75	68.25	-0.510977	2.00503	2.9162	0.400192	same	same	up	same	3	3	3	3		0	0	0
SNOG_12308	738	12.25	8.25	41.5	18.5	-1.49461	0.116807	2.48462	0.873203	same	same	up	same	3	3	3	3		0	0	1			IPR007497	Protein of unknown function DUF541	PF04402	Protein of unknown function (DUF541)
SNOG_12627	885	9.75	2.5	9	5.5	-1.3817	1.9273	3.73817	0.42916	same	same	up	same	3	3	3	3	mitochondrial	0	0	0	GO:0016787	hydrolase activity	IPR029052;IPR004843	Metallo-dependent phosphatase-like;Calcineurin-like phosphoesterase domain, apaH type	PF00149	Calcineurin-like phosphoesterase	PTHR12905	SPERM PROTEIN HOMOLOG
SNOG_12769	1110	87	11.25	43.5	22.75	-1.20025	2.59377	4.34345	0.549432	same	same	up	same	3	3	3	3		0	0	0	GO:0016491;GO:0055114	oxidoreductase activity;oxidation-reduction process	IPR026992;IPR027443;IPR002283;IPR005123	Non-haem dioxygenase N-terminal domain;Isopenicillin N synthase-like;Isopenicillin N synthase;Oxoglutarate/iron-dependent dioxygenase	PF14226;PF03171	non-haem dioxygenase in morphine synthesis N-terminal;2OG-Fe(II) oxygenase superfamily	PTHR10209	OXIDOREDUCTASE, 2OG-FE II OXYGENASE FAMILY PROTEIN
SNOG_12778	674	16.75	15.75	24.75	16.5	-0.409261	1.30353	2.02167	0.308875	same	same	up	same	3	3	3	3	secreted	1	0	0			IPR003609	PAN/Apple domain	PF14295	PAN domain
SNOG_12805	3051	2006.5	2423.5	8232.75	3233	-0.768692	-0.162416	1.66544	1.05916	same	same	up	same	3	3	3	3	mitochondrial	0	0	0	GO:0005515;GO:0016787;GO:0016791;GO:0065009;GO:0005976;GO:0016788;GO:0044238;GO:0003824;GO:0005977;GO:0050790;GO:0008152;GO:0030234;GO:0005975;GO:0065007;GO:0005488;GO:0019208	protein binding;hydrolase activity;phosphatase activity;regulation of molecular function;polysaccharide metabolic process;hydrolase activity, acting on ester bonds;primary metabolic process;catalytic activity;glycogen metabolic process;regulation of catalytic activity;metabolic process;enzyme regulator activity;carbohydrate metabolic process;biological regulation;binding;phosphatase regulator act…	IPR005036	CBM21 (carbohydrate binding type-21) domain	PF03370	Carbohydrate/starch-binding module (family 21)	PTHR12307:SF18	GLC7-INTERACTING PROTEIN 2-RELATED	Modules of approx. 100 residues. The granular starch-binding function has been demonstrated in one case. Sometimes designated as starch-binding domains (SBD).	CBM21
SNOG_13003	132	38.5	2.75	34.25	4.25	-0.892275	1.88488	5.40783	2.63067	same	same	up	same	3	3	3	3		0	0	1
SNOG_13005	1524	5153.5	997.75	2093.25	745	0.0360729	2.93587	4.08409	1.18429	same	same	up	same	3	3	3	3		0	1	0	GO:0055085;GO:0006858;GO:0008152;GO:0006812;GO:0008324;GO:0015031;GO:0006629;GO:0051180;GO:0006796;GO:0008643;GO:0006810;GO:0016021;GO:0051179;GO:0006817;GO:0044238;GO:0006811;GO:0022857;GO:0016192;GO:0005215;GO:0006886;GO:0005975;GO:0006897	transmembrane transport;extracellular transport;metabolic process;cation transport;cation transmembrane transporter activity;protein transport;lipid metabolic process;vitamin transport;phosphate-containing compound metabolic process;carbohydrate transport;transport;integral component of membrane;localization;phosphate ion transport;primary metabolic process;ion transport;transmembrane transporter…	IPR004737;IPR020846;IPR011701	Nitrate transporter;Major facilitator superfamily domain;Major facilitator superfamily	PF07690	Major Facilitator Superfamily	PTHR11662	SODIUM-DEPENDENT PHOSPHATE TRANSPORTERS
SNOG_13027	960	165.5	153	340	360.75	-1.56841	0.901882	2.10616	-0.364137	same	same	up	same	3	3	3	3	secreted	0	1	0
SNOG_13156	1674	575.25	229.25	1544.5	382	-1.10147	0.433511	3.23372	1.69874	same	same	up	same	3	3	3	3		0	0	0	GO:0009055;GO:0003824;GO:0030170;GO:0016491;GO:0055114;GO:0051537;GO:0030151;GO:0051536	electron carrier activity;catalytic activity;pyridoxal phosphate binding;oxidoreductase activity;oxidation-reduction process;2 iron, 2 sulfur cluster binding;molybdenum ion binding;iron-sulfur cluster binding	IPR005302;IPR000951;IPR001041;IPR005163;IPR006058;IPR017938;IPR015808;IPR012675;IPR011037;IPR017927	Molybdenum cofactor sulfurase, C-terminal;Phthalate dioxygenase reductase;2Fe-2S ferredoxin-type iron-sulfur binding domain;3-alpha domain;2Fe-2S ferredoxin, iron-sulphur binding site;Riboflavin synthase-like beta-barrel;Molybdenum cofactor sulfurase, C-terminal-like;Beta-grasp domain;Pyruvate kinase-like, insert domain;Ferredoxin reductase-type FAD-binding domain	PF03473;PF03475;PF00111	MOSC domain;3-alpha domain;2Fe-2S iron-sulfur cluster binding domain	PTHR30212:SF2	PROTEIN YIIM
SNOG_13264	1091	320.5	265.5	698.5	531	-1.3722	0.726242	2.21982	0.121381	same	same	up	same	3	3	3	3	secreted	0	0	0
SNOG_13497	2000	119	96	288.75	102.5	-0.434302	0.592881	2.24603	1.21884	same	same	up	same	3	3	3	3		0	0	0			IPR010730	Heterokaryon incompatibility	PF06985	Heterokaryon incompatibility protein (HET)
SNOG_13539	1212	10.75	2.5	11	5.5	-1.37156	1.80096	3.886	0.713477	same	same	up	same	3	3	3	3	secreted	1	0	0	GO:0004601;GO:0020037;GO:0055114;GO:0006979	peroxidase activity;heme binding;oxidation-reduction process;response to oxidative stress	IPR010255;IPR001621;IPR002016;IPR019794	Haem peroxidase;Fungal ligninase;Haem peroxidase, plant/fungal/bacterial;Peroxidase, active site	PF00141	Peroxidase	PTHR31356:SF0	L-ASCORBATE PEROXIDASE 1, CYTOSOLIC		AA2
SNOG_13576	1680	44.5	31.75	71.75	63.75	-1.33524	1.21044	2.42833	-0.117352	same	same	up	same	3	3	3	3		0	0	0	GO:0006629;GO:0044238;GO:0016874;GO:0008652;GO:0003824;GO:0008152;GO:0016491;GO:0006732;GO:0006631;GO:0006520	lipid metabolic process;primary metabolic process;ligase activity;cellular amino acid biosynthetic process;catalytic activity;metabolic process;oxidoreductase activity;coenzyme metabolic process;fatty acid metabolic process;cellular amino acid metabolic process	IPR000873	AMP-dependent synthetase/ligase	PF00501	AMP-binding enzyme
SNOG_13931	957	23	17.25	42	22.75	-0.74328	1.01152	2.3431	0.588294	same	same	up	same	3	3	3	3		0	0	0
SNOG_14007	1518	20.75	20.5	98.75	44.5	-1.45084	-0.352698	1.96787	0.869721	same	same	up	same	3	3	3	3	secreted	1	0	0	GO:0044238;GO:0003824;GO:0055114;GO:0050660;GO:0016491;GO:0005975;GO:0006091;GO:0022904;GO:0008152;GO:0016614	primary metabolic process;catalytic activity;oxidation-reduction process;flavin adenine dinucleotide binding;oxidoreductase activity;carbohydrate metabolic process;generation of precursor metabolites and energy;respiratory electron transport chain;metabolic process;oxidoreductase activity, acting on CH-OH group of donors	IPR016166;IPR006094;IPR016167;IPR016169;IPR012951	FAD-binding, type 2;FAD linked oxidase, N-terminal;FAD-binding, type 2, subdomain 1;CO dehydrogenase flavoprotein-like, FAD-binding, subdomain 2;Berberine/berberine-like	PF01565;PF08031	FAD binding domain;Berberine and berberine like	PTHR11748	D-LACTATE DEHYDROGENASE
SNOG_14119	615	98.75	85	167	163	-1.28532	1.11457	2.16731	-0.23258	same	same	up	same	3	3	3	3		0	0	0
SNOG_14371	471	126.25	133	188	73.25	0.491736	1.29945	1.88209	1.07438	same	same	up	same	3	3	3	3	secreted	0	1	1
SNOG_14527	3420	6.25	2.25	7.25	2.5	-0.455897	1.62083	3.26729	1.19057	same	same	up	same	3	3	3	3	secreted	0	1	0	GO:0016787;GO:0004568;GO:0008061;GO:0003824;GO:0008152;GO:0004553;GO:0009056;GO:0005975;GO:0005488;GO:0006032;GO:0006807	hydrolase activity;chitinase activity;chitin binding;catalytic activity;metabolic process;hydrolase activity, hydrolyzing O-glycosyl compounds;catabolic process;carbohydrate metabolic process;binding;chitin catabolic process;nitrogen compound metabolic process	IPR001002;IPR018371;IPR017853;IPR029070;IPR011583;IPR001223;IPR013781;IPR001579	Chitin-binding, type 1;Chitin-binding, type 1, conserved site;Glycoside hydrolase superfamily;Chitinase insertion domain;Chitinase II;Glycoside hydrolase family 18, catalytic domain;Glycoside hydrolase, catalytic domain;Glycoside hydrolase, chitinase active site	PF00187;PF00704	Chitin recognition protein;Glycosyl hydrolases family 18	PTHR11177	CHITINASE	chitinase (EC 3.2.1.14); endo-beta-N-acetylglucosaminidase (EC 3.2.1.96); xylanase inhibitor; concanavalin B; narbonin	GH18
SNOG_14817	300	7	4	11.75	3.25	-0.0503334	1.09198	2.65843	1.51612	same	same	up	same	3	3	3	3		0	0	1
SNOG_14904	312	6989	9151.5	12136	7768	-0.113192	1.08954	1.56582	0.363089	same	same	up	same	3	3	3	3		0	0	1	GO:0006352;GO:0000786;GO:0006334;GO:0003677;GO:0005634	DNA-templated transcription, initiation;nucleosome;nucleosome assembly;DNA binding;nucleus	IPR004823;IPR001951;IPR009072;IPR019809	TATA box binding protein associated factor (TAF);Histone H4;Histone-fold;Histone H4, conserved site	PF15511	Centromere kinetochore component CENP-T histone fold	PTHR10484	HISTONE H4
SNOG_15098	708	62.75	42.25	203	118	-1.82975	0.174391	2.50835	0.504206	same	same	up	same	3	3	3	3		0	0	1	GO:0047605;GO:0045151	acetolactate decarboxylase activity;acetoin biosynthetic process	IPR005128	Alpha-acetolactate decarboxylase	PF03306	Alpha-acetolactate decarboxylase
SNOG_15132	681	7.75	1.5	17.5	4.25	-1.64108	0.77182	4.10169	1.68879	same	same	up	same	3	3	3	3		0	0	0
SNOG_15207	1679	158	132	500.75	153.5	-0.541254	0.303233	2.26747	1.42298	same	same	up	same	3	3	3	3		0	0	0							PTHR23225	ZINC FINGER PROTEIN
SNOG_15700	492	32.25	1.75	17	7	-2.06825	2.57652	5.53789	0.893125	same	same	up	same	3	3	3	3		0	0	1	GO:0006629;GO:0044238;GO:0051180;GO:0006811;GO:0016192;GO:0005215;GO:0006858;GO:0008643;GO:0006810;GO:0008152;GO:0022857;GO:0006796;GO:0006886;GO:0051179;GO:0005975;GO:0006812;GO:0006897;GO:0008324;GO:0015031;GO:0006817	lipid metabolic process;primary metabolic process;vitamin transport;ion transport;vesicle-mediated transport;transporter activity;extracellular transport;carbohydrate transport;transport;metabolic process;transmembrane transporter activity;phosphate-containing compound metabolic process;intracellular protein transport;localization;carbohydrate metabolic process;cation transport;endocytosis;cation…	IPR020846	Major facilitator superfamily domain			PTHR11662	SODIUM-DEPENDENT PHOSPHATE TRANSPORTERS
SNOG_15725	1809	1178.75	926	2113.75	931.25	-0.354258	1.05694	2.31553	0.904336	same	same	up	same	3	3	3	3		0	0	0			IPR014840	Hpc2-related domain	PF08729	HPC2 and ubinuclein domain	PTHR21669	CAPZ-INTERACTING PROTEIN AND RELATED PROTEINS
SNOG_15829	5292	5.75	2	8.75	8.25	-2.27142	1.25487	3.32543	-0.200859	same	same	up	same	3	3	3	3		0	0	0	GO:0016787;GO:0006629;GO:0008168;GO:0006633;GO:0016874;GO:0016788;GO:0003824;GO:0016740;GO:0006520;GO:0016491;GO:0044238;GO:0006631;GO:0008152;GO:0016746	hydrolase activity;lipid metabolic process;methyltransferase activity;fatty acid biosynthetic process;ligase activity;hydrolase activity, acting on ester bonds;catalytic activity;transferase activity;cellular amino acid metabolic process;oxidoreductase activity;primary metabolic process;fatty acid metabolic process;metabolic process;transferase activity, transferring acyl groups	IPR016035;IPR018201;IPR009081;IPR020841;IPR020801;IPR016039;IPR020807;IPR030918;IPR014043;IPR001227;IPR014031;IPR032821;IPR014030;IPR032088;IPR016036	Acyl transferase/acyl hydrolase/lysophospholipase;Beta-ketoacyl synthase, active site;Phosphopantetheine binding ACP domain;Polyketide synthase, beta-ketoacyl synthase domain;Polyketide synthase, acyl transferase domain;Thiolase-like;Polyketide synthase, dehydratase domain;Polyketide product template domain;Acyl transferase;Acyl transferase domain;Beta-ketoacyl synthase, C-terminal;Ketoacyl-synth…	PF00550;PF14765;PF00698;PF02801;PF16197;PF00109;PF16073	Phosphopantetheine attachment site;Polyketide synthase dehydratase;Acyl transferase domain;Beta-ketoacyl synthase, C-terminal domain;Ketoacyl-synthetase C-terminal extension;Beta-ketoacyl synthase, N-terminal domain;Starter unit:ACP transacylase in aflatoxin biosynthesis	PTHR11712	POLYKETIDE SYNTHASE-RELATED
SNOG_16459	2955	173.25	108.25	408	204.5	-1.24657	0.670736	2.65349	0.736174	same	same	up	same	3	3	3	3	mitochondrial	0	0	0	GO:0046872	metal ion binding	IPR007087;IPR027417;IPR013087;IPR015880	Zinc finger, C2H2;P-loop containing nucleoside triphosphate hydrolase;Zinc finger C2H2-type/integrase DNA-binding domain;Zinc finger, C2H2-like	PF05729	NACHT domain
SNOG_16487	989	182.25	175	363.5	312.25	-1.19178	0.848116	1.9686	-0.0712901	same	same	up	same	3	3	3	3		0	0	1	GO:0006355;GO:0043565;GO:0003700	regulation of transcription, DNA-templated;sequence-specific DNA binding;transcription factor activity, sequence-specific DNA binding	IPR004827	Basic-leucine zipper domain	PF07716	Basic region leucine zipper	PTHR13044	ACTIVATING TRANSCRIPTION FACTOR ATF 4/5
SNOG_16590	1037	16.5	13	24	9.25	0.139052	1.37023	2.2938	1.06263	same	same	up	same	3	3	3	3	secreted	0	1	0
SNOG_30121	763	47.5	28.5	50.25	13.25	0.748326	1.76281	2.63327	1.61878	same	same	up	same	3	3	3	3	mitochondrial	0	0	1
SNOG_30247	2703	21.75	9.5	67	15.25	-1.0324	0.260264	3.1087	1.81603	same	same	up	same	3	3	3	3		0	0	0	GO:0008270;GO:0006351;GO:0003677;GO:0005634	zinc ion binding;transcription, DNA-templated;DNA binding;nucleus	IPR007219	Transcription factor domain, fungi	PF04082	Fungal specific transcription factor domain
SNOG_30283	357	8.75	3.25	18.75	10	-1.90054	0.770472	3.29017	0.61916	same	same	up	same	3	3	3	3		0	0	0
SNOG_30343	1209	192.5	127	547.75	242	-1.28964	0.403317	2.57674	0.88379	same	same	up	same	3	3	3	3	mitochondrial	1	0	0	GO:0008061	chitin binding	IPR001002	Chitin-binding, type 1	PF00187	Chitin recognition protein	PTHR22595	CHITINASE-RELATED
SNOG_30563	473	18.5	15.75	42.75	22	-0.813106	0.645985	2.14326	0.684172	same	same	up	same	3	3	3	3	mitochondrial	0	1	0
SNOG_30707	333	64	67.25	116.5	146.5	-1.47337	1.00463	1.87109	-0.606909	same	same	up	same	3	3	3	3	mitochondrial	0	0	1
SNOG_30744	1689	5.75	1.5	14.75	1.25	-0.0913988	0.484845	3.61601	3.03976	same	same	up	same	3	3	3	3		0	1	0	GO:0003824;GO:0055114;GO:0050660;GO:0016491;GO:0006091;GO:0016614;GO:0008152;GO:0022904	catalytic activity;oxidation-reduction process;flavin adenine dinucleotide binding;oxidoreductase activity;generation of precursor metabolites and energy;oxidoreductase activity, acting on CH-OH group of donors;metabolic process;respiratory electron transport chain	IPR000172;IPR023753;IPR012132;IPR007867	Glucose-methanol-choline oxidoreductase, N-terminal;FAD/NAD(P)-binding domain;Glucose-methanol-choline oxidoreductase;Glucose-methanol-choline oxidoreductase, C-terminal	PF05199;PF00732	GMC oxidoreductase	PTHR11552	GLUCOSE-METHANOL-CHOLINE GMC OXIDOREDUCTASE		AA3
SNOG_30850	666	291.75	197.25	376.5	86.25	0.847891	1.49234	2.48464	1.8402	same	same	up	same	3	3	3	3		0	1	1
SNOG_07864	1154	73	45.75	80.5	13.25	1.41937	1.74131	2.61882	2.29688	same	up	up	up	3	3	3	3	mitochondrial	0	0	0	GO:0044238;GO:0003824;GO:0055114;GO:0008152;GO:0016491;GO:0005975	primary metabolic process;catalytic activity;oxidation-reduction process;metabolic process;oxidoreductase activity;carbohydrate metabolic process	IPR020843;IPR016040;IPR011032;IPR002085;IPR013149	Polyketide synthase, enoylreductase domain;NAD(P)-binding domain;GroES-like;Alcohol dehydrogenase superfamily, zinc-type;Alcohol dehydrogenase, C-terminal	PF00107	Zinc-binding dehydrogenase	PTHR11695	ALCOHOL DEHYDROGENASE RELATED
SNOG_13689	678	464.75	122.25	233	15.5	2.47005	2.80804	3.85127	3.51328	same	up	up	up	3	3	3	3		0	0	0	GO:0006355;GO:0043565;GO:0003700	regulation of transcription, DNA-templated;sequence-specific DNA binding;transcription factor activity, sequence-specific DNA binding	IPR004827	Basic-leucine zipper domain	PF00170	bZIP transcription factor	PTHR22952	CAMP-RESPONSE ELEMENT BINDING PROTEIN-RELATED
SNOG_00015	1827	2013.75	904.25	1410.5	2437	-1.761	2.35732	3.04942	-1.0689	same	up	up	same	3	3	3	3		0	1	0	GO:0016021;GO:0055085	integral component of membrane;transmembrane transport	IPR020846;IPR011701	Major facilitator superfamily domain;Major facilitator superfamily	PF07690	Major Facilitator Superfamily
SNOG_00139	1945	1261	904.75	946.75	262.25	1.36646	2.21949	2.41151	1.55849	same	up	up	same	3	3	3	3		0	1	0	GO:0015931;GO:0016020;GO:0005215;GO:0006810;GO:0022857;GO:0044464;GO:0051179;GO:0055085;GO:0005886	nucleobase-containing compound transport;membrane;transporter activity;transport;transmembrane transporter activity;cell part;localization;transmembrane transport;plasma membrane	IPR001248	Purine-cytosine permease	PF02133	Permease for cytosine/purines, uracil, thiamine, allantoin	PTHR30618	NCS1 FAMILY PURINE/PYRIMIDINE TRANSPORTER
SNOG_00212	761	60	44	31.25	56	-0.669297	2.84213	2.41113	-1.10029	same	up	up	same	3	3	3	3	mitochondrial	0	0	0
SNOG_00229	1728	94	68	47.5	27.25	0.962318	2.88871	2.44623	0.519835	same	up	up	same	3	3	3	3		0	0	0	GO:0044238;GO:0016301;GO:0009987;GO:0003824;GO:0016740;GO:0008152;GO:0006796;GO:0007049;GO:0006464;GO:0004672;GO:0006468;GO:0019538;GO:0005524	primary metabolic process;kinase activity;cellular process;catalytic activity;transferase activity;metabolic process;phosphate-containing compound metabolic process;cell cycle;cellular protein modification process;protein kinase activity;protein phosphorylation;protein metabolic process;ATP binding	IPR000719;IPR011009;IPR008271	Protein kinase domain;Protein kinase-like domain;Serine/threonine-protein kinase, active site	PF00069	Protein kinase domain	PTHR24362	SERINE/THREONINE-PROTEIN KINASE NEK
SNOG_00264	1047	84.5	9.5	13.75	53.75	-2.69862	4.23115	4.77351	-2.15627	same	up	up	same	3	3	3	3		0	0	0	GO:0003824;GO:0016705;GO:0016491;GO:0055114;GO:0008152	catalytic activity;oxidoreductase activity, acting on paired donors, with incorporation or reduction of molecular oxygen;oxidoreductase activity;oxidation-reduction process;metabolic process	IPR011251	Luciferase-like domain	PF00296	Luciferase-like monooxygenase	PTHR30011	ALKANESULFONATE MONOOXYGENASE-RELATED
SNOG_00337	911	172.5	69.75	43.25	62.5	-0.2041	3.81659	3.24087	-0.779819	same	up	up	same	3	3	3	3		0	0	0
SNOG_00519	613	1133.75	944	149.5	245	1.59125	4.74251	2.18878	-0.962481	same	up	up	same	3	3	3	3		0	0	1
SNOG_00801	1005	19	17.5	8.75	12.75	0.0957844	2.93856	2.03217	-0.810604	same	up	up	same	3	3	3	3	mitochondrial	0	0	0			IPR018535	Domain of unknown function DUF1996	PF09362	Domain of unknown function (DUF1996)
SNOG_01172	909	5	1	1.75	3	-1.70544	3.22209	3.9551	-0.97244	same	up	up	same	3	3	3	3	secreted	1	0	0			IPR018535	Domain of unknown function DUF1996	PF09362	Domain of unknown function (DUF1996)
SNOG_01910	1514	608.75	595.25	814.75	478.25	-0.0332951	1.43543	1.96472	0.496	same	up	up	same	3	3	3	3		0	0	0	GO:0016043;GO:0009987;GO:0071840	cellular component organization;cellular process;cellular component organization or biogenesis	IPR003008;IPR029209	Tubulin/FtsZ, GTPase domain;DML1/Misato, tubulin domain	PF14881	Tubulin domain	PTHR13391:SF0	PROTEIN MISATO HOMOLOG 1
SNOG_01927	2169	412.75	12.5	21.5	8	0.244935	5.79876	6.63434	1.08051	same	up	up	same	3	3	3	3		0	0	0			IPR016181	Acyl-CoA N-acyltransferase
SNOG_02056	1685	3134.75	1476	186.5	406	1.43242	5.87946	3.07488	-1.37216	same	up	up	same	3	3	3	3		0	0	0	GO:0016787;GO:0008236;GO:0008152;GO:0008233;GO:0003824	hydrolase activity;serine-type peptidase activity;metabolic process;peptidase activity;catalytic activity	IPR001466;IPR012338	Beta-lactamase-related;Beta-lactamase/transpeptidase-like	PF00144	Beta-lactamase	PTHR22935	PENICILLIN-BINDING PROTEIN
SNOG_02326	1517	60.25	56	27.5	30.75	0.508287	2.97529	2.03286	-0.434137	same	up	up	same	3	3	3	3		0	0	1
SNOG_02546	1402	222	137	149.5	47	1.18261	2.53898	2.72454	1.36818	same	up	up	same	3	3	3	3		0	0	0	GO:0016787;GO:0044238;GO:0005976;GO:0003824;GO:0008152;GO:0005975;GO:0019213	hydrolase activity;primary metabolic process;polysaccharide metabolic process;catalytic activity;metabolic process;carbohydrate metabolic process;deacetylase activity	IPR032466;IPR011059;IPR003764;IPR006680	Metal-dependent hydrolase;Metal-dependent hydrolase, composite domain;N-acetylglucosamine-6-phosphate deacetylase;Amidohydrolase-related	PF01979	Amidohydrolase family	PTHR11113:SF1	N-ACETYLGLUCOSAMINE-6-PHOSPHATE DEACETYLASE-RELATED	N-acetylglucosamine 6-phosphate deacetylase (EC 3.5.1.25); N-acetylgalactosamine-6-phosphate deacetylase (EC 3.5.1.80).	CE9
SNOG_02779	1884	155	9	3.25	10.25	-0.493151	7.35242	6.02905	-1.81652	same	up	up	same	3	3	3	3		0	1	0	GO:0003824;GO:0055114;GO:0008152;GO:0016491;GO:0006091;GO:0022904	catalytic activity;oxidation-reduction process;metabolic process;oxidoreductase activity;generation of precursor metabolites and energy;respiratory electron transport chain	IPR017927;IPR017938;IPR013121;IPR013112;IPR013130	Ferredoxin reductase-type FAD-binding domain;Riboflavin synthase-like beta-barrel;Ferric reductase, NAD binding domain;FAD-binding 8;Ferric reductase transmembrane component-like domain	PF08030;PF08022;PF01794	Ferric reductase NAD binding domain;FAD-binding domain;Ferric reductase like transmembrane component	PTHR11972	NADPH OXIDASE
SNOG_02781	498	55.25	0.25	1.25	9.75	-4.35973	6.91693	8.37605	-2.90061	same	up	up	same	3	3	3	3		0	1	0	GO:0035434;GO:0006811;GO:0005215;GO:0005375;GO:0006810;GO:0022857;GO:0016021;GO:0051179;GO:0006812;GO:0008324	copper ion transmembrane transport;ion transport;transporter activity;copper ion transmembrane transporter activity;transport;transmembrane transporter activity;integral component of membrane;localization;cation transport;cation transmembrane transporter activity	IPR007274	Ctr copper transporter	PF04145	Ctr copper transporter family	PTHR12483	SOLUTE CARRIER FAMILY 31 COPPER TRANSPORTERS
SNOG_02805	1402	269.25	314.75	310.5	448.5	-0.866608	1.63799	1.7176	-0.786993	same	up	up	same	3	3	3	3		0	0	0
SNOG_02826	645	58	16.25	41.75	40	-1.62611	2.36206	3.77409	-0.214083	same	up	up	same	3	3	3	3		0	0	0	GO:0043226;GO:0016740;GO:0003723;GO:0008152;GO:0003676;GO:0044464;GO:0007154;GO:0003746;GO:0035556;GO:0044238;GO:0050789;GO:0016853;GO:0003824;GO:0019538;GO:0016854;GO:0009636;GO:0050896;GO:0006417;GO:0005515;GO:0005622;GO:0045182;GO:0006412;GO:0007165;GO:0005102;GO:0005198;GO:0009987;GO:0005856;GO:0005200;GO:0016491;GO:0005488;GO:0065007;GO:0008135	organelle;transferase activity;RNA binding;metabolic process;nucleic acid binding;cell part;cell communication;translation elongation factor activity;intracellular signal transduction;primary metabolic process;regulation of biological process;isomerase activity;catalytic activity;protein metabolic process;racemase and epimerase activity;response to toxic substance;response to stimulus;regulation …	IPR004045;IPR004046;IPR012336;IPR010987	Glutathione S-transferase, N-terminal;Glutathione S-transferase, C-terminal;Thioredoxin-like fold;Glutathione S-transferase, C-terminal-like	PF00043;PF02798	Glutathione S-transferase, C-terminal domain;Glutathione S-transferase, N-terminal domain	PTHR11260:SF215	GLUTATHIONE S-TRANSFERASE 2
SNOG_02961	2097	97.75	103	113	67.25	0.278226	1.67844	1.87298	0.472759	same	up	up	same	3	3	3	3		0	0	0
SNOG_03258	1077	303.75	267	224.25	409.5	-0.963445	2.34082	2.1697	-1.13456	same	up	up	same	3	3	3	3	secreted	1	0	0			IPR017946	PLC-like phosphodiesterase, TIM beta/alpha-barrel domain			PTHR13593	UNCHARACTERIZED
SNOG_03332	2151	16	2	2.5	3	-0.837539	4.27104	4.64027	-0.468314	same	up	up	same	3	3	3	3		0	0	0
SNOG_03484	729	83.75	6.75	42.5	13.75	-1.29842	2.8843	5.48978	1.30706	same	up	up	same	3	3	3	3	secreted	1	0	1
SNOG_03654	585	8.75	2	3	0.75	0.814053	3.3066	3.91855	1.426	same	up	up	same	3	3	3	3		0	0	1
SNOG_03758	2223	1685	356.75	1140.25	340	-0.284829	2.47254	4.16535	1.40799	same	up	up	same	3	3	3	3		0	0	0	GO:0016787;GO:0044238;GO:0015926;GO:0003824;GO:0008152;GO:0004553;GO:0005975	hydrolase activity;primary metabolic process;glucosidase activity;catalytic activity;metabolic process;hydrolase activity, hydrolyzing O-glycosyl compounds;carbohydrate metabolic process	IPR026891;IPR017853;IPR026892;IPR001764;IPR002772	Fibronectin type III-like domain;Glycoside hydrolase superfamily;Glycoside hydrolase family 3;Glycoside hydrolase, family 3, N-terminal;Glycoside hydrolase family 3 C-terminal domain	PF00933;PF14310;PF01915	Glycosyl hydrolase family 3 N terminal domain;Fibronectin type III-like domain;Glycosyl hydrolase family 3 C-terminal domain	PTHR30620	PERIPLASMIC BETA-GLUCOSIDASE-RELATED	beta-glucosidase (EC 3.2.1.21); xylan 1,4-beta-xylosidase (EC 3.2.1.37); beta-N-acetylhexosaminidase (EC 3.2.1.52); glucan 1,3-beta-glucosidase (EC 3.2.1.58); glucan 1,4-beta-glucosidase (EC 3.2.1.74); exo-1,3-1,4-glucanase (EC 3.2.1.-); alphalpha-L-arabinofuranosidase (EC 3.2.1.55).	GH3
SNOG_04673	645	412.75	234.75	224.5	116.25	0.651971	2.75611	2.78269	0.678549	same	up	up	same	3	3	3	3		0	0	0
SNOG_04687	660	6.75	1.25	1.25	0.5	0.712984	3.99439	4.04521	0.763803	same	up	up	same	3	3	3	3		0	0	1
SNOG_04935	1047	258	228	24	96	0.897815	5.28437	2.14148	-2.24508	same	up	up	same	3	3	3	3		0	0	0
SNOG_04937	678	6.25	1	0.5	1.75	-0.899614	4.72353	4.05098	-1.57216	same	up	up	same	3	3	3	3		0	1	1
SNOG_05037	1070	12	5.5	6	21.5	-2.24589	2.73048	2.92813	-2.04823	same	up	up	same	3	3	3	3		0	0	1
SNOG_05053	885	119.75	8.75	10.75	3	1.12261	5.27599	5.62755	1.47416	same	up	up	same	3	3	3	3		0	1	0
SNOG_05055	1206	165.5	123.25	69.5	46.25	1.04909	3.15741	2.41387	0.305552	same	up	up	same	3	3	3	3		0	0	0
SNOG_05605	1527	9.5	2.25	1.5	1.5	0.190718	4.26297	3.83286	-0.239398	same	up	up	same	3	3	3	3	mitochondrial	0	0	0	GO:0003824;GO:0055114;GO:0050660;GO:0016491;GO:0006091;GO:0016614;GO:0008152;GO:0022904	catalytic activity;oxidation-reduction process;flavin adenine dinucleotide binding;oxidoreductase activity;generation of precursor metabolites and energy;oxidoreductase activity, acting on CH-OH group of donors;metabolic process;respiratory electron transport chain	IPR007867;IPR023753;IPR000172;IPR012132	Glucose-methanol-choline oxidoreductase, C-terminal;FAD/NAD(P)-binding domain;Glucose-methanol-choline oxidoreductase, N-terminal;Glucose-methanol-choline oxidoreductase	PF05199;PF00732	GMC oxidoreductase	PTHR11552	GLUCOSE-METHANOL-CHOLINE GMC OXIDOREDUCTASE
SNOG_05836	516	13.25	5.25	7.25	6	-0.495907	2.66428	3.15898	-0.00119972	same	up	up	same	3	3	3	3	mitochondrial	0	0	1
SNOG_06022	2751	1441	603	479	262.75	0.775909	3.31227	3.12833	0.591974	same	up	up	same	3	3	3	3		0	0	0	GO:0006629;GO:0044238;GO:0006636;GO:0006633;GO:0008203;GO:0003824;GO:0043546;GO:0008202;GO:0055114;GO:0008152;GO:0016491;GO:0006631;GO:0020037;GO:0022904;GO:0006091;GO:0042128;GO:0030151;GO:0006807	lipid metabolic process;primary metabolic process;unsaturated fatty acid biosynthetic process;fatty acid biosynthetic process;cholesterol metabolic process;catalytic activity;molybdopterin cofactor binding;steroid metabolic process;oxidation-reduction process;metabolic process;oxidoreductase activity;fatty acid metabolic process;heme binding;respiratory electron transport chain;generation of prec…	IPR005066;IPR018506;IPR008333;IPR000572;IPR017938;IPR001199;IPR022407;IPR014756;IPR001433;IPR012137;IPR017927;IPR008335;IPR001834	Moybdenum cofactor oxidoreductase, dimerisation;Cytochrome b5, heme-binding site;Oxidoreductase, FAD-binding domain;Oxidoreductase, molybdopterin-binding domain;Riboflavin synthase-like beta-barrel;Cytochrome b5-like heme/steroid binding domain;Oxidoreductase, molybdopterin binding site;Immunoglobulin E-set;Oxidoreductase FAD/NAD(P)-binding;Nitrate reductase NADH dependent;Ferredoxin reductase-ty…	PF03404;PF00970;PF00174;PF00175;PF00173	Mo-co oxidoreductase dimerisation domain;Oxidoreductase FAD-binding domain;Oxidoreductase molybdopterin binding domain;Oxidoreductase NAD-binding domain;Cytochrome b5-like Heme/Steroid binding domain	PTHR19370	NADH-CYTOCHROME B5 REDUCTASE
SNOG_06023	3509	2210.25	747.75	714.75	403	0.453212	3.28111	3.37402	0.546126	same	up	up	same	3	3	3	3		0	0	0	GO:0020037;GO:0016491;GO:0055114;GO:0051537;GO:0051536	heme binding;oxidoreductase activity;oxidation-reduction process;2 iron, 2 sulfur cluster binding;iron-sulfur cluster binding	IPR023753;IPR005117;IPR017941;IPR012748;IPR006066;IPR007419;IPR006067	FAD/NAD(P)-binding domain;Nitrite/Sulfite reductase ferredoxin-like domain;Rieske [2Fe-2S] iron-sulphur domain;Nitrite reductase [NAD(P)H] small subunit, NirD;Nitrite/sulphite reductase iron-sulphur/sirohaem-binding site;BFD-like [2Fe-2S]-binding domain;Nitrite/sulphite reductase 4Fe-4S domain	PF00355;PF04324;PF07992;PF03460;PF01077	Rieske [2Fe-2S] domain;BFD-like [2Fe-2S] binding domain;Pyridine nucleotide-disulphide oxidoreductase;Nitrite/Sulfite reductase ferredoxin-like half domain;Nitrite and sulphite reductase 4Fe-4S domain
SNOG_06271	2041	5	0.5	0.5	0.25	0.295268	4.6428	4.6591	0.311572	same	up	up	same	3	3	3	3		0	0	0
SNOG_06378	1014	176.5	190.75	116.5	164.75	-0.141859	2.49315	1.85341	-0.781599	same	up	up	same	3	3	3	3	secreted	0	1	0
SNOG_06438	424	1299	186	229.5	4	4.69151	4.22202	4.55752	5.027	same	up	up	same	3	3	3	3		0	0	1
SNOG_06439	879	202	64.5	22.75	7.75	2.48897	4.85742	3.50237	1.13393	same	up	up	same	3	3	3	3		0	1	0			IPR021765	Protein of unknown function DUF3328	PF11807	Domain of unknown function (DUF3328)
SNOG_07032	1161	376.75	69.5	20.5	14.75	1.79116	5.58566	3.9747	0.180203	same	up	up	same	3	3	3	3		0	0	0	GO:0016491;GO:0055114	oxidoreductase activity;oxidation-reduction process	IPR027443;IPR026992;IPR005123;IPR002283	Isopenicillin N synthase-like;Non-haem dioxygenase N-terminal domain;Oxoglutarate/iron-dependent dioxygenase;Isopenicillin N synthase	PF14226;PF03171	non-haem dioxygenase in morphine synthesis N-terminal;2OG-Fe(II) oxygenase superfamily	PTHR10209	OXIDOREDUCTASE, 2OG-FE II OXYGENASE FAMILY PROTEIN
SNOG_07151	1488	8.75	0.75	3.5	0.75	-0.300083	2.99713	4.94816	1.65094	same	up	up	same	3	3	3	3		0	1	0	GO:0055085;GO:0006858;GO:0008152;GO:0006812;GO:0008324;GO:0015031;GO:0006629;GO:0051180;GO:0006796;GO:0008643;GO:0006810;GO:0016021;GO:0051179;GO:0006817;GO:0044238;GO:0006811;GO:0022857;GO:0016192;GO:0005215;GO:0006886;GO:0005975;GO:0006897	transmembrane transport;extracellular transport;metabolic process;cation transport;cation transmembrane transporter activity;protein transport;lipid metabolic process;vitamin transport;phosphate-containing compound metabolic process;carbohydrate transport;transport;integral component of membrane;localization;phosphate ion transport;primary metabolic process;ion transport;transmembrane transporter…	IPR020846;IPR011701	Major facilitator superfamily domain;Major facilitator superfamily	PF07690	Major Facilitator Superfamily	PTHR11662	SODIUM-DEPENDENT PHOSPHATE TRANSPORTERS
SNOG_07200	1608	62.75	51.25	20	14	1.50284	3.57138	2.28771	0.219168	same	up	up	same	3	3	3	3		0	0	0	GO:0005515	protein binding	IPR020683;IPR002110	Ankyrin repeat-containing domain;Ankyrin repeat	PF13637;PF12796	Ankyrin repeats (many copies);Ankyrin repeats (3 copies)	PTHR24198	ANKYRIN REPEAT AND PROTEIN KINASE DOMAIN-CONTAINING PROTEIN
SNOG_07337	1491	84.5	32	94.5	33	-0.395613	1.71566	3.33767	1.2264	same	up	up	same	3	3	3	3	mitochondrial	0	0	0
SNOG_07425	654	16	1.5	7	1	0.137811	2.91577	5.06673	2.28877	same	up	up	same	3	3	3	3	secreted	1	0	0
SNOG_07709	671	78.5	66.75	45.75	110.75	-1.10035	2.5926	2.15088	-1.54207	same	up	up	same	3	3	3	3		0	0	0
SNOG_07825	636	173.25	54.25	183.25	75.5	-0.833532	1.79619	3.61746	0.987743	same	up	up	same	3	3	3	3	secreted	1	0	1	GO:0008061	chitin binding	IPR001002	Chitin-binding, type 1	PF00187	Chitin recognition protein	PTHR22595	CHITINASE-RELATED
SNOG_07844	825	24.5	19.75	22.75	13.25	0.213658	1.9571	2.24818	0.504732	same	up	up	same	3	3	3	3		0	0	0
SNOG_07851	2031	437.25	265	154	85	1.30453	3.42843	2.70307	0.579159	same	up	up	same	3	3	3	3		0	1	0	GO:0016491;GO:0055114	oxidoreductase activity;oxidation-reduction process	IPR013121;IPR013130;IPR013112;IPR017938;IPR017927	Ferric reductase, NAD binding domain;Ferric reductase transmembrane component-like domain;FAD-binding 8;Riboflavin synthase-like beta-barrel;Ferredoxin reductase-type FAD-binding domain	PF08030;PF01794;PF08022	Ferric reductase NAD binding domain;Ferric reductase like transmembrane component;FAD-binding domain	PTHR11972	NADPH OXIDASE
SNOG_07919	1042	34.5	7	0.75	1	2.18485	6.95737	4.22575	-0.546768	same	up	up	same	3	3	3	3	secreted	0	1	0
SNOG_08032	695	2654	1249.5	2077.25	1884.25	-0.943447	2.19761	3.01916	-0.121897	same	up	up	same	3	3	3	3	mitochondrial	0	0	1
SNOG_08319	495	172.75	202	158.75	119.25	0.408125	2.03737	1.76235	0.133101	same	up	up	same	3	3	3	3		0	0	1			IPR009799;IPR011008	EthD domain;Dimeric alpha-beta barrel	PF07110	EthD domain
SNOG_08499	1392	9.75	1.25	1.5	2.5	-1.17612	4.35294	4.63294	-0.896115	same	up	up	same	3	3	3	3		0	0	0
SNOG_08565	1683	696.75	215	532.5	298.5	-0.816744	2.24611	3.61945	0.556602	same	up	up	same	3	3	3	3		0	0	0	GO:0008270;GO:0006351;GO:0000981;GO:0003677;GO:0005634;GO:0006355	zinc ion binding;transcription, DNA-templated;RNA polymerase II transcription factor activity, sequence-specific DNA binding;DNA binding;nucleus;regulation of transcription, DNA-templated	IPR001138;IPR007219	Zn(2)-C6 fungal-type DNA-binding domain;Transcription factor domain, fungi	PF00172;PF04082	Fungal Zn(2)-Cys(6) binuclear cluster domain;Fungal specific transcription factor domain	PTHR31001	UNCHARACTERIZED TRANSCRIPTIONAL REGULATORY PROTEIN
SNOG_08567	524	341.5	100.5	229.5	103.25	-0.39023	2.42594	3.68523	0.869068	same	up	up	same	3	3	3	3		0	0	0
SNOG_08863	2937	21	1.25	0.25	1.5	-0.547988	7.28321	5.83198	-1.99922	same	up	up	same	3	3	3	3	secreted	0	1	0
SNOG_09056	2168	16.75	14.75	7.5	4	1.49447	3.002	2.10749	0.599959	same	up	up	same	3	3	3	3		0	0	0			IPR010730	Heterokaryon incompatibility	PF06985	Heterokaryon incompatibility protein (HET)
SNOG_09124	1112	17.25	5.75	3.25	0.5	2.60723	4.21903	3.49695	1.88516	same	up	up	same	3	3	3	3		0	0	0	GO:0044238;GO:0003824;GO:0055114;GO:0008152;GO:0016491;GO:0005975	primary metabolic process;catalytic activity;oxidation-reduction process;metabolic process;oxidoreductase activity;carbohydrate metabolic process	IPR011032;IPR002085;IPR013149;IPR016040	GroES-like;Alcohol dehydrogenase superfamily, zinc-type;Alcohol dehydrogenase, C-terminal;NAD(P)-binding domain	PF00107	Zinc-binding dehydrogenase	PTHR11695	ALCOHOL DEHYDROGENASE RELATED
SNOG_09162	2184	53.25	26.75	47.25	57.75	-1.45523	2.09992	3.00864	-0.546505	same	up	up	same	3	3	3	3		0	0	0			IPR026555	KAT8 regulatory NSL complex subunit 3/Testis-expressed sequence 30 protein			PTHR13136	TESTIS DEVELOPMENT PROTEIN PRTD
SNOG_09215	1634	118	93.75	89.5	31.25	1.21868	2.27236	2.28152	1.22783	same	up	up	same	3	3	3	3	secreted	1	1	0			IPR018825;IPR018827	Domain of unknown function DUF2427;Uncharacterised domain YCR061W, C-terminal	PF10348;PF10355	Domain of unknown function (DUF2427);Protein of unknown function (Ytp1)	PTHR31685:SF2	PROTEIN YTP1
SNOG_09229	123	37.25	6.5	0.5	1	1.98447	7.25064	4.39999	-0.866174	same	up	up	same	3	3	3	3	secreted	1	0	1
SNOG_09618	573	17	2.5	6.75	7.25	-1.76336	3.14801	4.54956	-0.361806	same	up	up	same	3	3	3	3	secreted	0	1	1			IPR024311	Lipocalin-like domain	PF13924	Lipocalin-like domain
SNOG_10136	1620	237.75	89.25	265.25	107.25	-0.600499	1.74971	3.36421	1.01401	same	up	up	same	3	3	3	3		0	1	0	GO:0046873;GO:0016020;GO:0030001;GO:0055085	metal ion transmembrane transporter activity;membrane;metal ion transport;transmembrane transport	IPR002523	Mg2+ transporter protein, CorA-like/Zinc transport protein ZntB	PF01544	CorA-like Mg2+ transporter protein	PTHR21535	MAGNESIUM AND COBALT TRANSPORT PROTEIN/MITOCHONDRIAL IMPORT INNER MEMBRANE TRANSLOCASE SUBUNIT TIM8
SNOG_10138	1830	25.25	16.25	12.25	13.75	-0.108289	2.92614	2.58748	-0.446949	same	up	up	same	3	3	3	3		0	0	0
SNOG_10363	1020	37.25	7	13.25	1.5	1.65144	3.29715	4.2302	2.58449	same	up	up	same	3	3	3	3	mitochondrial	0	0	0	GO:0044238;GO:0008270;GO:0003824;GO:0008152;GO:0016491;GO:0005975	primary metabolic process;zinc ion binding;catalytic activity;metabolic process;oxidoreductase activity;carbohydrate metabolic process	IPR011032;IPR020843;IPR016040;IPR002364;IPR002085	GroES-like;Polyketide synthase, enoylreductase domain;NAD(P)-binding domain;Quinone oxidoreductase/zeta-crystallin, conserved site;Alcohol dehydrogenase superfamily, zinc-type	PF13602	Zinc-binding dehydrogenase	PTHR11695	ALCOHOL DEHYDROGENASE RELATED
SNOG_10412	1023	50	41.75	37.25	15.5	1.07447	2.26805	2.17488	0.981299	same	up	up	same	3	3	3	3		0	0	0	GO:0044238;GO:0016853;GO:0003824;GO:0006139;GO:0008152;GO:0005488;GO:0003677;GO:0003676;GO:0006259;GO:0006281;GO:0003690	primary metabolic process;isomerase activity;catalytic activity;nucleobase-containing compound metabolic process;metabolic process;binding;DNA binding;nucleic acid binding;DNA metabolic process;DNA repair;double-stranded DNA binding	IPR013022	Xylose isomerase-like, TIM barrel domain	PF01261	Xylose isomerase-like TIM barrel	PTHR12110	HYDROXYPYRUVATE ISOMERASE
SNOG_10497	453	4144.75	3352	3905.75	2979.5	-0.197493	1.93348	2.25008	0.119105	same	up	up	same	3	3	3	3	mitochondrial	0	0	0
SNOG_10895	3715	5.5	1	1.5	0.75	0.0438585	3.57568	4.11699	0.585169	same	up	up	same	3	3	3	3		0	0	0	GO:0005198;GO:0005201;GO:0005576	structural molecule activity;extracellular matrix structural constituent;extracellular region	IPR020683;IPR027417;IPR003593	Ankyrin repeat-containing domain;P-loop containing nucleoside triphosphate hydrolase;AAA+ ATPase domain	PF13401	AAA domain	PTHR10039	AMELOGENIN
SNOG_10946	216	26	13	2.75	2	2.19483	4.88913	2.84401	0.14972	same	up	up	same	3	3	3	3		0	0	0
SNOG_10991	1833	85.5	42	89.25	64.25	-0.958334	1.83895	2.99959	0.202303	same	up	up	same	3	3	3	3		0	0	0			IPR010730	Heterokaryon incompatibility	PF06985	Heterokaryon incompatibility protein (HET)
SNOG_10997	1488	21.25	2	2.25	7.25	-1.97819	4.62819	4.81664	-1.78974	same	up	up	same	3	3	3	3		0	1	0	GO:0055085;GO:0006858;GO:0008152;GO:0006812;GO:0008324;GO:0015031;GO:0006629;GO:0051180;GO:0006796;GO:0008643;GO:0006810;GO:0016021;GO:0051179;GO:0006817;GO:0044238;GO:0006811;GO:0022857;GO:0016192;GO:0005215;GO:0006886;GO:0005975;GO:0006897	transmembrane transport;extracellular transport;metabolic process;cation transport;cation transmembrane transporter activity;protein transport;lipid metabolic process;vitamin transport;phosphate-containing compound metabolic process;carbohydrate transport;transport;integral component of membrane;localization;phosphate ion transport;primary metabolic process;ion transport;transmembrane transporter…	IPR020846;IPR011701	Major facilitator superfamily domain;Major facilitator superfamily	PF07690	Major Facilitator Superfamily	PTHR11662:SF6	TRANSPORTER SEO1-RELATED
SNOG_10998	1878	57.5	5	4.5	9.5	-1.11409	5.10328	4.97662	-1.24075	same	up	up	same	3	3	3	3		0	0	0	GO:0044238;GO:0003824;GO:0055114;GO:0006520;GO:0016491;GO:0006091;GO:0022904;GO:0008152	primary metabolic process;catalytic activity;oxidation-reduction process;cellular amino acid metabolic process;oxidoreductase activity;generation of precursor metabolites and energy;respiratory electron transport chain;metabolic process	IPR023753	FAD/NAD(P)-binding domain	PF07992	Pyridine nucleotide-disulphide oxidoreductase	PTHR23023	DIMETHYLANILINE MONOOXYGENASE
SNOG_10999	1425	131.5	10.25	5.25	1.25	2.04865	5.5554	4.74259	1.23584	same	up	up	same	3	3	3	3		0	1	0	GO:0016021;GO:0055085	integral component of membrane;transmembrane transport	IPR011701;IPR020846	Major facilitator superfamily;Major facilitator superfamily domain	PF07690	Major Facilitator Superfamily	PTHR23294	ET TRANSLATION PRODUCT-RELATED
SNOG_11000	1350	147	31.5	20.25	26.25	-0.0988429	4.48246	3.91957	-0.661739	same	up	up	same	3	3	3	3	mitochondrial	0	1	0	GO:0044238;GO:0003824;GO:0016491;GO:0005975;GO:0008152	primary metabolic process;catalytic activity;oxidoreductase activity;carbohydrate metabolic process;metabolic process	IPR011032;IPR002085;IPR016040	GroES-like;Alcohol dehydrogenase superfamily, zinc-type;NAD(P)-binding domain			PTHR11695	ALCOHOL DEHYDROGENASE RELATED
SNOG_11214	1524	35	1.25	0.75	1.5	-0.416526	5.99532	5.56205	-0.849795	same	up	up	same	3	3	3	3		0	1	0	GO:0055085;GO:0006858;GO:0008152;GO:0006812;GO:0008324;GO:0015031;GO:0006629;GO:0051180;GO:0006796;GO:0008643;GO:0006810;GO:0016021;GO:0051179;GO:0006817;GO:0044238;GO:0006811;GO:0022857;GO:0016192;GO:0005215;GO:0006886;GO:0005975;GO:0006897	transmembrane transport;extracellular transport;metabolic process;cation transport;cation transmembrane transporter activity;protein transport;lipid metabolic process;vitamin transport;phosphate-containing compound metabolic process;carbohydrate transport;transport;integral component of membrane;localization;phosphate ion transport;primary metabolic process;ion transport;transmembrane transporter…	IPR020846;IPR011701	Major facilitator superfamily domain;Major facilitator superfamily	PF07690	Major Facilitator Superfamily	PTHR11662	SODIUM-DEPENDENT PHOSPHATE TRANSPORTERS
SNOG_11426	3333	87	75.75	31.5	16.75	1.81157	3.35	2.15093	0.612499	same	up	up	same	3	3	3	3		0	0	0	GO:0005198;GO:0005201;GO:0005576	structural molecule activity;extracellular matrix structural constituent;extracellular region	IPR027417	P-loop containing nucleoside triphosphate hydrolase			PTHR10039	AMELOGENIN
SNOG_11452	243	2448.75	2147	2016.25	2302.5	-0.47427	2.10787	2.12445	-0.457698	same	up	up	same	3	3	3	3	secreted	1	0	1
SNOG_11694	2274	16.25	4.75	6.25	1.5	1.14823	3.21145	3.66588	1.60267	same	up	up	same	3	3	3	3		0	0	0
SNOG_12156	393	26.75	13	21.5	10.25	-0.0278249	2.16737	2.95809	0.762891	same	up	up	same	3	3	3	3		0	0	0
SNOG_12519	1644	20	12.75	14.75	8.75	0.205278	2.27948	2.53766	0.463453	same	up	up	same	3	3	3	3		0	1	0	GO:0044238;GO:0006811;GO:0005215;GO:0006858;GO:0008643;GO:0006810;GO:0008152;GO:0022857;GO:0016021;GO:0051179;GO:0005975;GO:0055085;GO:0015144;GO:0006820	primary metabolic process;ion transport;transporter activity;extracellular transport;carbohydrate transport;transport;metabolic process;transmembrane transporter activity;integral component of membrane;localization;carbohydrate metabolic process;transmembrane transport;carbohydrate transmembrane transporter activity;anion transport	IPR020846;IPR005828;IPR003663;IPR005829	Major facilitator superfamily domain;Major facilitator, sugar transporter-like;Sugar/inositol transporter;Sugar transporter, conserved site	PF00083	Sugar (and other) transporter
SNOG_12562	536	217	97	47	77.25	-0.00933981	4.04799	3.05303	-1.0043	same	up	up	same	3	3	3	3	mitochondrial	0	1	1
SNOG_12600	1113	20	5.25	1	1.25	1.5803	5.90669	3.80786	-0.518525	same	up	up	same	3	3	3	3		0	1	0
SNOG_12786	2013	352.25	180.5	163.5	112.25	0.289025	2.89851	2.85009	0.240608	same	up	up	same	3	3	3	3		0	1	0	GO:0044238;GO:0005215;GO:0008643;GO:0006810;GO:0008152;GO:0022857;GO:0016021;GO:0051179;GO:0005975;GO:0055085	primary metabolic process;transporter activity;carbohydrate transport;transport;metabolic process;transmembrane transporter activity;integral component of membrane;localization;carbohydrate metabolic process;transmembrane transport	IPR020846;IPR011701	Major facilitator superfamily domain;Major facilitator superfamily	PF07690	Major Facilitator Superfamily
SNOG_13011	2590	2456	2087.75	2026	751.25	1.12618	2.20411	2.23221	1.15428	same	up	up	same	3	3	3	3		0	0	0			IPR018834;IPR011990	DNA/RNA-binding domain, Est1-type;Tetratricopeptide-like helical domain	PF10373	Est1 DNA/RNA binding domain	PTHR15696	SMG-7 SUPPRESSOR WITH MORPHOLOGICAL EFFECT ON GENITALIA PROTEIN 7
SNOG_13217	2025	552.25	584.75	373.5	764.75	-0.713162	2.50081	1.90921	-1.30475	same	up	up	same	3	3	3	3		0	1	0	GO:0016491;GO:0055114	oxidoreductase activity;oxidation-reduction process	IPR013112;IPR013121;IPR017927;IPR013130	FAD-binding 8;Ferric reductase, NAD binding domain;Ferredoxin reductase-type FAD-binding domain;Ferric reductase transmembrane component-like domain	PF08022;PF08030;PF01794	FAD-binding domain;Ferric reductase NAD binding domain;Ferric reductase like transmembrane component
SNOG_13224	969	559.25	137.25	38.75	38.5	1.48391	5.64775	3.88701	-0.276826	same	up	up	same	3	3	3	3		0	0	0			IPR023167	Yap1 redox domain
SNOG_13225	423	174.5	39.25	8.25	9	1.74162	6.18616	4.04725	-0.397283	same	up	up	same	3	3	3	3	secreted	1	1	0
SNOG_13239	1193	359.25	318.75	62.75	119.5	1.05494	4.36707	2.11054	-1.20159	same	up	up	same	3	3	3	3	mitochondrial	0	1	0	GO:0016021	integral component of membrane	IPR004254	AdipoR/Haemolysin-III-related	PF03006	Haemolysin-III related	PTHR20855:SF52	ADIPONECTIN RECEPTOR PROTEIN
SNOG_13321	1500	1538	272	661.75	135.5	0.618652	3.13051	4.47413	1.96228	same	up	up	same	3	3	3	3		0	1	0	GO:0022857;GO:0016021;GO:0055085	transmembrane transporter activity;integral component of membrane;transmembrane transport	IPR020846;IPR005828	Major facilitator superfamily domain;Major facilitator, sugar transporter-like	PF00083	Sugar (and other) transporter	PTHR23508:SF10	CARBOXYLIC ACID TRANSPORTER PROTEIN HOMOLOG
SNOG_13339	1788	8.25	3	1.25	0.75	1.3939	4.36438	3.30444	0.333951	same	up	up	same	3	3	3	3	mitochondrial	0	0	0	GO:0005515	protein binding	IPR002110;IPR020683	Ankyrin repeat;Ankyrin repeat-containing domain	PF12796	Ankyrin repeats (3 copies)	PTHR24198	ANKYRIN REPEAT AND PROTEIN KINASE DOMAIN-CONTAINING PROTEIN
SNOG_13595	498	42.5	23.75	22.5	13.25	0.49355	2.80508	2.798	0.486472	same	up	up	same	3	3	3	3	secreted	1	0	0
SNOG_13954	2169	868.75	959	242.25	555.75	0.410781	3.6652	1.78337	-1.47105	same	up	up	same	3	3	3	3		0	0	0
SNOG_14098	17025	145.25	63	76.75	84.5	-0.772554	2.76031	3.12604	-0.406828	same	up	up	same	3	3	3	3		0	0	0	GO:0006629;GO:0044238;GO:0016874;GO:0008652;GO:0003824;GO:0031177;GO:0006520;GO:0016491;GO:0006732;GO:0006631;GO:0008152	lipid metabolic process;primary metabolic process;ligase activity;cellular amino acid biosynthetic process;catalytic activity;phosphopantetheine binding;cellular amino acid metabolic process;oxidoreductase activity;coenzyme metabolic process;fatty acid metabolic process;metabolic process	IPR006162;IPR009081;IPR010071;IPR001242;IPR020845;IPR020806;IPR000873	Phosphopantetheine attachment site;Phosphopantetheine binding ACP domain;Amino acid adenylation domain;Condensation domain;AMP-binding, conserved site;Polyketide synthase, phosphopantetheine-binding domain;AMP-dependent synthetase/ligase	PF00550;PF00668;PF00501	Phosphopantetheine attachment site;Condensation domain;AMP-binding enzyme
SNOG_14116	1566	45.75	29.5	24.75	10	1.19358	2.75038	2.55543	0.998636	same	up	up	same	3	3	3	3		0	0	0			IPR010730	Heterokaryon incompatibility	PF06985	Heterokaryon incompatibility protein (HET)
SNOG_14117	2358	30	14.5	12.75	6.75	0.719897	3.11968	3.01034	0.610553	same	up	up	same	3	3	3	3	secreted	0	0	0
SNOG_14272	936	34.75	0.75	1.5	2.25	-1.65309	6.20688	7.07993	-0.780041	same	up	up	same	3	3	3	3	secreted	0	1	0	GO:0044238;GO:0003824;GO:0006778;GO:0016740;GO:0004659;GO:0008152;GO:0016021;GO:0005975;GO:0006732;GO:0016746;GO:0006807	primary metabolic process;catalytic activity;porphyrin-containing compound metabolic process;transferase activity;prenyltransferase activity;metabolic process;integral component of membrane;carbohydrate metabolic process;coenzyme metabolic process;transferase activity, transferring acyl groups;nitrogen compound metabolic process	IPR000537	UbiA prenyltransferase family	PF01040	UbiA prenyltransferase family	PTHR11048	PRENYLTRANSFERASES
SNOG_14542	744	21	14.25	18.75	15	-0.421633	2.00546	2.46741	0.0403161	same	up	up	same	3	3	3	3		0	0	1
SNOG_14580	1041	62.5	51	10.5	32.25	0.315336	4.41341	2.23553	-1.86255	same	up	up	same	3	3	3	3	secreted	0	1	0
SNOG_14616	1176	8.5	3.75	5	12.5	-1.99182	2.57066	3.01855	-1.54393	same	up	up	same	3	3	3	3	secreted	0	1	0
SNOG_14669	488	206.5	129.75	103	78	0.382108	2.84283	2.58633	0.125602	same	up	up	same	3	3	3	3		0	0	0
SNOG_14779	339	16.25	9.75	1.75	4.5	0.749152	4.93209	2.67057	-1.51237	same	up	up	same	3	3	3	3	secreted	1	0	1
SNOG_15027	2532	53	58	39.75	14.75	1.61437	2.28818	1.807	1.13319	same	up	up	same	3	3	3	3	secreted	0	0	0	GO:0005198;GO:0005201;GO:0005576	structural molecule activity;extracellular matrix structural constituent;extracellular region	IPR007111;IPR027417	NACHT nucleoside triphosphatase;P-loop containing nucleoside triphosphate hydrolase	PF05729	NACHT domain	PTHR10039	AMELOGENIN
SNOG_15051	1074	23.75	13.75	2	2	2.29776	5.3419	2.78363	-0.260501	same	up	up	same	3	3	3	3	secreted	0	1	0	GO:0005576	extracellular region	IPR000782	FAS1 domain	PF02469	Fasciclin domain	PTHR10900	PERIOSTIN-RELATED
SNOG_15099	906	20.5	9	16.25	16.75	-1.22698	2.16725	3.07236	-0.321866	same	up	up	same	3	3	3	3		0	0	0	GO:0006629	lipid metabolic process	IPR029058;IPR002921	Alpha/Beta hydrolase fold;Fungal lipase-like domain	PF01764	Lipase (class 3)
SNOG_15205	1575	675.25	602.75	796.5	1059.75	-1.15039	1.64431	2.11662	-0.678088	same	up	up	same	3	3	3	3		0	0	0
SNOG_15223	384	26.25	5.5	7.75	0.5	2.53045	3.60159	4.16823	3.09709	same	up	up	same	3	3	3	3	secreted	1	0	0
SNOG_15301	1004	30.5	19.75	19.75	12.75	0.252164	2.45901	2.56779	0.360945	same	up	up	same	3	3	3	3	mitochondrial	0	1	0
SNOG_15316	4905	44.25	1.25	5.75	0.75	0.216733	4.81125	6.81719	2.22268	same	up	up	same	3	3	3	3		0	0	0	GO:0005515	protein binding	IPR020683;IPR002110;IPR003877;IPR001870;IPR027417;IPR013320	Ankyrin repeat-containing domain;Ankyrin repeat;SPRY domain;B30.2/SPRY domain;P-loop containing nucleoside triphosphate hydrolase;Concanavalin A-like lectin/glucanase domain	PF05729;PF12796;PF00622;PF13857	NACHT domain;Ankyrin repeats (3 copies);SPRY domain;Ankyrin repeats (many copies)
SNOG_15317	1647	58.5	39	72.75	51.5	-0.751082	1.61671	2.57016	0.202365	same	up	up	same	3	3	3	3		0	0	0			IPR015880;IPR013087	Zinc finger, C2H2-like;Zinc finger C2H2-type/integrase DNA-binding domain
SNOG_15395	866	7.75	2.5	1.5	0.5	1.52409	4.05377	3.46085	0.931173	same	up	up	same	3	3	3	3		0	0	0	GO:0005515;GO:0044238;GO:0050789;GO:0006351;GO:0006366;GO:0000988;GO:0006357;GO:0006139;GO:0001071;GO:0000989;GO:0003700;GO:0005488;GO:0003712;GO:0065007;GO:0003676;GO:0016070;GO:0008152;GO:0019219;GO:0003677	protein binding;primary metabolic process;regulation of biological process;transcription, DNA-templated;transcription from RNA polymerase II promoter;transcription factor activity, protein binding;regulation of transcription from RNA polymerase II promoter;nucleobase-containing compound metabolic process;nucleic acid binding transcription factor activity;transcription factor activity, transcripti…	IPR013096;IPR011051;IPR014710	Cupin 2, conserved barrel;RmlC-like cupin domain;RmlC-like jelly roll fold	PF07883	Cupin domain	PTHR10245	ENDOTHELIAL DIFFERENTIATION-RELATED FACTOR 1 MULTIPROTEIN BRIDGING FACTOR 1
SNOG_15396	1824	10.75	2.25	1.5	1.5	0.226324	4.42999	3.94457	-0.259095	same	up	up	same	3	3	3	3		0	0	0	GO:0044238;GO:0050661;GO:0003824;GO:0055114;GO:0050660;GO:0016491;GO:0006091;GO:0008152;GO:0022904;GO:0006520;GO:0004499	primary metabolic process;NADP binding;catalytic activity;oxidation-reduction process;flavin adenine dinucleotide binding;oxidoreductase activity;generation of precursor metabolites and energy;metabolic process;respiratory electron transport chain;cellular amino acid metabolic process;N,N-dimethylaniline monooxygenase activity	IPR023753;IPR020946	FAD/NAD(P)-binding domain;Flavin monooxygenase-like	PF00743	Flavin-binding monooxygenase-like	PTHR23023	DIMETHYLANILINE MONOOXYGENASE
SNOG_15699	1164	331	36.75	70.5	34.75	-0.217934	3.86721	4.77787	0.692727	same	up	up	same	3	3	3	3		0	0	0	GO:0003824;GO:0009056;GO:0016491;GO:0055114;GO:0008152	catalytic activity;catabolic process;oxidoreductase activity;oxidation-reduction process;metabolic process	IPR003819	TauD/TfdA-like domain	PF02668	Taurine catabolism dioxygenase TauD, TfdA family	PTHR30468	ALPHA-KETOGLUTARATE-DEPENDENT SULFONATE DIOXYGENASE
SNOG_15861	420	61.25	32.75	24.5	23.75	0.102379	3.16226	2.83799	-0.221887	same	up	up	same	3	3	3	3		0	0	1
SNOG_15902	1545	30.75	4.75	1.75	1.75	0.868062	5.33192	4.21844	-0.245421	same	up	up	same	3	3	3	3		0	1	0	GO:0055085;GO:0006858;GO:0008152;GO:0006812;GO:0008324;GO:0015031;GO:0006629;GO:0051180;GO:0006796;GO:0008643;GO:0006810;GO:0016021;GO:0051179;GO:0006817;GO:0044238;GO:0006811;GO:0022857;GO:0016192;GO:0005215;GO:0006886;GO:0005975;GO:0006897	transmembrane transport;extracellular transport;metabolic process;cation transport;cation transmembrane transporter activity;protein transport;lipid metabolic process;vitamin transport;phosphate-containing compound metabolic process;carbohydrate transport;transport;integral component of membrane;localization;phosphate ion transport;primary metabolic process;ion transport;transmembrane transporter…	IPR020846;IPR011701	Major facilitator superfamily domain;Major facilitator superfamily	PF07690	Major Facilitator Superfamily	PTHR11662	SODIUM-DEPENDENT PHOSPHATE TRANSPORTERS
SNOG_15916	723	21	13.75	5.25	1.75	2.44963	3.75003	2.47545	1.17505	same	up	up	same	3	3	3	3		0	0	0
SNOG_15995	960	156.5	127.75	138.25	179.5	-0.822703	2.03092	2.23673	-0.616889	same	up	up	same	3	3	3	3		0	0	0	GO:0003676;GO:0004523	nucleic acid binding;RNA-DNA hybrid ribonuclease activity	IPR002156;IPR012337	Ribonuclease H domain;Ribonuclease H-like domain	PF00075	RNase H	PTHR10642	RIBONUCLEASE H1
SNOG_16049	672	91	55.5	26.5	8.75	2.19169	3.57877	2.65476	1.26768	same	up	up	same	3	3	3	3		0	1	0
SNOG_16107	1587	22.25	11.75	2.5	4.25	1.07203	4.90105	2.85896	-0.97006	same	up	up	same	3	3	3	3	secreted	1	0	0	GO:0044238;GO:0003824;GO:0055114;GO:0050660;GO:0016491;GO:0005975;GO:0006091;GO:0022904;GO:0008152;GO:0016614	primary metabolic process;catalytic activity;oxidation-reduction process;flavin adenine dinucleotide binding;oxidoreductase activity;carbohydrate metabolic process;generation of precursor metabolites and energy;respiratory electron transport chain;metabolic process;oxidoreductase activity, acting on CH-OH group of donors	IPR016166;IPR016167;IPR016169;IPR006094	FAD-binding, type 2;FAD-binding, type 2, subdomain 1;CO dehydrogenase flavoprotein-like, FAD-binding, subdomain 2;FAD linked oxidase, N-terminal	PF01565	FAD binding domain	PTHR11748	D-LACTATE DEHYDROGENASE		AA7
SNOG_16221	1509	26.5	1.5	12.5	8.5	-2.64895	2.97933	5.88368	0.255404	same	up	up	same	3	3	3	3		0	0	0
SNOG_16522	466	22.75	2	4.5	1.25	0.249381	4.05745	5.1619	1.35383	same	up	up	same	3	3	3	3		0	0	0
SNOG_30203	475	65.5	56.75	66.5	29.75	0.583535	1.85565	2.1628	0.890689	same	up	up	same	3	3	3	3	secreted	0	1	0
SNOG_30354	652	8.25	4.25	4.75	9.25	-1.3964	2.55499	2.75324	-1.19816	same	up	up	same	3	3	3	3		0	0	0
SNOG_30516	1098	24.5	8.75	13.25	2.75	1.21706	2.76463	3.39911	1.85154	same	up	up	same	3	3	3	3		0	1	0
SNOG_30523	1938	73.25	14.25	11.75	3.25	1.69868	4.52779	4.32504	1.49592	same	up	up	same	3	3	3	3		0	0	0
SNOG_30557	1608	335.75	348.75	222.5	256.25	0.0973758	2.49152	1.927	-0.467145	same	up	up	same	3	3	3	3		0	0	0	GO:0016787;GO:0003824;GO:0005576;GO:0016788;GO:0008152	hydrolase activity;catalytic activity;extracellular region;hydrolase activity, acting on ester bonds;metabolic process	IPR029058;IPR002018;IPR019826	Alpha/Beta hydrolase fold;Carboxylesterase, type B;Carboxylesterase type B, active site	PF00135	Carboxylesterase family	PTHR11559	CARBOXYLESTERASE
SNOG_30704	2097	49.5	1.5	3	2.25	-0.829512	5.85045	6.78197	0.101999	same	up	up	same	3	3	3	3	secreted	1	1	0	GO:0016491;GO:0055114	oxidoreductase activity;oxidation-reduction process	IPR013112;IPR013130	FAD-binding 8;Ferric reductase transmembrane component-like domain	PF08022;PF01794	FAD-binding domain;Ferric reductase like transmembrane component	PTHR32361:SF9	FERRIC REDUCTASE TRANSMEMBRANE COMPONENT 3-RELATED
SNOG_30802	432	239.75	57.5	7	18.25	1.33382	6.84198	3.91503	-1.59313	same	up	up	same	3	3	3	3	secreted	1	0	1
SNOG_30829	681	348	122	34	63.5	0.609863	5.24665	3.48074	-1.15605	same	up	up	same	3	3	3	3	secreted	1	0	0
SNOG_10673	1122	271	338.75	82.25	443	-0.733395	3.57579	1.6455	-2.66368	same	up	up	down	3	3	3	3	secreted	0	1	0
SNOG_08598	516	154.25	18.75	14115.2	815.75	-5.61607	-4.50377	4.83273	3.72043	down	down	up	up	3	3	3	3	secreted	1	0	0
SNOG_10670	1674	62.25	40	4106	459.75	-3.84619	-4.13131	2.57532	2.86045	down	down	up	up	3	3	3	3	mitochondrial	1	0	0	GO:0016787;GO:0016791;GO:0009987;GO:0016788;GO:0003993;GO:0003824;GO:0008152;GO:0007165;GO:0019204;GO:0007154;GO:0035556	hydrolase activity;phosphatase activity;cellular process;hydrolase activity, acting on ester bonds;acid phosphatase activity;catalytic activity;metabolic process;signal transduction;obsolete nucleotide phosphatase activity;cell communication;intracellular signal transduction	IPR000560;IPR029033;IPR033379	Histidine phosphatase superfamily, clade-2;Histidine phosphatase superfamily;Histidine acid phosphatase active site	PF00328	Histidine phosphatase superfamily (branch 2)	PTHR20963	MULTIPLE INOSITOL POLYPHOSPHATE PHOSPHATASE-RELATED
SNOG_11081	462	3625.75	828.5	50860.2	7675.5	-3.55454	-1.91058	4.05704	2.41308	down	down	up	up	3	3	3	3		0	0	0			IPR022234	Protein of unknown function DUF3759	PF12585	Protein of unknown function (DUF3759)
SNOG_00343	1453	253	260.5	6489.75	7579.5	-5.14621	-2.79499	1.85934	-0.491871	down	down	up	same	3	3	3	3	secreted	1	0	0	GO:0016787;GO:0016791;GO:0009987;GO:0016788;GO:0003993;GO:0003824;GO:0008152;GO:0007165;GO:0019204;GO:0007154;GO:0035556	hydrolase activity;phosphatase activity;cellular process;hydrolase activity, acting on ester bonds;acid phosphatase activity;catalytic activity;metabolic process;signal transduction;obsolete nucleotide phosphatase activity;cell communication;intracellular signal transduction	IPR000560;IPR016274;IPR029033	Histidine phosphatase superfamily, clade-2;Histidine acid phosphatase, eukaryotic;Histidine phosphatase superfamily	PF00328	Histidine phosphatase superfamily (branch 2)	PTHR20963	MULTIPLE INOSITOL POLYPHOSPHATE PHOSPHATASE-RELATED
SNOG_01259	1048	268	237	3937	7124.25	-5.20097	-1.98991	2.07942	-1.13164	down	down	up	same	3	3	3	3		0	1	1
SNOG_02287	1641	2704.5	1559.5	62022.5	47502.2	-5.26055	-2.64333	2.72296	0.105728	down	down	up	same	3	3	3	3	secreted	1	1	0	GO:0050896;GO:0003824;GO:0055114;GO:0008152;GO:0009636;GO:0016491;GO:0005507	response to stimulus;catalytic activity;oxidation-reduction process;metabolic process;response to toxic substance;oxidoreductase activity;copper ion binding	IPR008972;IPR033138;IPR001117;IPR011707;IPR011706;IPR002355	Cupredoxin;Multicopper oxidases, conserved site;Multicopper oxidase, type 1;Multicopper oxidase, type 3;Multicopper oxidase, type 2;Multicopper oxidase, copper-binding site	PF00394;PF07732;PF07731	Multicopper oxidase	PTHR11709:SF75	FI03373P
SNOG_02288	1391	1660.75	1090	26984.8	22593	-4.70194	-2.15217	2.53844	-0.0113261	down	down	up	same	3	3	3	3		0	1	0	GO:0033573;GO:0016020;GO:0005381;GO:0006827	high-affinity iron permease complex;membrane;iron ion transmembrane transporter activity;high-affinity iron ion transmembrane transport	IPR004923	Iron permease FTR1/Fip1/EfeU	PF03239	Iron permease FTR1 family	PTHR31632:SF2	PLASMA MEMBRANE IRON PERMEASE
SNOG_02567	827	229.75	130.75	21228.5	10344.5	-6.51355	-4.60666	2.62712	0.720237	down	down	up	same	3	3	3	3		0	0	1							PTHR11736	MELANOMA-ASSOCIATED ANTIGEN MAGE ANTIGEN
SNOG_02909	1070	80.75	19	7241.25	15851.2	-9.84003	-4.45789	4.01987	-1.36228	down	down	up	same	3	3	3	3		0	1	0	GO:0035434;GO:0006811;GO:0005215;GO:0005375;GO:0006810;GO:0022857;GO:0016021;GO:0051179;GO:0006812;GO:0008324	copper ion transmembrane transport;ion transport;transporter activity;copper ion transmembrane transporter activity;transport;transmembrane transporter activity;integral component of membrane;localization;cation transport;cation transmembrane transporter activity	IPR007274	Ctr copper transporter	PF04145	Ctr copper transporter family	PTHR12483	SOLUTE CARRIER FAMILY 31 COPPER TRANSPORTERS
SNOG_03847	825	1509.5	732	22911.8	28143	-5.51398	-2.0631	2.87675	-0.574135	down	down	up	same	3	3	3	3	secreted	1	1	0
SNOG_04817	522	601	429	9905.25	5422.5	-3.92098	-2.19128	2.32296	0.59326	down	down	up	same	3	3	3	3		0	1	0			IPR013879	Protein of unknown function DUF1761	PF08570	Protein of unknown function (DUF1761)
SNOG_05392	300	55.5	27.25	1866.75	1255.5	-5.82534	-3.15736	2.95165	0.283672	down	down	up	same	3	3	3	3	secreted	1	0	1
SNOG_06179	1301	1780.75	555.5	61580.8	97490.2	-7.40976	-3.0601	3.4841	-0.865559	down	down	up	same	3	3	3	3		0	0	0	GO:0005215;GO:0055114;GO:0022857;GO:0016491;GO:0051179;GO:0019825;GO:0020037;GO:0006810	transporter activity;oxidation-reduction process;transmembrane transporter activity;oxidoreductase activity;localization;oxygen binding;heme binding;transport	IPR008333;IPR009050;IPR017938;IPR017927;IPR001433;IPR000971;IPR012292	Oxidoreductase, FAD-binding domain;Globin-like;Riboflavin synthase-like beta-barrel;Ferredoxin reductase-type FAD-binding domain;Oxidoreductase FAD/NAD(P)-binding;Globin;Globin/Protoglobin	PF00970;PF00175;PF00042	Oxidoreductase FAD-binding domain;Oxidoreductase NAD-binding domain;Globin	PTHR22924	LEGHEMOGLOBIN-RELATED
SNOG_06731	1182	81.25	97.25	1198.25	1788	-4.53005	-1.98719	1.68984	-0.853019	down	down	up	same	3	3	3	3	secreted	1	1	0
SNOG_06825	1882	642.25	141.25	15354.8	11262.5	-6.46349	-2.59002	4.02686	0.153386	down	down	up	same	3	3	3	3	secreted	1	0	0	GO:0050896;GO:0003824;GO:0055114;GO:0008152;GO:0009636;GO:0016491;GO:0005507	response to stimulus;catalytic activity;oxidation-reduction process;metabolic process;response to toxic substance;oxidoreductase activity;copper ion binding	IPR011706;IPR008972;IPR001117;IPR002355;IPR011707	Multicopper oxidase, type 2;Cupredoxin;Multicopper oxidase, type 1;Multicopper oxidase, copper-binding site;Multicopper oxidase, type 3	PF07731;PF00394;PF07732	Multicopper oxidase	PTHR11709	MULTI-COPPER OXIDASE
SNOG_07407	1722	590	464	12683.5	8722.75	-4.56822	-2.52606	2.30023	0.258074	down	down	up	same	3	3	3	3		0	1	0	GO:0044238;GO:0006811;GO:0005215;GO:0006858;GO:0008643;GO:0006810;GO:0008152;GO:0022857;GO:0016021;GO:0051179;GO:0005975;GO:0055085;GO:0015144;GO:0006820	primary metabolic process;ion transport;transporter activity;extracellular transport;carbohydrate transport;transport;metabolic process;transmembrane transporter activity;integral component of membrane;localization;carbohydrate metabolic process;transmembrane transport;carbohydrate transmembrane transporter activity;anion transport	IPR005828;IPR005829;IPR020846;IPR003663	Major facilitator, sugar transporter-like;Sugar transporter, conserved site;Major facilitator superfamily domain;Sugar/inositol transporter	PF00083	Sugar (and other) transporter
SNOG_07556	1236	1884.25	1008.75	63940.2	53488	-6.0575	-3.18387	2.84208	-0.0315484	down	down	up	same	3	3	3	3		0	0	0	GO:0006629;GO:0044238;GO:0006351;GO:0005488;GO:0006139;GO:0001071;GO:0003700;GO:0046983;GO:0003677;GO:0003676;GO:0016070;GO:0008152;GO:0006366	lipid metabolic process;primary metabolic process;transcription, DNA-templated;binding;nucleobase-containing compound metabolic process;nucleic acid binding transcription factor activity;transcription factor activity, sequence-specific DNA binding;protein dimerization activity;DNA binding;nucleic acid binding;RNA metabolic process;metabolic process;transcription from RNA polymerase II promoter	IPR011598	Myc-type, basic helix-loop-helix (bHLH) domain	PF00010	Helix-loop-helix DNA-binding domain	PTHR12565	STEROL REGULATORY ELEMENT-BINDING PROTEIN
SNOG_07944	1146	365.25	110.5	17869.8	18642.5	-7.69302	-3.72753	3.62743	-0.338056	down	down	up	same	3	3	3	3	secreted	1	0	0	GO:0005576	extracellular region	IPR000782	FAS1 domain	PF02469	Fasciclin domain	PTHR10900	PERIOSTIN-RELATED
SNOG_10145	1755	387	138	13077	3974.25	-5.16854	-3.19152	3.38884	1.41182	down	down	up	same	3	3	3	3		0	1	0	GO:0044238;GO:0005215;GO:0008643;GO:0006810;GO:0008152;GO:0022857;GO:0016021;GO:0051179;GO:0005975;GO:0055085	primary metabolic process;transporter activity;carbohydrate transport;transport;metabolic process;transmembrane transporter activity;integral component of membrane;localization;carbohydrate metabolic process;transmembrane transport	IPR020846;IPR011701	Major facilitator superfamily domain;Major facilitator superfamily	PF07690	Major Facilitator Superfamily
SNOG_10295	1674	205.75	93.25	8628.25	7913.5	-6.68757	-3.48903	3.07241	-0.126127	down	down	up	same	3	3	3	3	secreted	0	1	0			IPR026841	Inositolphosphotransferase Aur1/Ipt1	PF14378	PAP2 superfamily
SNOG_10810	1695	157.75	66.25	22250.5	27257.5	-8.80836	-5.09712	3.17417	-0.537062	down	down	up	same	3	3	3	3		0	1	0	GO:0044238;GO:0006811;GO:0005215;GO:0006858;GO:0008643;GO:0006810;GO:0008152;GO:0022857;GO:0016021;GO:0051179;GO:0005975;GO:0055085;GO:0015144;GO:0006820	primary metabolic process;ion transport;transporter activity;extracellular transport;carbohydrate transport;transport;metabolic process;transmembrane transporter activity;integral component of membrane;localization;carbohydrate metabolic process;transmembrane transport;carbohydrate transmembrane transporter activity;anion transport	IPR020846;IPR003663;IPR005829;IPR005828	Major facilitator superfamily domain;Sugar/inositol transporter;Sugar transporter, conserved site;Major facilitator, sugar transporter-like	PF00083	Sugar (and other) transporter
SNOG_10989	1314	150	115.25	11354.8	28216.2	-8.20618	-4.24629	2.33887	-1.62101	down	down	up	same	3	3	3	3		0	0	0	GO:0006629;GO:0044238;GO:0016829;GO:0008203;GO:0003824;GO:0016740;GO:0008152;GO:0008202;GO:0006732	lipid metabolic process;primary metabolic process;lyase activity;cholesterol metabolic process;catalytic activity;transferase activity;metabolic process;steroid metabolic process;coenzyme metabolic process	IPR016039;IPR011141;IPR001099;IPR012328	Thiolase-like;Polyketide synthase, type III;Chalcone/stilbene synthase, N-terminal;Chalcone/stilbene synthase, C-terminal	PF00195;PF02797	Chalcone and stilbene synthases, N-terminal domain;Chalcone and stilbene synthases, C-terminal domain	PTHR11877:SF10	CHALCONE AND STILBENE SYNTHASE FAMILY PROTEIN
SNOG_12040	1761	598.5	606.5	18161	12573.8	-4.69987	-2.99868	1.97942	0.278227	down	down	up	same	3	3	3	3	secreted	1	1	0			IPR018825;IPR018827	Domain of unknown function DUF2427;Uncharacterised domain YCR061W, C-terminal	PF10348;PF10355	Domain of unknown function (DUF2427);Protein of unknown function (Ytp1)
SNOG_12086	906	1123.25	878.25	32796.8	12053.2	-4.07957	-2.98207	2.27555	1.17805	down	down	up	same	3	3	3	3		0	0	0	GO:0008270;GO:0000981;GO:0005634;GO:0006355	zinc ion binding;RNA polymerase II transcription factor activity, sequence-specific DNA binding;nucleus;regulation of transcription, DNA-templated	IPR001138	Zn(2)-C6 fungal-type DNA-binding domain	PF00172	Fungal Zn(2)-Cys(6) binuclear cluster domain	PTHR31001	UNCHARACTERIZED TRANSCRIPTIONAL REGULATORY PROTEIN
SNOG_12867	1818	96.5	35.75	2551	1003.25	-5.05472	-2.76881	3.35261	1.0667	down	down	up	same	3	3	3	3		0	1	0	GO:0005215;GO:0006810;GO:0022857;GO:0016021;GO:0051179;GO:0055085	transporter activity;transport;transmembrane transporter activity;integral component of membrane;localization;transmembrane transport	IPR011701;IPR020846	Major facilitator superfamily;Major facilitator superfamily domain	PF07690	Major Facilitator Superfamily
SNOG_13504	540	387	281.75	10311.8	19806	-6.45456	-2.80973	2.42159	-1.22324	down	down	up	same	3	3	3	3	secreted	1	0	1			IPR032710;IPR009959	NTF2-like domain;Polyketide cyclase SnoaL-like domain	PF13577	SnoaL-like domain
SNOG_14152	2760	1296	996.25	15292.5	8941.25	-3.5108	-1.69761	2.28979	0.476591	down	down	up	same	3	3	3	3		0	1	0			IPR029044;IPR001173	Nucleotide-diphospho-sugar transferases;Glycosyltransferase 2-like	PF13632	Glycosyl transferase family group 2
SNOG_14155	1738	1001.75	998.75	12477.5	8081	-3.35665	-1.77963	1.90805	0.331027	down	down	up	same	3	3	3	3		0	1	0	GO:0016787;GO:0042742;GO:0015926;GO:0003824;GO:0008152;GO:0004553;GO:0050896;GO:0005975	hydrolase activity;defense response to bacterium;glucosidase activity;catalytic activity;metabolic process;hydrolase activity, hydrolyzing O-glycosyl compounds;response to stimulus;carbohydrate metabolic process	IPR000757;IPR013320	Glycoside hydrolase family 16;Concanavalin A-like lectin/glucanase domain	PF00722	Glycosyl hydrolases family 16	PTHR10963	GLYCOSYL HYDROLASE-RELATED	xyloglucan:xyloglucosyltransferase (EC 2.4.1.207); keratan-sulfate endo-1,4-beta-galactosidase (EC 3.2.1.103); endo-1,3-beta-glucanase (EC 3.2.1.39); endo-1,3(4)-beta-glucanase (EC 3.2.1.6); licheninase (EC 3.2.1.73); beta-agarase (EC 3.2.1.81); kappa;-carrageenase (EC 3.2.1.83); xyloglucanase (EC 3.2.1.151)	GH16
SNOG_14859	1371	2631.25	2878	77378.2	129047	-5.81137	-2.96372	1.8351	-1.01255	down	down	up	same	3	3	3	3	secreted	1	0	0
SNOG_16592	549	50.75	18.25	964.25	1290.25	-6.42342	-2.34657	3.37883	-0.698021	down	down	up	same	3	3	3	3		0	1	1
SNOG_30803	1713	698.25	645.25	9339.75	7353.25	-3.82773	-1.79318	2.10471	0.0701496	down	down	up	same	3	3	3	3	secreted	1	0	0	GO:0008061	chitin binding	IPR001002	Chitin-binding, type 1	PF00187	Chitin recognition protein
SNOG_06837	642	206.75	51.5	1889	166.5	-1.96435	-1.30964	3.84128	3.18657	down	same	up	up	3	3	3	3		0	1	0
SNOG_08524	348	45.5	10	290.5	54.5	-2.73977	-0.85829	4.01348	2.13201	down	same	up	up	3	3	3	3	mitochondrial	0	0	1
SNOG_00111	654	3106.25	1164.75	50524.8	77356	-6.17884	-2.09363	3.25462	-0.830599	down	same	up	same	3	3	3	3	mitochondrial	0	0	0
SNOG_00114	1632	71	46	266.75	502.75	-3.75826	0.0175883	2.59125	-1.1846	down	same	up	same	3	3	3	3	secreted	0	0	0	GO:0016787;GO:0044238;GO:0006508;GO:0003824;GO:0004190;GO:0019538;GO:0008233;GO:0008152	hydrolase activity;primary metabolic process;proteolysis;catalytic activity;aspartic-type endopeptidase activity;protein metabolic process;peptidase activity;metabolic process	IPR021109;IPR001461;IPR001969;IPR033121	Aspartic peptidase domain;Aspartic peptidase A1 family;Aspartic peptidase, active site;Peptidase family A1 domain	PF00026	Eukaryotic aspartyl protease	PTHR13683:SF318	ASPARTIC PROTEINASE YAPSIN-6-RELATED
SNOG_00149	1514	275.5	207.5	542	731.5	-2.13675	0.888999	2.33506	-0.690691	down	same	up	same	3	3	3	3		0	0	0	GO:0071949;GO:0050896;GO:0003824;GO:0019748;GO:0009058;GO:0016491;GO:0008152	FAD binding;response to stimulus;catalytic activity;secondary metabolic process;biosynthetic process;oxidoreductase activity;metabolic process	IPR023753;IPR002938	FAD/NAD(P)-binding domain;FAD-binding domain	PF01494	FAD binding domain	PTHR13789	MONOOXYGENASE
SNOG_00829	2436	911.25	830.5	5105.5	8141.75	-3.63428	-0.578094	2.09081	-0.965377	down	same	up	same	3	3	3	3		0	0	0	GO:0044238;GO:0005622;GO:0000155;GO:0050789;GO:0050896;GO:0043226;GO:0003824;GO:0016740;GO:0044464;GO:0007154;GO:0008152;GO:0007165;GO:0000160;GO:0016301;GO:0006464;GO:0004672;GO:0006468;GO:0065007;GO:0019538;GO:0006796;GO:0009987	primary metabolic process;intracellular;phosphorelay sensor kinase activity;regulation of biological process;response to stimulus;organelle;catalytic activity;transferase activity;cell part;cell communication;metabolic process;signal transduction;phosphorelay signal transduction system;kinase activity;cellular protein modification process;protein kinase activity;protein phosphorylation;biological…	IPR000014;IPR000700	PAS domain;PAS-associated, C-terminal	PF13426	PAS domain	PTHR24351	RIBOSOMAL PROTEIN S6 KINASE
SNOG_01014	1276	35.5	20.75	54.25	68.25	-2.05759	1.21813	2.68154	-0.594172	down	same	up	same	3	3	3	3		0	0	0	GO:0044238;GO:0006796;GO:0050896;GO:0003824;GO:0006139;GO:0009987;GO:0019748;GO:0006520;GO:0008152;GO:0006732;GO:0016491;GO:0005488;GO:0009058;GO:0000166;GO:0006807	primary metabolic process;phosphate-containing compound metabolic process;response to stimulus;catalytic activity;nucleobase-containing compound metabolic process;cellular process;secondary metabolic process;cellular amino acid metabolic process;metabolic process;coenzyme metabolic process;oxidoreductase activity;binding;biosynthetic process;nucleotide binding;nitrogen compound metabolic process	IPR029068;IPR004360	Glyoxalase/Bleomycin resistance protein/Dihydroxybiphenyl dioxygenase;Glyoxalase/fosfomycin resistance/dioxygenase domain	PF00903	Glyoxalase/Bleomycin resistance protein/Dioxygenase superfamily	PTHR13789	MONOOXYGENASE
SNOG_01269	2256	37.75	9.5	91.5	68.5	-3.16107	0.59849	3.88352	0.123963	down	same	up	same	3	3	3	3		0	0	0
SNOG_01334	1317	4.25	2.25	25	11	-2.51377	-0.664829	2.73878	0.88984	down	same	up	same	3	3	3	3		0	0	0	GO:0005515;GO:0044238;GO:0006508;GO:0019538;GO:0008152;GO:0005488;GO:0005198;GO:0003676;GO:0003735	protein binding;primary metabolic process;proteolysis;protein metabolic process;metabolic process;binding;structural molecule activity;nucleic acid binding;structural constituent of ribosome	IPR000626;IPR029071;IPR019956	Ubiquitin domain;Ubiquitin-related domain;Ubiquitin	PF00240	Ubiquitin family	PTHR10666	UBIQUITIN
SNOG_01507	4302	84.75	59.25	285	234.25	-2.27542	0.194069	2.50964	0.0401461	down	same	up	same	3	3	3	3		0	0	0	GO:0003950	NAD+ ADP-ribosyltransferase activity	IPR012317	Poly(ADP-ribose) polymerase, catalytic domain	PF00644	Poly(ADP-ribose) polymerase catalytic domain	PTHR21328	POLY ADP-RIBOSE POLYMERASE FAMILY, MEMBER PARP
SNOG_01614	1036	2727	2061.75	8490.5	15024.2	-3.14739	0.234094	2.31673	-1.06476	down	same	up	same	3	3	3	3		0	1	0			IPR007667	Hypoxia induced protein, domain	PF04588	Hypoxia induced protein conserved region	PTHR28018:SF2	RESPIRATORY SUPERCOMPLEX FACTOR 2, MITOCHONDRIAL
SNOG_01708	1924	343.5	251	1609	2741.75	-3.77352	-0.317535	2.43039	-1.02559	down	same	up	same	3	3	3	3		0	0	0
SNOG_01992	1751	2169	1245.75	9264	5283.75	-2.40808	-0.221723	2.72991	0.543549	down	same	up	same	3	3	3	3		0	0	0			IPR002035	von Willebrand factor, type A	PF00092	von Willebrand factor type A domain
SNOG_02011	1071	3.75	1.25	18.75	11.25	-3.25579	-0.439303	3.27469	0.458209	down	same	up	same	3	3	3	3		0	0	0	GO:0005515;GO:0005856;GO:0043226;GO:0015629;GO:0016043;GO:0071840	protein binding;cytoskeleton;organelle;actin cytoskeleton;cellular component organization;cellular component organization or biogenesis	IPR000210;IPR011333	BTB/POZ domain;SKP1/BTB/POZ domain	PF00651	BTB/POZ domain
SNOG_02094	1631	336.5	285.75	3845.75	1210	-2.41557	-1.64614	2.17015	1.40072	down	same	up	same	3	3	3	3	secreted	0	0	0	GO:0044238;GO:0003824;GO:0019538;GO:0055114;GO:0008152;GO:0016491;GO:0006091;GO:0006124;GO:0022904;GO:0006807	primary metabolic process;catalytic activity;protein metabolic process;oxidation-reduction process;metabolic process;oxidoreductase activity;generation of precursor metabolites and energy;ferredoxin metabolic process;respiratory electron transport chain;nitrogen compound metabolic process	IPR023753;IPR000103	FAD/NAD(P)-binding domain;Pyridine nucleotide-disulphide oxidoreductase, class-II	PF07992	Pyridine nucleotide-disulphide oxidoreductase	PTHR22912	DISULFIDE OXIDOREDUCTASE
SNOG_02140	1673	252.25	136.75	2669.75	8165.5	-6.08729	-1.47842	2.7618	-1.84707	down	same	up	same	3	3	3	3		0	1	0	GO:0016787;GO:0006629;GO:0006796;GO:0009987;GO:0003824;GO:0044238;GO:0006644;GO:0016462;GO:0008152	hydrolase activity;lipid metabolic process;phosphate-containing compound metabolic process;cellular process;catalytic activity;primary metabolic process;phospholipid metabolic process;pyrophosphatase activity;metabolic process	IPR000326	Phosphatidic acid phosphatase type 2/haloperoxidase	PF01569	PAP2 superfamily	PTHR10165	LIPID PHOSPHATE PHOSPHATASE
SNOG_02265	696	8.5	4.25	10.75	24.75	-2.8077	1.50237	2.84167	-1.4684	down	same	up	same	3	3	3	3		0	0	1
SNOG_02789	1107	962	1164.75	8182	14686.2	-3.98979	-1.14024	1.71644	-1.13311	down	same	up	same	3	3	3	3		0	1	0
SNOG_02918	1646	1387	1573.25	5197	3795.25	-1.60226	-0.0149285	1.76649	0.17916	down	same	up	same	3	3	3	3		0	0	0	GO:0006629;GO:0005544;GO:0008152;GO:0044238;GO:0006631;GO:0005509	lipid metabolic process;calcium-dependent phospholipid binding;metabolic process;primary metabolic process;fatty acid metabolic process;calcium ion binding	IPR018502;IPR009117;IPR001464	Annexin repeat;Annexin, type fungal XIV;Annexin	PF00191	Annexin	PTHR10502:SF102	ANNEXIN A8-RELATED
SNOG_02919	657	208.75	102	840.5	1115	-3.7448	-0.17141	2.92225	-0.651146	down	same	up	same	3	3	3	3		0	0	1
SNOG_02985	691	426.75	345.75	3666.5	2213.75	-3.05545	-1.20644	2.28033	0.431324	down	same	up	same	3	3	3	3	secreted	0	1	0
SNOG_03086	502	2830.75	3421.25	17450.8	19664.2	-2.85475	-0.754938	1.6622	-0.437612	down	same	up	same	3	3	3	3		0	1	1			IPR020999	Chitin synthesis regulation, Congo red resistance, RCR protein	PF12273	Chitin synthesis regulation, resistance to Congo red
SNOG_03124	1456	42.25	40.25	151.75	186	-2.55697	0.0636733	2.05563	-0.565013	down	same	up	same	3	3	3	3	mitochondrial	0	0	0
SNOG_03128	1222	2461.25	706.5	8982.25	12249.8	-4.41583	0.0327181	3.74458	-0.703968	down	same	up	same	3	3	3	3		0	0	0	GO:0005200;GO:0005198;GO:0044464;GO:0005622	structural constituent of cytoskeleton;structural molecule activity;cell part;intracellular	IPR001972;IPR001107	Stomatin family;Band 7 domain	PF01145	SPFH domain / Band 7 family	PTHR10264:SF19	AT06885P-RELATED
SNOG_03287	1083	348.75	371.5	2749.25	2788.5	-3.24666	-1.11716	1.8441	-0.285391	down	same	up	same	3	3	3	3	secreted	1	0	0			IPR017853;IPR024655;IPR013781	Glycoside hydrolase superfamily;Uncharacterised protein family, glycosyl hydrolase catalytic domain;Glycoside hydrolase, catalytic domain	PF11790	Glycosyl hydrolase catalytic core				GH128
SNOG_03339	2382	531	285	2714	1723	-2.90779	-0.488992	2.80349	0.384686	down	same	up	same	3	3	3	3		0	0	0	GO:0046872	metal ion binding	IPR007087;IPR015880	Zinc finger, C2H2;Zinc finger, C2H2-like
SNOG_03747	756	1189.75	342.5	7807.75	3787.5	-3.82741	-0.815209	3.77002	0.757817	down	same	up	same	3	3	3	3	secreted	0	0	0
SNOG_03748	1071	26	9.75	232.75	72.5	-3.15239	-1.33126	3.24371	1.42258	down	same	up	same	3	3	3	3		0	0	0
SNOG_03773	2059	2641.5	2299.75	4641	5149.75	-1.51556	1.08325	2.17166	-0.427159	down	same	up	same	3	3	3	3		0	0	0	GO:0005515	protein binding	IPR000008	C2 domain	PF00168	C2 domain
SNOG_03846	612	1364.25	517	16546.5	11023	-4.68592	-1.75278	3.22732	0.294174	down	same	up	same	3	3	3	3	secreted	1	1	0
SNOG_04642	1246	834.75	726	2733.25	2050	-1.82798	0.113162	2.09825	0.157101	down	same	up	same	3	3	3	3		0	0	0			IPR013226	Pal1 cell morphology	PF08316	Pal1 cell morphology protein
SNOG_04674	2077	932.5	645.75	6250	7774.5	-3.86303	-0.810962	2.48475	-0.567319	down	same	up	same	3	3	3	3		0	1	0	GO:0005215;GO:0016020;GO:0051179;GO:0006810;GO:0022857	transporter activity;membrane;localization;transport;transmembrane transporter activity	IPR000109;IPR020846	Proton-dependent oligopeptide transporter family;Major facilitator superfamily domain	PF00854	POT family	PTHR11654:SF96	PEPTIDE TRANSPORTER FAMILY 1
SNOG_04791	959	55.25	60	494.25	392.25	-3.05401	-1.27811	1.82513	0.0492256	down	same	up	same	3	3	3	3		0	0	0	GO:0005515	protein binding	IPR020683;IPR002110	Ankyrin repeat-containing domain;Ankyrin repeat	PF12796	Ankyrin repeats (3 copies)	PTHR24198	ANKYRIN REPEAT AND PROTEIN KINASE DOMAIN-CONTAINING PROTEIN
SNOG_04979	1290	1101.75	980.5	4237.5	7844	-3.3378	-0.0602396	2.11737	-1.16019	down	same	up	same	3	3	3	3		0	0	0	GO:0016791;GO:0004725;GO:0016311	phosphatase activity;protein tyrosine phosphatase activity;dephosphorylation	IPR029021;IPR004861;IPR016130	Protein-tyrosine phosphatase-like;Protein-tyrosine phosphatase, SIW14-like;Protein-tyrosine phosphatase, active site	PF03162	Tyrosine phosphatase family	PTHR31126:SF0	TYROSINE-PROTEIN PHOSPHATASE SIW14
SNOG_05042	1673	722.75	307.75	5768.75	6696.5	-4.75631	-1.0644	3.2017	-0.490207	down	same	up	same	3	3	3	3	secreted	1	0	0	GO:0016798;GO:0008061	hydrolase activity, acting on glycosyl bonds;chitin binding	IPR008979;IPR001002;IPR003305	Galactose-binding domain-like;Chitin-binding, type 1;Carbohydrate-binding, CenC-like	PF00187;PF02018	Chitin recognition protein;Carbohydrate binding domain	PTHR22595	CHITINASE-RELATED
SNOG_05092	1766	624.25	118.5	7577.75	1282.75	-3.69705	-1.72167	4.24657	2.27119	down	same	up	same	3	3	3	3		0	1	0	GO:0044238;GO:0006811;GO:0009987;GO:0005215;GO:0006812;GO:0006858;GO:0008643;GO:0006810;GO:0008152;GO:0022857;GO:0016021;GO:0051179;GO:0005975;GO:0055085;GO:0015144;GO:0008324	primary metabolic process;ion transport;cellular process;transporter activity;cation transport;extracellular transport;carbohydrate transport;transport;metabolic process;transmembrane transporter activity;integral component of membrane;localization;carbohydrate metabolic process;transmembrane transport;carbohydrate transmembrane transporter activity;cation transmembrane transporter activity	IPR020846;IPR004738;IPR005829;IPR005828	Major facilitator superfamily domain;Phosphate permease;Sugar transporter, conserved site;Major facilitator, sugar transporter-like	PF00083	Sugar (and other) transporter	PTHR24064:SF296	INORGANIC PHOSPHATE TRANSPORTER PHO84
SNOG_05327	830	588.5	575.75	5317.25	11750	-4.68921	-1.24887	2.02496	-1.41538	down	same	up	same	3	3	3	3		0	0	0			IPR029062	Class I glutamine amidotransferase-like
SNOG_05372	969	181.75	175.25	549.5	1187.5	-3.06945	0.274335	1.97087	-1.37291	down	same	up	same	3	3	3	3		0	1	0	GO:0005886	plasma membrane	IPR009571	Membrane protein SUR7/Rim9-like, fungi	PF06687	SUR7/PalI family
SNOG_05474	726	28.25	10.75	53.75	96	-3.41419	0.970133	3.29874	-1.08558	down	same	up	same	3	3	3	3		0	0	0
SNOG_05475	873	16.75	12.75	36.75	53.75	-2.36528	0.719666	2.29155	-0.793397	down	same	up	same	3	3	3	3		0	1	0			IPR021765	Protein of unknown function DUF3328	PF11807	Domain of unknown function (DUF3328)
SNOG_05476	1423	24.75	13.5	42	64.5	-2.55945	1.09015	2.78643	-0.863177	down	same	up	same	3	3	3	3	secreted	0	1	0
SNOG_05685	1128	249.75	148	2647.5	1327.75	-3.45796	-1.4696	2.70444	0.716078	down	same	up	same	3	3	3	3		0	1	0	GO:0022857;GO:0051179;GO:0006810;GO:0005215	transmembrane transporter activity;localization;transport;transporter activity	IPR005178	Organic solute transporter subunit alpha/Transmembrane protein 184	PF03619	Organic solute transporter Ostalpha	PTHR23423	ORGANIC SOLUTE TRANSPORTER-RELATED
SNOG_05715	608	80.5	53.5	163.25	180	-2.0743	0.875468	2.55026	-0.399507	down	same	up	same	3	3	3	3	mitochondrial	0	0	1	GO:0008080;GO:0003824;GO:0016740;GO:0008152;GO:0016746;GO:0016407	N-acetyltransferase activity;catalytic activity;transferase activity;metabolic process;transferase activity, transferring acyl groups;acetyltransferase activity	IPR016181;IPR000182	Acyl-CoA N-acyltransferase;GNAT domain	PF13302	Acetyltransferase (GNAT) domain	PTHR13256	N-ACETYLTRANSFERASE 9
SNOG_05717	573	1019.75	523.5	7713.75	10154.5	-4.59115	-1.06447	2.88197	-0.64471	down	same	up	same	3	3	3	3		0	1	1			IPR006461	PLAC8 motif-containing protein	PF04749	PLAC8 family
SNOG_06181	1255	234.5	83.75	575	316.5	-2.26452	0.560646	3.4215	0.596326	down	same	up	same	3	3	3	3		0	0	0			IPR017946	PLC-like phosphodiesterase, TIM beta/alpha-barrel domain			PTHR13593:SF51	PLC-LIKE PHOSPHODIESTERASES SUPERFAMILY PROTEIN
SNOG_06498	1914	138	112.5	671.5	730.25	-3.01788	-0.274329	2.33366	-0.409888	down	same	up	same	3	3	3	3	secreted	1	0	0	GO:0003824;GO:0055114;GO:0050660;GO:0016491;GO:0006091;GO:0016614;GO:0008152;GO:0022904	catalytic activity;oxidation-reduction process;flavin adenine dinucleotide binding;oxidoreductase activity;generation of precursor metabolites and energy;oxidoreductase activity, acting on CH-OH group of donors;metabolic process;respiratory electron transport chain	IPR012132;IPR023753;IPR000172;IPR007867	Glucose-methanol-choline oxidoreductase;FAD/NAD(P)-binding domain;Glucose-methanol-choline oxidoreductase, N-terminal;Glucose-methanol-choline oxidoreductase, C-terminal	PF05199;PF00732	GMC oxidoreductase	PTHR11552	GLUCOSE-METHANOL-CHOLINE GMC OXIDOREDUCTASE		AA3
SNOG_06550	711	10	2.5	51.25	16	-2.86398	-0.475477	3.77712	1.38862	down	same	up	same	3	3	3	3		0	0	0
SNOG_06720	1659	88.25	33.5	114.75	247.5	-3.18217	1.59253	3.40981	-1.36489	down	same	up	same	3	3	3	3		0	0	0
SNOG_06724	1974	1151	778.5	5981	4356	-2.81706	-0.550947	2.44806	0.181956	down	same	up	same	3	3	3	3		0	1	0	GO:0016021;GO:0055085	integral component of membrane;transmembrane transport	IPR020846;IPR011701	Major facilitator superfamily domain;Major facilitator superfamily	PF07690	Major Facilitator Superfamily
SNOG_06800	1278	222	162	872.25	667.25	-2.37602	-0.108535	2.39359	0.126112	down	same	up	same	3	3	3	3	secreted	1	0	0	GO:0008152;GO:0019748;GO:0009058	metabolic process;secondary metabolic process;biosynthetic process	IPR017996;IPR011042	Major royal jelly protein/protein yellow;Six-bladed beta-propeller, TolB-like	PF03022	Major royal jelly protein	PTHR10009	PROTEIN YELLOW-RELATED
SNOG_06826	1244	178	120	877.25	827.75	-3.09552	-0.359873	2.52966	-0.205991	down	same	up	same	3	3	3	3	secreted	1	0	0
SNOG_07101	1268	2291.25	2137.5	22393.8	20680.8	-3.6219	-1.40247	2.05971	-0.159717	down	same	up	same	3	3	3	3	secreted	1	0	0
SNOG_07301	204	574	328.75	4404	1571	-2.51343	-1.11236	2.62391	1.22284	down	same	up	same	3	3	3	3	secreted	0	1	1
SNOG_07314	1053	12	1.5	24	14	-3.22545	0.811684	4.54386	0.506726	down	same	up	same	3	3	3	3		0	1	0	GO:0005773;GO:0016020;GO:0006811;GO:0009987;GO:0043226;GO:0005622;GO:0006810;GO:0044464;GO:0016021;GO:0051179;GO:0055085;GO:0005737	vacuole;membrane;ion transport;cellular process;organelle;intracellular;transport;cell part;integral component of membrane;localization;transmembrane transport;cytoplasm	IPR011701;IPR020846	Major facilitator superfamily;Major facilitator superfamily domain	PF07690	Major Facilitator Superfamily	PTHR11360	MONOCARBOXYLATE TRANSPORTER
SNOG_07342	2241	8.25	3.25	18.5	14.25	-2.36277	0.693616	3.15379	0.0974042	down	same	up	same	3	3	3	3		0	0	0	GO:0043226;GO:0008152;GO:0044464;GO:0005525;GO:0015031;GO:0071840;GO:0016787;GO:0003824;GO:0006810;GO:0051179;GO:0016043;GO:0043234;GO:0005515;GO:0032991;GO:0005622;GO:0005874;GO:0005198;GO:0003924;GO:0009987;GO:0005856;GO:0016192;GO:0005200;GO:0006886;GO:0005488;GO:0006897	organelle;metabolic process;cell part;GTP binding;protein transport;cellular component organization or biogenesis;hydrolase activity;catalytic activity;transport;localization;cellular component organization;protein complex;protein binding;macromolecular complex;intracellular;microtubule;structural molecule activity;GTPase activity;cellular process;cytoskeleton;vesicle-mediated transport;structura…	IPR030381;IPR000375;IPR020850;IPR001401;IPR022812;IPR027417	Dynamin-type guanine nucleotide-binding (G) domain;Dynamin central domain;GTPase effector domain;Dynamin, GTPase domain;Dynamin superfamily;P-loop containing nucleoside triphosphate hydrolase	PF01031;PF00350	Dynamin central region;Dynamin family	PTHR11566	DYNAMIN
SNOG_07471	1101	390.5	428.5	1903.5	3363.5	-3.29327	-0.440888	1.7707	-1.08168	down	same	up	same	3	3	3	3	mitochondrial	0	0	0	GO:0008152;GO:0003824;GO:0022904;GO:0016491;GO:0006091	metabolic process;catalytic activity;respiratory electron transport chain;oxidoreductase activity;generation of precursor metabolites and energy	IPR016040;IPR000683	NAD(P)-binding domain;Oxidoreductase, N-terminal	PF01408	Oxidoreductase family, NAD-binding Rossmann fold	PTHR22604	OXIDOREDUCTASES
SNOG_07557	1057	607	567.25	3989.25	2789.25	-2.65159	-0.833353	2.05499	0.236759	down	same	up	same	3	3	3	3		0	0	0	GO:0016787;GO:0003824;GO:0008152	hydrolase activity;catalytic activity;metabolic process	IPR004843;IPR029052	Calcineurin-like phosphoesterase domain, apaH type;Metallo-dependent phosphatase-like	PF00149	Calcineurin-like phosphoesterase	PTHR12905	SPERM PROTEIN HOMOLOG
SNOG_07701	1423	1059.5	1085.75	8433.25	3630.5	-2.06944	-1.10662	1.90505	0.942233	down	same	up	same	3	3	3	3	secreted	1	0	0	GO:0005576	extracellular region	IPR000782	FAS1 domain	PF02469	Fasciclin domain	PTHR10900	PERIOSTIN-RELATED
SNOG_07705	2469	4.5	0.5	14	6	-3.27409	0.202219	4.42254	0.946229	down	same	up	same	3	3	3	3		0	0	0	GO:0044238;GO:0050789;GO:0004386;GO:0009987;GO:0006357;GO:0003824;GO:0006139;GO:0006366;GO:0008152;GO:0005488;GO:0016070;GO:0065007;GO:0003676;GO:0006351;GO:0006259;GO:0005524;GO:0006281;GO:0019219;GO:0003682	primary metabolic process;regulation of biological process;helicase activity;cellular process;regulation of transcription from RNA polymerase II promoter;catalytic activity;nucleobase-containing compound metabolic process;transcription from RNA polymerase II promoter;metabolic process;binding;RNA metabolic process;biological regulation;nucleic acid binding;transcription, DNA-templated;DNA metabol…	IPR027417;IPR001650;IPR000330;IPR014001	P-loop containing nucleoside triphosphate hydrolase;Helicase, C-terminal;SNF2-related, N-terminal domain;Helicase superfamily 1/2, ATP-binding domain	PF00176;PF00271	SNF2 family N-terminal domain;Helicase conserved C-terminal domain	PTHR10799:SF637	APOPTOTIC CHROMATIN CONDENSATION INDUCER IN THE NUCLEUS
SNOG_07879	1398	96	45.75	436	178	-2.27005	-0.278224	3.02345	1.03162	down	same	up	same	3	3	3	3		0	0	0	GO:0016787;GO:0044238;GO:0006508;GO:0003824;GO:0004190;GO:0019538;GO:0008233;GO:0008152	hydrolase activity;primary metabolic process;proteolysis;catalytic activity;aspartic-type endopeptidase activity;protein metabolic process;peptidase activity;metabolic process	IPR001461;IPR033121;IPR021109	Aspartic peptidase A1 family;Peptidase family A1 domain;Aspartic peptidase domain	PF00026	Eukaryotic aspartyl protease	PTHR13683	ASPARTYL PROTEASES
SNOG_07946	1982	61	66.5	400	524.5	-3.32093	-0.8204	1.83871	-0.661823	down	same	up	same	3	3	3	3		0	0	0			IPR032675	Leucine-rich repeat domain, L domain-like
SNOG_08276	1305	73.5	8.25	352.5	345	-5.46489	-0.25159	4.93981	-0.273493	down	same	up	same	3	3	3	3		0	0	0	GO:0071949;GO:0050896;GO:0003824;GO:0019748;GO:0009058;GO:0016491;GO:0008152	FAD binding;response to stimulus;catalytic activity;secondary metabolic process;biosynthetic process;oxidoreductase activity;metabolic process	IPR023753;IPR002938	FAD/NAD(P)-binding domain;FAD-binding domain	PF13450;PF01494	NAD(P)-binding Rossmann-like domain;FAD binding domain	PTHR13789	MONOOXYGENASE
SNOG_08277	905	53.25	3.75	736.5	1775.75	-8.86185	-1.74775	5.57492	-1.53918	down	same	up	same	3	3	3	3		0	0	1	GO:0006629;GO:0044238;GO:0003824;GO:0008152;GO:0016491;GO:0008202	lipid metabolic process;primary metabolic process;catalytic activity;metabolic process;oxidoreductase activity;steroid metabolic process	IPR002347;IPR016040;IPR020904	Short-chain dehydrogenase/reductase SDR;NAD(P)-binding domain;Short-chain dehydrogenase/reductase, conserved site	PF13561	Enoyl-(Acyl carrier protein) reductase
SNOG_08281	1752	225.5	93	856.75	1137.5	-3.8685	0.102527	3.27436	-0.696661	down	same	up	same	3	3	3	3	secreted	1	0	0	GO:0003824;GO:0055114;GO:0050660;GO:0016491;GO:0006091;GO:0016614;GO:0008152;GO:0022904	catalytic activity;oxidation-reduction process;flavin adenine dinucleotide binding;oxidoreductase activity;generation of precursor metabolites and energy;oxidoreductase activity, acting on CH-OH group of donors;metabolic process;respiratory electron transport chain	IPR007867;IPR000172;IPR012132;IPR023753	Glucose-methanol-choline oxidoreductase, C-terminal;Glucose-methanol-choline oxidoreductase, N-terminal;Glucose-methanol-choline oxidoreductase;FAD/NAD(P)-binding domain	PF05199;PF00732	GMC oxidoreductase	PTHR11552	GLUCOSE-METHANOL-CHOLINE GMC OXIDOREDUCTASE		AA3
SNOG_08620	1248	502.5	239.75	1250.5	1519	-2.98201	0.548389	2.98193	-0.548469	down	same	up	same	3	3	3	3	secreted	0	1	0
SNOG_08860	711	3168.25	2359.25	16387.5	22751.2	-3.59858	-0.51683	2.34632	-0.735432	down	same	up	same	3	3	3	3	secreted	0	1	0	GO:0016020	membrane	IPR008253	Marvel domain	PF01284	Membrane-associating domain
SNOG_08861	1028	45	43.5	105	217	-2.63916	0.680236	2.00652	-1.31287	down	same	up	same	3	3	3	3		0	0	0
SNOG_09478	543	1960	1020	13547.5	16673.8	-4.3512	-0.890922	2.90215	-0.55813	down	same	up	same	3	3	3	3	secreted	0	1	0
SNOG_09480	3618	27.25	15.5	197.5	226	-4.15225	-0.933599	2.76045	-0.458206	down	same	up	same	3	3	3	3		0	0	0	GO:0005515	protein binding	IPR020683;IPR002110;IPR025676	Ankyrin repeat-containing domain;Ankyrin repeat;Clr5 domain	PF12796;PF14420	Ankyrin repeats (3 copies);Clr5 domain	PTHR24141:SF1	2-5A-DEPENDENT RIBONUCLEASE
SNOG_09968	471	51.75	49.5	269.75	129.75	-1.73716	-0.497982	2.01744	0.778265	down	same	up	same	3	3	3	3		0	0	1
SNOG_09988	1131	203	210.75	1494.75	1864.5	-3.45593	-0.953662	1.90672	-0.595553	down	same	up	same	3	3	3	3		0	0	0			IPR027443	Isopenicillin N synthase-like			PTHR10209	OXIDOREDUCTASE, 2OG-FE II OXYGENASE FAMILY PROTEIN
SNOG_10215	1900	81.5	44.25	445	364	-3.33645	-0.48809	2.85994	0.0115816	down	same	up	same	3	3	3	3	secreted	1	0	0	GO:0016798;GO:0008061	hydrolase activity, acting on glycosyl bonds;chitin binding	IPR001002;IPR003305	Chitin-binding, type 1;Carbohydrate-binding, CenC-like	PF02018	Carbohydrate binding domain
SNOG_10240	1989	94.5	47	707.5	189	-2.30544	-0.894359	2.98738	1.5763	down	same	up	same	3	3	3	3		0	1	0	GO:0044238;GO:0016020;GO:0005215;GO:0006810;GO:0006520;GO:0022857;GO:0016021;GO:0051179;GO:0006865;GO:0055085;GO:0008152;GO:0015171	primary metabolic process;membrane;transporter activity;transport;cellular amino acid metabolic process;transmembrane transporter activity;integral component of membrane;localization;amino acid transport;transmembrane transport;metabolic process;amino acid transmembrane transporter activity	IPR004840;IPR002293;IPR004841	Amino acid permease, conserved site;Amino acid/polyamine transporter I;Amino acid permease/ SLC12A domain	PF00324	Amino acid permease	PTHR11785	AMINO ACID TRANSPORTER
SNOG_10428	1644	227.5	101.5	299.75	516.75	-2.67903	1.49391	3.13206	-1.04088	down	same	up	same	3	3	3	3	secreted	1	0	0	GO:0016787;GO:0008236;GO:0008152;GO:0008233;GO:0003824	hydrolase activity;serine-type peptidase activity;metabolic process;peptidase activity;catalytic activity	IPR012338;IPR001466	Beta-lactamase/transpeptidase-like;Beta-lactamase-related	PF00144	Beta-lactamase	PTHR22935:SF64	BETA-LACTAMASE-LIKE 1-RELATED
SNOG_10572	2098	62	59.25	334.75	540	-3.51836	-0.527715	2.01712	-0.97352	down	same	up	same	3	3	3	3	mitochondrial	0	0	0			IPR010730	Heterokaryon incompatibility	PF06985	Heterokaryon incompatibility protein (HET)
SNOG_10655	708	2.75	0.75	55.5	20.5	-4.60027	-2.4214	3.33801	1.15914	down	same	up	same	3	3	3	3		0	0	0
SNOG_11322	1107	19	6.25	79	32.5	-2.67536	-0.184522	3.48685	0.996017	down	same	up	same	3	3	3	3		0	0	1	GO:0006629;GO:0044238;GO:0008270;GO:0006139;GO:0008152;GO:0005488;GO:0008202;GO:0003676	lipid metabolic process;primary metabolic process;zinc ion binding;nucleobase-containing compound metabolic process;metabolic process;binding;steroid metabolic process;nucleic acid binding	IPR001878	Zinc finger, CCHC-type	PF00098	Zinc knuckle	PTHR23002	ZINC FINGER CCHC DOMAIN CONTAINING PROTEIN
SNOG_11381	1182	144	165.5	346.25	392.25	-1.57809	0.642378	1.74799	-0.472476	down	same	up	same	3	3	3	3		0	0	0	GO:0005515;GO:0005215;GO:0006810;GO:0022857;GO:0051169;GO:0006886;GO:0051179;GO:0015031	protein binding;transporter activity;transport;transmembrane transporter activity;nuclear transport;intracellular protein transport;localization;protein transport	IPR003877	SPRY domain			PTHR12864	RAN BINDING PROTEIN 9-RELATED
SNOG_11506	3480	172.5	181.5	1751.75	1840.25	-3.67252	-1.44593	1.86408	-0.36251	down	same	up	same	3	3	3	3		0	0	0	GO:0005515	protein binding	IPR020683;IPR002110	Ankyrin repeat-containing domain;Ankyrin repeat	PF00023;PF13637;PF12796	Ankyrin repeat;Ankyrin repeats (many copies);Ankyrin repeats (3 copies)
SNOG_11995	1422	1121.5	149	2485	3075	-4.6807	0.72849	4.82351	-0.585675	down	same	up	same	3	3	3	3		0	1	0	GO:0005773;GO:0016020;GO:0006811;GO:0009987;GO:0043226;GO:0005215;GO:0005622;GO:0006810;GO:0022857;GO:0044464;GO:0051179;GO:0006865;GO:0006812;GO:0006820;GO:0008324;GO:0015171;GO:0005737	vacuole;membrane;ion transport;cellular process;organelle;transporter activity;intracellular;transport;transmembrane transporter activity;cell part;localization;amino acid transport;cation transport;anion transport;cation transmembrane transporter activity;amino acid transmembrane transporter activity;cytoplasm	IPR013057	Amino acid transporter, transmembrane domain	PF01490	Transmembrane amino acid transporter protein	PTHR22950	AMINO ACID TRANSPORTER
SNOG_12563	1353	67.5	32	259.75	114.25	-2.14821	-0.0562638	2.9941	0.902151	down	same	up	same	3	3	3	3		0	0	0	GO:0043226;GO:0008152;GO:0006928;GO:0044464;GO:0016787;GO:0006796;GO:0003824;GO:0006139;GO:0005524;GO:0043234;GO:0032991;GO:0005622;GO:0008017;GO:0007018;GO:0044238;GO:0009056;GO:0003774;GO:0009987;GO:0005856;GO:0016462;GO:0003777;GO:0006807	organelle;metabolic process;movement of cell or subcellular component;cell part;hydrolase activity;phosphate-containing compound metabolic process;catalytic activity;nucleobase-containing compound metabolic process;ATP binding;protein complex;macromolecular complex;intracellular;microtubule binding;microtubule-based movement;primary metabolic process;catabolic process;motor activity;cellular proc…	IPR001752;IPR027417;IPR027640	Kinesin motor domain;P-loop containing nucleoside triphosphate hydrolase;Kinesin-like protein	PF00225	Kinesin motor domain
SNOG_12664	765	23	5.25	352.5	734.75	-7.33421	-2.02533	3.98141	-1.32747	down	same	up	same	3	3	3	3		0	1	0
SNOG_12665	1596	442.25	407.75	4442.75	6354.75	-4.29488	-1.43333	2.0705	-0.791049	down	same	up	same	3	3	3	3		0	1	0	GO:0022857;GO:0051179;GO:0006810;GO:0005215	transmembrane transporter activity;localization;transport;transporter activity	IPR007603	Choline transporter-like	PF04515	Plasma-membrane choline transporter	PTHR12385:SF4	PROTEIN PNS1
SNOG_12730	1161	1760.5	1565.25	14745.2	4392	-1.84546	-1.14625	2.14439	1.44518	down	same	up	same	3	3	3	3	secreted	1	0	0
SNOG_12925	1367	29	5.75	86.25	97.75	-4.32832	0.378386	4.24848	-0.458221	down	same	up	same	3	3	3	3	secreted	0	1	0
SNOG_13019	604	55.75	4.25	119.5	35	-3.2849	0.744107	5.51543	1.48642	down	same	up	same	3	3	3	3		0	0	0
SNOG_13216	1002	3251	3861.75	6718.25	11062.2	-1.87432	0.816372	1.70468	-0.986015	down	same	up	same	3	3	3	3	secreted	1	1	0	GO:0016787;GO:0008152	hydrolase activity;metabolic process	IPR029058;IPR000675	Alpha/Beta hydrolase fold;Cutinase/acetylxylan esterase	PF01083	Cutinase			acetyl xylan esterase (EC 3.1.1.72); cutinase (EC 3.1.1.74)	CE5
SNOG_13356	384	269.75	177.25	501	449.75	-1.67607	0.987093	2.55801	-0.105149	down	same	up	same	3	3	3	3	mitochondrial	0	1	0
SNOG_13765	1995	17.25	7.75	71.25	50.75	-2.99484	-0.157379	3.05415	0.216691	down	same	up	same	3	3	3	3		0	0	0
SNOG_14219	1188	163.75	144.75	1643.75	1889.25	-4.02414	-1.39577	2.14729	-0.481078	down	same	up	same	3	3	3	3		0	0	0
SNOG_14301	1725	846.75	922.75	3619.75	2470.5	-1.78194	-0.2397	1.8205	0.27826	down	same	up	same	3	3	3	3	mitochondrial	0	1	0	GO:0015931;GO:0044238;GO:0016020;GO:0005215;GO:0006139;GO:0006810;GO:0008152;GO:0022857;GO:0051179;GO:0055085;GO:0006144	nucleobase-containing compound transport;primary metabolic process;membrane;transporter activity;nucleobase-containing compound metabolic process;transport;metabolic process;transmembrane transporter activity;localization;transmembrane transport;purine nucleobase metabolic process	IPR006043;IPR029940	Xanthine/uracil/vitamin C permease;AzgA purine transporter	PF00860	Permease family	PTHR11119:SF9	ADENINE/GUANINE PERMEASE AZG1
SNOG_14346	830	176.75	85.75	276.75	435	-2.62393	1.21973	2.92953	-0.914132	down	same	up	same	3	3	3	3		0	0	1
SNOG_14463	1935	22.25	17	413.5	113	-3.05378	-2.3361	2.30394	1.58626	down	same	up	same	3	3	3	3	mitochondrial	0	0	0			IPR025340	Protein of unknown function DUF4246	PF14033	Protein of unknown function (DUF4246)
SNOG_14588	522	69	36	537.75	173.75	-2.59133	-1.08672	2.82773	1.32313	down	same	up	same	3	3	3	3	secreted	1	0	1
SNOG_14826	336	3	0	108	19.25	-5.78093	-3.17941	4.77616	2.17465	down	same	up	same	3	3	3	3	secreted	1	0	1
SNOG_14849	1437	6.75	1.25	22.25	24.25	-4.30045	0.131006	4.02647	-0.404989	down	same	up	same	3	3	3	3		0	0	0	GO:0005515	protein binding	IPR000210;IPR011333	BTB/POZ domain;SKP1/BTB/POZ domain	PF00651	BTB/POZ domain	PTHR31001	UNCHARACTERIZED TRANSCRIPTIONAL REGULATORY PROTEIN
SNOG_14927	5868	100.75	121	848.5	768	-3.00567	-1.18599	1.68527	-0.134404	down	same	up	same	3	3	3	3		0	0	0	GO:0016787;GO:0006629;GO:0008168;GO:0006633;GO:0016874;GO:0016788;GO:0003824;GO:0031177;GO:0016740;GO:0006520;GO:0016491;GO:0044238;GO:0006631;GO:0008152;GO:0016746	hydrolase activity;lipid metabolic process;methyltransferase activity;fatty acid biosynthetic process;ligase activity;hydrolase activity, acting on ester bonds;catalytic activity;phosphopantetheine binding;transferase activity;cellular amino acid metabolic process;oxidoreductase activity;primary metabolic process;fatty acid metabolic process;metabolic process;transferase activity, transferring ac…	IPR016040;IPR006162;IPR014030;IPR009081;IPR018201;IPR016039;IPR032821;IPR001227;IPR014043;IPR020807;IPR020841;IPR029063;IPR020806;IPR013968;IPR016036;IPR020801;IPR014031;IPR016035	NAD(P)-binding domain;Phosphopantetheine attachment site;Beta-ketoacyl synthase, N-terminal;Phosphopantetheine binding ACP domain;Beta-ketoacyl synthase, active site;Thiolase-like;Ketoacyl-synthetase, C-terminal extension;Acyl transferase domain;Acyl transferase;Polyketide synthase, dehydratase domain;Polyketide synthase, beta-ketoacyl synthase domain;S-adenosyl-L-methionine-dependent methyltrans…	PF00109;PF16197;PF00698;PF14765;PF00550;PF08659;PF02801	Beta-ketoacyl synthase, N-terminal domain;Ketoacyl-synthetase C-terminal extension;Acyl transferase domain;Polyketide synthase dehydratase;Phosphopantetheine attachment site;KR domain;Beta-ketoacyl synthase, C-terminal domain	PTHR11712:SF262	PROTEIN C41A3.1
SNOG_15216	675	1425	1148.75	8547.5	3802.5	-2.07536	-0.697298	2.26685	0.888792	down	same	up	same	3	3	3	3		0	0	1
SNOG_15632	1221	587.5	451.25	3126.5	3309.25	-3.2107	-0.516799	2.33531	-0.358597	down	same	up	same	3	3	3	3	mitochondrial	0	0	0
SNOG_15791	1467	6	0.5	56.25	29.25	-5.43753	-1.36125	4.75558	0.679289	down	same	up	same	3	3	3	3	mitochondrial	1	0	0
SNOG_16008	1121	1341.25	911.5	3180.75	3105.25	-2.11781	0.60487	2.48579	-0.236893	down	same	up	same	3	3	3	3	secreted	1	0	0
SNOG_16039	1647	48.75	28.25	217	269.75	-3.60155	-0.259845	2.76413	-0.577582	down	same	up	same	3	3	3	3	secreted	1	1	0			IPR008427	Extracellular membrane protein, CFEM domain	PF05730	CFEM domain
SNOG_16298	636	47	25.75	90.25	87	-2.08296	0.90686	2.75841	-0.231413	down	same	up	same	3	3	3	3		0	0	1
SNOG_16485	1167	7.75	0.5	5.5	10.5	-3.98655	2.27923	5.12313	-1.14265	down	same	up	same	3	3	3	3		0	0	0			IPR001623;IPR018253	DnaJ domain;DnaJ domain, conserved site	PF00226	DnaJ domain
SNOG_16503	1644	3442	1893.25	14085	6993.75	-2.2344	-0.165264	2.81192	0.742779	down	same	up	same	3	3	3	3	secreted	1	1	0			IPR017853;IPR012946;IPR004886;IPR013781	Glycoside hydrolase superfamily;X8 domain;Glucanosyltransferase;Glycoside hydrolase, catalytic domain	PF07983;PF03198	X8 domain;Glucanosyltransferase	PTHR31468:SF2	1,3-BETA-GLUCANOSYLTRANSFERASE GAS1	beta-1,3-glucanosyltransglycosylase (EC 2.4.1.-)	GH72
SNOG_20062	915	71	49.75	525.25	247.25	-2.65294	-1.00304	2.45658	0.806684	down	same	up	same	3	3	3	3		0	0	0
SNOG_30012	735	8.75	5.25	47	25.75	-2.57098	-0.538166	2.63159	0.598776	down	same	up	same	3	3	3	3		0	0	0	GO:0016740;GO:0003723;GO:0008152;GO:0003676;GO:0044464;GO:0007154;GO:0003746;GO:0035556;GO:0044238;GO:0050789;GO:0016853;GO:0003824;GO:0019538;GO:0016854;GO:0009636;GO:0050896;GO:0006417;GO:0005515;GO:0005622;GO:0045182;GO:0006412;GO:0007165;GO:0005102;GO:0005198;GO:0009987;GO:0005200;GO:0016491;GO:0005488;GO:0065007;GO:0008135	transferase activity;RNA binding;metabolic process;nucleic acid binding;cell part;cell communication;translation elongation factor activity;intracellular signal transduction;primary metabolic process;regulation of biological process;isomerase activity;catalytic activity;protein metabolic process;racemase and epimerase activity;response to toxic substance;response to stimulus;regulation of transla…	IPR004045;IPR012336;IPR004046;IPR010987	Glutathione S-transferase, N-terminal;Thioredoxin-like fold;Glutathione S-transferase, C-terminal;Glutathione S-transferase, C-terminal-like	PF02798;PF00043	Glutathione S-transferase, N-terminal domain;Glutathione S-transferase, C-terminal domain	PTHR11260	GLUTATHIONE S-TRANSFERASE, GST, SUPERFAMILY, GST DOMAIN CONTAINING
SNOG_30079	881	1773	1726.75	5429	5235.25	-1.94516	0.244019	1.97867	-0.210506	down	same	up	same	3	3	3	3		0	0	1
SNOG_30518	390	105	48.75	752	270.25	-2.72285	-0.971762	2.96337	1.21228	down	same	up	same	3	3	3	3		0	0	0
SNOG_30581	1446	40.75	5	521	431.5	-6.46353	-1.62116	4.82605	-0.0163254	down	same	up	same	3	3	3	3		0	0	0	GO:0016787;GO:0003824;GO:0008152	hydrolase activity;catalytic activity;metabolic process	IPR011059;IPR006680;IPR032466	Metal-dependent hydrolase, composite domain;Amidohydrolase-related;Metal-dependent hydrolase	PF01979	Amidohydrolase family	PTHR11271	CHLOROHYDROLASE FAMILY PROTEINS
SNOG_30627	2316	649.5	803	5243	2034.75	-1.69724	-1.09934	1.6757	1.0778	down	same	up	same	3	3	3	3		0	0	0			IPR010730	Heterokaryon incompatibility	PF06985	Heterokaryon incompatibility protein (HET)
SNOG_30647	840	31.5	11.75	803	1154.75	-6.84757	-2.73184	3.33533	-0.780404	down	same	up	same	3	3	3	3		0	0	1
SNOG_30659	474	48.5	21.5	264.75	428.75	-4.59478	-0.565466	3.09442	-0.934891	down	same	up	same	3	3	3	3	mitochondrial	0	0	1
SNOG_30725	936	222.25	190.75	640.25	915.25	-2.58671	0.315332	2.14244	-0.7596	down	same	up	same	3	3	3	3	secreted	0	1	1
SNOG_30909	471	7363.25	3111.75	9350.25	13862.8	-2.48504	1.51581	3.17667	-0.824185	down	same	up	same	3	3	3	3	mitochondrial	0	0	1
SNOG_01169	1093	8.25	5	26.25	94	-4.48936	0.225911	2.6388	-2.07647	down	same	up	down	3	3	3	3		0	0	0
SNOG_04285	405	1318.25	1022.5	2229.5	7377	-3.19624	1.10818	2.3057	-1.99872	down	same	up	down	3	3	3	3	secreted	1	1	0
SNOG_10503	1398	165.75	16.75	172.75	3651.75	-7.43762	1.69231	4.73596	-4.39398	down	same	up	down	3	3	3	3	secreted	1	0	0	GO:0008430	selenium binding	IPR015943;IPR008826;IPR011048	WD40/YVTN repeat-like-containing domain;Selenium-binding protein;Cytochrome cd1-nitrite reductase-like, haem d1 domain	PF05694	56kDa selenium binding protein (SBP56)
SNOG_12632	4938	224	224.75	302.75	942.5	-2.37738	1.45605	1.93251	-1.90093	down	same	up	down	3	3	3	3		0	1	0	GO:0016787;GO:0006629;GO:0016020;GO:0005215;GO:0003824;GO:0016021;GO:0006810;GO:0044238;GO:0022857;GO:0042626;GO:0006869;GO:0051179;GO:0016887;GO:0008152;GO:0005524	hydrolase activity;lipid metabolic process;membrane;transporter activity;catalytic activity;integral component of membrane;transport;primary metabolic process;transmembrane transporter activity;ATPase activity, coupled to transmembrane movement of substances;lipid transport;localization;ATPase activity;metabolic process;ATP binding	IPR027417;IPR003439;IPR013525;IPR003593;IPR017871;IPR029481;IPR010929	P-loop containing nucleoside triphosphate hydrolase;ABC transporter-like;ABC-2 type transporter;AAA+ ATPase domain;ABC transporter, conserved site;ABC-transporter extracellular N-terminal domain;CDR ABC transporter	PF00005;PF01061;PF14510;PF06422	ABC transporter;ABC-2 type transporter;ABC-transporter extracellular N-terminal;CDR ABC transporter	PTHR19241	ATP-BINDING CASSETTE TRANSPORTER
SNOG_02434	935	21.75	1.25	7.25	19.5	-3.89336	3.40622	5.65293	-1.64665	down	up	up	same	3	3	3	3	mitochondrial	0	0	0
SNOG_04377	1210	1020.75	176.75	1321.5	576.75	-2.03978	1.48445	4.44389	0.919655	down	up	up	same	3	3	3	3	secreted	0	1	0
SNOG_08031	339	215.5	20.5	96.25	73.5	-2.17701	2.9679	5.26742	0.122504	down	up	up	same	3	3	3	3		0	0	1
SNOG_09487	2795	11.5	1.5	5.75	10	-2.84086	2.80393	4.61191	-1.03289	down	up	up	same	3	3	3	3		0	0	0	GO:0006629;GO:0044238;GO:0016874;GO:0008652;GO:0003824;GO:0008152;GO:0016491;GO:0006732;GO:0006631;GO:0006520	lipid metabolic process;primary metabolic process;ligase activity;cellular amino acid biosynthetic process;catalytic activity;metabolic process;oxidoreductase activity;coenzyme metabolic process;fatty acid metabolic process;cellular amino acid metabolic process	IPR025110;IPR020845;IPR000873;IPR001242	AMP-binding enzyme C-terminal domain;AMP-binding, conserved site;AMP-dependent synthetase/ligase;Condensation domain	PF13193;PF00501;PF13745;PF00668	AMP-binding enzyme C-terminal domain;AMP-binding enzyme;HxxPF-repeated domain;Condensation domain
SNOG_00082	2931	254.5	245.75	179	794.25	-2.03669	2.34826	1.96357	-2.42138	down	up	up	down	3	3	3	3		0	1	0	GO:0016020	membrane	IPR027815;IPR032880;IPR003864	10TM putative phosphate transporter, cytosolic domain;Calcium permeable stress-gated cation channel 1, N-terminal transmembrane domain;Calcium-dependent channel, 7TM region, putative phosphate	PF14703;PF13967;PF02714	Cytosolic domain of 10TM putative phosphate transporter;Late exocytosis, associated with Golgi transport;Calcium-dependent channel, 7TM region, putative phosphate	PTHR13018	PROBABLE MEMBRANE PROTEIN DUF221-RELATED
SNOG_15374	1143	440.5	301.5	209.5	796.5	-1.73699	2.96511	2.51804	-2.18407	down	up	up	down	3	3	3	3	secreted	0	1	0
SNOG_02146	2561	278	2333	2601.5	278.75	2.70709	-1.32625	-1.1044	2.92894	up	down	same	up	3	3	3	3	mitochondrial	0	0	0
SNOG_04287	1223	87.5	1153.75	3108.75	23	5.20739	-3.28881	-1.7867	6.70951	up	down	same	up	3	3	3	3	secreted	1	0	0	GO:0044238;GO:0016491;GO:0006520;GO:0008152	primary metabolic process;oxidoreductase activity;cellular amino acid metabolic process;metabolic process	IPR002227;IPR008922	Tyrosinase copper-binding domain;Uncharacterised domain, di-copper centre	PF00264	Common central domain of tyrosinase	PTHR11474	TYROSINASE
SNOG_05649	1662	153.25	1306.75	6883	53.75	4.22371	-3.59582	-1.17172	6.64782	up	down	same	up	3	3	3	3		0	0	0	GO:0044238;GO:0050661;GO:0003824;GO:0055114;GO:0050660;GO:0016491;GO:0006091;GO:0008152;GO:0022904;GO:0006520;GO:0004499	primary metabolic process;NADP binding;catalytic activity;oxidation-reduction process;flavin adenine dinucleotide binding;oxidoreductase activity;generation of precursor metabolites and energy;metabolic process;respiratory electron transport chain;cellular amino acid metabolic process;N,N-dimethylaniline monooxygenase activity	IPR023753;IPR020946	FAD/NAD(P)-binding domain;Flavin monooxygenase-like	PF00743	Flavin-binding monooxygenase-like	PTHR23023	DIMETHYLANILINE MONOOXYGENASE
SNOG_05798	735	456.25	3176.25	10018	624	1.97731	-2.58246	-0.881092	3.67867	up	down	same	up	3	3	3	3		0	0	0	GO:0016740;GO:0003723;GO:0008152;GO:0003676;GO:0044464;GO:0007154;GO:0003746;GO:0035556;GO:0044238;GO:0050789;GO:0016853;GO:0003824;GO:0019538;GO:0016854;GO:0009636;GO:0050896;GO:0006417;GO:0005515;GO:0005622;GO:0045182;GO:0006412;GO:0007165;GO:0005102;GO:0005198;GO:0009987;GO:0005200;GO:0016491;GO:0005488;GO:0065007;GO:0008135	transferase activity;RNA binding;metabolic process;nucleic acid binding;cell part;cell communication;translation elongation factor activity;intracellular signal transduction;primary metabolic process;regulation of biological process;isomerase activity;catalytic activity;protein metabolic process;racemase and epimerase activity;response to toxic substance;response to stimulus;regulation of transla…	IPR004046;IPR010987;IPR012336;IPR004045	Glutathione S-transferase, C-terminal;Glutathione S-transferase, C-terminal-like;Thioredoxin-like fold;Glutathione S-transferase, N-terminal	PF00043;PF13417	Glutathione S-transferase, C-terminal domain;Glutathione S-transferase, N-terminal domain	PTHR11260:SF284	TRANSCRIPTIONAL REGULATOR URE2
SNOG_06103	945	697.75	2859.5	17776	622.75	1.82228	-2.8027	-0.126565	4.49841	up	down	same	up	3	3	3	3		0	0	0	GO:0044238;GO:0003824;GO:0019538;GO:0055114;GO:0008152;GO:0016491;GO:0006091;GO:0006124;GO:0022904;GO:0006807	primary metabolic process;catalytic activity;protein metabolic process;oxidation-reduction process;metabolic process;oxidoreductase activity;generation of precursor metabolites and energy;ferredoxin metabolic process;respiratory electron transport chain;nitrogen compound metabolic process	IPR023753;IPR000103	FAD/NAD(P)-binding domain;Pyridine nucleotide-disulphide oxidoreductase, class-II	PF07992	Pyridine nucleotide-disulphide oxidoreductase	PTHR22912	DISULFIDE OXIDOREDUCTASE
SNOG_06683	843	83.25	77.75	4660	10.75	2.44276	-3.75163	2.04837	8.24276	up	down	same	up	3	3	3	3	mitochondrial	0	0	0	GO:0006629;GO:0044238;GO:0003824;GO:0008152;GO:0016491;GO:0008202	lipid metabolic process;primary metabolic process;catalytic activity;metabolic process;oxidoreductase activity;steroid metabolic process	IPR016040;IPR002347	NAD(P)-binding domain;Short-chain dehydrogenase/reductase SDR	PF00106	short chain dehydrogenase	PTHR24322:SF428	PEROXISOMAL MULTIFUNCTIONAL ENZYME TYPE 2
SNOG_07882	1620	165.5	918.5	2050.25	168.75	2.0722	-1.74876	-0.537736	3.28322	up	down	same	up	3	3	3	3		0	0	0	GO:0005515	protein binding	IPR001810	F-box domain	PF12937	F-box-like
SNOG_07962	867	174.75	176.75	2692	6	4.41032	-2.13334	1.81211	8.35577	up	down	same	up	3	3	3	3		0	0	0	GO:0044238;GO:0016491;GO:0006520;GO:0008152	primary metabolic process;oxidoreductase activity;cellular amino acid metabolic process;metabolic process	IPR008922;IPR002227	Uncharacterised domain, di-copper centre;Tyrosinase copper-binding domain	PF00264	Common central domain of tyrosinase	PTHR11474	TYROSINASE
SNOG_08582	803	220.25	1903.5	4430.5	345.5	2.10616	-2.39011	-1.12819	3.36807	up	down	same	up	3	3	3	3		0	0	0	GO:0005215;GO:0006810;GO:0008152;GO:0016491;GO:0051179;GO:0003824	transporter activity;transport;metabolic process;oxidoreductase activity;localization;catalytic activity	IPR023210;IPR001395	NADP-dependent oxidoreductase domain;Aldo/keto reductase/potassium channel subunit beta	PF00248	Aldo/keto reductase family	PTHR11732:SF255	ARYL-ALCOHOL DEHYDROGENASE YPL088W-RELATED
SNOG_09280	2620	53	550.5	2248.5	16.75	4.63987	-3.49052	-1.41862	6.71178	up	down	same	up	3	3	3	3		0	0	0			IPR021264	Protein of unknown function DUF2841	PF11001	Protein of unknown function (DUF2841)
SNOG_10317	546	2141.75	12788.2	85907.5	2935.75	1.74375	-3.46674	-0.677052	4.53344	up	down	same	up	3	3	3	3	secreted	1	0	1
SNOG_12536	1536	76	1012.75	2966	171.5	2.15858	-3.40862	-1.79381	3.77339	up	down	same	up	3	3	3	3	secreted	1	0	0	GO:0009110;GO:0003824;GO:0055114;GO:0050660;GO:0016491;GO:0016614;GO:0006091;GO:0006766;GO:0008152;GO:0022904	vitamin biosynthetic process;catalytic activity;oxidation-reduction process;flavin adenine dinucleotide binding;oxidoreductase activity;oxidoreductase activity, acting on CH-OH group of donors;generation of precursor metabolites and energy;vitamin metabolic process;metabolic process;respiratory electron transport chain	IPR016166;IPR012951;IPR016167;IPR006094	FAD-binding, type 2;Berberine/berberine-like;FAD-binding, type 2, subdomain 1;FAD linked oxidase, N-terminal	PF08031;PF01565	Berberine and berberine like;FAD binding domain	PTHR13878	GULONOLACTONE OXIDASE
SNOG_30607	309	88.5	639	1590.25	114	2.12563	-2.27153	-0.909281	3.48788	up	down	same	up	3	3	3	3	mitochondrial	0	0	0	GO:0005215;GO:0006810;GO:0008152;GO:0016491;GO:0051179;GO:0003824	transporter activity;transport;metabolic process;oxidoreductase activity;localization;catalytic activity	IPR001395;IPR023210	Aldo/keto reductase/potassium channel subunit beta;NADP-dependent oxidoreductase domain	PF00248	Aldo/keto reductase family	PTHR11732:SF255	ARYL-ALCOHOL DEHYDROGENASE YPL088W-RELATED
SNOG_00067	1581	74	466.25	389.75	83.75	2.12276	-0.531691	-0.723286	1.93116	up	same	same	up	3	3	3	3		0	1	0	GO:0044238;GO:0005215;GO:0008643;GO:0006810;GO:0008152;GO:0022857;GO:0016021;GO:0051179;GO:0005975;GO:0055085	primary metabolic process;transporter activity;carbohydrate transport;transport;metabolic process;transmembrane transporter activity;integral component of membrane;localization;carbohydrate metabolic process;transmembrane transport	IPR011701;IPR020846	Major facilitator superfamily;Major facilitator superfamily domain	PF07690	Major Facilitator Superfamily
SNOG_00098	609	88.25	409.5	144.5	10	4.94576	1.17047	-0.244306	3.53098	up	same	same	up	3	3	3	3	secreted	1	0	1
SNOG_00221	1200	77.75	222	454	50.75	1.7825	-0.628954	0.451575	2.86303	up	same	same	up	3	3	3	3	mitochondrial	0	0	0
SNOG_00317	311	110.25	739.5	421	96.5	2.57907	-0.0058479	-0.761979	1.82294	up	same	same	up	3	3	3	3	mitochondrial	0	0	1
SNOG_00501	1524	179.75	1503	1321.25	214.75	2.4412	-0.994364	-1.10456	2.331	up	same	same	up	3	3	3	3		0	0	0
SNOG_01131	1573	315.5	1485.75	905	179.5	2.69139	0.348829	-0.28282	2.05974	up	same	same	up	3	3	3	3		0	1	0	GO:0044238;GO:0005215;GO:0008643;GO:0006810;GO:0008152;GO:0022857;GO:0016021;GO:0051179;GO:0005975;GO:0055085	primary metabolic process;transporter activity;carbohydrate transport;transport;metabolic process;transmembrane transporter activity;integral component of membrane;localization;carbohydrate metabolic process;transmembrane transport	IPR020846;IPR011701	Major facilitator superfamily domain;Major facilitator superfamily	PF07690	Major Facilitator Superfamily
SNOG_01301	903	11	63	130.5	13	1.91183	-1.66056	-0.55418	3.01821	up	same	same	up	3	3	3	3		0	0	0
SNOG_01604	1542	6.75	81	118	5.25	3.51457	-2.17797	-1.61594	4.07661	up	same	same	up	3	3	3	3	secreted	0	1	0
SNOG_02225	1190	448	3734	6461.5	389.25	2.88627	-1.84793	-1.03341	3.70079	up	same	same	up	3	3	3	3		0	0	1	GO:0006629;GO:0044238;GO:0003824;GO:0008152;GO:0016491;GO:0008202	lipid metabolic process;primary metabolic process;catalytic activity;metabolic process;oxidoreductase activity;steroid metabolic process	IPR016040;IPR002347	NAD(P)-binding domain;Short-chain dehydrogenase/reductase SDR	PF00106	short chain dehydrogenase	PTHR24322:SF485	PROTEIN ZK829.1
SNOG_02475	1637	499.75	1388.75	2470.25	388.75	1.48552	-0.422853	0.477876	2.38625	up	same	same	up	3	3	3	3	secreted	0	1	0	GO:0006629;GO:0004435;GO:0035556;GO:0007165	lipid metabolic process;phosphatidylinositol phospholipase C activity;intracellular signal transduction;signal transduction	IPR001711;IPR016137	Phospholipase C, phosphatidylinositol-specific, Y domain;RGS domain
SNOG_02515	1777	711.5	2258.75	2748.75	286	2.60213	-0.0793665	0.265285	2.94678	up	same	same	up	3	3	3	3	secreted	1	0	0	GO:0009110;GO:0003824;GO:0055114;GO:0050660;GO:0016491;GO:0016614;GO:0006091;GO:0006766;GO:0008152;GO:0022904	vitamin biosynthetic process;catalytic activity;oxidation-reduction process;flavin adenine dinucleotide binding;oxidoreductase activity;oxidoreductase activity, acting on CH-OH group of donors;generation of precursor metabolites and energy;vitamin metabolic process;metabolic process;respiratory electron transport chain	IPR016166;IPR012951;IPR006094;IPR016169	FAD-binding, type 2;Berberine/berberine-like;FAD linked oxidase, N-terminal;CO dehydrogenase flavoprotein-like, FAD-binding, subdomain 2	PF08031;PF01565	Berberine and berberine like;FAD binding domain	PTHR13878	GULONOLACTONE OXIDASE
SNOG_02927	2637	126.25	149	976.25	26.5	2.12841	-1.05489	1.7183	4.9016	up	same	same	up	3	3	3	3		0	0	0	GO:0044238;GO:0016301;GO:0003824;GO:0016740;GO:0008152;GO:0006796;GO:0006464;GO:0004672;GO:0006468;GO:0019538;GO:0005524	primary metabolic process;kinase activity;catalytic activity;transferase activity;metabolic process;phosphate-containing compound metabolic process;cellular protein modification process;protein kinase activity;protein phosphorylation;protein metabolic process;ATP binding	IPR000719;IPR011009	Protein kinase domain;Protein kinase-like domain	PF00069	Protein kinase domain	PTHR24359:SF1	INHIBITOR OF NUCLEAR FACTOR KAPPA-B KINASE EPSILON SUBUNIT HOMOLOG 1-RELATED
SNOG_04286	1109	18.5	197.75	367.25	17.5	3.10448	-2.41008	-1.43724	4.07732	up	same	same	up	3	3	3	3	secreted	0	1	0
SNOG_04365	2310	1172.75	3346.25	3515	785.5	1.72765	0.290643	0.454751	1.89176	up	same	same	up	3	3	3	3		0	1	0	GO:0016020;GO:0004930;GO:0007166;GO:0007186;GO:0016021;GO:0004888	membrane;G-protein coupled receptor activity;cell surface receptor signaling pathway;G-protein coupled receptor signaling pathway;integral component of membrane;transmembrane signaling receptor activity	IPR017981;IPR000832	GPCR, family 2-like;GPCR, family 2, secretin-like	PF00002	7 transmembrane receptor (Secretin family)
SNOG_04581	2079	27.5	123.5	29.5	3.25	4.75333	1.7408	-0.222176	2.79036	up	same	same	up	3	3	3	3	secreted	1	0	0			IPR029058	Alpha/Beta hydrolase fold
SNOG_04800	1230	336.5	1624.5	1269.75	217	2.53826	-0.00858533	-0.305697	2.24114	up	same	same	up	3	3	3	3	mitochondrial	0	0	0	GO:0008168;GO:0003824;GO:0016740;GO:0005622;GO:0008152;GO:0044464	methyltransferase activity;catalytic activity;transferase activity;intracellular;metabolic process;cell part	IPR029063	S-adenosyl-L-methionine-dependent methyltransferase	PF13489	Methyltransferase domain	PTHR10108	METHYLTRANSFERASE
SNOG_05077	962	185	2383.25	686.5	118.5	3.94103	0.0133833	-1.72155	2.20609	up	same	same	up	3	3	3	3	secreted	1	0	0			IPR018535	Domain of unknown function DUF1996	PF09362	Domain of unknown function (DUF1996)
SNOG_05104	2155	286.25	1029.5	1735.5	177	2.1817	-0.727911	0.0899875	2.9996	up	same	same	up	3	3	3	3	secreted	1	1	0			IPR015915;IPR011043	Kelch-type beta propeller;Galactose oxidase/kelch, beta-propeller	PF13854	Kelch motif	PTHR23244	KELCH REPEAT DOMAIN
SNOG_05191	1530	52.25	241.75	81.75	5.5	5.03758	1.25473	-0.241579	3.54127	up	same	same	up	3	3	3	3	secreted	0	0	0	GO:0044238;GO:0003824;GO:0055114;GO:0050660;GO:0016491;GO:0005975;GO:0006091;GO:0022904;GO:0008152;GO:0016614	primary metabolic process;catalytic activity;oxidation-reduction process;flavin adenine dinucleotide binding;oxidoreductase activity;carbohydrate metabolic process;generation of precursor metabolites and energy;respiratory electron transport chain;metabolic process;oxidoreductase activity, acting on CH-OH group of donors	IPR006094;IPR016169;IPR016166;IPR016167	FAD linked oxidase, N-terminal;CO dehydrogenase flavoprotein-like, FAD-binding, subdomain 2;FAD-binding, type 2;FAD-binding, type 2, subdomain 1	PF01565	FAD binding domain	PTHR11748	D-LACTATE DEHYDROGENASE		AA7
SNOG_05213	2446	10.75	40.75	59	5	2.62795	-0.538544	-0.0242485	3.14224	up	same	same	up	3	3	3	3		0	0	0	GO:0043226;GO:0008152;GO:0044464;GO:0005525;GO:0015031;GO:0071840;GO:0016787;GO:0003824;GO:0006810;GO:0051179;GO:0016043;GO:0043234;GO:0005515;GO:0032991;GO:0005622;GO:0005874;GO:0005198;GO:0003924;GO:0009987;GO:0005856;GO:0016192;GO:0005200;GO:0006886;GO:0005488;GO:0006897	organelle;metabolic process;cell part;GTP binding;protein transport;cellular component organization or biogenesis;hydrolase activity;catalytic activity;transport;localization;cellular component organization;protein complex;protein binding;macromolecular complex;intracellular;microtubule;structural molecule activity;GTPase activity;cellular process;cytoskeleton;vesicle-mediated transport;structura…	IPR022812;IPR000375;IPR030381;IPR027417;IPR020850;IPR001401	Dynamin superfamily;Dynamin central domain;Dynamin-type guanine nucleotide-binding (G) domain;P-loop containing nucleoside triphosphate hydrolase;GTPase effector domain;Dynamin, GTPase domain	PF00350;PF01031	Dynamin family;Dynamin central region	PTHR11566	DYNAMIN
SNOG_05348	1698	83	420.25	409.25	72	2.15199	-0.404181	-0.348222	2.20794	up	same	same	up	3	3	3	3	mitochondrial	0	0	0			IPR002575;IPR011009	Aminoglycoside phosphotransferase;Protein kinase-like domain	PF01636	Phosphotransferase enzyme family
SNOG_05351	1131	62.75	603.5	333.75	8	5.78089	-0.578596	-1.35336	5.00613	up	same	same	up	3	3	3	3		0	0	0
SNOG_05650	1044	13.75	112.25	722.25	2	5.26969	-3.81312	-1.06474	8.01808	up	same	same	up	3	3	3	3	secreted	0	1	0
SNOG_05737	690	908.25	6715.25	6435.75	1724	1.59884	-0.927419	-0.928229	1.59803	up	same	same	up	3	3	3	3	secreted	1	0	1			IPR005103	Glycoside hydrolase, family 61	PF03443	Glycosyl hydrolase family 61				AA9
SNOG_05781	1078	55.5	157.25	144.25	31.75	1.94145	0.527562	0.473033	1.88692	up	same	same	up	3	3	3	3		0	0	0
SNOG_05832	1528	206.25	1510.25	698.75	200.25	2.55495	0.137367	-0.908025	1.50956	up	same	same	up	3	3	3	3		0	1	0	GO:0005215;GO:0006810;GO:0022857;GO:0016021;GO:0051179;GO:0055085	transporter activity;transport;transmembrane transporter activity;integral component of membrane;localization;transmembrane transport	IPR020846;IPR011701	Major facilitator superfamily domain;Major facilitator superfamily	PF07690	Major Facilitator Superfamily	PTHR23502:SF40	POLYAMINE TRANSPORTER 2-RELATED
SNOG_05917	1217	150.5	1430.5	1359.25	103	3.41771	-1.26776	-1.26573	3.41974	up	same	same	up	3	3	3	3	mitochondrial	0	0	0	GO:0044238;GO:0003824;GO:0055114;GO:0008152;GO:0016491;GO:0005975	primary metabolic process;catalytic activity;oxidation-reduction process;metabolic process;oxidoreductase activity;carbohydrate metabolic process	IPR011032;IPR016040;IPR020843;IPR013154;IPR013149;IPR002085	GroES-like;NAD(P)-binding domain;Polyketide synthase, enoylreductase domain;Alcohol dehydrogenase, N-terminal;Alcohol dehydrogenase, C-terminal;Alcohol dehydrogenase superfamily, zinc-type	PF08240;PF00107	Alcohol dehydrogenase GroES-like domain;Zinc-binding dehydrogenase	PTHR11695	ALCOHOL DEHYDROGENASE RELATED
SNOG_06007	1697	1833.75	4602	4744.75	778.5	2.17413	0.497431	0.609411	2.28611	up	same	same	up	3	3	3	3		0	1	0	GO:0044238;GO:0016020;GO:0005215;GO:0006810;GO:0006520;GO:0022857;GO:0051179;GO:0006865;GO:0055085;GO:0008152;GO:0015171	primary metabolic process;membrane;transporter activity;transport;cellular amino acid metabolic process;transmembrane transporter activity;localization;amino acid transport;transmembrane transport;metabolic process;amino acid transmembrane transporter activity	IPR002293;IPR004841	Amino acid/polyamine transporter I;Amino acid permease/ SLC12A domain	PF00324	Amino acid permease	PTHR11785	AMINO ACID TRANSPORTER
SNOG_06357	2573	21.5	61	62	8	2.51599	0.385204	0.501005	2.6318	up	same	same	up	3	3	3	3		0	0	0	GO:0005198;GO:0005201;GO:0005576	structural molecule activity;extracellular matrix structural constituent;extracellular region	IPR027417	P-loop containing nucleoside triphosphate hydrolase	PF05729	NACHT domain	PTHR10039	AMELOGENIN
SNOG_06538	1191	64.75	246.5	244	57.25	1.73423	-0.0274568	0.036201	1.79789	up	same	same	up	3	3	3	3	secreted	0	1	0			IPR029063	S-adenosyl-L-methionine-dependent methyltransferase
SNOG_06938	376	17.5	142.25	54.5	6.5	3.99405	0.21742	-1.1067	2.66993	up	same	same	up	3	3	3	3		0	0	1
SNOG_07021	3540	0.25	69.25	17	1.75	4.74775	-3.2304	-5.14845	2.8297	up	same	same	up	3	3	3	3		0	0	0	GO:0006629;GO:0044238;GO:0016874;GO:0008652;GO:0003824;GO:0008152;GO:0016491;GO:0006732;GO:0006631;GO:0006520	lipid metabolic process;primary metabolic process;ligase activity;cellular amino acid biosynthetic process;catalytic activity;metabolic process;oxidoreductase activity;coenzyme metabolic process;fatty acid metabolic process;cellular amino acid metabolic process	IPR000873;IPR001242;IPR009081;IPR020845	AMP-dependent synthetase/ligase;Condensation domain;Phosphopantetheine binding ACP domain;AMP-binding, conserved site	PF00501;PF00668;PF00550	AMP-binding enzyme;Condensation domain;Phosphopantetheine attachment site
SNOG_07023	1422	259.25	1192	1127	235.25	1.98454	-0.287484	-0.290452	1.98158	up	same	same	up	3	3	3	3	secreted	1	0	0	GO:0044238;GO:0008168;GO:0009987;GO:0006996;GO:0003824;GO:0006778;GO:0016740;GO:0009008;GO:0006520;GO:0006325;GO:0008152;GO:0005488;GO:0016491;GO:0006091;GO:0003676;GO:0022904;GO:0006807;GO:0016043;GO:0006139;GO:0071840	primary metabolic process;methyltransferase activity;cellular process;organelle organization;catalytic activity;porphyrin-containing compound metabolic process;transferase activity;DNA-methyltransferase activity;cellular amino acid metabolic process;chromatin organization;metabolic process;binding;oxidoreductase activity;generation of precursor metabolites and energy;nucleic acid binding;respirat…	IPR023753;IPR016040	FAD/NAD(P)-binding domain;NAD(P)-binding domain	PF13450	NAD(P)-binding Rossmann-like domain	PTHR10742:SF61	PROTEIN LSD-1-RELATED
SNOG_07040	1815	8.75	38.75	50.25	4.75	2.59688	-0.590213	-0.156859	3.03024	up	same	same	up	3	3	3	3		0	0	0			IPR010730	Heterokaryon incompatibility	PF06985	Heterokaryon incompatibility protein (HET)
SNOG_07070	2778	248.75	1372.5	1006.25	329	1.70775	-0.125037	-0.506498	1.32629	up	same	same	up	3	3	3	3	mitochondrial	0	0	0	GO:0008270;GO:0006351;GO:0000981;GO:0003677;GO:0005634;GO:0006355	zinc ion binding;transcription, DNA-templated;RNA polymerase II transcription factor activity, sequence-specific DNA binding;DNA binding;nucleus;regulation of transcription, DNA-templated	IPR007219;IPR001138	Transcription factor domain, fungi;Zn(2)-C6 fungal-type DNA-binding domain	PF00172;PF04082	Fungal Zn(2)-Cys(6) binuclear cluster domain;Fungal specific transcription factor domain
SNOG_07153	1413	82.75	257.75	392	34	2.54548	-0.368684	0.306268	3.22043	up	same	same	up	3	3	3	3	mitochondrial	0	0	0	GO:0006629;GO:0044238;GO:0008203;GO:0003824;GO:0005506;GO:0055114;GO:0008152;GO:0016491;GO:0006091;GO:0020037;GO:0022904;GO:0008202;GO:0016705	lipid metabolic process;primary metabolic process;cholesterol metabolic process;catalytic activity;iron ion binding;oxidation-reduction process;metabolic process;oxidoreductase activity;generation of precursor metabolites and energy;heme binding;respiratory electron transport chain;steroid metabolic process;oxidoreductase activity, acting on paired donors, with incorporation or reduction of molec…	IPR001128;IPR002403;IPR017972	Cytochrome P450;Cytochrome P450, E-class, group IV;Cytochrome P450, conserved site	PF00067	Cytochrome P450
SNOG_07307	1510	630.25	2790.25	3348.75	261.75	3.03376	-0.525463	-0.186512	3.37271	up	same	same	up	3	3	3	3		0	0	0	GO:0008270;GO:0000981;GO:0005634;GO:0006355	zinc ion binding;RNA polymerase II transcription factor activity, sequence-specific DNA binding;nucleus;regulation of transcription, DNA-templated	IPR001138	Zn(2)-C6 fungal-type DNA-binding domain	PF00172	Fungal Zn(2)-Cys(6) binuclear cluster domain
SNOG_07562	525	398.5	1662.75	801.25	135.5	3.26272	0.921497	-0.0690237	2.27219	up	same	same	up	3	3	3	3	secreted	1	1	1
SNOG_07716	1353	19.25	76.25	48.75	2.75	4.29444	0.540153	-0.0262866	3.728	up	same	same	up	3	3	3	3	secreted	1	0	0	GO:0016787;GO:0003824;GO:0008152;GO:0006119;GO:0006091;GO:0022904	hydrolase activity;catalytic activity;metabolic process;oxidative phosphorylation;generation of precursor metabolites and energy;respiratory electron transport chain	IPR005197	Glycoside hydrolase family 71	PF03659	Glycosyl hydrolase family 71	PTHR10566	CHAPERONE-ACTIVITY OF BC1 COMPLEX CABC1 -RELATED	alpha-1,3-glucanase (EC 3.2.1.59).	GH71
SNOG_07718	1122	354.25	2434.5	1547.75	162	3.52782	-0.225262	-0.803615	2.94946	up	same	same	up	3	3	3	3		0	0	0	GO:0046872	metal ion binding	IPR013087;IPR007087;IPR015880	Zinc finger C2H2-type/integrase DNA-binding domain;Zinc finger, C2H2;Zinc finger, C2H2-like
SNOG_07754	2136	39.75	462	219.5	47.5	2.93277	-0.583613	-1.59256	1.92382	up	same	same	up	3	3	3	3		0	0	0
SNOG_07776	1029	27.75	817.5	4583.5	102.25	2.59986	-5.37162	-2.83025	5.14123	up	same	same	up	3	3	3	3	secreted	1	0	0
SNOG_07880	1161	14.5	91.75	163.75	13	2.38055	-1.5179	-0.619078	3.27937	up	same	same	up	3	3	3	3		0	0	0	GO:0005215;GO:0006810;GO:0008152;GO:0016491;GO:0051179;GO:0003824	transporter activity;transport;metabolic process;oxidoreductase activity;localization;catalytic activity	IPR023210;IPR001395	NADP-dependent oxidoreductase domain;Aldo/keto reductase/potassium channel subunit beta	PF00248	Aldo/keto reductase family	PTHR11732	ALDO/KETO REDUCTASE
SNOG_07932	1563	20	166	35.5	3	5.22483	0.981205	-1.1136	3.13002	up	same	same	up	3	3	3	3	secreted	0	1	0	GO:0006629;GO:0044238;GO:0008203;GO:0003824;GO:0005506;GO:0055114;GO:0008152;GO:0016491;GO:0006091;GO:0020037;GO:0022904;GO:0008202;GO:0016705	lipid metabolic process;primary metabolic process;cholesterol metabolic process;catalytic activity;iron ion binding;oxidation-reduction process;metabolic process;oxidoreductase activity;generation of precursor metabolites and energy;heme binding;respiratory electron transport chain;steroid metabolic process;oxidoreductase activity, acting on paired donors, with incorporation or reduction of molec…	IPR002403;IPR017972;IPR001128	Cytochrome P450, E-class, group IV;Cytochrome P450, conserved site;Cytochrome P450	PF00067	Cytochrome P450
SNOG_08536	1950	32	506.25	980.5	5.25	6.08958	-3.04128	-2.00697	7.12389	up	same	same	up	3	3	3	3	secreted	1	0	0	GO:0009110;GO:0003824;GO:0055114;GO:0050660;GO:0016491;GO:0016614;GO:0006091;GO:0006766;GO:0008152;GO:0022904	vitamin biosynthetic process;catalytic activity;oxidation-reduction process;flavin adenine dinucleotide binding;oxidoreductase activity;oxidoreductase activity, acting on CH-OH group of donors;generation of precursor metabolites and energy;vitamin metabolic process;metabolic process;respiratory electron transport chain	IPR006094;IPR016169;IPR016166;IPR012951	FAD linked oxidase, N-terminal;CO dehydrogenase flavoprotein-like, FAD-binding, subdomain 2;FAD-binding, type 2;Berberine/berberine-like	PF01565;PF08031	FAD binding domain;Berberine and berberine like	PTHR13878	GULONOLACTONE OXIDASE
SNOG_08542	897	75.75	540.75	521.5	57.5	2.85293	-0.896381	-0.899964	2.84934	up	same	same	up	3	3	3	3		0	0	0	GO:0008168;GO:0003824;GO:0016740;GO:0005622;GO:0008152;GO:0044464	methyltransferase activity;catalytic activity;transferase activity;intracellular;metabolic process;cell part	IPR029063	S-adenosyl-L-methionine-dependent methyltransferase	PF13649	Methyltransferase domain	PTHR10108	METHYLTRANSFERASE
SNOG_08574	684	18.5	482.25	622.5	29.5	3.63147	-3.20324	-2.7655	4.06921	up	same	same	up	3	3	3	3	mitochondrial	0	0	1			IPR029069	HotDog domain
SNOG_09146	3043	309	1619.75	1459	314	2.0118	-0.332407	-0.420483	1.92373	up	same	same	up	3	3	3	3	mitochondrial	0	0	0
SNOG_09325	1107	28	92.25	34.5	5.25	3.69733	1.61065	0.263438	2.35012	up	same	same	up	3	3	3	3		0	0	0	GO:0003824;GO:0009056;GO:0016491;GO:0055114;GO:0008152	catalytic activity;catabolic process;oxidoreductase activity;oxidation-reduction process;metabolic process	IPR003819	TauD/TfdA-like domain	PF02668	Taurine catabolism dioxygenase TauD, TfdA family	PTHR30468	ALPHA-KETOGLUTARATE-DEPENDENT SULFONATE DIOXYGENASE
SNOG_09591	829	53.5	200.25	132.75	25.5	2.61681	0.604253	0.0585225	2.07108	up	same	same	up	3	3	3	3		0	0	0
SNOG_09929	1149	42.5	320.75	505	74.5	1.73904	-1.66366	-0.969097	2.4336	up	same	same	up	3	3	3	3	secreted	0	1	0
SNOG_10855	1197	25.5	169.5	109.5	17.5	2.9079	-0.175626	-0.766953	2.31657	up	same	same	up	3	3	3	3		0	0	0	GO:0071949;GO:0050896;GO:0003824;GO:0019748;GO:0009058;GO:0016491;GO:0008152	FAD binding;response to stimulus;catalytic activity;secondary metabolic process;biosynthetic process;oxidoreductase activity;metabolic process	IPR023753;IPR002938	FAD/NAD(P)-binding domain;FAD-binding domain	PF01494	FAD binding domain	PTHR13789	MONOOXYGENASE
SNOG_10878	1638	8.5	41.75	27	3.75	3.04612	0.206633	-0.368157	2.47133	up	same	same	up	3	3	3	3		0	1	0	GO:0044238;GO:0005215;GO:0008643;GO:0006810;GO:0008152;GO:0022857;GO:0016021;GO:0051179;GO:0005975;GO:0055085	primary metabolic process;transporter activity;carbohydrate transport;transport;metabolic process;transmembrane transporter activity;integral component of membrane;localization;carbohydrate metabolic process;transmembrane transport	IPR011701;IPR020846	Major facilitator superfamily;Major facilitator superfamily domain	PF07690	Major Facilitator Superfamily
SNOG_10959	1117	377.5	2248.5	2571.75	527.5	1.73877	-0.895027	-0.629863	2.00394	up	same	same	up	3	3	3	3		0	0	0	GO:0008168;GO:0003824;GO:0016740;GO:0005622;GO:0008152;GO:0044464	methyltransferase activity;catalytic activity;transferase activity;intracellular;metabolic process;cell part	IPR029063	S-adenosyl-L-methionine-dependent methyltransferase	PF13489	Methyltransferase domain	PTHR10108	METHYLTRANSFERASE
SNOG_11179	1095	61.5	668.25	459.75	15.5	5.05175	-1.01687	-1.5001	4.56852	up	same	same	up	3	3	3	3	secreted	0	1	0
SNOG_11187	945	69	147.25	232.25	38	1.59811	0.153902	0.872873	2.31708	up	same	same	up	3	3	3	3		0	0	0	GO:0003824;GO:0009056;GO:0016491;GO:0055114;GO:0008152	catalytic activity;catabolic process;oxidoreductase activity;oxidation-reduction process;metabolic process	IPR003819	TauD/TfdA-like domain	PF02668	Taurine catabolism dioxygenase TauD, TfdA family	PTHR30468	ALPHA-KETOGLUTARATE-DEPENDENT SULFONATE DIOXYGENASE
SNOG_11401	1359	871.25	7271.5	6975.5	1646	1.78461	-1.09045	-1.09016	1.7849	up	same	same	up	3	3	3	3	secreted	1	0	0	GO:0004553;GO:0030248;GO:0005975;GO:0005576	hydrolase activity, hydrolyzing O-glycosyl compounds;cellulose binding;carbohydrate metabolic process;extracellular region	IPR001000;IPR000254;IPR013781;IPR017853	Glycoside hydrolase family 10 domain;Cellulose-binding domain, fungal;Glycoside hydrolase, catalytic domain;Glycoside hydrolase superfamily	PF00331;PF00734	Glycosyl hydrolase family 10;Fungal cellulose binding domain			endo-1,4-beta-xylanase (EC 3.2.1.8); endo-1,3-beta-xylanase (EC 3.2.1.32)	GH10
SNOG_11427	2157	700.75	3853.5	3895.75	1136	1.41169	-0.571937	-0.495299	1.48832	up	same	same	up	3	3	3	3	mitochondrial	0	0	0
SNOG_11467	750	539.5	2237.25	3675.75	191.5	3.17304	-0.870088	-0.0858834	3.95724	up	same	same	up	3	3	3	3	mitochondrial	0	0	0
SNOG_11773	1524	898.25	10905.5	2230.75	463	4.17397	0.563821	-1.65411	1.95605	up	same	same	up	3	3	3	3	secreted	1	0	0	GO:0004553;GO:0005975;GO:0030248;GO:0005576	hydrolase activity, hydrolyzing O-glycosyl compounds;carbohydrate metabolic process;cellulose binding;extracellular region	IPR000254;IPR005103	Cellulose-binding domain, fungal;Glycoside hydrolase, family 61	PF00734;PF03443	Fungal cellulose binding domain;Glycosyl hydrolase family 61				AA9
SNOG_12535	1164	20.75	222.75	312.5	30.75	2.40119	-2.03001	-1.4663	2.96491	up	same	same	up	3	3	3	3	secreted	0	1	0
SNOG_12597	1437	5.25	17.75	393.5	1.5	2.96979	-4.29664	0.204444	7.47088	up	same	same	up	3	3	3	3		0	0	0
SNOG_12964	1032	450.75	1332.5	1120.5	246.25	2.07225	0.587872	0.403112	1.88749	up	same	same	up	3	3	3	3		0	0	0	GO:0003824;GO:0016491;GO:0008152	catalytic activity;oxidoreductase activity;metabolic process	IPR016040;IPR002347	NAD(P)-binding domain;Short-chain dehydrogenase/reductase SDR	PF00106	short chain dehydrogenase
SNOG_13200	708	8.5	158.75	13	0.25	7.68201	1.2387	-2.26401	4.1793	up	same	same	up	3	3	3	3		0	0	0			IPR024079	Metallopeptidase, catalytic domain
SNOG_13519	1305	33.5	268.5	220.5	32.75	2.65369	-0.872149	-1.08032	2.44552	up	same	same	up	3	3	3	3		0	0	0	GO:0005515	protein binding	IPR001810	F-box domain	PF00646	F-box domain
SNOG_13598	1662	3.25	50.5	26.75	1.25	4.59217	-1.12796	-1.94317	3.77697	up	same	same	up	3	3	3	3		0	1	0	GO:0044238;GO:0003333;GO:0005215;GO:0016020;GO:0006810;GO:0006520;GO:0022857;GO:0051179;GO:0006865;GO:0008152;GO:0015171	primary metabolic process;amino acid transmembrane transport;transporter activity;membrane;transport;cellular amino acid metabolic process;transmembrane transporter activity;localization;amino acid transport;metabolic process;amino acid transmembrane transporter activity	IPR002293	Amino acid/polyamine transporter I	PF13520	Amino acid permease	PTHR11785	AMINO ACID TRANSPORTER
SNOG_13905	777	1183.75	8419.5	6812.5	1396.25	2.2231	-0.646509	-0.895189	1.97442	up	same	same	up	3	3	3	3		0	0	1			IPR029058;IPR000073	Alpha/Beta hydrolase fold;Alpha/beta hydrolase fold-1	PF12697	Alpha/beta hydrolase family
SNOG_13906	1278	145	827.5	442	78.25	3.02148	0.262613	-0.545131	2.21374	up	same	same	up	3	3	3	3		0	0	0
SNOG_13907	1785	114.25	611.5	450	103.25	2.2092	-0.0990382	-0.460692	1.84754	up	same	same	up	3	3	3	3		0	0	0
SNOG_14031	1092	915	6071.75	9181.75	1657.75	1.51419	-1.43898	-0.7768	2.17638	up	same	same	up	3	3	3	3		0	0	0	GO:0046872	metal ion binding	IPR007087;IPR013087;IPR015880	Zinc finger, C2H2;Zinc finger C2H2-type/integrase DNA-binding domain;Zinc finger, C2H2-like
SNOG_15190	786	1000	6311.75	5571.25	1530	1.68167	-0.598847	-0.719876	1.56065	up	same	same	up	3	3	3	3		0	1	0
SNOG_15491	972	36.5	163.25	94.75	13.5	3.21091	0.45846	-0.254411	2.49804	up	same	same	up	3	3	3	3		0	1	0
SNOG_15525	1548	108.5	417.5	355.75	75	2.11838	0.173696	0.0170694	1.96175	up	same	same	up	3	3	3	3	secreted	0	1	0	GO:0006486;GO:0016757	protein glycosylation;transferase activity, transferring glycosyl groups	IPR029044;IPR022751	Nucleotide-diphospho-sugar transferases;Alpha-mannosyltransferase	PF11051	Mannosyltransferase putative	PTHR31646:SF1	ALPHA-1,2-MANNOSYLTRANSFERASE MNN2	alpha-mannosyltransferase (EC 2.4.1.-)	GT71
SNOG_15557	981	108.25	574.75	454.25	96.75	2.22396	-0.142932	-0.43522	1.93167	up	same	same	up	3	3	3	3		0	0	0	GO:0044238;GO:0003824;GO:0055114;GO:0008152;GO:0016491;GO:0005975	primary metabolic process;catalytic activity;oxidation-reduction process;metabolic process;oxidoreductase activity;carbohydrate metabolic process	IPR002085;IPR016040;IPR011032;IPR013149;IPR013154	Alcohol dehydrogenase superfamily, zinc-type;NAD(P)-binding domain;GroES-like;Alcohol dehydrogenase, C-terminal;Alcohol dehydrogenase, N-terminal	PF00107;PF08240	Zinc-binding dehydrogenase;Alcohol dehydrogenase GroES-like domain	PTHR11695:SF385	(R,R)-BUTANEDIOL DEHYDROGENASE
SNOG_15946	675	80.75	364.5	200	31	3.18764	0.564095	-0.234705	2.38884	up	same	same	up	3	3	3	3		0	0	0
SNOG_16283	801	610.5	2010.75	885.75	195.25	2.99721	1.32396	0.240336	1.91359	up	same	same	up	3	3	3	3		0	1	0
SNOG_16391	1554	43.25	378.5	219.25	5.75	5.5798	-0.433126	-1.16663	4.84629	up	same	same	up	3	3	3	3	secreted	0	1	0	GO:0006629;GO:0044238;GO:0003824;GO:0005506;GO:0055114;GO:0008152;GO:0016491;GO:0006091;GO:0020037;GO:0022904;GO:0008202;GO:0016705	lipid metabolic process;primary metabolic process;catalytic activity;iron ion binding;oxidation-reduction process;metabolic process;oxidoreductase activity;generation of precursor metabolites and energy;heme binding;respiratory electron transport chain;steroid metabolic process;oxidoreductase activity, acting on paired donors, with incorporation or reduction of molecular oxygen	IPR001128;IPR002403	Cytochrome P450;Cytochrome P450, E-class, group IV	PF00067	Cytochrome P450
SNOG_30631	1203	18.75	115	243	19.25	2.16756	-1.78415	-0.660891	3.29082	up	same	same	up	3	3	3	3		0	0	0
SNOG_00052	1974	266.25	1308.5	648.25	426.25	1.26038	0.60062	-0.341774	0.317985	up	same	same	same	3	3	3	3	secreted	0	1	0	GO:0016787;GO:0003824;GO:0016788;GO:0008152	hydrolase activity;catalytic activity;hydrolase activity, acting on ester bonds;metabolic process	IPR033308;IPR033307;IPR029052	PGAP5/Cdc1/Ted1;Protein Ted1;Metallo-dependent phosphatase-like			PTHR13315:SF1	PROTEIN TED1
SNOG_00083	2273	159.75	2290	243.5	95.75	4.17355	1.25179	-1.85993	1.06183	up	same	same	same	3	3	3	3		0	1	0	GO:0044238;GO:0006811;GO:0005215;GO:0006858;GO:0008643;GO:0006810;GO:0008152;GO:0022857;GO:0016021;GO:0051179;GO:0005975;GO:0055085;GO:0015144;GO:0006820	primary metabolic process;ion transport;transporter activity;extracellular transport;carbohydrate transport;transport;metabolic process;transmembrane transporter activity;integral component of membrane;localization;carbohydrate metabolic process;transmembrane transport;carbohydrate transmembrane transporter activity;anion transport	IPR020846;IPR003663;IPR005828	Major facilitator superfamily domain;Sugar/inositol transporter;Major facilitator, sugar transporter-like	PF00083	Sugar (and other) transporter
SNOG_00087	1027	112	752	259.25	165	1.83014	0.691774	-0.778111	0.360252	up	same	same	same	3	3	3	3		0	0	0	GO:0003824;GO:0008168;GO:0008152;GO:0016740;GO:0006480	catalytic activity;methyltransferase activity;metabolic process;transferase activity;N-terminal protein amino acid methylation	IPR029063;IPR008576	S-adenosyl-L-methionine-dependent methyltransferase;Alpha-N-methyltransferase NTM1	PF05891	AdoMet dependent proline di-methyltransferase	PTHR12753:SF0	ALPHA N-TERMINAL PROTEIN METHYLTRANSFERASE 1
SNOG_00112	1417	103.25	569	200.5	122.25	1.86534	0.941458	-0.510519	0.413362	up	same	same	same	3	3	3	3		0	0	0	GO:0044238;GO:0008168;GO:0003824;GO:0016740;GO:0006520;GO:0008152;GO:0008171	primary metabolic process;methyltransferase activity;catalytic activity;transferase activity;cellular amino acid metabolic process;metabolic process;O-methyltransferase activity	IPR029063;IPR001077;IPR011991;IPR016461	S-adenosyl-L-methionine-dependent methyltransferase;O-methyltransferase, family 2;Winged helix-turn-helix DNA-binding domain;O-methyltransferase COMT-type	PF00891	O-methyltransferase	PTHR11746	O-METHYLTRANSFERASE
SNOG_00141	1437	33.5	126.25	58.75	28.5	1.78248	1.08837	0.0629966	0.757112	up	same	same	same	3	3	3	3	mitochondrial	0	0	0	GO:0008270;GO:0000981;GO:0005634;GO:0006355	zinc ion binding;RNA polymerase II transcription factor activity, sequence-specific DNA binding;nucleus;regulation of transcription, DNA-templated	IPR001138	Zn(2)-C6 fungal-type DNA-binding domain	PF00172	Fungal Zn(2)-Cys(6) binuclear cluster domain	PTHR31001	UNCHARACTERIZED TRANSCRIPTIONAL REGULATORY PROTEIN
SNOG_00272	1041	31.25	180.5	66.75	44.5	1.66424	0.776609	-0.594643	0.292989	up	same	same	same	3	3	3	3	mitochondrial	0	0	0	GO:0044238;GO:0016301;GO:0009987;GO:0003824;GO:0016740;GO:0008152;GO:0006796;GO:0006464;GO:0004672;GO:0006468;GO:0019538;GO:0005524	primary metabolic process;kinase activity;cellular process;catalytic activity;transferase activity;metabolic process;phosphate-containing compound metabolic process;cellular protein modification process;protein kinase activity;protein phosphorylation;protein metabolic process;ATP binding	IPR000719;IPR011009	Protein kinase domain;Protein kinase-like domain	PF00069	Protein kinase domain	PTHR24362	SERINE/THREONINE-PROTEIN KINASE NEK
SNOG_00273	1554	58.5	504	131	51.75	2.92413	0.756438	-1.11638	1.05132	up	same	same	same	3	3	3	3		0	1	0	GO:0016021;GO:0055085	integral component of membrane;transmembrane transport	IPR020846;IPR011701	Major facilitator superfamily domain;Major facilitator superfamily	PF07690	Major Facilitator Superfamily
SNOG_00292	1974	466.75	4269	1023.75	285	3.51832	0.737349	-1.2546	1.52638	up	same	same	same	3	3	3	3	secreted	1	0	0	GO:0016791;GO:0008152	phosphatase activity;metabolic process	IPR001952;IPR017850;IPR017849	Alkaline phosphatase;Alkaline-phosphatase-like, core domain;Alkaline phosphatase-like, alpha/beta/alpha	PF00245	Alkaline phosphatase	PTHR11596:SF5	ALKALINE PHOSPHATASE
SNOG_00298	465	52.75	310.5	112	93.25	1.38314	0.809271	-0.591804	-0.0179349	up	same	same	same	3	3	3	3		0	1	1
SNOG_00348	406	132.25	800.5	243.5	216.75	1.53407	1.01304	-0.633111	-0.112087	up	same	same	same	3	3	3	3		0	0	1			IPR029069	HotDog domain
SNOG_00397	651	263.25	1728	694.75	587.25	1.20654	0.494777	-0.750233	-0.0384687	up	same	same	same	3	3	3	3		0	0	1
SNOG_00399	2418	147.25	1331.25	202.75	155.25	2.74061	1.44249	-1.19912	0.0990036	up	same	same	same	3	3	3	3		0	0	0	GO:0044238;GO:0016829;GO:0008270;GO:0006351;GO:0000981;GO:0003824;GO:0005975;GO:0008152;GO:0003677;GO:0005634;GO:0006355	primary metabolic process;lyase activity;zinc ion binding;transcription, DNA-templated;RNA polymerase II transcription factor activity, sequence-specific DNA binding;catalytic activity;carbohydrate metabolic process;metabolic process;DNA binding;nucleus;regulation of transcription, DNA-templated	IPR001138;IPR007219	Zn(2)-C6 fungal-type DNA-binding domain;Transcription factor domain, fungi	PF00172	Fungal Zn(2)-Cys(6) binuclear cluster domain	PTHR30304	D-TAGATOSE-1,6-BISPHOSPHATE ALDOLASE
SNOG_00422	1128	86.25	837.5	189	232.25	1.5069	0.768237	-1.31894	-0.580282	up	same	same	same	3	3	3	3		0	0	0	GO:0016787	hydrolase activity	IPR015797;IPR000086	NUDIX hydrolase domain-like;NUDIX hydrolase domain			PTHR12318	TESTOSTERONE-REGULATED PROTEIN RP2
SNOG_00426	792	2	889.5	1	3.75	7.43126	2.52801	-6.71899	-1.81574	up	same	same	same	3	3	3	3		0	0	1	GO:0006629;GO:0044238;GO:0003824;GO:0008152;GO:0016491;GO:0008202	lipid metabolic process;primary metabolic process;catalytic activity;metabolic process;oxidoreductase activity;steroid metabolic process	IPR016040;IPR002347;IPR020904	NAD(P)-binding domain;Short-chain dehydrogenase/reductase SDR;Short-chain dehydrogenase/reductase, conserved site	PF13561	Enoyl-(Acyl carrier protein) reductase
SNOG_00427	1110	0.75	82.5	0.25	0.5	6.41307	2.47105	-4.65198	-0.709955	up	same	same	same	3	3	3	3	secreted	0	1	0
SNOG_00485	756	103	428.75	147.75	121.25	1.46486	1.37491	-0.0928976	-0.00294717	up	same	same	same	3	3	3	3	mitochondrial	0	0	1	GO:0004532;GO:0016787;GO:0016070;GO:0016788;GO:0044238;GO:0003824;GO:0006139;GO:0006399;GO:0016740;GO:0008152;GO:0005488;GO:0016072;GO:0004518;GO:0003676;GO:0006401;GO:0016779	exoribonuclease activity;hydrolase activity;RNA metabolic process;hydrolase activity, acting on ester bonds;primary metabolic process;catalytic activity;nucleobase-containing compound metabolic process;tRNA metabolic process;transferase activity;metabolic process;binding;rRNA metabolic process;nuclease activity;nucleic acid binding;RNA catabolic process;nucleotidyltransferase activity	IPR015847;IPR001247;IPR020568;IPR027408	Exoribonuclease, phosphorolytic domain 2;Exoribonuclease, phosphorolytic domain 1;Ribosomal protein S5 domain 2-type fold;PNPase/RNase PH domain	PF01138	3' exoribonuclease family, domain 1	PTHR11953:SF0	EXOSOME COMPLEX COMPONENT RRP41
SNOG_00489	1110	25	170.75	43	35.75	1.89503	1.11282	-0.802496	-0.0202837	up	same	same	same	3	3	3	3		0	0	0	GO:0008168;GO:0043226;GO:0003824;GO:0016740;GO:0005622;GO:0008152;GO:0044464;GO:0005737	methyltransferase activity;organelle;catalytic activity;transferase activity;intracellular;metabolic process;cell part;cytoplasm	IPR029063	S-adenosyl-L-methionine-dependent methyltransferase	PF13649	Methyltransferase domain	PTHR10108	METHYLTRANSFERASE
SNOG_00503	399	11	292	23.75	11	4.34683	0.765766	-2.75633	0.824737	up	same	same	same	3	3	3	3	secreted	1	0	0
SNOG_00522	804	440	1800.25	997.5	425.75	1.72222	0.699425	-0.0766557	0.946142	up	same	same	same	3	3	3	3		0	0	1
SNOG_00666	918	109	915.5	303	88.5	3.02792	0.441659	-1.08961	1.49664	up	same	same	same	3	3	3	3		0	0	0	GO:0006629;GO:0044238;GO:0016829;GO:0016874;GO:0016853;GO:0003824;GO:0006635;GO:0016740;GO:0009110;GO:0016836;GO:0016854;GO:0016491;GO:0016746;GO:0005975;GO:0006732;GO:0006631;GO:0006766;GO:0008152;GO:0016407	lipid metabolic process;primary metabolic process;lyase activity;ligase activity;isomerase activity;catalytic activity;fatty acid beta-oxidation;transferase activity;vitamin biosynthetic process;hydro-lyase activity;racemase and epimerase activity;oxidoreductase activity;transferase activity, transferring acyl groups;carbohydrate metabolic process;coenzyme metabolic process;fatty acid metabolic p…	IPR029045;IPR001753	ClpP/crotonase-like domain;Crotonase superfamily	PF00378	Enoyl-CoA hydratase/isomerase	PTHR11941	ENOYL-COA HYDRATASE-RELATED
SNOG_00674	1992	463.25	2040	674.5	354.5	2.17831	1.37092	-0.155142	0.65225	up	same	same	same	3	3	3	3		0	0	0			IPR015880;IPR013087	Zinc finger, C2H2-like;Zinc finger C2H2-type/integrase DNA-binding domain
SNOG_00712	711	15.5	89.75	33.75	23.5	1.56918	0.766553	-0.562708	0.239921	up	same	same	same	3	3	3	3	mitochondrial	0	0	0			IPR015920	Cellobiose dehydrogenase, cytochrome domain	PF16010	Cytochrome domain of cellobiose dehydrogenase
SNOG_00783	366	84	452.5	227.5	72.5	2.26736	0.456628	-0.45491	1.35582	up	same	same	same	3	3	3	3		0	1	1
SNOG_00992	1998	98.75	331	143.75	94	1.46203	1.33706	0.213456	0.338421	up	same	same	same	3	3	3	3		0	0	0
SNOG_00993	1702	304.75	3258	827.5	350	2.85942	0.432883	-1.45503	0.971501	up	same	same	same	3	3	3	3		0	1	0	GO:0004872	receptor activity	IPR023041;IPR022596	Glucose receptor Git3, N-terminal;G protein-coupled receptor GPR1, C-terminal	PF11710;PF11970	G protein-coupled glucose receptor regulating Gpa2;G protein-coupled glucose receptor regulating Gpa2 C-term	PTHR23112	G PROTEIN-COUPLED RECEPTOR 157-RELATED
SNOG_01138	1902	91.25	488.5	188.75	117.25	1.68795	0.835773	-0.451884	0.400294	up	same	same	same	3	3	3	3		0	0	0			IPR010730	Heterokaryon incompatibility	PF06985	Heterokaryon incompatibility protein (HET)
SNOG_01148	1542	50.5	283.75	97.5	49	2.17101	0.959335	-0.520691	0.690982	up	same	same	same	3	3	3	3		0	0	0	GO:0016787;GO:0003824;GO:0006139;GO:0008152;GO:0044238	hydrolase activity;catalytic activity;nucleobase-containing compound metabolic process;metabolic process;primary metabolic process	IPR032466;IPR011059;IPR006680;IPR011778	Metal-dependent hydrolase;Metal-dependent hydrolase, composite domain;Amidohydrolase-related;Hydantoinase/dihydropyrimidinase	PF01979	Amidohydrolase family	PTHR11647	AMINOHYDROLASE
SNOG_01159	1034	69.75	261	99.5	25.25	2.98153	1.42356	0.0924554	1.65043	up	same	same	same	3	3	3	3	secreted	1	0	1
SNOG_01240	780	144.75	741.5	363.75	230	1.34248	0.570292	-0.390708	0.381484	up	same	same	same	3	3	3	3		0	0	1	GO:0005515	protein binding	IPR000626;IPR029071	Ubiquitin domain;Ubiquitin-related domain	PF14560	Ubiquitin-like domain
SNOG_01401	456	4.25	102.5	10	14.5	2.43282	0.663354	-2.55098	-0.781516	up	same	same	same	3	3	3	3	mitochondrial	0	0	1
SNOG_01448	711	5	32.25	5.75	4	2.60419	1.63061	-0.749831	0.223748	up	same	same	same	3	3	3	3		0	0	0
SNOG_01467	2487	78.5	254	180	57.75	1.76982	0.691645	0.276827	1.355	up	same	same	same	3	3	3	3		0	0	0	GO:0005515	protein binding	IPR003591;IPR001611;IPR032675	Leucine-rich repeat, typical subtype;Leucine-rich repeat;Leucine-rich repeat domain, L domain-like	PF13855	Leucine rich repeat	PTHR23155	LEUCINE-RICH REPEAT-CONTAINING PROTEIN
SNOG_01469	1722	478.25	2210.5	768.5	573.25	1.5774	1.18902	-0.248334	0.14005	up	same	same	same	3	3	3	3	secreted	0	1	0	GO:0015299;GO:0055085;GO:0016021;GO:0006812	solute:proton antiporter activity;transmembrane transport;integral component of membrane;cation transport	IPR006153	Cation/H+ exchanger	PF00999	Sodium/hydrogen exchanger family
SNOG_01576	1587	226.5	980	342	168.5	2.17459	1.29612	-0.143137	0.735335	up	same	same	same	3	3	3	3	mitochondrial	0	1	0			IPR020846	Major facilitator superfamily domain			PTHR11795	UNCHARACTERIZED
SNOG_01579	740	5.5	336.5	21.5	15.5	3.99703	-0.00254176	-3.84411	0.155457	up	same	same	same	3	3	3	3	secreted	0	0	1	GO:0008152;GO:0003824;GO:0022904;GO:0016491;GO:0006091	metabolic process;catalytic activity;respiratory electron transport chain;oxidoreductase activity;generation of precursor metabolites and energy	IPR000683;IPR016040	Oxidoreductase, N-terminal;NAD(P)-binding domain	PF01408	Oxidoreductase family, NAD-binding Rossmann fold	PTHR22604:SF124	GALACTOSE/LACTOSE METABOLISM REGULATORY PROTEIN GAL80
SNOG_01622	1617	265	870	522.75	251.75	1.43286	0.910897	0.258748	0.780714	up	same	same	same	3	3	3	3		0	1	0	GO:0044238;GO:0003333;GO:0005215;GO:0016020;GO:0006810;GO:0006520;GO:0022857;GO:0051179;GO:0006865;GO:0008152;GO:0015171	primary metabolic process;amino acid transmembrane transport;transporter activity;membrane;transport;cellular amino acid metabolic process;transmembrane transporter activity;localization;amino acid transport;metabolic process;amino acid transmembrane transporter activity	IPR002293	Amino acid/polyamine transporter I	PF13520	Amino acid permease	PTHR11785	AMINO ACID TRANSPORTER
SNOG_01632	1644	104.25	453.5	210	117.25	1.59961	0.921038	-0.121168	0.557399	up	same	same	same	3	3	3	3		0	0	0	GO:0016787;GO:0044238;GO:0016874;GO:0019538;GO:0006629;GO:0016740;GO:0008152;GO:0006418;GO:0003824;GO:0006412;GO:0006631	hydrolase activity;primary metabolic process;ligase activity;protein metabolic process;lipid metabolic process;transferase activity;metabolic process;tRNA aminoacylation for protein translation;catalytic activity;translation;fatty acid metabolic process	IPR023631;IPR000120	Amidase signature domain;Amidase	PF01425	Amidase	PTHR11895:SF45	AMIDASE-RELATED
SNOG_01704	1332	159.25	1569.75	210	182.25	2.76008	1.51551	-1.32284	-0.078262	up	same	same	same	3	3	3	3		0	0	0	GO:0006629;GO:0044238;GO:0003995;GO:0016627;GO:0006635;GO:0003824;GO:0006091;GO:0016740;GO:0055114;GO:0008152;GO:0016491;GO:0006637;GO:0006732;GO:0006631;GO:0022904;GO:0050660;GO:0006807	lipid metabolic process;primary metabolic process;acyl-CoA dehydrogenase activity;oxidoreductase activity, acting on the CH-CH group of donors;fatty acid beta-oxidation;catalytic activity;generation of precursor metabolites and energy;transferase activity;oxidation-reduction process;metabolic process;oxidoreductase activity;acyl-CoA metabolic process;coenzyme metabolic process;fatty acid metaboli…	IPR009075;IPR009100;IPR013786;IPR006091	Acyl-CoA dehydrogenase/oxidase C-terminal;Acyl-CoA dehydrogenase/oxidase, N-terminal and middle domain;Acyl-CoA dehydrogenase/oxidase, N-terminal;Acyl-CoA oxidase/dehydrogenase, central domain	PF00441;PF02771;PF02770	Acyl-CoA dehydrogenase, C-terminal domain;Acyl-CoA dehydrogenase, N-terminal domain;Acyl-CoA dehydrogenase, middle domain	PTHR10909:SF303	SHORT-CHAIN SPECIFIC ACYL-COA DEHYDROGENASE, MITOCHONDRIAL
SNOG_01719	823	251.25	1764.25	577	518.25	1.42159	0.699788	-0.848608	-0.126805	up	same	same	same	3	3	3	3		0	0	1	GO:0006629;GO:0044238;GO:0003824;GO:0008152;GO:0016491;GO:0008202	lipid metabolic process;primary metabolic process;catalytic activity;metabolic process;oxidoreductase activity;steroid metabolic process	IPR002347;IPR020904;IPR016040	Short-chain dehydrogenase/reductase SDR;Short-chain dehydrogenase/reductase, conserved site;NAD(P)-binding domain	PF13561	Enoyl-(Acyl carrier protein) reductase	PTHR24322:SF513	PROTEIN DHS-2, ISOFORM A
SNOG_01721	2253	350.75	1939.25	827.25	541.5	1.51116	0.688288	-0.488345	0.334524	up	same	same	same	3	3	3	3	secreted	0	1	0			IPR031331;IPR006823;IPR031329	Neutral/alkaline non-lysosomal ceramidase, C-terminal;Neutral/alkaline nonlysosomal ceramidase;Neutral/alkaline non-lysosomal ceramidase, N-terminal	PF17048;PF04734	Neutral/alkaline non-lysosomal ceramidase, C-terminal;Neutral/alkaline non-lysosomal ceramidase, N-terminal	PTHR12670:SF1	NEUTRAL CERAMIDASE-RELATED
SNOG_01728	513	9.5	31	6.25	3.5	2.68586	2.45132	0.266932	0.501472	up	same	same	same	3	3	3	3		0	0	0			IPR002575;IPR011009	Aminoglycoside phosphotransferase;Protein kinase-like domain	PF01636	Phosphotransferase enzyme family
SNOG_01764	438	30.5	139.75	77.5	36.5	1.58441	0.54758	-0.232344	0.804486	up	same	same	same	3	3	3	3	secreted	0	0	1
SNOG_01821	1542	386.25	4839.5	894.5	432.5	3.12766	0.73222	-1.6362	0.759238	up	same	same	same	3	3	3	3	mitochondrial	0	0	0	GO:0044238;GO:0009110;GO:0008652;GO:0003824;GO:0016740;GO:0030170;GO:0006520;GO:0008483;GO:0006766;GO:0008152	primary metabolic process;vitamin biosynthetic process;cellular amino acid biosynthetic process;catalytic activity;transferase activity;pyridoxal phosphate binding;cellular amino acid metabolic process;transaminase activity;vitamin metabolic process;metabolic process	IPR004631;IPR015424;IPR005814;IPR015421;IPR015422	4-aminobutyrate aminotransferase, eukaryotic;Pyridoxal phosphate-dependent transferase;Aminotransferase class-III;Pyridoxal phosphate-dependent transferase, major region, subdomain 1;Pyridoxal phosphate-dependent transferase, major region, subdomain 2	PF00202	Aminotransferase class-III	PTHR11986:SF7	4-AMINOBUTYRATE AMINOTRANSFERASE, MITOCHONDRIAL
SNOG_01951	1770	1.5	17.75	1.5	1.5	3.06289	1.72367	-1.60792	-0.268694	up	same	same	same	3	3	3	3	secreted	0	0	0			IPR023753	FAD/NAD(P)-binding domain
SNOG_01961	2564	51.75	289.5	91	65.75	1.78616	1.08945	-0.515507	0.1812	up	same	same	same	3	3	3	3		0	0	0	GO:0071949;GO:0050896;GO:0003824;GO:0019748;GO:0009058;GO:0016491;GO:0008152	FAD binding;response to stimulus;catalytic activity;secondary metabolic process;biosynthetic process;oxidoreductase activity;metabolic process	IPR002938;IPR023753	FAD-binding domain;FAD/NAD(P)-binding domain	PF01494	FAD binding domain	PTHR13789	MONOOXYGENASE
SNOG_01962	1332	12	1103	57.25	39.5	4.43721	-0.316835	-4.50476	0.249288	up	same	same	same	3	3	3	3		0	1	0	GO:0008810;GO:0000272	cellulase activity;polysaccharide catabolic process	IPR013319;IPR002594;IPR013320	Glycoside hydrolase family 11/12;Glycoside hydrolase family 12;Concanavalin A-like lectin/glucanase domain	PF01670	Glycosyl hydrolase family 12			endoglucanase (EC 3.2.1.4); xyloglucan hydrolase (EC 3.2.1.151); beta-1,3-1,4-glucanase (EC 3.2.1.73); xyloglucan endotransglycosylase (EC 2.4.1.207)	GH12
SNOG_02024	2143	41	524	70.25	31	3.71381	1.13626	-1.69098	0.886567	up	same	same	same	3	3	3	3		0	1	0	GO:0005215;GO:0006810;GO:0022857;GO:0016021;GO:0051179;GO:0055085	transporter activity;transport;transmembrane transporter activity;integral component of membrane;localization;transmembrane transport	IPR020846;IPR011701	Major facilitator superfamily domain;Major facilitator superfamily	PF07690	Major Facilitator Superfamily	PTHR23502:SF40	POLYAMINE TRANSPORTER 2-RELATED
SNOG_02035	270	11.75	32.25	10.75	4.5	2.42616	2.00022	0.50395	0.929888	up	same	same	same	3	3	3	3		0	0	1
SNOG_02051	780	18.25	430.75	21	20	4.04815	1.70335	-2.5571	-0.2123	up	same	same	same	3	3	3	3	mitochondrial	0	0	0
SNOG_02120	2940	155	557	483.75	167.5	1.37804	0.242658	0.104285	1.23967	up	same	same	same	3	3	3	3		0	0	0	GO:0016787;GO:0044238;GO:0016874;GO:0019538;GO:0016740;GO:0008152;GO:0006418;GO:0003824;GO:0006412	hydrolase activity;primary metabolic process;ligase activity;protein metabolic process;transferase activity;metabolic process;tRNA aminoacylation for protein translation;catalytic activity;translation	IPR023631;IPR004412;IPR000120	Amidase signature domain;Glutamyl-tRNA(Gln) amidotransferase A subunit;Amidase	PF01425	Amidase	PTHR11895:SF7	GLUTAMYL-TRNA(GLN) AMIDOTRANSFERASE SUBUNIT A, MITOCHONDRIAL
SNOG_02150	3314	17	75.75	15.75	10	2.51386	2.00857	-0.14034	0.364952	up	same	same	same	3	3	3	3		0	0	0
SNOG_02191	1886	2.25	26	0.75	1.25	3.70515	3.08573	-1.40187	-0.782456	up	same	same	same	3	3	3	3	secreted	0	1	0	GO:0044238;GO:0006811;GO:0005215;GO:0006858;GO:0008643;GO:0006810;GO:0008152;GO:0022857;GO:0016021;GO:0051179;GO:0005975;GO:0055085;GO:0015144;GO:0006820	primary metabolic process;ion transport;transporter activity;extracellular transport;carbohydrate transport;transport;metabolic process;transmembrane transporter activity;integral component of membrane;localization;carbohydrate metabolic process;transmembrane transport;carbohydrate transmembrane transporter activity;anion transport	IPR005828;IPR020846;IPR003663;IPR005829	Major facilitator, sugar transporter-like;Major facilitator superfamily domain;Sugar/inositol transporter;Sugar transporter, conserved site	PF00083	Sugar (and other) transporter
SNOG_02192	1522	4.75	25	3.5	1.25	3.62993	2.3644	-0.277814	0.987716	up	same	same	same	3	3	3	3		0	0	0	GO:0016787;GO:0044238;GO:0006811;GO:0009987;GO:0016788;GO:0003824;GO:0007154;GO:0006810;GO:0008152;GO:0007165;GO:0051179;GO:0005975;GO:0006812;GO:0005488;GO:0035556;GO:0005509	hydrolase activity;primary metabolic process;ion transport;cellular process;hydrolase activity, acting on ester bonds;catalytic activity;cell communication;transport;metabolic process;signal transduction;localization;carbohydrate metabolic process;cation transport;binding;intracellular signal transduction;calcium ion binding	IPR005511;IPR013658;IPR011042	Senescence marker protein-30 (SMP-30);SMP-30/Gluconolactonase/LRE-like region;Six-bladed beta-propeller, TolB-like	PF08450	SMP-30/Gluconolaconase/LRE-like region	PTHR10907:SF47	REGUCALCIN
SNOG_02205	588	255	1647.25	1208.25	431	1.58987	-0.307578	-0.706456	1.19099	up	same	same	same	3	3	3	3		0	0	1	GO:0044238;GO:0016829;GO:0016831;GO:0003824;GO:0008152;GO:0006520	primary metabolic process;lyase activity;carboxy-lyase activity;catalytic activity;metabolic process;cellular amino acid metabolic process	IPR015424;IPR015422	Pyridoxal phosphate-dependent transferase;Pyridoxal phosphate-dependent transferase, major region, subdomain 2			PTHR11999:SF111	GLUTAMATE DECARBOXYLASE 1-RELATED
SNOG_02218	1356	6	153.5	5.25	3.75	4.8899	2.02259	-2.69657	0.170735	up	same	same	same	3	3	3	3		0	0	0
SNOG_02219	1174	17.25	137	43.25	28.5	1.86787	0.53784	-1.03472	0.295314	up	same	same	same	3	3	3	3		0	0	0	GO:0006629;GO:0044238;GO:0003824;GO:0008152;GO:0016491;GO:0008202	lipid metabolic process;primary metabolic process;catalytic activity;metabolic process;oxidoreductase activity;steroid metabolic process	IPR002347;IPR016040	Short-chain dehydrogenase/reductase SDR;NAD(P)-binding domain	PF00106	short chain dehydrogenase
SNOG_02235	2314	28.25	191	51.75	41.5	1.84971	1.0032	-0.807381	0.0391317	up	same	same	same	3	3	3	3	mitochondrial	0	0	0	GO:0008270;GO:0000981;GO:0005634;GO:0006355	zinc ion binding;RNA polymerase II transcription factor activity, sequence-specific DNA binding;nucleus;regulation of transcription, DNA-templated	IPR001138	Zn(2)-C6 fungal-type DNA-binding domain	PF00172	Fungal Zn(2)-Cys(6) binuclear cluster domain
SNOG_02262	1806	160	1060.75	415.75	165	2.33179	0.50929	-0.774353	1.04815	up	same	same	same	3	3	3	3		0	1	0	GO:0015297;GO:0016020;GO:0006811;GO:0015238;GO:0006855;GO:0005215;GO:0006812;GO:0006810;GO:0022857;GO:0051179;GO:0055085	antiporter activity;membrane;ion transport;drug transmembrane transporter activity;drug transmembrane transport;transporter activity;cation transport;transport;transmembrane transporter activity;localization;transmembrane transport	IPR002528	Multi antimicrobial extrusion protein	PF01554	MatE	PTHR11206:SF123	ETHIONINE RESISTANCE-CONFERRING PROTEIN 1
SNOG_02307	1918	18.5	254.5	92.5	68	1.53505	-0.428782	-1.8131	0.150728	up	same	same	same	3	3	3	3	secreted	0	0	0	GO:0016787;GO:0044238;GO:0016874;GO:0019538;GO:0016740;GO:0008152;GO:0006418;GO:0003824;GO:0006412	hydrolase activity;primary metabolic process;ligase activity;protein metabolic process;transferase activity;metabolic process;tRNA aminoacylation for protein translation;catalytic activity;translation	IPR023631;IPR000120	Amidase signature domain;Amidase	PF01425	Amidase	PTHR11895	AMIDASE
SNOG_02381	323	8	28.25	19.25	5.25	2.02216	0.614668	0.146371	1.55386	up	same	same	same	3	3	3	3		0	0	1
SNOG_02386	1492	137.25	729.75	195.75	110.5	2.37273	1.385	-0.449987	0.537749	up	same	same	same	3	3	3	3		0	1	0	GO:0006811;GO:0005215;GO:0006812;GO:0006810;GO:0022857;GO:0016021;GO:0051179;GO:0055085;GO:0008324	ion transport;transporter activity;cation transport;transport;transmembrane transporter activity;integral component of membrane;localization;transmembrane transport;cation transmembrane transporter activity	IPR027470;IPR002524;IPR027469	Cation efflux protein, cytoplasmic domain;Cation efflux protein;Cation efflux protein transmembrane domain	PF16916;PF01545	Dimerisation domain of Zinc Transporter;Cation efflux family	PTHR11562	CATION EFFLUX PROTEIN/ ZINC TRANSPORTER
SNOG_02464	1606	157	626.5	251.75	86.25	2.48442	1.20036	-0.0302822	1.25378	up	same	same	same	3	3	3	3		0	1	0	GO:0055085;GO:0006858;GO:0008152;GO:0006812;GO:0008324;GO:0015031;GO:0006629;GO:0051180;GO:0006796;GO:0008643;GO:0006810;GO:0016021;GO:0051179;GO:0006817;GO:0044238;GO:0006811;GO:0022857;GO:0016192;GO:0005215;GO:0006886;GO:0005975;GO:0006897	transmembrane transport;extracellular transport;metabolic process;cation transport;cation transmembrane transporter activity;protein transport;lipid metabolic process;vitamin transport;phosphate-containing compound metabolic process;carbohydrate transport;transport;integral component of membrane;localization;phosphate ion transport;primary metabolic process;ion transport;transmembrane transporter…	IPR020846;IPR011701	Major facilitator superfamily domain;Major facilitator superfamily	PF07690	Major Facilitator Superfamily	PTHR11662	SODIUM-DEPENDENT PHOSPHATE TRANSPORTERS
SNOG_02529	1639	162.25	1294.5	384.25	247.75	2.03951	0.657329	-1.03316	0.349023	up	same	same	same	3	3	3	3	secreted	0	1	0	GO:0006629;GO:0044238;GO:0003824;GO:0005506;GO:0055114;GO:0008152;GO:0016491;GO:0006091;GO:0020037;GO:0022904;GO:0008202;GO:0016705	lipid metabolic process;primary metabolic process;catalytic activity;iron ion binding;oxidation-reduction process;metabolic process;oxidoreductase activity;generation of precursor metabolites and energy;heme binding;respiratory electron transport chain;steroid metabolic process;oxidoreductase activity, acting on paired donors, with incorporation or reduction of molecular oxygen	IPR001128;IPR002401	Cytochrome P450;Cytochrome P450, E-class, group I	PF00067	Cytochrome P450
SNOG_02561	7719	9.25	545.75	35.75	50.25	3.07126	-0.020573	-3.86279	-0.770964	up	same	same	same	3	3	3	3		0	0	0	GO:0016787;GO:0006629;GO:0008168;GO:0006633;GO:0016874;GO:0016788;GO:0003824;GO:0031177;GO:0016740;GO:0055114;GO:0006520;GO:0016491;GO:0044238;GO:0006631;GO:0008152;GO:0016746	hydrolase activity;lipid metabolic process;methyltransferase activity;fatty acid biosynthetic process;ligase activity;hydrolase activity, acting on ester bonds;catalytic activity;phosphopantetheine binding;transferase activity;oxidation-reduction process;cellular amino acid metabolic process;oxidoreductase activity;primary metabolic process;fatty acid metabolic process;metabolic process;transfera…	IPR020806;IPR016040;IPR020841;IPR014031;IPR018201;IPR029063;IPR014043;IPR016036;IPR016035;IPR020807;IPR013968;IPR020843;IPR013217;IPR016039;IPR011032;IPR009081;IPR013149;IPR001227;IPR014030;IPR032821;IPR020801	Polyketide synthase, phosphopantetheine-binding domain;NAD(P)-binding domain;Polyketide synthase, beta-ketoacyl synthase domain;Beta-ketoacyl synthase, C-terminal;Beta-ketoacyl synthase, active site;S-adenosyl-L-methionine-dependent methyltransferase;Acyl transferase;Malonyl-CoA ACP transacylase, ACP-binding;Acyl transferase/acyl hydrolase/lysophospholipase;Polyketide synthase, dehydratase domain…	PF02801;PF00698;PF14765;PF08659;PF08242;PF00107;PF00109;PF16197	Beta-ketoacyl synthase, C-terminal domain;Acyl transferase domain;Polyketide synthase dehydratase;KR domain;Methyltransferase domain;Zinc-binding dehydrogenase;Beta-ketoacyl synthase, N-terminal domain;Ketoacyl-synthetase C-terminal extension	PTHR11712	POLYKETIDE SYNTHASE-RELATED
SNOG_02612	1323	85	548	144	70.5	2.57271	1.09954	-0.718917	0.754244	up	same	same	same	3	3	3	3		0	0	0	GO:0016787;GO:0044238;GO:0016874;GO:0019538;GO:0016740;GO:0008152;GO:0006418;GO:0003824;GO:0006412	hydrolase activity;primary metabolic process;ligase activity;protein metabolic process;transferase activity;metabolic process;tRNA aminoacylation for protein translation;catalytic activity;translation	IPR023631;IPR000120	Amidase signature domain;Amidase	PF01425	Amidase	PTHR11895	AMIDASE
SNOG_02622	1172	233.25	1202.5	432.25	181.25	2.37202	0.994719	-0.399458	0.977845	up	same	same	same	3	3	3	3	mitochondrial	0	0	0	GO:0016787;GO:0003824;GO:0008152	hydrolase activity;catalytic activity;metabolic process	IPR006439;IPR023214	HAD hydrolase, subfamily IA;HAD-like domain			PTHR12725:SF63	ALPHA-D-GLUCOSE-1-PHOSPHATE PHOSPHATASE YIHX
SNOG_02626	1871	24.25	182	41.25	24.5	2.53029	1.11856	-0.950315	0.461414	up	same	same	same	3	3	3	3	secreted	0	0	0	GO:0006629;GO:0044238;GO:0003824;GO:0005506;GO:0055114;GO:0008152;GO:0016491;GO:0006091;GO:0020037;GO:0022904;GO:0016705	lipid metabolic process;primary metabolic process;catalytic activity;iron ion binding;oxidation-reduction process;metabolic process;oxidoreductase activity;generation of precursor metabolites and energy;heme binding;respiratory electron transport chain;oxidoreductase activity, acting on paired donors, with incorporation or reduction of molecular oxygen	IPR001128;IPR002401	Cytochrome P450;Cytochrome P450, E-class, group I	PF00067	Cytochrome P450
SNOG_02631	2079	825.25	876.25	533.5	51.25	3.55346	2.3868	1.82876	2.99542	up	same	same	same	3	3	3	3	secreted	0	1	0	GO:0044238;GO:0016020;GO:0006811;GO:0005975;GO:0005215;GO:0006812;GO:0006858;GO:0006810;GO:0006520;GO:0022857;GO:0051179;GO:0006865;GO:0055085;GO:0008152;GO:0015144;GO:0008324	primary metabolic process;membrane;ion transport;carbohydrate metabolic process;transporter activity;cation transport;extracellular transport;transport;cellular amino acid metabolic process;transmembrane transporter activity;localization;amino acid transport;transmembrane transport;metabolic process;carbohydrate transmembrane transporter activity;cation transmembrane transporter activity	IPR031155;IPR001734	Urea active transporter;Sodium/solute symporter	PF00474	Sodium:solute symporter family	PTHR11819:SF146	UREA ACTIVE TRANSPORTER
SNOG_02638	2246	41.75	130.5	84.25	34.5	1.55598	0.866755	0.315778	1.005	up	same	same	same	3	3	3	3		0	0	0			IPR010730	Heterokaryon incompatibility	PF06985	Heterokaryon incompatibility protein (HET)
SNOG_02643	2541	165.25	754.75	286.5	200	1.55709	1.05953	-0.256908	0.240652	up	same	same	same	3	3	3	3		0	0	0
SNOG_02648	1569	25.5	257.25	51.25	17.75	3.4287	0.89472	-1.33087	1.20311	up	same	same	same	3	3	3	3	secreted	0	0	0	GO:0006629;GO:0044238;GO:0003824;GO:0005506;GO:0055114;GO:0008152;GO:0016491;GO:0006091;GO:0020037;GO:0022904;GO:0008202;GO:0016705	lipid metabolic process;primary metabolic process;catalytic activity;iron ion binding;oxidation-reduction process;metabolic process;oxidoreductase activity;generation of precursor metabolites and energy;heme binding;respiratory electron transport chain;steroid metabolic process;oxidoreductase activity, acting on paired donors, with incorporation or reduction of molecular oxygen	IPR001128;IPR017972;IPR002401	Cytochrome P450;Cytochrome P450, conserved site;Cytochrome P450, E-class, group I	PF00067	Cytochrome P450
SNOG_02665	996	94.75	531.25	247.75	105.5	1.97099	0.485743	-0.544279	0.940971	up	same	same	same	3	3	3	3	secreted	1	0	0
SNOG_02688	1028	12	165	7.75	4	4.91045	2.4337	-1.85071	0.626049	up	same	same	same	3	3	3	3		0	1	0
SNOG_02709	460	325.75	1709	784.5	509	1.39608	0.615501	-0.438275	0.342308	up	same	same	same	3	3	3	3		0	0	0	GO:0032991;GO:0008312;GO:0005622;GO:0009987;GO:0006605;GO:0008104;GO:0006810;GO:0005737;GO:0006614;GO:0030529;GO:0044464;GO:0006886;GO:0051179;GO:0030942;GO:0005786;GO:0015031	macromolecular complex;7S RNA binding;intracellular;cellular process;protein targeting;protein localization;transport;cytoplasm;SRP-dependent cotranslational protein targeting to membrane;intracellular ribonucleoprotein complex;cell part;intracellular protein transport;localization;endoplasmic reticulum signal peptide binding;signal recognition particle, endoplasmic reticulum targeting;protein tr…	IPR003210;IPR009018	Signal recognition particle, SRP14 subunit;Signal recognition particle, SRP9/SRP14 subunit	PF02290	Signal recognition particle 14kD protein	PTHR12013	SIGNAL RECOGNITION PARTICLE 14 KD PROTEIN
SNOG_02783	1114	756.5	4020.5	1116	903.5	1.75556	1.25959	-0.477707	0.018263	up	same	same	same	3	3	3	3		0	1	0	GO:0015931;GO:0043226;GO:0008152;GO:0044464;GO:0005739;GO:0006812;GO:0003676;GO:0005737;GO:0044238;GO:0016020;GO:0006796;GO:0006139;GO:0019538;GO:0006810;GO:0051179;GO:0015171;GO:0006817;GO:0005515;GO:0006629;GO:0005622;GO:0006811;GO:0006412;GO:0022857;GO:0005198;GO:0005509;GO:0005215;GO:0005516;GO:0005488;GO:0005743;GO:0006869;GO:0003735	nucleobase-containing compound transport;organelle;metabolic process;cell part;mitochondrion;cation transport;nucleic acid binding;cytoplasm;primary metabolic process;membrane;phosphate-containing compound metabolic process;nucleobase-containing compound metabolic process;protein metabolic process;transport;localization;amino acid transmembrane transporter activity;phosphate ion transport;protein…	IPR023395;IPR018108;IPR002067	Mitochondrial carrier domain;Mitochondrial substrate/solute carrier;Mitochondrial carrier protein	PF00153	Mitochondrial carrier protein	PTHR24089:SF70	CONGESTED-LIKE TRACHEA PROTEIN
SNOG_02794	1847	117.75	924	219.25	196.75	1.88292	1.03109	-0.982534	-0.130702	up	same	same	same	3	3	3	3		0	0	0	GO:0003824;GO:0008152	catalytic activity;metabolic process	IPR000873;IPR020845;IPR025110	AMP-dependent synthetase/ligase;AMP-binding, conserved site;AMP-binding enzyme C-terminal domain	PF00501;PF13193	AMP-binding enzyme;AMP-binding enzyme C-terminal domain
SNOG_02901	1750	14.75	49	14	8.75	2.10638	1.96171	0.237153	0.381819	up	same	same	same	3	3	3	3		0	1	0	GO:0055085;GO:0006858;GO:0008152;GO:0006812;GO:0008324;GO:0015031;GO:0006629;GO:0051180;GO:0006796;GO:0008643;GO:0006810;GO:0016021;GO:0051179;GO:0006817;GO:0044238;GO:0006811;GO:0022857;GO:0016192;GO:0005215;GO:0006886;GO:0005975;GO:0006897	transmembrane transport;extracellular transport;metabolic process;cation transport;cation transmembrane transporter activity;protein transport;lipid metabolic process;vitamin transport;phosphate-containing compound metabolic process;carbohydrate transport;transport;integral component of membrane;localization;phosphate ion transport;primary metabolic process;ion transport;transmembrane transporter…	IPR020846;IPR011701	Major facilitator superfamily domain;Major facilitator superfamily	PF07690	Major Facilitator Superfamily	PTHR11662	SODIUM-DEPENDENT PHOSPHATE TRANSPORTERS
SNOG_02907	1452	69.75	692.25	262.25	147.5	1.88375	0.0132059	-1.31837	0.552172	up	same	same	same	3	3	3	3	secreted	1	0	0			IPR013781;IPR017853	Glycoside hydrolase, catalytic domain;Glycoside hydrolase superfamily
SNOG_02930	1035	23.25	1112.25	36	53.25	4.01396	1.23344	-3.62833	-0.847814	up	same	same	same	3	3	3	3	secreted	0	0	0			IPR005103	Glycoside hydrolase, family 61	PF03443	Glycosyl hydrolase family 61				AA9
SNOG_02963	2460	81.75	371	125.25	103.75	1.49422	1.29776	-0.206634	-0.0101729	up	same	same	same	3	3	3	3	mitochondrial	0	0	0
SNOG_02994	1095	13.75	171.5	90.5	39.5	1.76216	-0.809412	-1.66782	0.903749	up	same	same	same	3	3	3	3	mitochondrial	0	0	0			IPR029069	HotDog domain
SNOG_03026	2089	85.5	350.5	134	94.75	1.5224	1.26452	-0.0482082	0.209674	up	same	same	same	3	3	3	3	mitochondrial	0	0	0	GO:0008270;GO:0006351;GO:0000981;GO:0003677;GO:0005634;GO:0006355	zinc ion binding;transcription, DNA-templated;RNA polymerase II transcription factor activity, sequence-specific DNA binding;DNA binding;nucleus;regulation of transcription, DNA-templated	IPR001138;IPR007219	Zn(2)-C6 fungal-type DNA-binding domain;Transcription factor domain, fungi	PF04082;PF00172	Fungal specific transcription factor domain;Fungal Zn(2)-Cys(6) binuclear cluster domain
SNOG_03061	826	18.25	71.75	23.5	8	2.76484	1.5073	-0.00439202	1.25315	up	same	same	same	3	3	3	3		0	0	1
SNOG_03069	1921	146	892	244.75	193	1.86441	1.16028	-0.63565	0.0684723	up	same	same	same	3	3	3	3	secreted	0	1	0	GO:0006629;GO:0044238;GO:0003824;GO:0005506;GO:0055114;GO:0008152;GO:0016491;GO:0006091;GO:0020037;GO:0022904;GO:0016705	lipid metabolic process;primary metabolic process;catalytic activity;iron ion binding;oxidation-reduction process;metabolic process;oxidoreductase activity;generation of precursor metabolites and energy;heme binding;respiratory electron transport chain;oxidoreductase activity, acting on paired donors, with incorporation or reduction of molecular oxygen	IPR002401;IPR001128	Cytochrome P450, E-class, group I;Cytochrome P450	PF00067	Cytochrome P450
SNOG_03110	1174	229.5	1047.5	337.25	266.25	1.61254	1.34335	-0.222378	0.0468114	up	same	same	same	3	3	3	3	secreted	0	0	0	GO:0044238;GO:0032991;GO:0005622;GO:0016070;GO:0009987;GO:0043226;GO:0006139;GO:0008152;GO:0044085;GO:0030529;GO:0044464;GO:0016072;GO:0005634;GO:0071840;GO:0006807	primary metabolic process;macromolecular complex;intracellular;RNA metabolic process;cellular process;organelle;nucleobase-containing compound metabolic process;metabolic process;cellular component biogenesis;intracellular ribonucleoprotein complex;cell part;rRNA metabolic process;nucleus;cellular component organization or biogenesis;nitrogen compound metabolic process	IPR007146	Sas10/Utp3/C1D	PF04000	Sas10/Utp3/C1D family	PTHR13237	SOMETHING ABOUT SILENCING PROTEIN 10-RELATED
SNOG_03115	2197	33.75	1104.75	212.75	73	3.52555	-0.760454	-3.01305	1.27295	up	same	same	same	3	3	3	3	mitochondrial	0	0	0
SNOG_03241	1872	185.75	2682.75	259.5	389.25	2.44163	1.48223	-1.81986	-0.860464	up	same	same	same	3	3	3	3	mitochondrial	0	0	0	GO:0006629;GO:0044238;GO:0003995;GO:0016627;GO:0006635;GO:0003824;GO:0006091;GO:0016740;GO:0051920;GO:0055114;GO:0008152;GO:0016491;GO:0006637;GO:0006732;GO:0006631;GO:0022904;GO:0050660;GO:0006807	lipid metabolic process;primary metabolic process;acyl-CoA dehydrogenase activity;oxidoreductase activity, acting on the CH-CH group of donors;fatty acid beta-oxidation;catalytic activity;generation of precursor metabolites and energy;transferase activity;peroxiredoxin activity;oxidation-reduction process;metabolic process;oxidoreductase activity;acyl-CoA metabolic process;coenzyme metabolic proc…	IPR013786;IPR006091;IPR006089;IPR003779;IPR009100;IPR009075;IPR029032	Acyl-CoA dehydrogenase/oxidase, N-terminal;Acyl-CoA oxidase/dehydrogenase, central domain;Acyl-CoA dehydrogenase, conserved site;Carboxymuconolactone decarboxylase-like;Acyl-CoA dehydrogenase/oxidase, N-terminal and middle domain;Acyl-CoA dehydrogenase/oxidase C-terminal;AhpD-like	PF02770;PF02627;PF02771;PF00441	Acyl-CoA dehydrogenase, middle domain;Carboxymuconolactone decarboxylase family;Acyl-CoA dehydrogenase, N-terminal domain;Acyl-CoA dehydrogenase, C-terminal domain	PTHR10909	ELECTRON TRANSPORT OXIDOREDUCTASE
SNOG_03316	1107	182.5	1181	270.25	90.5	3.36023	1.34303	-0.722425	1.29478	up	same	same	same	3	3	3	3	secreted	1	0	0	GO:0016787;GO:0044238;GO:0003824;GO:0008152;GO:0004553;GO:0005975;GO:0016799	hydrolase activity;primary metabolic process;catalytic activity;metabolic process;hydrolase activity, hydrolyzing O-glycosyl compounds;carbohydrate metabolic process;hydrolase activity, hydrolyzing N-glycosyl compounds	IPR006710;IPR023296	Glycoside hydrolase, family 43;Glycosyl hydrolase, five-bladed beta-propellor domain	PF04616	Glycosyl hydrolases family 43	PTHR22925	GLYCOSYL HYDROLASE 43 FAMILY MEMBER	beta-xylosidase (EC 3.2.1.37); beta-1,3-xylosidase (EC 3.2.1.-); alpha-L-arabinofuranosidase (EC 3.2.1.55); arabinanase (EC 3.2.1.99); xylanase (EC 3.2.1.8); galactan 1,3-beta-galactosidase (EC 3.2.1.145)	GH43
SNOG_03335	1083	133.75	776.25	155	189.25	1.67872	1.66877	-0.569772	-0.55982	up	same	same	same	3	3	3	3	secreted	0	0	0	GO:0008152;GO:0003824;GO:0022904;GO:0016491;GO:0006091	metabolic process;catalytic activity;respiratory electron transport chain;oxidoreductase activity;generation of precursor metabolites and energy	IPR016040;IPR000683	NAD(P)-binding domain;Oxidoreductase, N-terminal	PF01408	Oxidoreductase family, NAD-binding Rossmann fold	PTHR22604:SF105	TRANS-1,2-DIHYDROBENZENE-1,2-DIOL DEHYDROGENASE
SNOG_03406	2304	185.75	391.5	307.5	87	1.80977	1.12225	0.864339	1.55186	up	same	same	same	3	3	3	3		0	1	0	GO:0016491;GO:0055114	oxidoreductase activity;oxidation-reduction process	IPR013130;IPR017927;IPR013121	Ferric reductase transmembrane component-like domain;Ferredoxin reductase-type FAD-binding domain;Ferric reductase, NAD binding domain	PF01794;PF08030	Ferric reductase like transmembrane component;Ferric reductase NAD binding domain	PTHR11972:SF5	DUAL OXIDASE
SNOG_03412	522	121.75	1094.5	428.75	250.75	1.78098	0.0930186	-1.18772	0.500239	up	same	same	same	3	3	3	3		0	0	1
SNOG_03515	2007	32	162.5	33.75	37.75	1.76294	1.77992	-0.404306	-0.421291	up	same	same	same	3	3	3	3		0	0	0			IPR010730	Heterokaryon incompatibility	PF06985	Heterokaryon incompatibility protein (HET)
SNOG_03523	1584	161.75	1697	801	248.5	2.38689	-0.409796	-1.42046	1.37623	up	same	same	same	3	3	3	3		0	0	0	GO:0008270	zinc ion binding	IPR007527	Zinc finger, SWIM-type	PF04434	SWIM zinc finger
SNOG_03536	1116	186	1827.75	304	221	2.70071	1.17014	-1.35209	0.178475	up	same	same	same	3	3	3	3		0	0	0	GO:0044238;GO:0003824;GO:0006139;GO:0055114;GO:0008152;GO:0016491;GO:0018580	primary metabolic process;catalytic activity;nucleobase-containing compound metabolic process;oxidation-reduction process;metabolic process;oxidoreductase activity;nitronate monooxygenase activity	IPR004136;IPR013785	Nitronate monooxygenase;Aldolase-type TIM barrel	PF03060	Nitronate monooxygenase
SNOG_03540	1562	205.75	1412.75	570	327.5	1.75368	0.427067	-0.82274	0.503876	up	same	same	same	3	3	3	3		0	0	0	GO:0003824;GO:0016491;GO:0055114;GO:0008152	catalytic activity;oxidoreductase activity;oxidation-reduction process;metabolic process	IPR016163;IPR015590;IPR029510;IPR016162;IPR016161	Aldehyde dehydrogenase, C-terminal;Aldehyde dehydrogenase domain;Aldehyde dehydrogenase, glutamic acid active site;Aldehyde dehydrogenase N-terminal domain;Aldehyde/histidinol dehydrogenase	PF00171	Aldehyde dehydrogenase family	PTHR11699	ALDEHYDE DEHYDROGENASE-RELATED
SNOG_03543	2515	117.5	716	406.5	221.5	1.33425	0.119506	-0.625234	0.589514	up	same	same	same	3	3	3	3		0	0	0	GO:0008270;GO:0006351;GO:0000981;GO:0003677;GO:0005634;GO:0006355	zinc ion binding;transcription, DNA-templated;RNA polymerase II transcription factor activity, sequence-specific DNA binding;DNA binding;nucleus;regulation of transcription, DNA-templated	IPR007219;IPR001138	Transcription factor domain, fungi;Zn(2)-C6 fungal-type DNA-binding domain	PF04082	Fungal specific transcription factor domain
SNOG_03595	434	151	1283.5	520.5	338	1.58223	0.0837587	-1.16	0.338473	up	same	same	same	3	3	3	3		0	0	0
SNOG_03610	1028	193.75	760	435.25	205.75	1.53833	0.724447	-0.0112598	0.802618	up	same	same	same	3	3	3	3	secreted	0	1	0	GO:0044238;GO:0003824;GO:0005506;GO:0019538;GO:0055114;GO:0008152;GO:0016491;GO:0006464;GO:0031418;GO:0016705	primary metabolic process;catalytic activity;iron ion binding;protein metabolic process;oxidation-reduction process;metabolic process;oxidoreductase activity;cellular protein modification process;L-ascorbic acid binding;oxidoreductase activity, acting on paired donors, with incorporation or reduction of molecular oxygen	IPR006620;IPR005123	Prolyl 4-hydroxylase, alpha subunit;Oxoglutarate/iron-dependent dioxygenase	PF13640	2OG-Fe(II) oxygenase superfamily	PTHR10869	PROLYL 4-HYDROXYLASE ALPHA SUBUNIT
SNOG_03658	1888	545.5	2288.25	948.5	737.5	1.28401	1.11612	-0.0874974	0.0803952	up	same	same	same	3	3	3	3		0	0	0			IPR014898	Zinc finger, C2H2, LYAR-type	PF08790	LYAR-type C2HC zinc finger
SNOG_03685	1089	70	402.75	125.75	101.75	1.62237	1.03254	-0.568372	0.0214624	up	same	same	same	3	3	3	3		0	0	0			IPR029063;IPR019410	S-adenosyl-L-methionine-dependent methyltransferase;Lysine methyltransferase	PF10294	Lysine methyltransferase	PTHR14614	HEPATOCELLULAR CARCINOMA-ASSOCIATED ANTIGEN
SNOG_03704	1516	312.75	3410.25	346.75	600.25	2.16016	1.80554	-1.41045	-1.05584	up	same	same	same	3	3	3	3		0	0	0	GO:0044238;GO:0009110;GO:0008652;GO:0003824;GO:0016740;GO:0030170;GO:0006520;GO:0008483;GO:0006766;GO:0008152	primary metabolic process;vitamin biosynthetic process;cellular amino acid biosynthetic process;catalytic activity;transferase activity;pyridoxal phosphate binding;cellular amino acid metabolic process;transaminase activity;vitamin metabolic process;metabolic process	IPR015424;IPR005814;IPR015421;IPR010164;IPR015422	Pyridoxal phosphate-dependent transferase;Aminotransferase class-III;Pyridoxal phosphate-dependent transferase, major region, subdomain 1;Ornithine aminotransferase;Pyridoxal phosphate-dependent transferase, major region, subdomain 2	PF00202	Aminotransferase class-III	PTHR11986:SF18	ORNITHINE AMINOTRANSFERASE, MITOCHONDRIAL
SNOG_03719	1175	24	120.75	45.5	32.25	1.54697	0.954939	-0.378843	0.213186	up	same	same	same	3	3	3	3		0	0	0
SNOG_03786	908	160.5	1316.5	521.5	295.25	1.81088	0.177062	-1.10018	0.533639	up	same	same	same	3	3	3	3		0	0	0			IPR029069	HotDog domain	PF13622	Thioesterase-like superfamily
SNOG_03797	1021	46.25	457.25	45.25	72.25	2.25474	1.99258	-1.22711	-0.964942	up	same	same	same	3	3	3	3		0	0	0	GO:0005488;GO:0044464;GO:0005622	binding;cell part;intracellular	IPR001926	Tryptophan synthase beta subunit-like PLP-dependent enzyme	PF00291	Pyridoxal-phosphate dependent enzyme	PTHR10314:SF85	CATABOLIC L-SERINE/THREONINE DEHYDRATASE-RELATED
SNOG_03813	1614	27	277.5	43	41.75	2.36803	1.22531	-1.36113	-0.21841	up	same	same	same	3	3	3	3		0	0	0
SNOG_03814	1029	5	35.25	6	5.5	2.28702	1.59982	-0.841315	-0.154118	up	same	same	same	3	3	3	3	secreted	1	0	0	GO:0046872	metal ion binding	IPR007087;IPR013087;IPR015880	Zinc finger, C2H2;Zinc finger C2H2-type/integrase DNA-binding domain;Zinc finger, C2H2-like	PF00096	Zinc finger, C2H2 type
SNOG_03844	627	8	98.75	17.75	5.5	3.60897	0.725507	-1.60078	1.28268	up	same	same	same	3	3	3	3		0	0	1			IPR016181	Acyl-CoA N-acyltransferase
SNOG_03862	1410	240.25	1417.5	115	114.75	3.14532	2.91065	-0.491277	-0.256604	up	same	same	same	3	3	3	3		0	1	0	GO:0005773;GO:0016020;GO:0006811;GO:0009987;GO:0043226;GO:0005622;GO:0006810;GO:0044464;GO:0016021;GO:0051179;GO:0055085;GO:0005737	vacuole;membrane;ion transport;cellular process;organelle;intracellular;transport;cell part;integral component of membrane;localization;transmembrane transport;cytoplasm	IPR011701;IPR020846	Major facilitator superfamily;Major facilitator superfamily domain	PF07690	Major Facilitator Superfamily	PTHR11360	MONOCARBOXYLATE TRANSPORTER
SNOG_03866	1812	25.5	238.75	36.5	50.75	1.88416	1.37246	-1.27095	-0.759259	up	same	same	same	3	3	3	3		0	0	0	GO:0006629;GO:0044238;GO:0016874;GO:0003824;GO:0006810;GO:0008152;GO:0022857;GO:0051179;GO:0005215;GO:0006631;GO:0006869	lipid metabolic process;primary metabolic process;ligase activity;catalytic activity;transport;metabolic process;transmembrane transporter activity;localization;transporter activity;fatty acid metabolic process;lipid transport	IPR000873;IPR020845	AMP-dependent synthetase/ligase;AMP-binding, conserved site	PF00501	AMP-binding enzyme
SNOG_03927	1159	68.75	281.75	143.25	77.5	1.51912	0.833297	-0.0848823	0.600936	up	same	same	same	3	3	3	3		0	0	0							PTHR31001	UNCHARACTERIZED TRANSCRIPTIONAL REGULATORY PROTEIN
SNOG_03942	1308	84.25	447.75	127.25	51.25	2.76339	1.29927	-0.442597	1.02153	up	same	same	same	3	3	3	3	secreted	0	1	0
SNOG_03947	992	96.25	575.25	170	146.25	1.62402	1.07448	-0.626989	-0.0774507	up	same	same	same	3	3	3	3	secreted	1	0	0			IPR000801;IPR029058	Putative esterase;Alpha/Beta hydrolase fold	PF00756	Putative esterase
SNOG_03953	3088	27	2019.5	40.75	132	3.54523	1.35251	-4.11659	-1.92387	up	same	same	same	3	3	3	3		0	1	0	GO:0006629;GO:0044238;GO:0016874;GO:0008652;GO:0003824;GO:0008152;GO:0016491;GO:0006732;GO:0006631;GO:0006520	lipid metabolic process;primary metabolic process;ligase activity;cellular amino acid biosynthetic process;catalytic activity;metabolic process;oxidoreductase activity;coenzyme metabolic process;fatty acid metabolic process;cellular amino acid metabolic process	IPR000873	AMP-dependent synthetase/ligase	PF00501	AMP-binding enzyme
SNOG_04107	1590	78.75	272.5	121.25	70.5	1.60145	1.27236	0.168225	0.497316	up	same	same	same	3	3	3	3		0	0	0	GO:0046872	metal ion binding	IPR000571;IPR019496	Zinc finger, CCCH-type;Nuclear fragile X mental retardation-interacting protein 1, conserved domain	PF10453	Nuclear fragile X mental retardation-interacting protein 1 (NUFIP1)
SNOG_04138	1076	278	1904.75	429.75	337	2.15466	1.26826	-0.816345	0.0700515	up	same	same	same	3	3	3	3		0	0	0	GO:0044238;GO:0003824;GO:0055114;GO:0008152;GO:0016491;GO:0005975	primary metabolic process;catalytic activity;oxidation-reduction process;metabolic process;oxidoreductase activity;carbohydrate metabolic process	IPR016040;IPR002085;IPR011032;IPR020843;IPR013149	NAD(P)-binding domain;Alcohol dehydrogenase superfamily, zinc-type;GroES-like;Polyketide synthase, enoylreductase domain;Alcohol dehydrogenase, C-terminal	PF16884;PF00107	N-terminal domain of oxidoreductase;Zinc-binding dehydrogenase	PTHR11695:SF595	PROSTAGLANDIN REDUCTASE 2
SNOG_04183	1055	78	417.5	189.5	54	2.58556	0.616766	-0.455172	1.51363	up	same	same	same	3	3	3	3		0	0	0	GO:0016787;GO:0003824;GO:0006807;GO:0008152;GO:0016810	hydrolase activity;catalytic activity;nitrogen compound metabolic process;metabolic process;hydrolase activity, acting on carbon-nitrogen (but not peptide) bonds	IPR003010;IPR000132	Carbon-nitrogen hydrolase;Nitrilase/cyanide hydratase, conserved site	PF00795	Carbon-nitrogen hydrolase	PTHR23088	NITRILASE-RELATED
SNOG_04188	1622	53.75	565.75	129.75	103.75	2.07924	0.643944	-1.38441	0.0508857	up	same	same	same	3	3	3	3		0	1	0	GO:0071949;GO:0050896;GO:0003824;GO:0019748;GO:0009058;GO:0016491;GO:0008152	FAD binding;response to stimulus;catalytic activity;secondary metabolic process;biosynthetic process;oxidoreductase activity;metabolic process	IPR023753;IPR002938	FAD/NAD(P)-binding domain;FAD-binding domain	PF01494	FAD binding domain	PTHR13789	MONOOXYGENASE
SNOG_04189	4397	192	622.5	340.5	153	1.66911	1.04786	0.24999	0.871234	up	same	same	same	3	3	3	3	mitochondrial	0	0	0
SNOG_04190	1313	157	1901.5	373.25	144.75	3.31702	0.739972	-1.5223	1.05475	up	same	same	same	3	3	3	3		0	0	0	GO:0008152;GO:0010181;GO:0016491;GO:0055114;GO:0003824	metabolic process;FMN binding;oxidoreductase activity;oxidation-reduction process;catalytic activity	IPR013785;IPR001155	Aldolase-type TIM barrel;NADH:flavin oxidoreductase/NADH oxidase, N-terminal	PF00724	NADH:flavin oxidoreductase / NADH oxidase family	PTHR22893:SF70	NADPH DEHYDROGENASE 2-RELATED
SNOG_04191	4473	104.25	866.25	385.5	155	2.11461	0.0823357	-1.01048	1.02179	up	same	same	same	3	3	3	3		0	0	0	GO:0044238;GO:0009056;GO:0009987;GO:0009055;GO:0003824;GO:0006139;GO:0050660;GO:0005622;GO:0055114;GO:0046872;GO:0008152;GO:0044464;GO:0016491;GO:0051537;GO:0005488;GO:0016614;GO:0006807;GO:0005737;GO:0000166;GO:0006144;GO:0051536	primary metabolic process;catabolic process;cellular process;electron carrier activity;catalytic activity;nucleobase-containing compound metabolic process;flavin adenine dinucleotide binding;intracellular;oxidation-reduction process;metal ion binding;metabolic process;cell part;oxidoreductase activity;2 iron, 2 sulfur cluster binding;binding;oxidoreductase activity, acting on CH-OH group of donor…	IPR000674;IPR016169;IPR002888;IPR008274;IPR006058;IPR001041;IPR016166;IPR005107;IPR016167;IPR002346;IPR016208;IPR012675	Aldehyde oxidase/xanthine dehydrogenase, a/b hammerhead;CO dehydrogenase flavoprotein-like, FAD-binding, subdomain 2;[2Fe-2S]-binding;Aldehyde oxidase/xanthine dehydrogenase, molybdopterin binding;2Fe-2S ferredoxin, iron-sulphur binding site;2Fe-2S ferredoxin-type iron-sulfur binding domain;FAD-binding, type 2;CO dehydrogenase flavoprotein, C-terminal;FAD-binding, type 2, subdomain 1;Molybdopteri…	PF02738;PF00111;PF00941;PF01315;PF01799;PF03450	Molybdopterin-binding domain of aldehyde dehydrogenase;2Fe-2S iron-sulfur cluster binding domain;FAD binding domain in molybdopterin dehydrogenase;Aldehyde oxidase and xanthine dehydrogenase, a/b hammerhead domain;[2Fe-2S] binding domain;CO dehydrogenase flavoprotein C-terminal domain	PTHR11908	XANTHINE DEHYDROGENASE
SNOG_04199	2259	0.25	27.75	2	2.25	3.16825	-0.405222	-3.99465	-0.42118	up	same	same	same	3	3	3	3		0	0	0	GO:0005515	protein binding	IPR002110;IPR020683	Ankyrin repeat;Ankyrin repeat-containing domain	PF12796	Ankyrin repeats (3 copies)	PTHR24198	ANKYRIN REPEAT AND PROTEIN KINASE DOMAIN-CONTAINING PROTEIN
SNOG_04238	4248	255.75	1232.25	456.75	348.75	1.4708	1.05072	-0.307863	0.112217	up	same	same	same	3	3	3	3		0	0	0	GO:0005515;GO:0000155;GO:0050896;GO:0006950;GO:0009987;GO:0007165;GO:0000160;GO:0050789;GO:0007154;GO:0065007;GO:0009628	protein binding;phosphorelay sensor kinase activity;response to stimulus;response to stress;cellular process;signal transduction;phosphorelay signal transduction system;regulation of biological process;cell communication;biological regulation;response to abiotic stimulus	IPR001789;IPR003661;IPR003594;IPR004358;IPR000014;IPR011006;IPR000700;IPR005467;IPR001610;IPR013655	Signal transduction response regulator, receiver domain;Signal transduction histidine kinase, dimerisation/phosphoacceptor domain;Histidine kinase-like ATPase, C-terminal domain;Signal transduction histidine kinase-related protein, C-terminal;PAS domain;CheY-like superfamily;PAS-associated, C-terminal;Histidine kinase domain;PAC motif;PAS fold-3	PF00512;PF02518;PF13426;PF08447;PF00072	His Kinase A (phospho-acceptor) domain;Histidine kinase-, DNA gyrase B-, and HSP90-like ATPase;PAS domain;PAS fold;Response regulator receiver domain	PTHR24423	TWO-COMPONENT SENSOR HISTIDINE KINASE
SNOG_04241	2363	401	1972.25	1308.25	626.5	1.30724	0.194627	-0.332148	0.780464	up	same	same	same	3	3	3	3		0	0	0	GO:0036459;GO:0016579;GO:0006511	thiol-dependent ubiquitinyl hydrolase activity;protein deubiquitination;ubiquitin-dependent protein catabolic process	IPR028889;IPR018200;IPR001394	Ubiquitin specific protease domain;Ubiquitin specific protease, conserved site;Peptidase C19, ubiquitin carboxyl-terminal hydrolase	PF00443	Ubiquitin carboxyl-terminal hydrolase	PTHR24006:SF469	UBIQUITIN CARBOXYL-TERMINAL HYDROLASE 4
SNOG_04327	1698	36.5	449.75	38	31.5	3.46589	1.80834	-1.68215	-0.0246049	up	same	same	same	3	3	3	3		0	0	0	GO:0006629;GO:0044238;GO:0016874;GO:0003824;GO:0006810;GO:0008152;GO:0051179;GO:0005215;GO:0006631;GO:0006869	lipid metabolic process;primary metabolic process;ligase activity;catalytic activity;transport;metabolic process;localization;transporter activity;fatty acid metabolic process;lipid transport	IPR025110;IPR000873	AMP-binding enzyme C-terminal domain;AMP-dependent synthetase/ligase	PF13193;PF00501	AMP-binding enzyme C-terminal domain;AMP-binding enzyme	PTHR24096:SF242	PROTEIN ACS-7
SNOG_04334	1366	580.5	2096.25	1077.5	645.25	1.34838	1.00586	0.111254	0.453774	up	same	same	same	3	3	3	3		0	1	0	GO:0005515;GO:0008270	protein binding;zinc ion binding	IPR001841;IPR013083	Zinc finger, RING-type;Zinc finger, RING/FYVE/PHD-type	PF13639	Ring finger domain	PTHR22765:SF5	PROTEIN C18B12.4
SNOG_04373	1416	79	351	139.5	91	1.58365	1.06611	-0.196272	0.321262	up	same	same	same	3	3	3	3	secreted	0	1	0	GO:0005488;GO:0044464;GO:0006535;GO:0005622	binding;cell part;cysteine biosynthetic process from serine;intracellular	IPR001216;IPR001926	Cysteine synthase/cystathionine beta-synthase, pyridoxal-phosphate attachment site;Tryptophan synthase beta subunit-like PLP-dependent enzyme	PF00291	Pyridoxal-phosphate dependent enzyme	PTHR10314:SF35	CYSTEINE SYNTHASE-RELATED
SNOG_04386	1721	1040	7312	2874.25	1979.5	1.53536	0.432754	-0.849484	0.253126	up	same	same	same	3	3	3	3	mitochondrial	0	0	0	GO:0003824;GO:0016491;GO:0055114;GO:0008152	catalytic activity;oxidoreductase activity;oxidation-reduction process;metabolic process	IPR016160;IPR010061;IPR016161;IPR015590;IPR016162;IPR016163	Aldehyde dehydrogenase, cysteine active site;Methylmalonate-semialdehyde dehydrogenase;Aldehyde/histidinol dehydrogenase;Aldehyde dehydrogenase domain;Aldehyde dehydrogenase N-terminal domain;Aldehyde dehydrogenase, C-terminal	PF00171	Aldehyde dehydrogenase family	PTHR11699:SF183	METHYLMALONATE-SEMIALDEHYDE DEHYDROGENASE [ACYLATING], MITOCHONDRIAL
SNOG_04439	1110	353.75	2843.5	1020.25	888.25	1.33361	0.36936	-1.04336	-0.0791156	up	same	same	same	3	3	3	3		0	0	0	GO:0044238;GO:0032991;GO:0005622;GO:0043234;GO:0005874;GO:0005856;GO:0043226;GO:0016192;GO:0006605;GO:0016740;GO:0006810;GO:0008152;GO:0005200;GO:0044464;GO:0006886;GO:0051179;GO:0003824;GO:0005198;GO:0015031	primary metabolic process;macromolecular complex;intracellular;protein complex;microtubule;cytoskeleton;organelle;vesicle-mediated transport;protein targeting;transferase activity;transport;metabolic process;structural constituent of cytoskeleton;cell part;intracellular protein transport;localization;catalytic activity;structural molecule activity;protein transport	IPR011009;IPR002575	Protein kinase-like domain;Aminoglycoside phosphotransferase	PF01636	Phosphotransferase enzyme family	PTHR19959	KINESIN LIGHT CHAIN
SNOG_04455	1188	51.5	400.75	163.75	109.25	1.53395	0.207488	-1.02944	0.297016	up	same	same	same	3	3	3	3	secreted	1	0	0	GO:0016787;GO:0044238;GO:0008652;GO:0006508;GO:0003824;GO:0019538;GO:0008233;GO:0008152;GO:0006468;GO:0006464;GO:0008237;GO:0006520;GO:0019213	hydrolase activity;primary metabolic process;cellular amino acid biosynthetic process;proteolysis;catalytic activity;protein metabolic process;peptidase activity;metabolic process;protein phosphorylation;cellular protein modification process;metallopeptidase activity;cellular amino acid metabolic process;deacetylase activity	IPR011650;IPR002933	Peptidase M20, dimerisation domain;Peptidase M20	PF07687;PF01546	Peptidase dimerisation domain;Peptidase family M20/M25/M40	PTHR11014	PEPTIDASE M20 FAMILY MEMBER
SNOG_04456	1377	27	516.25	83.75	73	2.4667	0.258729	-2.28993	-0.0819618	up	same	same	same	3	3	3	3	secreted	0	1	0
SNOG_04476	1470	4.25	1077	21.75	33.25	4.62015	-0.364224	-5.85874	-0.874368	up	same	same	same	3	3	3	3	secreted	1	0	0	GO:0044238;GO:0003824;GO:0055114;GO:0050660;GO:0016491;GO:0005975;GO:0006091;GO:0022904;GO:0008152;GO:0016614	primary metabolic process;catalytic activity;oxidation-reduction process;flavin adenine dinucleotide binding;oxidoreductase activity;carbohydrate metabolic process;generation of precursor metabolites and energy;respiratory electron transport chain;metabolic process;oxidoreductase activity, acting on CH-OH group of donors	IPR016166;IPR016167;IPR006094;IPR016169;IPR006093	FAD-binding, type 2;FAD-binding, type 2, subdomain 1;FAD linked oxidase, N-terminal;CO dehydrogenase flavoprotein-like, FAD-binding, subdomain 2;Oxygen oxidoreductase covalent FAD-binding site	PF01565	FAD binding domain	PTHR11748	D-LACTATE DEHYDROGENASE
SNOG_04519	576	31.25	107.25	38.25	22.5	1.86342	1.58392	0.183694	0.463197	up	same	same	same	3	3	3	3		0	0	0
SNOG_04568	1297	1308.5	7849.75	2132.75	1151.5	2.40958	1.18783	-0.623929	0.597828	up	same	same	same	3	3	3	3	secreted	1	0	0	GO:0044238;GO:0016491;GO:0006520;GO:0008152	primary metabolic process;oxidoreductase activity;cellular amino acid metabolic process;metabolic process	IPR002227;IPR008922	Tyrosinase copper-binding domain;Uncharacterised domain, di-copper centre	PF00264	Common central domain of tyrosinase	PTHR11474	TYROSINASE
SNOG_04590	639	3.5	23	7.75	3	2.51474	0.712117	-0.777632	1.02499	up	same	same	same	3	3	3	3		0	0	1
SNOG_04593	966	286.75	1348.5	519	405.75	1.36663	1.01773	-0.268836	0.0800599	up	same	same	same	3	3	3	3		0	0	0	GO:0015931;GO:0043226;GO:0008152;GO:0044464;GO:0005739;GO:0006812;GO:0003676;GO:0005737;GO:0044238;GO:0016020;GO:0006796;GO:0006139;GO:0019538;GO:0006810;GO:0051179;GO:0015171;GO:0006817;GO:0005515;GO:0006629;GO:0005622;GO:0006811;GO:0006412;GO:0022857;GO:0005198;GO:0005509;GO:0005215;GO:0005516;GO:0005488;GO:0005743;GO:0006869;GO:0003735	nucleobase-containing compound transport;organelle;metabolic process;cell part;mitochondrion;cation transport;nucleic acid binding;cytoplasm;primary metabolic process;membrane;phosphate-containing compound metabolic process;nucleobase-containing compound metabolic process;protein metabolic process;transport;localization;amino acid transmembrane transporter activity;phosphate ion transport;protein…	IPR023395;IPR002067;IPR018108	Mitochondrial carrier domain;Mitochondrial carrier protein;Mitochondrial substrate/solute carrier	PF00153	Mitochondrial carrier protein	PTHR24089:SF59	MITOCHONDRIAL THIAMINE PYROPHOSPHATE CARRIER
SNOG_04616	2235	75	278.5	112.75	75	1.53788	1.30802	0.069491	0.299353	up	same	same	same	3	3	3	3		0	0	0	GO:0008270;GO:0000981;GO:0005634;GO:0006355	zinc ion binding;RNA polymerase II transcription factor activity, sequence-specific DNA binding;nucleus;regulation of transcription, DNA-templated	IPR001138	Zn(2)-C6 fungal-type DNA-binding domain	PF00172	Fungal Zn(2)-Cys(6) binuclear cluster domain
SNOG_04617	1692	1.25	17.25	2.5	1	3.403	0.748476	-1.82273	0.831795	up	same	same	same	3	3	3	3		0	1	0	GO:0044238;GO:0005215;GO:0008643;GO:0006810;GO:0008152;GO:0022857;GO:0016021;GO:0051179;GO:0005975;GO:0055085	primary metabolic process;transporter activity;carbohydrate transport;transport;metabolic process;transmembrane transporter activity;integral component of membrane;localization;carbohydrate metabolic process;transmembrane transport	IPR020846;IPR011701	Major facilitator superfamily domain;Major facilitator superfamily	PF07690	Major Facilitator Superfamily
SNOG_04650	1869	9	25.75	4.5	2.25	2.97722	2.76612	0.413908	0.625003	up	same	same	same	3	3	3	3		0	0	0	GO:0050896;GO:0003824;GO:0055114;GO:0008152;GO:0009636;GO:0016491;GO:0005507	response to stimulus;catalytic activity;oxidation-reduction process;metabolic process;response to toxic substance;oxidoreductase activity;copper ion binding	IPR008972;IPR011706;IPR011707	Cupredoxin;Multicopper oxidase, type 2;Multicopper oxidase, type 3	PF07731;PF07732	Multicopper oxidase	PTHR11709:SF2	MULTI-COPPER OXIDASE-RELATED
SNOG_04657	1014	36.75	438.75	139	48	2.82916	-0.025464	-1.60741	1.24721	up	same	same	same	3	3	3	3		0	0	0
SNOG_04706	1059	523.75	4963.5	1025.5	699.5	2.48698	0.967059	-1.24621	0.273708	up	same	same	same	3	3	3	3		0	1	0			IPR022185	Protein of unknown function DUF3712	PF12505	Protein of unknown function (DUF3712)
SNOG_04735	688	118	973.5	188.5	235.5	1.71007	1.22697	-1.08125	-0.598152	up	same	same	same	3	3	3	3		0	0	0			IPR012674	Calycin
SNOG_04818	1398	490.75	1176.25	1057.25	322.5	1.50623	0.801635	0.717063	1.42166	up	same	same	same	3	3	3	3		0	1	0	GO:0016020;GO:0005215;GO:0006810;GO:0022857;GO:0016021;GO:0051179	membrane;transporter activity;transport;transmembrane transporter activity;integral component of membrane;localization	IPR000620	EamA domain	PF00892	EamA-like transporter family	PTHR22911:SF6	SOLUTE CARRIER FAMILY 35 MEMBER G1
SNOG_04820	1689	20.75	70	56	11.5	2.22413	0.443187	0.171705	1.95265	up	same	same	same	3	3	3	3	secreted	0	1	0	GO:0006629;GO:0044238;GO:0003824;GO:0005506;GO:0055114;GO:0008152;GO:0016491;GO:0006091;GO:0020037;GO:0022904;GO:0008202;GO:0016705	lipid metabolic process;primary metabolic process;catalytic activity;iron ion binding;oxidation-reduction process;metabolic process;oxidoreductase activity;generation of precursor metabolites and energy;heme binding;respiratory electron transport chain;steroid metabolic process;oxidoreductase activity, acting on paired donors, with incorporation or reduction of molecular oxygen	IPR001128;IPR002401;IPR017972	Cytochrome P450;Cytochrome P450, E-class, group I;Cytochrome P450, conserved site	PF00067	Cytochrome P450
SNOG_04883	852	26.75	277.75	66.25	32	2.74768	0.587148	-1.40913	0.7514	up	same	same	same	3	3	3	3		0	0	0	GO:0005975;GO:0016810	carbohydrate metabolic process;hydrolase activity, acting on carbon-nitrogen (but not peptide) bonds	IPR011330;IPR002509	Glycoside hydrolase/deacetylase, beta/alpha-barrel;NodB homology domain	PF01522	Polysaccharide deacetylase	PTHR10587	GLYCOSYL TRANSFERASE-RELATED	acetyl xylan esterase (EC 3.1.1.72); chitin deacetylase (EC 3.5.1.41); chitooligosaccharide deacetylase (EC 3.5.1.-); peptidoglycan GlcNAc deacetylase (EC 3.5.1.-); peptidoglycan N-acetylmuramic acid deacetylase (EC 3.5.1.-).	CE4
SNOG_04890	1605	142.75	3151.25	128.25	217.75	3.37336	2.02762	-2.30191	-0.956169	up	same	same	same	3	3	3	3	secreted	0	1	0	GO:0006629;GO:0044238;GO:0003824;GO:0005506;GO:0055114;GO:0008152;GO:0016491;GO:0006091;GO:0020037;GO:0022904;GO:0008202;GO:0016705	lipid metabolic process;primary metabolic process;catalytic activity;iron ion binding;oxidation-reduction process;metabolic process;oxidoreductase activity;generation of precursor metabolites and energy;heme binding;respiratory electron transport chain;steroid metabolic process;oxidoreductase activity, acting on paired donors, with incorporation or reduction of molecular oxygen	IPR001128;IPR002401;IPR017972	Cytochrome P450;Cytochrome P450, E-class, group I;Cytochrome P450, conserved site	PF00067	Cytochrome P450
SNOG_04904	882	39.25	260.5	58.25	47.25	2.0833	1.33002	-0.734744	0.0185422	up	same	same	same	3	3	3	3		0	1	0
SNOG_05019	1282	67.5	718.75	86.5	86.5	2.71198	1.52544	-1.46086	-0.274324	up	same	same	same	3	3	3	3		0	1	0	GO:0006629;GO:0044238;GO:0003824;GO:0008152;GO:0016491;GO:0008202	lipid metabolic process;primary metabolic process;catalytic activity;metabolic process;oxidoreductase activity;steroid metabolic process	IPR002347;IPR016040	Short-chain dehydrogenase/reductase SDR;NAD(P)-binding domain	PF00106	short chain dehydrogenase
SNOG_05063	2070	89.25	434.5	112.5	39.5	3.09356	1.55976	-0.329569	1.20423	up	same	same	same	3	3	3	3		0	0	0	GO:0006629;GO:0044238;GO:0016491;GO:0003995;GO:0006635;GO:0003824;GO:0006091;GO:0016740;GO:0055114;GO:0003997;GO:0005777;GO:0006637;GO:0006732;GO:0006631;GO:0022904;GO:0008152;GO:0006807	lipid metabolic process;primary metabolic process;oxidoreductase activity;acyl-CoA dehydrogenase activity;fatty acid beta-oxidation;catalytic activity;generation of precursor metabolites and energy;transferase activity;oxidation-reduction process;acyl-CoA oxidase activity;peroxisome;acyl-CoA metabolic process;coenzyme metabolic process;fatty acid metabolic process;respiratory electron transport c…	IPR009075;IPR002655;IPR012258;IPR009100;IPR029320;IPR013786;IPR006091	Acyl-CoA dehydrogenase/oxidase C-terminal;Acyl-CoA oxidase, C-terminal;Acyl-CoA oxidase;Acyl-CoA dehydrogenase/oxidase, N-terminal and middle domain;Acyl-coenzyme A oxidase, N-terminal;Acyl-CoA dehydrogenase/oxidase, N-terminal;Acyl-CoA oxidase/dehydrogenase, central domain	PF01756;PF14749;PF02770	Acyl-CoA oxidase;Acyl-coenzyme A oxidase N-terminal;Acyl-CoA dehydrogenase, middle domain	PTHR10909:SF250	PEROXISOMAL ACYL-COENZYME A OXIDASE 2
SNOG_05067	1749	53.5	457.25	145.25	84	2.08261	0.486761	-1.09455	0.501301	up	same	same	same	3	3	3	3	mitochondrial	0	0	0	GO:0006629;GO:0044238;GO:0016874;GO:0008652;GO:0003824;GO:0008152;GO:0016491;GO:0006732;GO:0006631;GO:0006520	lipid metabolic process;primary metabolic process;ligase activity;cellular amino acid biosynthetic process;catalytic activity;metabolic process;oxidoreductase activity;coenzyme metabolic process;fatty acid metabolic process;cellular amino acid metabolic process	IPR020845;IPR025110;IPR000873	AMP-binding, conserved site;AMP-binding enzyme C-terminal domain;AMP-dependent synthetase/ligase	PF13193;PF00501	AMP-binding enzyme C-terminal domain;AMP-binding enzyme
SNOG_05073	2073	96.25	518	277.75	109	1.88897	0.376975	-0.4505	1.0615	up	same	same	same	3	3	3	3		0	0	0	GO:0005515;GO:0008270;GO:0006351;GO:0000981;GO:0005102;GO:0003677;GO:0005634;GO:0006355;GO:0005488	protein binding;zinc ion binding;transcription, DNA-templated;RNA polymerase II transcription factor activity, sequence-specific DNA binding;receptor binding;DNA binding;nucleus;regulation of transcription, DNA-templated;binding	IPR001138;IPR007219	Zn(2)-C6 fungal-type DNA-binding domain;Transcription factor domain, fungi	PF00172;PF04082	Fungal Zn(2)-Cys(6) binuclear cluster domain;Fungal specific transcription factor domain	PTHR19444	UNC-93 RELATED
SNOG_05074	762	47	528.75	77	27.25	3.89717	1.19546	-1.50767	1.19405	up	same	same	same	3	3	3	3		0	0	1	GO:0006629;GO:0044238;GO:0016829;GO:0016874;GO:0016853;GO:0003824;GO:0006635;GO:0016740;GO:0009110;GO:0008152;GO:0016854;GO:0016491;GO:0016746;GO:0005975;GO:0006732;GO:0006631;GO:0006766;GO:0016836;GO:0016407	lipid metabolic process;primary metabolic process;lyase activity;ligase activity;isomerase activity;catalytic activity;fatty acid beta-oxidation;transferase activity;vitamin biosynthetic process;metabolic process;racemase and epimerase activity;oxidoreductase activity;transferase activity, transferring acyl groups;carbohydrate metabolic process;coenzyme metabolic process;fatty acid metabolic proc…	IPR001753;IPR029045	Crotonase superfamily;ClpP/crotonase-like domain	PF00378	Enoyl-CoA hydratase/isomerase	PTHR11941	ENOYL-COA HYDRATASE-RELATED
SNOG_05075	1974	1	30.75	2.5	1.25	4.06434	0.559578	-2.89089	0.613873	up	same	same	same	3	3	3	3	secreted	1	0	0			IPR011041;IPR015920;IPR011042	Soluble quinoprotein glucose/sorbosone dehydrogenase;Cellobiose dehydrogenase, cytochrome domain;Six-bladed beta-propeller, TolB-like	PF16010	Cytochrome domain of cellobiose dehydrogenase	PTHR19328	PQQ OXIDOREDUCTASE-RELATED		AA12
SNOG_05119	1307	210.75	2063	415.25	90.25	4.13125	0.921891	-1.30669	1.90268	up	same	same	same	3	3	3	3		0	0	0			IPR025533	Protein of unknown function DUF4419	PF14388	Domain of unknown function (DUF4419)
SNOG_05122	1468	122.75	1233.25	172	126	2.93856	1.42543	-1.34974	0.163389	up	same	same	same	3	3	3	3		0	0	0	GO:0006629;GO:0044238;GO:0003995;GO:0016627;GO:0006635;GO:0003824;GO:0006091;GO:0016740;GO:0055114;GO:0008152;GO:0016491;GO:0006637;GO:0006732;GO:0006631;GO:0022904;GO:0050660;GO:0006807	lipid metabolic process;primary metabolic process;acyl-CoA dehydrogenase activity;oxidoreductase activity, acting on the CH-CH group of donors;fatty acid beta-oxidation;catalytic activity;generation of precursor metabolites and energy;transferase activity;oxidation-reduction process;metabolic process;oxidoreductase activity;acyl-CoA metabolic process;coenzyme metabolic process;fatty acid metaboli…	IPR009075;IPR009100;IPR013786;IPR006091	Acyl-CoA dehydrogenase/oxidase C-terminal;Acyl-CoA dehydrogenase/oxidase, N-terminal and middle domain;Acyl-CoA dehydrogenase/oxidase, N-terminal;Acyl-CoA oxidase/dehydrogenase, central domain	PF00441;PF02770;PF02771	Acyl-CoA dehydrogenase, C-terminal domain;Acyl-CoA dehydrogenase, middle domain;Acyl-CoA dehydrogenase, N-terminal domain	PTHR10909	ELECTRON TRANSPORT OXIDOREDUCTASE
SNOG_05169	1574	63.5	152.25	91.5	18.25	2.66527	1.31174	0.694333	2.04787	up	same	same	same	3	3	3	3	secreted	1	0	0
SNOG_05209	1713	551.5	3232.5	1086.25	758	1.72505	0.935896	-0.572342	0.216811	up	same	same	same	3	3	3	3		0	0	0	GO:0003824;GO:0016491;GO:0055114;GO:0008152	catalytic activity;oxidoreductase activity;oxidation-reduction process;metabolic process	IPR016161;IPR016163;IPR016162;IPR015590	Aldehyde/histidinol dehydrogenase;Aldehyde dehydrogenase, C-terminal;Aldehyde dehydrogenase N-terminal domain;Aldehyde dehydrogenase domain	PF00171	Aldehyde dehydrogenase family	PTHR11699	ALDEHYDE DEHYDROGENASE-RELATED
SNOG_05210	895	130.25	913	278.75	175.5	2.0072	0.814018	-0.829001	0.364178	up	same	same	same	3	3	3	3		0	0	1	GO:0006629;GO:0044238;GO:0003824;GO:0008152;GO:0016491;GO:0008202	lipid metabolic process;primary metabolic process;catalytic activity;metabolic process;oxidoreductase activity;steroid metabolic process	IPR002347;IPR016040	Short-chain dehydrogenase/reductase SDR;NAD(P)-binding domain	PF13561	Enoyl-(Acyl carrier protein) reductase
SNOG_05234	1761	22	125.5	48.75	22.5	2.11251	0.695467	-0.581957	0.835088	up	same	same	same	3	3	3	3	secreted	0	1	0	GO:0006811;GO:0005215;GO:0055085;GO:0006810;GO:0022857;GO:0016021;GO:0051179;GO:0015299;GO:0006812	ion transport;transporter activity;transmembrane transport;transport;transmembrane transporter activity;integral component of membrane;localization;solute:proton antiporter activity;cation transport	IPR006153	Cation/H+ exchanger	PF00999	Sodium/hydrogen exchanger family
SNOG_05244	2355	32.75	244	200.75	47.5	2.02085	-0.691814	-0.903023	1.80965	up	same	same	same	3	3	3	3	secreted	1	0	0			IPR027414;IPR008928;IPR016518	Glycosyl hydrolase family, N-terminal domain;Six-hairpin glycosidase-like;Alpha-L-fucosidase	PF14498	Glycosyl hydrolase family 65, N-terminal domain	PTHR31084:SF0	ALPHA-L-FUCOSIDASE 2	alpha-1,2-L-fucosidase (EC 3.2.1.63); alpha-L-fucosidase (EC 3.2.1.51)	GH95
SNOG_05274	2141	67.25	370.25	144.5	107.25	1.42847	0.777893	-0.507144	0.143432	up	same	same	same	3	3	3	3		0	1	0			IPR021514	Protein of unknown function DUF3176	PF11374	Protein of unknown function (DUF3176)
SNOG_05297	1702	153.5	612.25	280.5	134.75	1.83313	1.02222	-0.0321703	0.778738	up	same	same	same	3	3	3	3	secreted	1	0	0	GO:0016787;GO:0044238;GO:0006508;GO:0003824;GO:0004190;GO:0019538;GO:0008233;GO:0008152	hydrolase activity;primary metabolic process;proteolysis;catalytic activity;aspartic-type endopeptidase activity;protein metabolic process;peptidase activity;metabolic process	IPR021109;IPR001461;IPR033121;IPR001969	Aspartic peptidase domain;Aspartic peptidase A1 family;Peptidase family A1 domain;Aspartic peptidase, active site	PF00026	Eukaryotic aspartyl protease	PTHR13683:SF249	BETA-SITE APP-CLEAVING ENZYME-RELATED
SNOG_05305	1752	56.75	660.75	96	54.75	3.24064	1.11253	-1.60876	0.519355	up	same	same	same	3	3	3	3	secreted	1	0	0			IPR027589	Choice-of-anchor B domain
SNOG_05349	2523	32.25	140.75	64	17	2.62294	0.896547	-0.121749	1.60464	up	same	same	same	3	3	3	3		0	0	0
SNOG_05356	1582	43.5	157.5	95.25	39	1.65812	0.746028	0.097104	1.00919	up	same	same	same	3	3	3	3	mitochondrial	0	0	0
SNOG_05376	1443	44.25	236	167.75	59	1.64273	-0.053215	-0.455886	1.24006	up	same	same	same	3	3	3	3		0	0	0
SNOG_05388	852	91.25	365.25	134.5	102	1.48266	1.34814	-0.0168218	0.117698	up	same	same	same	3	3	3	3		0	0	0	GO:0006732;GO:0003824;GO:0006766;GO:0008152	coenzyme metabolic process;catalytic activity;vitamin metabolic process;metabolic process	IPR003382	Flavoprotein	PF02441	Flavoprotein	PTHR14359:SF6	PHOSPHOPANTOTHENOYLCYSTEINE DECARBOXYLASE
SNOG_05424	2121	269.25	2249	631.75	382.5	2.19492	0.674543	-1.07858	0.441802	up	same	same	same	3	3	3	3		0	0	0	GO:0008270;GO:0006351;GO:0003677;GO:0005634	zinc ion binding;transcription, DNA-templated;DNA binding;nucleus	IPR007219	Transcription factor domain, fungi	PF04082	Fungal specific transcription factor domain
SNOG_05440	893	19	150.25	23	29.25	2.00715	1.60959	-1.02672	-0.629155	up	same	same	same	3	3	3	3		0	0	1	GO:0045735	nutrient reservoir activity	IPR006045;IPR014710;IPR011051	Cupin 1;RmlC-like jelly roll fold;RmlC-like cupin domain	PF00190	Cupin
SNOG_05468	1368	142	702.5	136	103.25	2.38323	2.02794	-0.205262	0.150032	up	same	same	same	3	3	3	3	secreted	1	0	0	GO:0016042;GO:0004806	lipid catabolic process;triglyceride lipase activity	IPR005152;IPR029058	Lipase, secreted;Alpha/Beta hydrolase fold	PF03583	Secretory lipase
SNOG_05482	1002	7	40.5	8.75	0.75	4.97149	1.52854	-0.580382	2.86256	up	same	same	same	3	3	3	3		0	1	0
SNOG_05490	738	372.25	2401.5	1140.5	481.75	1.94471	0.25156	-0.755011	0.938137	up	same	same	same	3	3	3	3	secreted	1	0	0			IPR021851	Protein of unknown function DUF3455	PF11937	Protein of unknown function (DUF3455)
SNOG_05496	1583	593.5	1526	983.25	313.25	1.91251	1.14174	0.579866	1.35063	up	same	same	same	3	3	3	3		0	1	0	GO:0055085;GO:0006858;GO:0008152;GO:0006812;GO:0008324;GO:0015031;GO:0006629;GO:0051180;GO:0006796;GO:0008643;GO:0006810;GO:0016021;GO:0051179;GO:0006817;GO:0044238;GO:0006811;GO:0022857;GO:0016192;GO:0005215;GO:0006886;GO:0005975;GO:0006897	transmembrane transport;extracellular transport;metabolic process;cation transport;cation transmembrane transporter activity;protein transport;lipid metabolic process;vitamin transport;phosphate-containing compound metabolic process;carbohydrate transport;transport;integral component of membrane;localization;phosphate ion transport;primary metabolic process;ion transport;transmembrane transporter…	IPR020846;IPR011701	Major facilitator superfamily domain;Major facilitator superfamily	PF07690	Major Facilitator Superfamily	PTHR11662	SODIUM-DEPENDENT PHOSPHATE TRANSPORTERS
SNOG_05545	1954	119.25	647.25	135.25	124	2.02627	1.77276	-0.403741	-0.150232	up	same	same	same	3	3	3	3		0	1	0	GO:0044238;GO:0005215;GO:0008643;GO:0006810;GO:0008152;GO:0022857;GO:0016021;GO:0051179;GO:0005975;GO:0055085	primary metabolic process;transporter activity;carbohydrate transport;transport;metabolic process;transmembrane transporter activity;integral component of membrane;localization;carbohydrate metabolic process;transmembrane transport	IPR020846;IPR011701	Major facilitator superfamily domain;Major facilitator superfamily	PF07690	Major Facilitator Superfamily
SNOG_05546	1323	51	344.5	117.25	70.25	1.9394	0.702467	-0.783189	0.453747	up	same	same	same	3	3	3	3		0	0	0	GO:0016787;GO:0006206;GO:0008270;GO:0003824;GO:0006139;GO:0044238;GO:0019239;GO:0008152	hydrolase activity;pyrimidine nucleobase metabolic process;zinc ion binding;catalytic activity;nucleobase-containing compound metabolic process;primary metabolic process;deaminase activity;metabolic process	IPR002125;IPR016193	Cytidine and deoxycytidylate deaminases, zinc-binding;Cytidine deaminase-like	PF00383	Cytidine and deoxycytidylate deaminase zinc-binding region	PTHR11079:SF98	PROTEIN ZK287.7
SNOG_05561	1602	103.75	459	299.5	109.75	1.69633	0.378162	-0.156307	1.16186	up	same	same	same	3	3	3	3		0	1	0	GO:0016021;GO:0055085	integral component of membrane;transmembrane transport	IPR020846;IPR011701	Major facilitator superfamily domain;Major facilitator superfamily	PF07690	Major Facilitator Superfamily
SNOG_05604	3868	12	449.25	35.75	46.25	2.91188	0.324693	-3.2091	-0.621917	up	same	same	same	3	3	3	3	mitochondrial	1	0	0			IPR000209;IPR015500	Peptidase S8/S53 domain;Peptidase S8, subtilisin-related
SNOG_05633	1627	36	372.75	90.75	92.5	1.64507	0.559268	-1.38633	-0.300535	up	same	same	same	3	3	3	3	secreted	1	0	0	GO:0009987;GO:0006508;GO:0006810;GO:0016192;GO:0051179;GO:0016805	cellular process;proteolysis;transport;vesicle-mediated transport;localization;dipeptidase activity	IPR005322	Peptidase C69, dipeptidase A	PF03577	Peptidase family C69	PTHR12994	SECERNIN
SNOG_05666	1305	16	131	28.75	24.75	2.04561	1.05555	-1.05566	-0.0656022	up	same	same	same	3	3	3	3		0	0	0	GO:0005515	protein binding	IPR001810;IPR032675	F-box domain;Leucine-rich repeat domain, L domain-like	PF00646	F-box domain
SNOG_05706	1391	7.25	55.75	5.5	2	4.16683	2.23666	-0.901739	1.02843	up	same	same	same	3	3	3	3		0	0	0	GO:0044238;GO:0003824;GO:0055114;GO:0008152;GO:0016491;GO:0005975	primary metabolic process;catalytic activity;oxidation-reduction process;metabolic process;oxidoreductase activity;carbohydrate metabolic process	IPR011032;IPR002085;IPR013149;IPR013154;IPR020843;IPR016040	GroES-like;Alcohol dehydrogenase superfamily, zinc-type;Alcohol dehydrogenase, C-terminal;Alcohol dehydrogenase, N-terminal;Polyketide synthase, enoylreductase domain;NAD(P)-binding domain	PF00107;PF08240	Zinc-binding dehydrogenase;Alcohol dehydrogenase GroES-like domain	PTHR11695	ALCOHOL DEHYDROGENASE RELATED
SNOG_05708	453	132.5	643	83	33	3.77067	2.53838	-0.234547	0.997742	up	same	same	same	3	3	3	3		0	0	1	GO:0051920;GO:0055114	peroxiredoxin activity;oxidation-reduction process	IPR003779;IPR029032	Carboxymuconolactone decarboxylase-like;AhpD-like	PF02627	Carboxymuconolactone decarboxylase family
SNOG_05711	777	18.75	142.25	10.5	4.25	4.47431	2.68678	-0.821644	0.965886	up	same	same	same	3	3	3	3		0	0	0	GO:0051920;GO:0055114	peroxiredoxin activity;oxidation-reduction process	IPR003779;IPR029032	Carboxymuconolactone decarboxylase-like;AhpD-like	PF02627	Carboxymuconolactone decarboxylase family
SNOG_05722	1011	56.25	524.75	90.25	93.75	2.12362	1.1918	-1.25542	-0.323607	up	same	same	same	3	3	3	3	secreted	1	0	0			IPR013830	SGNH hydrolase-type esterase domain	PF13472	GDSL-like Lipase/Acylhydrolase family			pectin acetylesterase (EC 3.1.1.-); rhamnogalacturonan acetylesterase (EC 3.1.1.-); acetyl xylan esterase (EC 3.1.1.72)	CE12
SNOG_05795	1759	25	207.5	40.25	41	1.97099	1.19689	-1.06329	-0.289193	up	same	same	same	3	3	3	3		0	1	0	GO:0006629;GO:0044238;GO:0003824;GO:0005506;GO:0055114;GO:0008152;GO:0016491;GO:0006091;GO:0020037;GO:0022904;GO:0008202;GO:0016705	lipid metabolic process;primary metabolic process;catalytic activity;iron ion binding;oxidation-reduction process;metabolic process;oxidoreductase activity;generation of precursor metabolites and energy;heme binding;respiratory electron transport chain;steroid metabolic process;oxidoreductase activity, acting on paired donors, with incorporation or reduction of molecular oxygen	IPR001128;IPR017972;IPR002401	Cytochrome P450;Cytochrome P450, conserved site;Cytochrome P450, E-class, group I	PF00067	Cytochrome P450
SNOG_05806	1329	127.25	455.75	195	138.5	1.36089	1.26707	0.11828	0.212095	up	same	same	same	3	3	3	3	mitochondrial	0	0	0			IPR008011	Complex 1 LYR protein	PF05347	Complex 1 protein (LYR family)
SNOG_05936	1112	22.75	207	33	35.75	2.16784	1.33731	-1.21739	-0.386855	up	same	same	same	3	3	3	3		0	0	0	GO:0008270;GO:0000981;GO:0005634;GO:0006355	zinc ion binding;RNA polymerase II transcription factor activity, sequence-specific DNA binding;nucleus;regulation of transcription, DNA-templated	IPR001138;IPR002409	Zn(2)-C6 fungal-type DNA-binding domain;Aflatoxin biosynthesis regulatory protein	PF00172	Fungal Zn(2)-Cys(6) binuclear cluster domain
SNOG_05979	729	123.5	1472	348.75	251.5	2.16546	0.375669	-1.61401	0.175784	up	same	same	same	3	3	3	3	secreted	0	1	1
SNOG_05981	1884	34.75	109.5	52	25.75	1.72639	1.30631	0.30806	0.728145	up	same	same	same	3	3	3	3		0	0	0			IPR010730	Heterokaryon incompatibility	PF06985	Heterokaryon incompatibility protein (HET)
SNOG_06003	1957	314.25	2412.75	629.75	519.75	1.8442	0.900701	-0.95616	-0.0126647	up	same	same	same	3	3	3	3	mitochondrial	0	1	0
SNOG_06012	576	28.25	648.75	82.75	123.75	2.04027	0.341668	-2.54216	-0.843565	up	same	same	same	3	3	3	3	secreted	1	0	1			IPR011024	Gamma-crystallin-related
SNOG_06015	600	51.25	541.25	85.75	28.75	3.85164	1.19764	-1.39581	1.25819	up	same	same	same	3	3	3	3	secreted	1	0	1
SNOG_06048	1090	387	3033.25	868.75	663.25	1.81205	0.69532	-1.01372	0.103008	up	same	same	same	3	3	3	3		0	0	0	GO:0044238;GO:0003824;GO:0055114;GO:0008152;GO:0016491;GO:0005975	primary metabolic process;catalytic activity;oxidation-reduction process;metabolic process;oxidoreductase activity;carbohydrate metabolic process	IPR011032;IPR013149;IPR016040;IPR002085;IPR020843	GroES-like;Alcohol dehydrogenase, C-terminal;NAD(P)-binding domain;Alcohol dehydrogenase superfamily, zinc-type;Polyketide synthase, enoylreductase domain	PF00107	Zinc-binding dehydrogenase	PTHR11695:SF509	RETICULON-4-INTERACTING PROTEIN 1 HOMOLOG, MITOCHONDRIAL
SNOG_06123	981	582.5	4767.75	921.75	864.5	2.10514	1.21053	-1.07277	-0.178153	up	same	same	same	3	3	3	3		0	0	0	GO:0016787;GO:0044238;GO:0003824;GO:0008152;GO:0004553;GO:0005975;GO:0016799	hydrolase activity;primary metabolic process;catalytic activity;metabolic process;hydrolase activity, hydrolyzing O-glycosyl compounds;carbohydrate metabolic process;hydrolase activity, hydrolyzing N-glycosyl compounds	IPR006710;IPR023296	Glycoside hydrolase, family 43;Glycosyl hydrolase, five-bladed beta-propellor domain	PF04616	Glycosyl hydrolases family 43	PTHR22925	GLYCOSYL HYDROLASE 43 FAMILY MEMBER	beta-xylosidase (EC 3.2.1.37); beta-1,3-xylosidase (EC 3.2.1.-); alpha-L-arabinofuranosidase (EC 3.2.1.55); arabinanase (EC 3.2.1.99); xylanase (EC 3.2.1.8); galactan 1,3-beta-galactosidase (EC 3.2.1.145)	GH43
SNOG_06147	657	101	542.25	164.75	145.75	1.54379	1.19177	-0.452658	-0.100639	up	same	same	same	3	3	3	3	secreted	0	1	0
SNOG_06148	1013	58.5	810.5	62.5	35.5	4.11325	1.8119	-1.77993	0.521427	up	same	same	same	3	3	3	3	secreted	1	0	0	GO:0016787;GO:0003824;GO:0016791;GO:0016788;GO:0008152	hydrolase activity;catalytic activity;phosphatase activity;hydrolase activity, acting on ester bonds;metabolic process	IPR002828	Survival protein SurE-like phosphatase/nucleotidase	PF01975	Survival protein SurE	PTHR30457	5'-NUCLEOTIDASE SURE
SNOG_06160	1782	16	155.5	23.5	16.5	2.86665	1.3818	-1.25684	0.22801	up	same	same	same	3	3	3	3		0	1	0	GO:0044238;GO:0005215;GO:0008643;GO:0006810;GO:0008152;GO:0022857;GO:0016021;GO:0051179;GO:0005975;GO:0055085	primary metabolic process;transporter activity;carbohydrate transport;transport;metabolic process;transmembrane transporter activity;integral component of membrane;localization;carbohydrate metabolic process;transmembrane transport	IPR020846;IPR005829;IPR010573	Major facilitator superfamily domain;Sugar transporter, conserved site;Siderophore iron transporter 1/trichothecene efflux pump Tri12	PF06609	Fungal trichothecene efflux pump (TRI12)
SNOG_06214	1407	27.5	160.75	44.5	27.5	2.1882	1.19329	-0.591812	0.403104	up	same	same	same	3	3	3	3	secreted	1	1	0	GO:0006506;GO:0004584	GPI anchor biosynthetic process;dolichyl-phosphate-mannose-glycolipid alpha-mannosyltransferase activity	IPR007315	GPI mannosyltransferase 2	PF04188	Mannosyltransferase (PIG-V)	PTHR12468:SF2	GPI MANNOSYLTRANSFERASE 2	Dol-P-Man: alpha-1,6-mannosyltransferase (EC 2.4.1.-)	GT76
SNOG_06243	1425	79.75	868	322	93.25	2.84655	-0.123541	-1.49803	1.47206	up	same	same	same	3	3	3	3	mitochondrial	0	1	0	GO:0016757;GO:0016020	transferase activity, transferring glycosyl groups;membrane	IPR003378	Fringe-like	PF02434	Fringe-like	PTHR23033:SF14	GLYCOPROTEIN-N-ACETYLGALACTOSAMINE 3-BETA-GALACTOSYLTRANSFERASE 1-RELATED
SNOG_06244	864	44.5	474.5	260.75	79	2.23333	-0.661197	-1.46474	1.42978	up	same	same	same	3	3	3	3	secreted	1	1	0
SNOG_06286	1446	45.5	156.5	85.5	23.75	2.33615	0.961901	0.185128	1.55938	up	same	same	same	3	3	3	3		0	0	0			IPR003347	JmjC domain	PF13621	Cupin-like domain	PTHR12461:SF38	LYSINE-SPECIFIC DEMETHYLASE 8
SNOG_06287	1335	20.25	55.5	22.75	3.75	3.43754	1.69345	0.485617	2.22971	up	same	same	same	3	3	3	3		0	0	0			IPR016040	NAD(P)-binding domain
SNOG_06341	1521	65.5	659.25	85.5	91	2.51106	1.50236	-1.37908	-0.370374	up	same	same	same	3	3	3	3		0	1	0	GO:0005215;GO:0006810;GO:0022857;GO:0016021;GO:0051179;GO:0055085	transporter activity;transport;transmembrane transporter activity;integral component of membrane;localization;transmembrane transport	IPR020846;IPR011701	Major facilitator superfamily domain;Major facilitator superfamily	PF07690	Major Facilitator Superfamily	PTHR10924:SF6	MAJOR FACILITATOR SUPERFAMILY DOMAIN-CONTAINING PROTEIN 7
SNOG_06364	1305	331.5	3401.5	388.5	461.5	2.53487	1.69964	-1.36951	-0.53428	up	same	same	same	3	3	3	3	mitochondrial	0	0	0	GO:0044238;GO:0003824;GO:0006473;GO:0016740;GO:0008152;GO:0006464;GO:0016746;GO:0019538;GO:0016747;GO:0016407	primary metabolic process;catalytic activity;protein acetylation;transferase activity;metabolic process;cellular protein modification process;transferase activity, transferring acyl groups;protein metabolic process;transferase activity, transferring acyl groups other than amino-acyl groups;acetyltransferase activity	IPR020617;IPR016039;IPR002155;IPR020616;IPR020615;IPR020610	Thiolase, C-terminal;Thiolase-like;Thiolase;Thiolase, N-terminal;Thiolase, acyl-enzyme intermediate active site;Thiolase, active site	PF02803;PF00108	Thiolase, C-terminal domain;Thiolase, N-terminal domain	PTHR18919:SF101	ACETYL-COA ACETYLTRANSFERASE, CYTOSOLIC
SNOG_06401	1068	52.5	422.5	233.75	66.5	2.30336	-0.233574	-1.01879	1.51814	up	same	same	same	3	3	3	3	mitochondrial	0	0	0	GO:0016787;GO:0003824;GO:0006807;GO:0008152;GO:0016810	hydrolase activity;catalytic activity;nitrogen compound metabolic process;metabolic process;hydrolase activity, acting on carbon-nitrogen (but not peptide) bonds	IPR003010	Carbon-nitrogen hydrolase	PF00795	Carbon-nitrogen hydrolase	PTHR23088	NITRILASE-RELATED
SNOG_06405	1749	558.25	4346.75	735	741.25	2.15076	1.49404	-0.971509	-0.314791	up	same	same	same	3	3	3	3	secreted	1	0	0	GO:0016787;GO:0003824;GO:0005576;GO:0016788;GO:0008152	hydrolase activity;catalytic activity;extracellular region;hydrolase activity, acting on ester bonds;metabolic process	IPR029058;IPR002018	Alpha/Beta hydrolase fold;Carboxylesterase, type B	PF00135	Carboxylesterase family	PTHR11559	CARBOXYLESTERASE
SNOG_06443	1953	224.75	1854.25	371.5	480	1.60115	1.16356	-1.07158	-0.633979	up	same	same	same	3	3	3	3		0	0	0	GO:0016787;GO:0016788;GO:0009166;GO:0003824;GO:0008152;GO:0008081	hydrolase activity;hydrolase activity, acting on ester bonds;nucleotide catabolic process;catalytic activity;metabolic process;phosphoric diester hydrolase activity	IPR008334;IPR006179;IPR029052;IPR004843	5'-Nucleotidase, C-terminal;5'-Nucleotidase/apyrase;Metallo-dependent phosphatase-like;Calcineurin-like phosphoesterase domain, apaH type	PF02872;PF00149	5'-nucleotidase, C-terminal domain;Calcineurin-like phosphoesterase	PTHR11575:SF24	PROTEIN 4933425L06RIK
SNOG_06461	2026	31.25	85.5	51	19	1.79502	1.19504	0.519908	1.11989	up	same	same	same	3	3	3	3		0	1	0			IPR015916;IPR011043	Galactose oxidase, beta-propeller;Galactose oxidase/kelch, beta-propeller	PF13854	Kelch motif	PTHR23244	KELCH REPEAT DOMAIN
SNOG_06481	2082	133.75	765	218.25	190	1.64143	1.16662	-0.550999	-0.0761861	up	same	same	same	3	3	3	3		0	1	0			IPR021514	Protein of unknown function DUF3176	PF11374	Protein of unknown function (DUF3176)
SNOG_06511	2472	112.25	980.5	187.25	124.75	2.61953	1.14787	-1.16534	0.306323	up	same	same	same	3	3	3	3		0	0	0	GO:0008270;GO:0006351;GO:0000981;GO:0003677;GO:0005634;GO:0006355	zinc ion binding;transcription, DNA-templated;RNA polymerase II transcription factor activity, sequence-specific DNA binding;DNA binding;nucleus;regulation of transcription, DNA-templated	IPR001138;IPR007219	Zn(2)-C6 fungal-type DNA-binding domain;Transcription factor domain, fungi	PF00172;PF04082	Fungal Zn(2)-Cys(6) binuclear cluster domain;Fungal specific transcription factor domain
SNOG_06534	1386	23.25	111.5	40.5	24.75	1.80716	1.09461	-0.29948	0.413071	up	same	same	same	3	3	3	3		0	1	0	GO:0016020;GO:0006811;GO:0009987;GO:0006810;GO:0016021;GO:0051179;GO:0055085	membrane;ion transport;cellular process;transport;integral component of membrane;localization;transmembrane transport	IPR020846;IPR011701	Major facilitator superfamily domain;Major facilitator superfamily	PF07690	Major Facilitator Superfamily	PTHR11360	MONOCARBOXYLATE TRANSPORTER
SNOG_06539	1338	205	824.25	397.75	219	1.55489	0.908885	-0.0604919	0.585509	up	same	same	same	3	3	3	3	mitochondrial	0	1	0			IPR023753	FAD/NAD(P)-binding domain	PF13450	NAD(P)-binding Rossmann-like domain
SNOG_06590	1455	19.25	231	28.25	23.75	2.89599	1.27672	-1.65954	-0.0402585	up	same	same	same	3	3	3	3	secreted	1	0	0	GO:0016787;GO:0044238;GO:0006508;GO:0003824;GO:0019538;GO:0008233;GO:0008152;GO:0005515;GO:0008237	hydrolase activity;primary metabolic process;proteolysis;catalytic activity;protein metabolic process;peptidase activity;metabolic process;protein binding;metallopeptidase activity	IPR003961;IPR007484;IPR013783	Fibronectin type III;Peptidase M28;Immunoglobulin-like fold	PF04389	Peptidase family M28	PTHR12147	FXNA-RELATED
SNOG_06625	1776	16.25	133.75	24.5	18.75	2.4756	1.32393	-1.05074	0.100933	up	same	same	same	3	3	3	3		0	1	0	GO:0044238;GO:0005215;GO:0008643;GO:0006810;GO:0008152;GO:0022857;GO:0051179;GO:0005975	primary metabolic process;transporter activity;carbohydrate transport;transport;metabolic process;transmembrane transporter activity;localization;carbohydrate metabolic process	IPR010573;IPR020846	Siderophore iron transporter 1/trichothecene efflux pump Tri12;Major facilitator superfamily domain	PF06609	Fungal trichothecene efflux pump (TRI12)
SNOG_06630	2793	8.5	69.5	11	11.25	2.23592	1.55064	-1.00133	-0.316044	up	same	same	same	3	3	3	3		0	0	0
SNOG_06659	873	548.5	5057.75	915	1154	1.73708	1.14942	-1.21154	-0.623878	up	same	same	same	3	3	3	3	mitochondrial	0	0	1			IPR014720	Double-stranded RNA-binding domain
SNOG_06686	1833	22.5	152.75	23.75	12.25	3.1647	1.83171	-0.720053	0.612939	up	same	same	same	3	3	3	3	secreted	1	0	0	GO:0003824;GO:0055114;GO:0050660;GO:0016491;GO:0006091;GO:0016614;GO:0008152;GO:0022904	catalytic activity;oxidation-reduction process;flavin adenine dinucleotide binding;oxidoreductase activity;generation of precursor metabolites and energy;oxidoreductase activity, acting on CH-OH group of donors;metabolic process;respiratory electron transport chain	IPR012132;IPR023753;IPR007867;IPR000172	Glucose-methanol-choline oxidoreductase;FAD/NAD(P)-binding domain;Glucose-methanol-choline oxidoreductase, C-terminal;Glucose-methanol-choline oxidoreductase, N-terminal	PF05199;PF00732	GMC oxidoreductase	PTHR11552	GLUCOSE-METHANOL-CHOLINE GMC OXIDOREDUCTASE		AA3
SNOG_06690	491	168.5	680.25	388.5	108.75	2.2063	0.706957	0.00497676	1.50432	up	same	same	same	3	3	3	3	secreted	1	0	0
SNOG_06691	2007	430	1539	714	447.75	1.42703	1.13704	0.104544	0.394538	up	same	same	same	3	3	3	3	mitochondrial	0	0	0	GO:0015031;GO:0044238;GO:0016301;GO:0005488;GO:0006468;GO:0003824;GO:0016740;GO:0003723;GO:0006810;GO:0008152;GO:0004672;GO:0022857;GO:0006886;GO:0051179;GO:0004872;GO:0005215;GO:0003676;GO:0019199;GO:0019538;GO:0006464	protein transport;primary metabolic process;kinase activity;binding;protein phosphorylation;catalytic activity;transferase activity;RNA binding;transport;metabolic process;protein kinase activity;transmembrane transporter activity;intracellular protein transport;localization;receptor activity;transporter activity;nucleic acid binding;transmembrane receptor protein kinase activity;protein metaboli…
SNOG_06766	1404	77.5	486.25	178	69.25	2.45832	0.693344	-0.684571	1.08041	up	same	same	same	3	3	3	3		0	1	0	GO:0016021;GO:0055085	integral component of membrane;transmembrane transport	IPR020846;IPR011701	Major facilitator superfamily domain;Major facilitator superfamily	PF07690	Major Facilitator Superfamily	PTHR23514:SF3	PROTEIN TSGA
SNOG_06801	843	17.75	102	34.5	24.75	1.68275	0.93636	-0.556215	0.190176	up	same	same	same	3	3	3	3	secreted	0	0	0
SNOG_06822	1599	12	319.25	59.25	60.5	2.02114	-0.397143	-2.73643	-0.31815	up	same	same	same	3	3	3	3	secreted	0	1	0	GO:0044238;GO:0006811;GO:0005215;GO:0006858;GO:0008643;GO:0006810;GO:0008152;GO:0022857;GO:0016021;GO:0051179;GO:0005975;GO:0055085;GO:0015144;GO:0006820	primary metabolic process;ion transport;transporter activity;extracellular transport;carbohydrate transport;transport;metabolic process;transmembrane transporter activity;integral component of membrane;localization;carbohydrate metabolic process;transmembrane transport;carbohydrate transmembrane transporter activity;anion transport	IPR005829;IPR003663;IPR005828;IPR020846	Sugar transporter, conserved site;Sugar/inositol transporter;Major facilitator, sugar transporter-like;Major facilitator superfamily domain	PF00083	Sugar (and other) transporter
SNOG_06873	1566	181	2744.5	124.75	150	3.80314	2.40079	-1.91559	-0.513241	up	same	same	same	3	3	3	3	secreted	0	1	0	GO:0020037;GO:0005506;GO:0016705;GO:0055114	heme binding;iron ion binding;oxidoreductase activity, acting on paired donors, with incorporation or reduction of molecular oxygen;oxidation-reduction process	IPR001128;IPR002401	Cytochrome P450;Cytochrome P450, E-class, group I	PF00067	Cytochrome P450	PTHR24281:SF2	STEROID 21-HYDROXYLASE
SNOG_06874	1308	129.75	1721.5	604.5	316	2.11796	-0.299484	-1.76412	0.653325	up	same	same	same	3	3	3	3	mitochondrial	0	0	0	GO:0016787;GO:0044238;GO:0009072;GO:0003824;GO:0016853;GO:0008152;GO:0009063;GO:0004334;GO:0006520	hydrolase activity;primary metabolic process;aromatic amino acid family metabolic process;catalytic activity;isomerase activity;metabolic process;cellular amino acid catabolic process;fumarylacetoacetase activity;cellular amino acid metabolic process	IPR011234;IPR015377;IPR005959	Fumarylacetoacetase, C-terminal-related;Fumarylacetoacetase, N-terminal;Fumarylacetoacetase	PF01557;PF09298	Fumarylacetoacetate (FAA) hydrolase family;Fumarylacetoacetase N-terminal	PTHR11820:SF1	FUMARYLACETOACETASE
SNOG_07017	1659	86.5	1049.5	163.75	208	1.98218	0.966422	-1.6218	-0.606037	up	same	same	same	3	3	3	3		0	1	0	GO:0044238;GO:0006811;GO:0005215;GO:0006858;GO:0008643;GO:0006810;GO:0008152;GO:0022857;GO:0016021;GO:0051179;GO:0005975;GO:0055085;GO:0015144;GO:0006820	primary metabolic process;ion transport;transporter activity;extracellular transport;carbohydrate transport;transport;metabolic process;transmembrane transporter activity;integral component of membrane;localization;carbohydrate metabolic process;transmembrane transport;carbohydrate transmembrane transporter activity;anion transport	IPR005828;IPR020846;IPR003663	Major facilitator, sugar transporter-like;Major facilitator superfamily domain;Sugar/inositol transporter	PF00083	Sugar (and other) transporter
SNOG_07019	1497	2	303	3	8	4.81863	1.28278	-5.11653	-1.58068	up	same	same	same	3	3	3	3	secreted	0	1	0	GO:0006629;GO:0044238;GO:0003824;GO:0005506;GO:0055114;GO:0008152;GO:0016491;GO:0006091;GO:0020037;GO:0022904;GO:0008202;GO:0016705	lipid metabolic process;primary metabolic process;catalytic activity;iron ion binding;oxidation-reduction process;metabolic process;oxidoreductase activity;generation of precursor metabolites and energy;heme binding;respiratory electron transport chain;steroid metabolic process;oxidoreductase activity, acting on paired donors, with incorporation or reduction of molecular oxygen	IPR001128;IPR002401;IPR017972	Cytochrome P450;Cytochrome P450, E-class, group I;Cytochrome P450, conserved site	PF00067	Cytochrome P450
SNOG_07020	7731	1.5	351.75	4.25	4.25	5.85777	0.483573	-5.63227	-0.258068	up	same	same	same	3	3	3	3		0	0	0	GO:0016787;GO:0006629;GO:0008168;GO:0006633;GO:0016874;GO:0016788;GO:0006508;GO:0008236;GO:0031177;GO:0016740;GO:0008152;GO:0016491;GO:0003824;GO:0044238;GO:0006631;GO:0006520;GO:0016746	hydrolase activity;lipid metabolic process;methyltransferase activity;fatty acid biosynthetic process;ligase activity;hydrolase activity, acting on ester bonds;proteolysis;serine-type peptidase activity;phosphopantetheine binding;transferase activity;metabolic process;oxidoreductase activity;catalytic activity;primary metabolic process;fatty acid metabolic process;cellular amino acid metabolic pr…	IPR014043;IPR014030;IPR014031;IPR001227;IPR029058;IPR009081;IPR016039;IPR018201;IPR020806;IPR006162;IPR032088;IPR013217;IPR020801;IPR020841;IPR001375;IPR020807;IPR013094;IPR016035;IPR029063;IPR016036	Acyl transferase;Beta-ketoacyl synthase, N-terminal;Beta-ketoacyl synthase, C-terminal;Acyl transferase domain;Alpha/Beta hydrolase fold;Phosphopantetheine binding ACP domain;Thiolase-like;Beta-ketoacyl synthase, active site;Polyketide synthase, phosphopantetheine-binding domain;Phosphopantetheine attachment site;Starter unit:ACP transacylase;Methyltransferase type 12;Polyketide synthase, acyl tr…	PF00698;PF00109;PF02801;PF16073;PF08242;PF00550;PF00326;PF14765;PF07859	Acyl transferase domain;Beta-ketoacyl synthase, N-terminal domain;Beta-ketoacyl synthase, C-terminal domain;Starter unit:ACP transacylase in aflatoxin biosynthesis;Methyltransferase domain;Phosphopantetheine attachment site;Prolyl oligopeptidase family;Polyketide synthase dehydratase;alpha/beta hydrolase fold	PTHR11712	POLYKETIDE SYNTHASE-RELATED	arylesterase (EC 3.1.1.-); carboxyl esterase (EC 3.1.1.3); acetylcholinesterase (EC 3.1.1.7); cholinesterase (EC 3.1.1.8); sterol esterase (EC 3.1.1.13); brefeldin A esterase (EC 3.1.1.-).	CE10
SNOG_07026	1011	26	274	68.5	61.75	1.79921	0.502102	-1.42677	-0.129657	up	same	same	same	3	3	3	3		0	0	0	GO:0003824;GO:0016491;GO:0008152	catalytic activity;oxidoreductase activity;metabolic process	IPR016040;IPR002347	NAD(P)-binding domain;Short-chain dehydrogenase/reductase SDR	PF00106	short chain dehydrogenase
SNOG_07128	1368	225.75	2463	507	361	2.42293	0.747723	-1.46604	0.209168	up	same	same	same	3	3	3	3		0	0	0	GO:0006629;GO:0044238;GO:0003995;GO:0016627;GO:0006635;GO:0003824;GO:0006091;GO:0016740;GO:0055114;GO:0008152;GO:0016491;GO:0006637;GO:0006732;GO:0006631;GO:0022904;GO:0050660;GO:0006807	lipid metabolic process;primary metabolic process;acyl-CoA dehydrogenase activity;oxidoreductase activity, acting on the CH-CH group of donors;fatty acid beta-oxidation;catalytic activity;generation of precursor metabolites and energy;transferase activity;oxidation-reduction process;metabolic process;oxidoreductase activity;acyl-CoA metabolic process;coenzyme metabolic process;fatty acid metaboli…	IPR013786;IPR009075;IPR009100;IPR006091	Acyl-CoA dehydrogenase/oxidase, N-terminal;Acyl-CoA dehydrogenase/oxidase C-terminal;Acyl-CoA dehydrogenase/oxidase, N-terminal and middle domain;Acyl-CoA oxidase/dehydrogenase, central domain	PF00441;PF02771;PF02770	Acyl-CoA dehydrogenase, C-terminal domain;Acyl-CoA dehydrogenase, N-terminal domain;Acyl-CoA dehydrogenase, middle domain	PTHR10909	ELECTRON TRANSPORT OXIDOREDUCTASE
SNOG_07254	1217	5.5	15	4.5	0.5	3.90401	2.08047	0.455131	2.27868	up	same	same	same	3	3	3	3		0	0	0	GO:0006629;GO:0044238;GO:0008203;GO:0003824;GO:0005506;GO:0055114;GO:0008152;GO:0016491;GO:0006091;GO:0020037;GO:0022904;GO:0008202;GO:0016705	lipid metabolic process;primary metabolic process;cholesterol metabolic process;catalytic activity;iron ion binding;oxidation-reduction process;metabolic process;oxidoreductase activity;generation of precursor metabolites and energy;heme binding;respiratory electron transport chain;steroid metabolic process;oxidoreductase activity, acting on paired donors, with incorporation or reduction of molec…	IPR001128;IPR017972;IPR002401	Cytochrome P450;Cytochrome P450, conserved site;Cytochrome P450, E-class, group I	PF00067	Cytochrome P450
SNOG_07261	1491	8.75	807.25	13.75	12.25	5.66065	1.24206	-4.53785	-0.119272	up	same	same	same	3	3	3	3		0	0	0	GO:0044238;GO:0003824;GO:0055114;GO:0050660;GO:0016491;GO:0005975;GO:0006091;GO:0016614;GO:0008152;GO:0022904	primary metabolic process;catalytic activity;oxidation-reduction process;flavin adenine dinucleotide binding;oxidoreductase activity;carbohydrate metabolic process;generation of precursor metabolites and energy;oxidoreductase activity, acting on CH-OH group of donors;metabolic process;respiratory electron transport chain	IPR016167;IPR016166;IPR012951;IPR016169;IPR006094	FAD-binding, type 2, subdomain 1;FAD-binding, type 2;Berberine/berberine-like;CO dehydrogenase flavoprotein-like, FAD-binding, subdomain 2;FAD linked oxidase, N-terminal	PF08031;PF01565	Berberine and berberine like;FAD binding domain	PTHR11748	D-LACTATE DEHYDROGENASE
SNOG_07358	1113	2	32.75	2.75	0.75	4.60887	1.37476	-1.99654	1.23757	up	same	same	same	3	3	3	3		0	0	0	GO:0016491;GO:0055114	oxidoreductase activity;oxidation-reduction process	IPR005123;IPR027443;IPR026992	Oxoglutarate/iron-dependent dioxygenase;Isopenicillin N synthase-like;Non-haem dioxygenase N-terminal domain	PF03171;PF14226	2OG-Fe(II) oxygenase superfamily;non-haem dioxygenase in morphine synthesis N-terminal	PTHR10209	OXIDOREDUCTASE, 2OG-FE II OXYGENASE FAMILY PROTEIN
SNOG_07390	492	250.5	1102	478.5	247	1.79553	0.965811	-0.160066	0.669659	up	same	same	same	3	3	3	3	mitochondrial	0	0	1	GO:0016787;GO:0006629;GO:0006796;GO:0008152;GO:0006644;GO:0044238	hydrolase activity;lipid metabolic process;phosphate-containing compound metabolic process;metabolic process;phospholipid metabolic process;primary metabolic process	IPR000086;IPR015797	NUDIX hydrolase domain;NUDIX hydrolase domain-like	PF00293	NUDIX domain	PTHR12629:SF0	APS, ISOFORM A
SNOG_07395	1908	12.5	283	6.5	4.25	5.51609	2.82411	-2.40646	0.285533	up	same	same	same	3	3	3	3	mitochondrial	0	0	0	GO:0044238;GO:0003824;GO:0055114;GO:0008152;GO:0016491;GO:0006119;GO:0005975;GO:0006091;GO:0022904	primary metabolic process;catalytic activity;oxidation-reduction process;metabolic process;oxidoreductase activity;oxidative phosphorylation;carbohydrate metabolic process;generation of precursor metabolites and energy;respiratory electron transport chain	IPR027477;IPR003952;IPR023753;IPR030664;IPR015939;IPR014006;IPR011281;IPR003953	Succinate dehydrogenase/fumarate reductase flavoprotein, catalytic domain;Fumarate reductase/succinate dehydrogenase, FAD-binding site;FAD/NAD(P)-binding domain;Succinate dehydrogenase/fumarate reductase, alpha/adenylylsulphate reductase subunit;Fumarate reductase/succinate dehydrogenase flavoprotein-like, C-terminal;Succinate dehydrogenase/fumarate reductase, flavoprotein subunit;Succinate dehyd…	PF02910;PF00890	Fumarate reductase flavoprotein C-term;FAD binding domain	PTHR11632:SF51	SUCCINATE DEHYDROGENASE [UBIQUINONE] FLAVOPROTEIN SUBUNIT, MITOCHONDRIAL
SNOG_07439	381	10.75	710.5	105.75	10.5	5.5836	-1.39901	-4.00632	2.97629	up	same	same	same	3	3	3	3	secreted	1	0	1
SNOG_07449	1254	18.5	755.5	332.25	74.75	2.93977	-2.16771	-3.26767	1.8398	up	same	same	same	3	3	3	3		0	0	0
SNOG_07457	2667	5.25	40	8	2.75	3.37491	1.25517	-0.938031	1.1817	up	same	same	same	3	3	3	3	mitochondrial	0	0	0			IPR010730	Heterokaryon incompatibility	PF06985	Heterokaryon incompatibility protein (HET)
SNOG_07473	789	135.75	1042.5	385	168.75	2.27099	0.436395	-0.926614	0.907981	up	same	same	same	3	3	3	3		0	0	1	GO:0006629;GO:0044238;GO:0003824;GO:0008152;GO:0016491;GO:0008202	lipid metabolic process;primary metabolic process;catalytic activity;metabolic process;oxidoreductase activity;steroid metabolic process	IPR016040;IPR020904;IPR002347	NAD(P)-binding domain;Short-chain dehydrogenase/reductase, conserved site;Short-chain dehydrogenase/reductase SDR	PF13561	Enoyl-(Acyl carrier protein) reductase	PTHR24322:SF486	ESTRADIOL 17-BETA-DEHYDROGENASE 8
SNOG_07475	1014	580	4976	2219	1103.75	1.82233	-0.0163108	-1.11748	0.721153	up	same	same	same	3	3	3	3		0	0	0	GO:0005215;GO:0055114;GO:0008152;GO:0016491;GO:0051179;GO:0003824;GO:0006810	transporter activity;oxidation-reduction process;metabolic process;oxidoreductase activity;localization;catalytic activity;transport	IPR023210;IPR018170;IPR001395;IPR020471	NADP-dependent oxidoreductase domain;Aldo/keto reductase, conserved site;Aldo/keto reductase/potassium channel subunit beta;Aldo/keto reductase	PF00248	Aldo/keto reductase family	PTHR11732:SF256	GLYCEROL 2-DEHYDROGENASE (NADP(+))-RELATED
SNOG_07489	457	7.75	80.75	20.5	8.5	2.87339	0.498165	-1.41253	0.962699	up	same	same	same	3	3	3	3	secreted	0	0	1
SNOG_07503	975	572.5	6874	1013	1430.5	1.88219	1.07325	-1.61911	-0.810167	up	same	same	same	3	3	3	3	secreted	1	0	0			IPR005103	Glycoside hydrolase, family 61	PF03443	Glycosyl hydrolase family 61				AA9
SNOG_07505	669	37.75	167.75	111.25	38	1.79102	0.363434	-0.154642	1.27295	up	same	same	same	3	3	3	3		0	1	0
SNOG_07595	1329	65.25	523.5	436	143.25	1.52224	-0.840533	-1.05862	1.30415	up	same	same	same	3	3	3	3		0	0	0	GO:0044238;GO:0010181;GO:0016874;GO:0016853;GO:0003824;GO:0055114;GO:0008152;GO:0016491;GO:0005975	primary metabolic process;FMN binding;ligase activity;isomerase activity;catalytic activity;oxidation-reduction process;metabolic process;oxidoreductase activity;carbohydrate metabolic process	IPR012133;IPR000262;IPR008259;IPR013785	Alpha-hydroxy acid dehydrogenase, FMN-dependent;FMN-dependent dehydrogenase;FMN-dependent alpha-hydroxy acid dehydrogenase, active site;Aldolase-type TIM barrel	PF01070	FMN-dependent dehydrogenase	PTHR10578	S -2-HYDROXY-ACID OXIDASE-RELATED
SNOG_07598	1554	106.5	674.25	112.5	28	4.18712	1.84302	-0.660853	1.68324	up	same	same	same	3	3	3	3	secreted	0	1	0	GO:0006629;GO:0044238;GO:0003824;GO:0005506;GO:0055114;GO:0008152;GO:0016491;GO:0006091;GO:0020037;GO:0022904;GO:0008202;GO:0016705	lipid metabolic process;primary metabolic process;catalytic activity;iron ion binding;oxidation-reduction process;metabolic process;oxidoreductase activity;generation of precursor metabolites and energy;heme binding;respiratory electron transport chain;steroid metabolic process;oxidoreductase activity, acting on paired donors, with incorporation or reduction of molecular oxygen	IPR001128;IPR017972;IPR002401	Cytochrome P450;Cytochrome P450, conserved site;Cytochrome P450, E-class, group I	PF00067	Cytochrome P450
SNOG_07609	846	20.5	151.5	81.75	21.5	2.45065	-0.0936842	-0.919889	1.62444	up	same	same	same	3	3	3	3		0	0	1	GO:0006629;GO:0044238;GO:0003824;GO:0008152;GO:0016491;GO:0008202	lipid metabolic process;primary metabolic process;catalytic activity;metabolic process;oxidoreductase activity;steroid metabolic process	IPR002347;IPR016040	Short-chain dehydrogenase/reductase SDR;NAD(P)-binding domain	PF00106	short chain dehydrogenase
SNOG_07623	1089	148	1738	208.25	99.75	3.76735	1.40799	-1.58398	0.775378	up	same	same	same	3	3	3	3		0	0	0	GO:0003824;GO:0016491;GO:0008152	catalytic activity;oxidoreductase activity;metabolic process	IPR016040;IPR002347;IPR020904	NAD(P)-binding domain;Short-chain dehydrogenase/reductase SDR;Short-chain dehydrogenase/reductase, conserved site	PF00106	short chain dehydrogenase
SNOG_07646	1458	96.5	642.25	259.5	174.25	1.54488	0.479637	-0.768346	0.296894	up	same	same	same	3	3	3	3		0	0	0	GO:0044238;GO:0050661;GO:0003824;GO:0055114;GO:0050660;GO:0016491;GO:0006091;GO:0008152;GO:0022904;GO:0006520;GO:0004499	primary metabolic process;NADP binding;catalytic activity;oxidation-reduction process;flavin adenine dinucleotide binding;oxidoreductase activity;generation of precursor metabolites and energy;metabolic process;respiratory electron transport chain;cellular amino acid metabolic process;N,N-dimethylaniline monooxygenase activity	IPR023753;IPR020946;IPR000103	FAD/NAD(P)-binding domain;Flavin monooxygenase-like;Pyridine nucleotide-disulphide oxidoreductase, class-II	PF00743	Flavin-binding monooxygenase-like	PTHR23023	DIMETHYLANILINE MONOOXYGENASE
SNOG_07656	888	29.75	99	43.25	12.75	2.58639	1.28999	0.172511	1.46891	up	same	same	same	3	3	3	3		0	0	0
SNOG_07657	252	7.5	33	14.25	5.75	2.10718	0.941304	-0.187284	0.978592	up	same	same	same	3	3	3	3		0	0	0
SNOG_07665	1083	407.75	4630.75	525.5	348.5	3.38385	1.55664	-1.51921	0.307993	up	same	same	same	3	3	3	3		0	0	0	GO:0044238;GO:0008270;GO:0003824;GO:0055114;GO:0008152;GO:0016491;GO:0005975	primary metabolic process;zinc ion binding;catalytic activity;oxidation-reduction process;metabolic process;oxidoreductase activity;carbohydrate metabolic process	IPR016040;IPR002328;IPR011032;IPR013154;IPR020843;IPR013149;IPR002085	NAD(P)-binding domain;Alcohol dehydrogenase, zinc-type, conserved site;GroES-like;Alcohol dehydrogenase, N-terminal;Polyketide synthase, enoylreductase domain;Alcohol dehydrogenase, C-terminal;Alcohol dehydrogenase superfamily, zinc-type	PF08240;PF00107	Alcohol dehydrogenase GroES-like domain;Zinc-binding dehydrogenase	PTHR11695	ALCOHOL DEHYDROGENASE RELATED
SNOG_07667	630	77.25	348	202.5	96.25	1.49994	0.502468	-0.211956	0.785513	up	same	same	same	3	3	3	3	mitochondrial	0	0	1	GO:0006450	regulation of translational fidelity	IPR003837	Glu-tRNAGln amidotransferase C subunit	PF02686	Glu-tRNAGln amidotransferase C subunit	PTHR15004:SF0	GLUTAMYL-TRNA(GLN) AMIDOTRANSFERASE SUBUNIT C, MITOCHONDRIAL
SNOG_07689	1797	1504	7439.25	2549	1461	1.96202	1.14282	-0.307781	0.511414	up	same	same	same	3	3	3	3	mitochondrial	0	0	0	GO:0044238;GO:0016829;GO:0004451;GO:0016853;GO:0003824;GO:0006139;GO:0016740;GO:0019752;GO:0008152;GO:0005975;GO:0006091;GO:0016866;GO:0006099;GO:0006144	primary metabolic process;lyase activity;isocitrate lyase activity;isomerase activity;catalytic activity;nucleobase-containing compound metabolic process;transferase activity;carboxylic acid metabolic process;metabolic process;carbohydrate metabolic process;generation of precursor metabolites and energy;intramolecular transferase activity;tricarboxylic acid cycle;purine nucleobase metabolic proce…	IPR015813;IPR006254;IPR018523	Pyruvate/Phosphoenolpyruvate kinase-like domain;Isocitrate lyase;Isocitrate lyase/phosphorylmutase, conserved site	PF00463	Isocitrate lyase family	PTHR21631:SF13	MITOCHONDRIAL 2-METHYLISOCITRATE LYASE
SNOG_07690	1489	1599	10261.2	2256.25	1507	2.37341	1.36554	-0.716449	0.291424	up	same	same	same	3	3	3	3	mitochondrial	0	0	0	GO:0044238;GO:0016829;GO:0005975;GO:0008652;GO:0003824;GO:0016740;GO:0006520;GO:0009063;GO:0046912;GO:0006091;GO:0008152;GO:0006099	primary metabolic process;lyase activity;carbohydrate metabolic process;cellular amino acid biosynthetic process;catalytic activity;transferase activity;cellular amino acid metabolic process;cellular amino acid catabolic process;transferase activity, transferring acyl groups, acyl groups converted into alkyl on transfer;generation of precursor metabolites and energy;metabolic process;tricarboxyli…	IPR016142;IPR002020;IPR019810	Citrate synthase-like, large alpha subdomain;Citrate synthase;Citrate synthase active site	PF00285	Citrate synthase, C-terminal domain	PTHR11739:SF15	CITRATE SYNTHASE 3
SNOG_07706	1419	19.75	94	54	10	2.83265	0.445641	-0.304457	2.08255	up	same	same	same	3	3	3	3		0	0	0
SNOG_07707	1092	14.25	84.5	48.75	11.5	2.483	0.0931607	-0.626514	1.76332	up	same	same	same	3	3	3	3		0	0	0
SNOG_07742	423	164.5	570.5	262.75	129.5	1.77952	1.24233	0.186016	0.723209	up	same	same	same	3	3	3	3		0	0	1							PTHR39145:SF1	BIOGENESIS OF LYSOSOME-RELATED ORGANELLES COMPLEX 1 SUBUNIT CNL1
SNOG_07769	1005	293.5	1491.75	1083.25	500.25	1.222	-0.00268885	-0.388681	0.836011	up	same	same	same	3	3	3	3		0	0	0
SNOG_07770	897	179.25	1085.25	450.75	329.25	1.37591	0.565472	-0.634571	0.175865	up	same	same	same	3	3	3	3		0	1	0
SNOG_07778	1206	8.75	788.25	35.25	45.25	3.69618	-0.0299418	-4.31049	-0.584372	up	same	same	same	3	3	3	3	secreted	1	0	0
SNOG_07798	491	3070.75	19975.8	10009.8	4735.25	1.7057	0.178568	-0.751822	0.775306	up	same	same	same	3	3	3	3		0	0	1	GO:0005840;GO:0005622;GO:0006412;GO:0003735	ribosome;intracellular;translation;structural constituent of ribosome	IPR014722;IPR008991;IPR002784	Ribosomal protein L2 domain 2;Translation protein SH3-like domain;Ribosomal protein L14e domain	PF01929	Ribosomal protein L14	PTHR11127	60S RIBOSOMAL PROTEIN L14
SNOG_07848	306	1.25	44.5	2	5.25	2.70152	1.15284	-3.08473	-1.53605	up	same	same	same	3	3	3	3		0	0	0
SNOG_07885	1635	23.75	98.25	37.25	20.25	1.90456	1.22369	-0.0970022	0.583874	up	same	same	same	3	3	3	3		0	0	0	GO:0005515	protein binding	IPR001810;IPR032675	F-box domain;Leucine-rich repeat domain, L domain-like
SNOG_07898	1836	38.75	139	54.25	22	2.28023	1.42658	0.140404	0.994062	up	same	same	same	3	3	3	3		0	0	0			IPR010730	Heterokaryon incompatibility	PF06985	Heterokaryon incompatibility protein (HET)
SNOG_07978	966	133.25	996	171.75	222.75	1.80106	1.55814	-0.895968	-0.653053	up	same	same	same	3	3	3	3		0	1	0			IPR012472	Domain of unknown function DUF1691	PF07950	Protein of unknown function (DUF1691)
SNOG_08054	1251	5.25	106.25	4.25	8.25	3.28578	2.12921	-2.33714	-1.18058	up	same	same	same	3	3	3	3	secreted	1	0	0	GO:0016787;GO:0044238;GO:0008652;GO:0006508;GO:0003824;GO:0019538;GO:0008233;GO:0008152;GO:0006468;GO:0006464;GO:0008237;GO:0006520;GO:0019213	hydrolase activity;primary metabolic process;cellular amino acid biosynthetic process;proteolysis;catalytic activity;protein metabolic process;peptidase activity;metabolic process;protein phosphorylation;cellular protein modification process;metallopeptidase activity;cellular amino acid metabolic process;deacetylase activity	IPR011650;IPR002933;IPR001261	Peptidase M20, dimerisation domain;Peptidase M20;ArgE/DapE/ACY1/CPG2/YscS, conserved site	PF07687;PF01546	Peptidase dimerisation domain;Peptidase family M20/M25/M40	PTHR11014:SF7	PROTEIN C44E12.1
SNOG_08138	2112	20.75	87.5	61.75	13	2.35533	0.28801	-0.13406	1.93326	up	same	same	same	3	3	3	3		0	0	0			IPR010730	Heterokaryon incompatibility	PF06985	Heterokaryon incompatibility protein (HET)
SNOG_08188	1020	7.25	406.25	21.25	35	3.13296	0.337261	-3.78529	-0.989596	up	same	same	same	3	3	3	3		0	0	0	GO:0006629;GO:0044238;GO:0016829;GO:0008203;GO:0005975;GO:0005976;GO:0016853;GO:0003824;GO:0016836;GO:0016854;GO:0016491;GO:0050662;GO:0005977;GO:0008152;GO:0008202	lipid metabolic process;primary metabolic process;lyase activity;cholesterol metabolic process;carbohydrate metabolic process;polysaccharide metabolic process;isomerase activity;catalytic activity;hydro-lyase activity;racemase and epimerase activity;oxidoreductase activity;coenzyme binding;glycogen metabolic process;metabolic process;steroid metabolic process	IPR001509;IPR016040	NAD-dependent epimerase/dehydratase, N-terminal domain;NAD(P)-binding domain	PF01370	NAD dependent epimerase/dehydratase family	PTHR10366	NAD DEPENDENT EPIMERASE/DEHYDRATASE
SNOG_08215	1068	59.5	261.75	113.5	63.25	1.68086	0.981165	-0.150475	0.549224	up	same	same	same	3	3	3	3		0	0	0	GO:0005515;GO:0030234;GO:0050790;GO:0007049;GO:0065009;GO:0005488;GO:0007067;GO:0003824;GO:0015931;GO:0009987;GO:0006810;GO:0044238;GO:0003676;GO:0051179;GO:0005085;GO:0005083;GO:0065007;GO:0008152;GO:0006139;GO:0003682	protein binding;enzyme regulator activity;regulation of catalytic activity;cell cycle;regulation of molecular function;binding;mitotic nuclear division;catalytic activity;nucleobase-containing compound transport;cellular process;transport;primary metabolic process;nucleic acid binding;localization;guanyl-nucleotide exchange factor activity;GTPase regulator activity;biological regulation;metabolic…	IPR009091;IPR000408	Regulator of chromosome condensation 1/beta-lactamase-inhibitor protein II;Regulator of chromosome condensation, RCC1	PF13540;PF00415	Regulator of chromosome condensation (RCC1) repeat	PTHR22870	REGULATOR OF CHROMOSOME CONDENSATION
SNOG_08322	1428	268.25	872	426.75	270	1.33035	1.23566	0.275769	0.370458	up	same	same	same	3	3	3	3		0	0	0	GO:0005524	ATP binding	IPR014851;IPR027243;IPR003960;IPR003959;IPR003593;IPR027417	BCS1, N-terminal;Mitochondrial chaperone BCS1/plant AAA ATPases;ATPase, AAA-type, conserved site;ATPase, AAA-type, core;AAA+ ATPase domain;P-loop containing nucleoside triphosphate hydrolase	PF08740;PF00004	BCS1 N terminal;ATPase family associated with various cellular activities (AAA)	PTHR23070:SF17	MITOCHONDRIAL CHAPERONE BCS1
SNOG_08355	697	10.25	3235.5	10.5	12	7.68829	1.83811	-6.31722	-0.467036	up	same	same	same	3	3	3	3	mitochondrial	0	1	1
SNOG_08408	1317	32.25	122	65.75	19	2.31198	0.853769	0.0473427	1.50555	up	same	same	same	3	3	3	3	secreted	0	1	0	GO:0044238;GO:0005215;GO:0008643;GO:0006810;GO:0008152;GO:0022857;GO:0016021;GO:0051179;GO:0005975;GO:0055085	primary metabolic process;transporter activity;carbohydrate transport;transport;metabolic process;transmembrane transporter activity;integral component of membrane;localization;carbohydrate metabolic process;transmembrane transport	IPR011701;IPR020846	Major facilitator superfamily;Major facilitator superfamily domain	PF07690	Major Facilitator Superfamily
SNOG_08423	981	22.25	87.75	50.75	17.5	1.95782	0.717594	-0.00395883	1.23626	up	same	same	same	3	3	3	3		0	0	0	GO:0044238;GO:0051287;GO:0008652;GO:0003824;GO:0055114;GO:0008152;GO:0016491;GO:0005975;GO:0016616;GO:0006520	primary metabolic process;NAD binding;cellular amino acid biosynthetic process;catalytic activity;oxidation-reduction process;metabolic process;oxidoreductase activity;carbohydrate metabolic process;oxidoreductase activity, acting on the CH-OH group of donors, NAD or NADP as acceptor;cellular amino acid metabolic process	IPR006140;IPR029752;IPR029753;IPR016040;IPR006139	D-isomer specific 2-hydroxyacid dehydrogenase, NAD-binding domain;D-isomer specific 2-hydroxyacid dehydrogenase, NAD-binding domain conserved site 1;D-isomer specific 2-hydroxyacid dehydrogenase, NAD-binding domain conserved site;NAD(P)-binding domain;D-isomer specific 2-hydroxyacid dehydrogenase, catalytic domain	PF02826;PF00389	D-isomer specific 2-hydroxyacid dehydrogenase, NAD binding domain;D-isomer specific 2-hydroxyacid dehydrogenase, catalytic domain	PTHR10996:SF169	2-KETOGLUCONATE REDUCTASE-RELATED
SNOG_08519	921	52	281.5	171.75	48	2.1671	0.150367	-0.47418	1.54256	up	same	same	same	3	3	3	3	secreted	1	0	0			IPR008972	Cupredoxin
SNOG_08549	1069	38.25	248.25	65	44.5	2.12787	1.11975	-0.745411	0.262704	up	same	same	same	3	3	3	3		0	0	0			IPR008775	Phytanoyl-CoA dioxygenase	PF05721	Phytanoyl-CoA dioxygenase (PhyH)
SNOG_08624	1887	1.25	757.5	0.75	0.5	9.24936	2.20042	-6.9528	0.0961429	up	same	same	same	3	3	3	3	secreted	1	0	0	GO:0050896;GO:0003824;GO:0055114;GO:0008152;GO:0009636;GO:0016491;GO:0005507	response to stimulus;catalytic activity;oxidation-reduction process;metabolic process;response to toxic substance;oxidoreductase activity;copper ion binding	IPR011707;IPR008972;IPR011706;IPR001117	Multicopper oxidase, type 3;Cupredoxin;Multicopper oxidase, type 2;Multicopper oxidase, type 1	PF07732;PF07731;PF00394	Multicopper oxidase	PTHR11709:SF2	MULTI-COPPER OXIDASE-RELATED
SNOG_08653	840	0.75	25	1.5	2.75	2.75974	0.872135	-2.93494	-1.04733	up	same	same	same	3	3	3	3		0	0	0
SNOG_08710	1203	50.25	473.25	70	45.5	3.01237	1.407	-1.26249	0.342886	up	same	same	same	3	3	3	3	secreted	1	0	0	GO:0005515;GO:0044238;GO:0050789;GO:0006351;GO:0006366;GO:0000988;GO:0006357;GO:0006139;GO:0001071;GO:0000989;GO:0003700;GO:0005488;GO:0003712;GO:0065007;GO:0003676;GO:0016070;GO:0008152;GO:0019219;GO:0003677	protein binding;primary metabolic process;regulation of biological process;transcription, DNA-templated;transcription from RNA polymerase II promoter;transcription factor activity, protein binding;regulation of transcription from RNA polymerase II promoter;nucleobase-containing compound metabolic process;nucleic acid binding transcription factor activity;transcription factor activity, transcripti…	IPR001214	SET domain	PF00856	SET domain	PTHR12197:SF168	MYND-TYPE ZINC FINGER PROTEIN MUB1
SNOG_08867	1545	3	122	2.5	5.75	3.85529	2.01266	-3.20698	-1.36435	up	same	same	same	3	3	3	3		0	1	0	GO:0055085;GO:0006858;GO:0008152;GO:0006812;GO:0008324;GO:0015031;GO:0006629;GO:0051180;GO:0006796;GO:0008643;GO:0006810;GO:0016021;GO:0051179;GO:0006817;GO:0044238;GO:0006811;GO:0022857;GO:0016192;GO:0005215;GO:0006886;GO:0005975;GO:0006897	transmembrane transport;extracellular transport;metabolic process;cation transport;cation transmembrane transporter activity;protein transport;lipid metabolic process;vitamin transport;phosphate-containing compound metabolic process;carbohydrate transport;transport;integral component of membrane;localization;phosphate ion transport;primary metabolic process;ion transport;transmembrane transporter…	IPR020846;IPR011701	Major facilitator superfamily domain;Major facilitator superfamily	PF07690	Major Facilitator Superfamily	PTHR11662:SF143	THIAMINE PATHWAY TRANSPORTER THI73
SNOG_08916	1773	10.5	103	7.5	4.25	4.08553	2.40842	-1.19515	0.481954	up	same	same	same	3	3	3	3		0	0	0	GO:0016787;GO:0044238;GO:0006508;GO:0003824;GO:0006473;GO:0019538;GO:0008233;GO:0008152;GO:0008239;GO:0006464;GO:0008236	hydrolase activity;primary metabolic process;proteolysis;catalytic activity;protein acetylation;protein metabolic process;peptidase activity;metabolic process;dipeptidyl-peptidase activity;cellular protein modification process;serine-type peptidase activity	IPR008979;IPR029058;IPR005674;IPR013736;IPR000383	Galactose-binding domain-like;Alpha/Beta hydrolase fold;CocE/Serine esterase;Xaa-Pro dipeptidyl-peptidase, C-terminal;Xaa-Pro dipeptidyl-peptidase-like domain	PF02129;PF08530	X-Pro dipeptidyl-peptidase (S15 family);X-Pro dipeptidyl-peptidase C-terminal non-catalytic domain	PTHR11731	PROTEASE FAMILY S9B,C DIPEPTIDYL-PEPTIDASE IV-RELATED
SNOG_08918	2049	55.75	312.25	92.25	50.75	2.25902	1.17382	-0.52127	0.563935	up	same	same	same	3	3	3	3		0	0	0	GO:0008270;GO:0006351;GO:0000981;GO:0003677;GO:0005634;GO:0006355	zinc ion binding;transcription, DNA-templated;RNA polymerase II transcription factor activity, sequence-specific DNA binding;DNA binding;nucleus;regulation of transcription, DNA-templated	IPR007219;IPR001138	Transcription factor domain, fungi;Zn(2)-C6 fungal-type DNA-binding domain	PF04082;PF00172	Fungal specific transcription factor domain;Fungal Zn(2)-Cys(6) binuclear cluster domain
SNOG_08920	1578	46.25	316.5	56.75	35.25	2.80887	1.60494	-0.801856	0.402075	up	same	same	same	3	3	3	3		0	1	0	GO:0005215;GO:0006810;GO:0022857;GO:0016021;GO:0051179;GO:0055085	transporter activity;transport;transmembrane transporter activity;integral component of membrane;localization;transmembrane transport	IPR020846;IPR011701	Major facilitator superfamily domain;Major facilitator superfamily	PF07690	Major Facilitator Superfamily
SNOG_08968	863	786.5	4835	1434.25	983.5	1.93975	1.01469	-0.666272	0.258787	up	same	same	same	3	3	3	3	secreted	1	0	0	GO:0016787;GO:0016788;GO:0003824;GO:0004620;GO:0016298;GO:0008152	hydrolase activity;hydrolase activity, acting on ester bonds;catalytic activity;phospholipase activity;lipase activity;metabolic process	IPR013830	SGNH hydrolase-type esterase domain	PF13472	GDSL-like Lipase/Acylhydrolase family	PTHR30383	PERIPLASMIC BROAD-SPECIFICITY ESTERASE/LIPASE/PROTEASE	acetyl xylan esterase (EC 3.1.1.72).	CE3
SNOG_08983	577	6	263.25	7.25	38.25	2.42036	1.58171	-3.41939	-2.58075	up	same	same	same	3	3	3	3		0	0	0
SNOG_08987	1023	10	20	20.75	2.25	2.58289	0.85573	1.02683	2.75399	up	same	same	same	3	3	3	3		0	1	0	GO:0016021	integral component of membrane	IPR030186;IPR000791	Protein AlcS;Acetate transporter GPR1/FUN34/SatP family	PF01184	GPR1/FUN34/yaaH family
SNOG_08993	2384	91	411.25	190.75	107.25	1.59045	0.804863	-0.231704	0.55388	up	same	same	same	3	3	3	3	secreted	1	0	0	GO:0016787;GO:0044238;GO:0015926;GO:0003824;GO:0008152;GO:0004553;GO:0005975	hydrolase activity;primary metabolic process;glucosidase activity;catalytic activity;metabolic process;hydrolase activity, hydrolyzing O-glycosyl compounds;carbohydrate metabolic process	IPR017853;IPR002772;IPR001764;IPR026892;IPR026891	Glycoside hydrolase superfamily;Glycoside hydrolase family 3 C-terminal domain;Glycoside hydrolase, family 3, N-terminal;Glycoside hydrolase family 3;Fibronectin type III-like domain	PF00933;PF01915	Glycosyl hydrolase family 3 N terminal domain;Glycosyl hydrolase family 3 C-terminal domain	PTHR30620	PERIPLASMIC BETA-GLUCOSIDASE-RELATED	beta-glucosidase (EC 3.2.1.21); xylan 1,4-beta-xylosidase (EC 3.2.1.37); beta-N-acetylhexosaminidase (EC 3.2.1.52); glucan 1,3-beta-glucosidase (EC 3.2.1.58); glucan 1,4-beta-glucosidase (EC 3.2.1.74); exo-1,3-1,4-glucanase (EC 3.2.1.-); alphalpha-L-arabinofuranosidase (EC 3.2.1.55).	GH3
SNOG_09011	968	84.75	326.75	140	89	1.50015	1.17138	0.0211194	0.349891	up	same	same	same	3	3	3	3	mitochondrial	0	0	0	GO:0016433	rRNA (adenine) methyltransferase activity	IPR021867;IPR029063	25S rRNA (adenine(2142)-N(1))-methyltransferase, Bmt2;S-adenosyl-L-methionine-dependent methyltransferase	PF11968	Putative methyltransferase (DUF3321)	PTHR21008:SF1	25S RRNA (ADENINE(2142)-N(1))-METHYLTRANSFERASE
SNOG_09189	1763	5.75	314	9	16.25	3.88662	1.25299	-3.73171	-1.09809	up	same	same	same	3	3	3	3		0	0	0
SNOG_09234	802	34.25	144.25	81.75	34.75	1.69006	0.661963	-0.0927362	0.93536	up	same	same	same	3	3	3	3		0	0	0
SNOG_09247	1030	189.25	783.5	363.5	226.75	1.43214	0.957671	-0.0793945	0.395071	up	same	same	same	3	3	3	3		0	0	0	GO:0003676	nucleic acid binding	IPR012677;IPR000504	Nucleotide-binding alpha-beta plait domain;RNA recognition motif domain	PF00076	RNA recognition motif. (a.k.a. RRM, RBD, or RNP domain)
SNOG_09286	523	2334.5	15121.2	3484.25	2874.25	2.02939	1.28865	-0.745334	-0.00460183	up	same	same	same	3	3	3	3	mitochondrial	0	0	0	GO:0044238;GO:0005622;GO:0005488;GO:0019538;GO:0006412;GO:0008152;GO:0005198;GO:0003676;GO:0005840;GO:0003735	primary metabolic process;intracellular;binding;protein metabolic process;translation;metabolic process;structural molecule activity;nucleic acid binding;ribosome;structural constituent of ribosome	IPR023626;IPR000077	Ribosomal protein L39e domain;Ribosomal protein L39e	PF00832	Ribosomal L39 protein	PTHR19970	RIBOSOMAL PROTEIN L39E
SNOG_09338	1989	39.75	796.5	62.75	54.25	3.42926	1.23055	-2.27753	-0.0788177	up	same	same	same	3	3	3	3		0	1	0	GO:0005215;GO:0006810;GO:0022857;GO:0016021;GO:0051179;GO:0055085	transporter activity;transport;transmembrane transporter activity;integral component of membrane;localization;transmembrane transport	IPR011701;IPR020846	Major facilitator superfamily;Major facilitator superfamily domain	PF07690	Major Facilitator Superfamily
SNOG_09364	1451	218.75	1456.25	352.5	289	1.98702	1.2238	-0.762011	0.0012093	up	same	same	same	3	3	3	3		0	0	0	GO:0016787;GO:0008236;GO:0008152;GO:0008233;GO:0003824	hydrolase activity;serine-type peptidase activity;metabolic process;peptidase activity;catalytic activity	IPR012338;IPR001466	Beta-lactamase/transpeptidase-like;Beta-lactamase-related	PF00144	Beta-lactamase	PTHR22935	PENICILLIN-BINDING PROTEIN
SNOG_09373	798	4.5	28.25	2.25	2.5	3.04297	2.74762	-0.669913	-0.374567	up	same	same	same	3	3	3	3	mitochondrial	0	1	0
SNOG_09381	2175	57.5	269.25	171	77.5	1.44245	0.310793	-0.274671	0.856987	up	same	same	same	3	3	3	3		0	0	0
SNOG_09387	669	106.75	823	199.75	148.5	2.11948	0.971364	-1.00195	0.146161	up	same	same	same	3	3	3	3		0	0	1	GO:0016787;GO:0003824;GO:0016788;GO:0008152	hydrolase activity;catalytic activity;hydrolase activity, acting on ester bonds;metabolic process	IPR029069;IPR006683	HotDog domain;Thioesterase domain	PF03061	Thioesterase superfamily	PTHR21660	THIOESTERASE SUPERFAMILY MEMBER-RELATED
SNOG_09417	930	2266	14856	5325	4280.75	1.43135	0.646199	-0.765295	0.0198523	up	same	same	same	3	3	3	3		0	0	0	GO:0044238;GO:0005622;GO:0005488;GO:0019538;GO:0006412;GO:0008152;GO:0005198;GO:0003676;GO:0005840;GO:0003735	primary metabolic process;intracellular;binding;protein metabolic process;translation;metabolic process;structural molecule activity;nucleic acid binding;ribosome;structural constituent of ribosome	IPR009000;IPR001780;IPR018266	Translation protein, beta-barrel domain;Ribosomal protein L35A;Ribosomal protein L35Ae, conserved site	PF01247	Ribosomal protein L35Ae	PTHR10902	60S RIBOSOMAL PROTEIN L35A
SNOG_09438	1573	16.75	81.75	18	6.25	3.29124	1.79943	-0.293079	1.19873	up	same	same	same	3	3	3	3		0	0	0	GO:0044238;GO:0008168;GO:0009987;GO:0003824;GO:0006778;GO:0016740;GO:0009008;GO:0055114;GO:0006520;GO:0005488;GO:0016491;GO:0006091;GO:0003676;GO:0022904;GO:0008152;GO:0006139;GO:0006807	primary metabolic process;methyltransferase activity;cellular process;catalytic activity;porphyrin-containing compound metabolic process;transferase activity;DNA-methyltransferase activity;oxidation-reduction process;cellular amino acid metabolic process;binding;oxidoreductase activity;generation of precursor metabolites and energy;nucleic acid binding;respiratory electron transport chain;metabol…	IPR002937;IPR001613;IPR023753	Amine oxidase;Flavin amine oxidase;FAD/NAD(P)-binding domain	PF01593	Flavin containing amine oxidoreductase	PTHR10742	AMINE OXIDASE
SNOG_09463	1455	57.5	399.5	259.75	112.5	1.47136	-0.296767	-0.851775	0.916348	up	same	same	same	3	3	3	3		0	0	0	GO:0044238;GO:0019538;GO:0015035;GO:0008152	primary metabolic process;protein metabolic process;protein disulfide oxidoreductase activity;metabolic process	IPR012336;IPR001853	Thioredoxin-like fold;DSBA-like thioredoxin domain	PF01323	DSBA-like thioredoxin domain	PTHR13887:SF14	PROTEIN T07E3.3
SNOG_09470	1017	468	4065.25	784.5	389	3.01349	1.14882	-1.14991	0.714766	up	same	same	same	3	3	3	3		0	1	0
SNOG_09472	1041	72.5	449.25	110.5	33.75	3.36631	1.3193	-0.640241	1.40677	up	same	same	same	3	3	3	3		0	1	0
SNOG_09510	901	3.75	20.25	4.75	2.5	2.55612	1.48523	-0.482842	0.588048	up	same	same	same	3	3	3	3	mitochondrial	0	0	0
SNOG_09519	1522	110.5	1199.25	203.5	239	1.98294	1.05794	-1.43507	-0.510067	up	same	same	same	3	3	3	3	mitochondrial	0	1	0			IPR029044;IPR007577	Nucleotide-diphospho-sugar transferases;Glycosyltransferase, DXD sugar-binding motif	PF04488	Glycosyltransferase sugar-binding region containing DXD motif			alpha-1,6-mannosyltransferase (EC 2.4.1.-); alpha-1,4-N-acetylglucosaminyltransferase (EC 2.4.1.-); alpha-1,4-N-acetylgalactosaminyltransferase (EC 2.4.1.-);	GT32
SNOG_09592	651	18.5	48.25	21.5	8.75	2.06959	1.65956	0.570099	0.980123	up	same	same	same	3	3	3	3		0	0	1
SNOG_09593	1326	185.5	621.75	245	70	2.78209	1.47318	0.21331	1.52222	up	same	same	same	3	3	3	3		0	0	0
SNOG_09627	1690	89.25	483	276.25	113.5	1.7111	0.266402	-0.458159	0.986537	up	same	same	same	3	3	3	3	mitochondrial	0	0	0
SNOG_09635	975	154.5	764.5	275.75	139	2.10854	1.0722	-0.341034	0.695304	up	same	same	same	3	3	3	3		0	0	0	GO:0016787;GO:0003824;GO:0016298;GO:0016788;GO:0008152	hydrolase activity;catalytic activity;lipase activity;hydrolase activity, acting on ester bonds;metabolic process	IPR013094;IPR029058	Alpha/beta hydrolase fold-3;Alpha/Beta hydrolase fold	PF07859	alpha/beta hydrolase fold	PTHR23024	MEMBER OF 'GDXG' FAMILY OF LIPOLYTIC ENZYMES	arylesterase (EC 3.1.1.-); carboxyl esterase (EC 3.1.1.3); acetylcholinesterase (EC 3.1.1.7); cholinesterase (EC 3.1.1.8); sterol esterase (EC 3.1.1.13); brefeldin A esterase (EC 3.1.1.-).	CE10
SNOG_09750	417	18	71.5	24.25	6.5	3.06395	1.42853	-0.0508894	1.58454	up	same	same	same	3	3	3	3		0	0	0
SNOG_09786	654	27.75	261.25	53.75	40.5	2.33311	0.942473	-1.26121	0.129429	up	same	same	same	3	3	3	3		0	0	0	GO:0006470;GO:0016791;GO:0016311;GO:0004725;GO:0008138	protein dephosphorylation;phosphatase activity;dephosphorylation;protein tyrosine phosphatase activity;protein tyrosine/serine/threonine phosphatase activity	IPR029021;IPR020422;IPR024950;IPR000340;IPR000387;IPR016130	Protein-tyrosine phosphatase-like;Dual specificity protein phosphatase domain;Dual specificity phosphatase;Dual specificity phosphatase, catalytic domain;Tyrosine specific protein phosphatases domain;Protein-tyrosine phosphatase, active site	PF00782	Dual specificity phosphatase, catalytic domain	PTHR10159:SF310	LD31102P
SNOG_09794	1890	855.25	2744.5	1503.5	804	1.4238	1.09812	0.302428	0.62811	up	same	same	same	3	3	3	3	mitochondrial	0	1	0	GO:0016021;GO:0055085	integral component of membrane;transmembrane transport	IPR011701;IPR020846	Major facilitator superfamily;Major facilitator superfamily domain	PF07690	Major Facilitator Superfamily
SNOG_09821	1158	41.25	205.25	81.25	39	2.03941	0.912517	-0.349757	0.777133	up	same	same	same	3	3	3	3		0	0	0			IPR016040	NAD(P)-binding domain
SNOG_09822	699	111.75	780.75	218.5	121	2.33651	0.923111	-0.844674	0.568725	up	same	same	same	3	3	3	3		0	0	1			IPR029069;IPR006683	HotDog domain;Thioesterase domain	PF03061	Thioesterase superfamily
SNOG_09852	2175	18.25	104.25	16.25	10	2.97179	2.0441	-0.526751	0.400943	up	same	same	same	3	3	3	3		0	0	0	GO:0006629;GO:0044238;GO:0016829;GO:0006098;GO:0003824;GO:0016740;GO:0009110;GO:0006520;GO:0009063;GO:0016491;GO:0005975;GO:0005996;GO:0006766;GO:0008152;GO:0004802	lipid metabolic process;primary metabolic process;lyase activity;pentose-phosphate shunt;catalytic activity;transferase activity;vitamin biosynthetic process;cellular amino acid metabolic process;cellular amino acid catabolic process;oxidoreductase activity;carbohydrate metabolic process;monosaccharide metabolic process;vitamin metabolic process;metabolic process;transketolase activity	IPR033248;IPR029061;IPR005475;IPR009014;IPR033247;IPR005478;IPR005474	Transketolase, C-terminal domain;Thiamin diphosphate-binding fold;Transketolase-like, pyrimidine-binding domain;Transketolase C-terminal/Pyruvate-ferredoxin oxidoreductase domain II;Transketolase family;Transketolase, bacterial-like;Transketolase, N-terminal	PF02780;PF02779;PF00456	Transketolase, C-terminal domain;Transketolase, pyrimidine binding domain;Transketolase, thiamine diphosphate binding domain	PTHR11624	DEHYDROGENASE RELATED
SNOG_09858	1938	137.75	625.25	282	176.75	1.46908	0.838336	-0.242561	0.38818	up	same	same	same	3	3	3	3		0	0	0	GO:0005515;GO:0044238;GO:0050789;GO:0006351;GO:0006366;GO:0000988;GO:0006357;GO:0006139;GO:0001071;GO:0000989;GO:0003700;GO:0005488;GO:0003712;GO:0065007;GO:0003676;GO:0016070;GO:0008152;GO:0019219;GO:0003677	protein binding;primary metabolic process;regulation of biological process;transcription, DNA-templated;transcription from RNA polymerase II promoter;transcription factor activity, protein binding;regulation of transcription from RNA polymerase II promoter;nucleobase-containing compound metabolic process;nucleic acid binding transcription factor activity;transcription factor activity, transcripti…	IPR011990;IPR019734;IPR001214;IPR013026	Tetratricopeptide-like helical domain;Tetratricopeptide repeat;SET domain;Tetratricopeptide repeat-containing domain	PF00856	SET domain	PTHR12197:SF177	N-LYSINE METHYLTRANSFERASE SMYD2
SNOG_09865	1368	105.25	1005.5	250.75	232.75	1.76449	0.650535	-1.28683	-0.172875	up	same	same	same	3	3	3	3		0	0	0	GO:0006629;GO:0044238;GO:0016627;GO:0006635;GO:0003824;GO:0006091;GO:0016740;GO:0055114;GO:0008152;GO:0016491;GO:0006637;GO:0006732;GO:0006631;GO:0022904;GO:0050660;GO:0006807	lipid metabolic process;primary metabolic process;oxidoreductase activity, acting on the CH-CH group of donors;fatty acid beta-oxidation;catalytic activity;generation of precursor metabolites and energy;transferase activity;oxidation-reduction process;metabolic process;oxidoreductase activity;acyl-CoA metabolic process;coenzyme metabolic process;fatty acid metabolic process;respiratory electron t…	IPR013786;IPR009075;IPR009100	Acyl-CoA dehydrogenase/oxidase, N-terminal;Acyl-CoA dehydrogenase/oxidase C-terminal;Acyl-CoA dehydrogenase/oxidase, N-terminal and middle domain	PF02771;PF00441	Acyl-CoA dehydrogenase, N-terminal domain;Acyl-CoA dehydrogenase, C-terminal domain	PTHR10909	ELECTRON TRANSPORT OXIDOREDUCTASE
SNOG_09866	966	93.5	623.25	243.25	170.5	1.52198	0.497288	-0.793288	0.231408	up	same	same	same	3	3	3	3		0	0	0	GO:0016787;GO:0003824;GO:0016298;GO:0016788;GO:0008152	hydrolase activity;catalytic activity;lipase activity;hydrolase activity, acting on ester bonds;metabolic process	IPR013094;IPR029058	Alpha/beta hydrolase fold-3;Alpha/Beta hydrolase fold	PF07859	alpha/beta hydrolase fold	PTHR23024	MEMBER OF 'GDXG' FAMILY OF LIPOLYTIC ENZYMES	arylesterase (EC 3.1.1.-); carboxyl esterase (EC 3.1.1.3); acetylcholinesterase (EC 3.1.1.7); cholinesterase (EC 3.1.1.8); sterol esterase (EC 3.1.1.13); brefeldin A esterase (EC 3.1.1.-).	CE10
SNOG_09870	1176	32.25	634.5	43.25	43.25	3.45945	1.52944	-2.2043	-0.274282	up	same	same	same	3	3	3	3		0	0	0			IPR016040	NAD(P)-binding domain
SNOG_09873	843	144.25	842	265.75	222.25	1.56898	1.00243	-0.590186	-0.023631	up	same	same	same	3	3	3	3		0	0	1	GO:0006629;GO:0044238;GO:0003824;GO:0008152;GO:0016491;GO:0008202	lipid metabolic process;primary metabolic process;catalytic activity;metabolic process;oxidoreductase activity;steroid metabolic process	IPR002347;IPR016040	Short-chain dehydrogenase/reductase SDR;NAD(P)-binding domain	PF13561	Enoyl-(Acyl carrier protein) reductase
SNOG_09874	1665	94.25	837.25	147.75	146.75	2.16686	1.24201	-1.19722	-0.272375	up	same	same	same	3	3	3	3		0	0	0	GO:0006629;GO:0044238;GO:0016874;GO:0003824;GO:0006810;GO:0008152;GO:0051179;GO:0005215;GO:0006631;GO:0006869	lipid metabolic process;primary metabolic process;ligase activity;catalytic activity;transport;metabolic process;localization;transporter activity;fatty acid metabolic process;lipid transport	IPR000873;IPR025110;IPR020845	AMP-dependent synthetase/ligase;AMP-binding enzyme C-terminal domain;AMP-binding, conserved site	PF00501;PF13193	AMP-binding enzyme;AMP-binding enzyme C-terminal domain
SNOG_09875	1782	155.75	2000.5	257.5	244.25	2.65966	1.26153	-1.60234	-0.204219	up	same	same	same	3	3	3	3		0	0	0	GO:0044238;GO:0050661;GO:0003824;GO:0055114;GO:0050660;GO:0016491;GO:0006091;GO:0008152;GO:0022904;GO:0006520;GO:0004499	primary metabolic process;NADP binding;catalytic activity;oxidation-reduction process;flavin adenine dinucleotide binding;oxidoreductase activity;generation of precursor metabolites and energy;metabolic process;respiratory electron transport chain;cellular amino acid metabolic process;N,N-dimethylaniline monooxygenase activity	IPR020946;IPR023753	Flavin monooxygenase-like;FAD/NAD(P)-binding domain	PF00743	Flavin-binding monooxygenase-like	PTHR23023	DIMETHYLANILINE MONOOXYGENASE
SNOG_09876	2679	71.75	502.75	57.5	37	3.36519	2.256	-0.7641	0.345092	up	same	same	same	3	3	3	3		0	0	0	GO:0008270;GO:0006351;GO:0000981;GO:0003677;GO:0005634;GO:0006355	zinc ion binding;transcription, DNA-templated;RNA polymerase II transcription factor activity, sequence-specific DNA binding;DNA binding;nucleus;regulation of transcription, DNA-templated	IPR007219;IPR001138	Transcription factor domain, fungi;Zn(2)-C6 fungal-type DNA-binding domain	PF00172;PF04082	Fungal Zn(2)-Cys(6) binuclear cluster domain;Fungal specific transcription factor domain
SNOG_09879	795	181	1507.5	270.25	116.5	3.32713	1.3653	-1.05219	0.909645	up	same	same	same	3	3	3	3	mitochondrial	0	0	1	GO:0006629;GO:0044238;GO:0003824;GO:0008152;GO:0016491;GO:0008202	lipid metabolic process;primary metabolic process;catalytic activity;metabolic process;oxidoreductase activity;steroid metabolic process	IPR002347;IPR016040	Short-chain dehydrogenase/reductase SDR;NAD(P)-binding domain	PF13561	Enoyl-(Acyl carrier protein) reductase
SNOG_09891	1140	115.5	571.75	181.25	137.5	1.69321	1.21929	-0.352467	0.121459	up	same	same	same	3	3	3	3		0	0	0	GO:0005515;GO:0044238;GO:0050789;GO:0006351;GO:0006366;GO:0000988;GO:0006357;GO:0006139;GO:0001071;GO:0000989;GO:0003700;GO:0005488;GO:0003712;GO:0065007;GO:0003676;GO:0016070;GO:0008152;GO:0019219;GO:0003677	protein binding;primary metabolic process;regulation of biological process;transcription, DNA-templated;transcription from RNA polymerase II promoter;transcription factor activity, protein binding;regulation of transcription from RNA polymerase II promoter;nucleobase-containing compound metabolic process;nucleic acid binding transcription factor activity;transcription factor activity, transcripti…	IPR001214	SET domain	PF00856	SET domain	PTHR12197:SF188	POTENTIAL PROTEIN LYSINE METHYLTRANSFERASE SET6
SNOG_09892	1167	152.75	956.75	233.75	192.25	1.95412	1.2687	-0.684408	0.00100253	up	same	same	same	3	3	3	3	secreted	0	1	0	GO:0016787;GO:0044238;GO:0006811;GO:0009987;GO:0016788;GO:0003824;GO:0007154;GO:0006810;GO:0008152;GO:0007165;GO:0051179;GO:0005975;GO:0006812;GO:0005488;GO:0035556;GO:0005509	hydrolase activity;primary metabolic process;ion transport;cellular process;hydrolase activity, acting on ester bonds;catalytic activity;cell communication;transport;metabolic process;signal transduction;localization;carbohydrate metabolic process;cation transport;binding;intracellular signal transduction;calcium ion binding	IPR011042;IPR013658	Six-bladed beta-propeller, TolB-like;SMP-30/Gluconolactonase/LRE-like region	PF08450	SMP-30/Gluconolaconase/LRE-like region	PTHR10907	REGUCALCIN
SNOG_09904	2313	92.25	450.5	210.75	112	1.64755	0.708874	-0.317214	0.621459	up	same	same	same	3	3	3	3		0	0	0	GO:0008270;GO:0006351;GO:0000981;GO:0003677;GO:0005634;GO:0006355	zinc ion binding;transcription, DNA-templated;RNA polymerase II transcription factor activity, sequence-specific DNA binding;DNA binding;nucleus;regulation of transcription, DNA-templated	IPR001138;IPR007219	Zn(2)-C6 fungal-type DNA-binding domain;Transcription factor domain, fungi	PF00172;PF04082	Fungal Zn(2)-Cys(6) binuclear cluster domain;Fungal specific transcription factor domain
SNOG_10035	1957	107	1320.5	452.25	315	1.71002	-0.159483	-1.6362	0.233296	up	same	same	same	3	3	3	3		0	0	0	GO:0006071;GO:0004371	glycerol metabolic process;glycerone kinase activity	IPR012734;IPR004007;IPR004006	Dihydroxyacetone kinase;DhaL domain;DhaK domain	PF02734;PF02733	DAK2 domain;Dak1 domain
SNOG_10057	2091	103	581.25	223.5	134.75	1.75023	0.770824	-0.542843	0.436562	up	same	same	same	3	3	3	3		0	0	0	GO:0006629;GO:0044238;GO:0016874;GO:0008652;GO:0003824;GO:0008152;GO:0016491;GO:0006732;GO:0006631;GO:0006520	lipid metabolic process;primary metabolic process;ligase activity;cellular amino acid biosynthetic process;catalytic activity;metabolic process;oxidoreductase activity;coenzyme metabolic process;fatty acid metabolic process;cellular amino acid metabolic process	IPR005914;IPR000873;IPR020845	Acetoacetyl-CoA synthase;AMP-dependent synthetase/ligase;AMP-binding, conserved site	PF00501	AMP-binding enzyme	PTHR24095:SF183	ACETOACETYL-COA SYNTHETASE
SNOG_10058	525	39	174.5	66.25	27	2.32667	1.11965	-0.199206	1.00781	up	same	same	same	3	3	3	3		0	0	1
SNOG_10099	999	350.5	2125.75	469.75	313.5	2.39293	1.45619	-0.623171	0.313568	up	same	same	same	3	3	3	3	mitochondrial	0	0	0
SNOG_10122	2187	330.75	4823	852.5	547.5	2.75867	0.530525	-1.86994	0.358205	up	same	same	same	3	3	3	3	secreted	1	0	0	GO:0006508;GO:0004252	proteolysis;serine-type endopeptidase activity	IPR000209;IPR022398;IPR015500;IPR023828	Peptidase S8/S53 domain;Peptidase S8, subtilisin, His-active site;Peptidase S8, subtilisin-related;Peptidase S8, subtilisin, Ser-active site	PF00082	Subtilase family
SNOG_10154	1260	24.25	210.25	69.5	26	2.65978	0.387945	-1.15024	1.12159	up	same	same	same	3	3	3	3		0	1	0
SNOG_10155	963	11.75	48.25	16.75	7.75	2.2518	1.35973	-0.0850734	0.806998	up	same	same	same	3	3	3	3		0	0	0	GO:0003824;GO:0016491;GO:0008152	catalytic activity;oxidoreductase activity;metabolic process	IPR002347;IPR016040	Short-chain dehydrogenase/reductase SDR;NAD(P)-binding domain	PF00106	short chain dehydrogenase
SNOG_10157	1311	49.75	225.5	69.25	54	1.69647	1.39909	-0.226985	0.0703947	up	same	same	same	3	3	3	3		0	0	0	GO:0044238;GO:0006928;GO:0016301;GO:0007049;GO:0009987;GO:0006950;GO:0003824;GO:0016740;GO:0007154;GO:0008152;GO:0007165;GO:0050896;GO:0006464;GO:0004672;GO:0006468;GO:0035556;GO:0019538;GO:0005524;GO:0007067	primary metabolic process;movement of cell or subcellular component;kinase activity;cell cycle;cellular process;response to stress;catalytic activity;transferase activity;cell communication;metabolic process;signal transduction;response to stimulus;cellular protein modification process;protein kinase activity;protein phosphorylation;intracellular signal transduction;protein metabolic process;ATP …	IPR011009;IPR000719	Protein kinase-like domain;Protein kinase domain	PF00069	Protein kinase domain	PTHR24055	MITOGEN-ACTIVATED PROTEIN KINASE
SNOG_10175	1080	75.5	745	146.75	76.25	2.92615	0.913213	-1.35976	0.653183	up	same	same	same	3	3	3	3		0	0	0			IPR001279	Metallo-beta-lactamase	PF00753	Metallo-beta-lactamase superfamily	PTHR23200	UNCHARACTERIZED
SNOG_10176	1536	2.25	1557.75	3.5	13	6.44046	1.2764	-7.18328	-2.01922	up	same	same	same	3	3	3	3		0	1	0	GO:0055085;GO:0006858;GO:0008152;GO:0006812;GO:0008324;GO:0015031;GO:0006629;GO:0051180;GO:0006796;GO:0008643;GO:0006810;GO:0016021;GO:0051179;GO:0006817;GO:0044238;GO:0006811;GO:0022857;GO:0016192;GO:0005215;GO:0006886;GO:0005975;GO:0006897	transmembrane transport;extracellular transport;metabolic process;cation transport;cation transmembrane transporter activity;protein transport;lipid metabolic process;vitamin transport;phosphate-containing compound metabolic process;carbohydrate transport;transport;integral component of membrane;localization;phosphate ion transport;primary metabolic process;ion transport;transmembrane transporter…	IPR011701;IPR020846	Major facilitator superfamily;Major facilitator superfamily domain	PF07690	Major Facilitator Superfamily	PTHR11662	SODIUM-DEPENDENT PHOSPHATE TRANSPORTERS
SNOG_10177	2058	64.5	376.75	198.5	106.75	1.44823	0.268788	-0.572866	0.606576	up	same	same	same	3	3	3	3		0	0	0	GO:0005515;GO:0008270;GO:0006351;GO:0000981;GO:0005102;GO:0003677;GO:0005634;GO:0006355;GO:0005488	protein binding;zinc ion binding;transcription, DNA-templated;RNA polymerase II transcription factor activity, sequence-specific DNA binding;receptor binding;DNA binding;nucleus;regulation of transcription, DNA-templated;binding	IPR001138;IPR007219	Zn(2)-C6 fungal-type DNA-binding domain;Transcription factor domain, fungi	PF04082	Fungal specific transcription factor domain	PTHR19444	UNC-93 RELATED
SNOG_10182	945	36.25	134.25	43.25	21.25	2.29249	1.64333	0.0876583	0.736821	up	same	same	same	3	3	3	3	secreted	1	0	0	GO:0004601;GO:0020037;GO:0055114;GO:0006979	peroxidase activity;heme binding;oxidation-reduction process;response to oxidative stress	IPR002016;IPR001621;IPR019794;IPR010255	Haem peroxidase, plant/fungal/bacterial;Fungal ligninase;Peroxidase, active site;Haem peroxidase	PF00141	Peroxidase	PTHR31356:SF0	L-ASCORBATE PEROXIDASE 1, CYTOSOLIC		AA2
SNOG_10262	3093	43.75	197.5	70.5	35	2.13078	1.18703	-0.227181	0.716564	up	same	same	same	3	3	3	3		0	0	0	GO:0005515	protein binding	IPR002110;IPR027417;IPR020683;IPR010730	Ankyrin repeat;P-loop containing nucleoside triphosphate hydrolase;Ankyrin repeat-containing domain;Heterokaryon incompatibility	PF06985;PF13606;PF12796	Heterokaryon incompatibility protein (HET);Ankyrin repeat;Ankyrin repeats (3 copies)
SNOG_10286	1254	34	201	96	44	1.83307	0.404499	-0.596155	0.832412	up	same	same	same	3	3	3	3		0	0	0	GO:0019439;GO:0003824;GO:0005506;GO:0055114;GO:0008152;GO:0016708;GO:0016491;GO:0051537;GO:0016705	aromatic compound catabolic process;catalytic activity;iron ion binding;oxidation-reduction process;metabolic process;oxidoreductase activity, acting on paired donors, with incorporation or reduction of molecular oxygen, NAD(P)H as one donor, and incorporation of two atoms of oxygen into one donor;oxidoreductase activity;2 iron, 2 sulfur cluster binding;oxidoreductase activity, acting on paired d…	IPR015881;IPR001663;IPR017941;IPR015879	Aromatic-ring-hydroxylating dioxygenase, 2Fe-2S-binding site;Aromatic-ring-hydroxylating dioxygenase, alpha subunit;Rieske [2Fe-2S] iron-sulphur domain;Aromatic-ring-hydroxylating dioxygenase, alpha subunit, C-terminal domain	PF00355;PF00848	Rieske [2Fe-2S] domain;Ring hydroxylating alpha subunit (catalytic domain)	PTHR21266:SF2	CHOLINE MONOOXYGENASE, CHLOROPLASTIC
SNOG_10311	1332	26.5	2519.75	176.25	406.25	2.27579	-0.820432	-4.55864	-1.46243	up	same	same	same	3	3	3	3	mitochondrial	0	0	0	GO:0016491;GO:0003884;GO:0055114	oxidoreductase activity;D-amino-acid oxidase activity;oxidation-reduction process	IPR006076;IPR006181;IPR016040;IPR023209	FAD dependent oxidoreductase;D-amino acid oxidase, conserved site;NAD(P)-binding domain;D-amino-acid oxidase	PF01266	FAD dependent oxidoreductase	PTHR11530	D-AMINO ACID OXIDASE
SNOG_10387	2414	82	481	210.25	120.75	1.63382	0.54413	-0.591354	0.498338	up	same	same	same	3	3	3	3		0	0	0	GO:0008270;GO:0006351;GO:0003677;GO:0005634	zinc ion binding;transcription, DNA-templated;DNA binding;nucleus	IPR007219	Transcription factor domain, fungi	PF04082	Fungal specific transcription factor domain	PTHR31001	UNCHARACTERIZED TRANSCRIPTIONAL REGULATORY PROTEIN
SNOG_10403	2688	231	1578.25	261.75	236	2.37841	1.80331	-0.715265	-0.140163	up	same	same	same	3	3	3	3	secreted	1	0	0	GO:0016787;GO:0044238;GO:0005976;GO:0015926;GO:0003824;GO:0019538;GO:0008152;GO:0004553;GO:0006464;GO:0005975;GO:0005996	hydrolase activity;primary metabolic process;polysaccharide metabolic process;glucosidase activity;catalytic activity;protein metabolic process;metabolic process;hydrolase activity, hydrolyzing O-glycosyl compounds;cellular protein modification process;carbohydrate metabolic process;monosaccharide metabolic process	IPR031727;IPR030459;IPR025887;IPR017853;IPR000322;IPR011013	Galactose mutarotase, N-terminal barrel;Glycosyl hydrolases family 31, conserved site;Glycoside hydrolase family 31, N-terminal domain;Glycoside hydrolase superfamily;Glycoside hydrolase family 31;Galactose mutarotase-like domain	PF16863;PF13802;PF01055	N-terminal barrel of NtMGAM and CtMGAM, maltase-glucoamylase;Galactose mutarotase-like;Glycosyl hydrolases family 31	PTHR22762	ALPHA-GLUCOSIDASE	alpha-glucosidase (EC 3.2.1.20); alpha-1,3-glucosidase (EC 3.2.1.84); sucrase-isomaltase (EC 3.2.1.48) (EC 3.2.1.10); alpha-xylosidase (EC 3.2.1.-); alpha-glucan lyase (EC 4.2.2.13); isomaltosyltransferase (EC 2.4.1.-).	GH31
SNOG_10415	873	271.25	1829.75	477.75	374	1.93633	1.05936	-0.807058	0.0699133	up	same	same	same	3	3	3	3	secreted	0	0	0	GO:0016787;GO:0003824;GO:0008152	hydrolase activity;catalytic activity;metabolic process	IPR023214	HAD-like domain			PTHR12725:SF77	PROTEIN F37H8.3, ISOFORM A
SNOG_10463	1986	442.25	3035.25	601.5	667.75	1.80589	1.48183	-0.785151	-0.461089	up	same	same	same	3	3	3	3		0	0	0
SNOG_10485	606	30	364	55.75	51.25	2.47216	1.04943	-1.58828	-0.165547	up	same	same	same	3	3	3	3		0	0	1			IPR007138;IPR011008	Antibiotic biosynthesis monooxygenase domain;Dimeric alpha-beta barrel	PF03992	Antibiotic biosynthesis monooxygenase
SNOG_10498	1407	307.25	1537	954.25	502.5	1.26043	0.254207	-0.357206	0.649015	up	same	same	same	3	3	3	3		0	1	0	GO:0044238;GO:0006629;GO:0005622;GO:0009987;GO:0043226;GO:0003824;GO:0016740;GO:0008152;GO:0044464;GO:0016021;GO:0009058;GO:0005737;GO:0016746;GO:0006807	primary metabolic process;lipid metabolic process;intracellular;cellular process;organelle;catalytic activity;transferase activity;metabolic process;cell part;integral component of membrane;biosynthetic process;cytoplasm;transferase activity, transferring acyl groups;nitrogen compound metabolic process	IPR006634;IPR013599;IPR016439	TRAM/LAG1/CLN8 homology domain;TRAM1-like protein;Ceramide synthase component Lag1/Lac1	PF03798;PF08390	TLC domain;TRAM1-like protein	PTHR12560:SF11	SPHINGOSINE N-ACYLTRANSFERASE LAC1-RELATED
SNOG_10505	1476	78.25	513.5	131.5	85	2.23832	1.15379	-0.741695	0.342841	up	same	same	same	3	3	3	3		0	1	0	GO:0055085;GO:0006858;GO:0008152;GO:0006812;GO:0008324;GO:0015031;GO:0006629;GO:0051180;GO:0006796;GO:0008643;GO:0006810;GO:0016021;GO:0051179;GO:0006817;GO:0044238;GO:0006811;GO:0022857;GO:0016192;GO:0005215;GO:0006886;GO:0005975;GO:0006897	transmembrane transport;extracellular transport;metabolic process;cation transport;cation transmembrane transporter activity;protein transport;lipid metabolic process;vitamin transport;phosphate-containing compound metabolic process;carbohydrate transport;transport;integral component of membrane;localization;phosphate ion transport;primary metabolic process;ion transport;transmembrane transporter…	IPR011701;IPR020846	Major facilitator superfamily;Major facilitator superfamily domain	PF07690	Major Facilitator Superfamily	PTHR11662	SODIUM-DEPENDENT PHOSPHATE TRANSPORTERS
SNOG_10511	1161	84.25	315.5	165.25	78	1.65919	0.932309	0.0761143	0.802997	up	same	same	same	3	3	3	3	mitochondrial	0	0	0			IPR021122	RNA ligase domain, REL/Rln2	PF09414	RNA ligase
SNOG_10524	783	8.5	18.25	16	2.5	2.40374	0.970544	0.856392	2.28959	up	same	same	same	3	3	3	3	secreted	1	1	0
SNOG_10540	979	27.25	79	29.5	15.25	2.00525	1.74407	0.40015	0.66133	up	same	same	same	3	3	3	3	mitochondrial	0	0	0			IPR016040;IPR008030	NAD(P)-binding domain;NmrA-like domain	PF05368	NmrA-like family	PTHR14194	NITROGEN METABOLIC REGULATION PROTEIN NMR-RELATED
SNOG_10616	747	63.75	508.75	102.25	101.5	1.97155	1.21996	-1.02043	-0.268833	up	same	same	same	3	3	3	3	secreted	1	0	0
SNOG_10618	675	5.5	14	8.5	1.5	2.67883	1.21436	0.585519	2.04999	up	same	same	same	3	3	3	3		0	0	1
SNOG_10646	1657	117.5	464.25	167.25	96	1.91424	1.40463	-0.00311209	0.506503	up	same	same	same	3	3	3	3	mitochondrial	0	0	0
SNOG_10663	1704	8.75	126.75	9.5	20.5	2.25059	1.75328	-1.85906	-1.36176	up	same	same	same	3	3	3	3		0	0	0
SNOG_10760	504	26	91	45.25	18	1.96998	1.08933	0.154134	1.03478	up	same	same	same	3	3	3	3		0	0	1
SNOG_10761	390	124.25	566.75	256	159.75	1.46838	0.849344	-0.228295	0.39074	up	same	same	same	3	3	3	3		0	0	1			IPR013865	Protein of unknown function DUF1754, eukaryotic	PF08555	Eukaryotic family of unknown function (DUF1754)	PTHR13282:SF6	PROTEIN FAM32A
SNOG_10773	916	131	657.25	202.5	126.5	2.01211	1.27904	-0.338051	0.395015	up	same	same	same	3	3	3	3		0	0	0			IPR027417;IPR013641	P-loop containing nucleoside triphosphate hydrolase;Protein KTI12/L-seryl-tRNA(Sec) kinase	PF08433	Chromatin associated protein KTI12	PTHR12435:SF2	PROTEIN KTI12 HOMOLOG
SNOG_10777	3948	46	201.25	49	26.5	2.55118	1.824	-0.131714	0.595469	up	same	same	same	3	3	3	3		0	0	0
SNOG_10800	1464	1.75	49.5	4.75	2.25	3.93437	0.37735	-2.7952	0.761818	up	same	same	same	3	3	3	3		0	0	0			IPR013830	SGNH hydrolase-type esterase domain
SNOG_10803	1233	18	243.25	37.5	48.75	1.94279	0.853635	-1.75837	-0.669216	up	same	same	same	3	3	3	3	secreted	1	0	0	GO:0006629;GO:0016787;GO:0016874;GO:0016788;GO:0003824;GO:0044238;GO:0008081;GO:0008152	lipid metabolic process;hydrolase activity;ligase activity;hydrolase activity, acting on ester bonds;catalytic activity;primary metabolic process;phosphoric diester hydrolase activity;metabolic process	IPR017946;IPR030395;IPR004129	PLC-like phosphodiesterase, TIM beta/alpha-barrel domain;Glycerophosphodiester phosphodiesterase domain;Glycerophosphoryl diester phosphodiesterase	PF03009	Glycerophosphoryl diester phosphodiesterase family	PTHR23344:SF7	GLYCEROPHOSPHORYL DIESTER PHOSPHODIESTERASE
SNOG_10839	1179	38.25	652.25	150.75	178.25	1.52051	-0.111295	-2.13582	-0.504015	up	same	same	same	3	3	3	3	secreted	0	1	0	GO:0004872	receptor activity	IPR023041	Glucose receptor Git3, N-terminal	PF11710	G protein-coupled glucose receptor regulating Gpa2	PTHR23112	G PROTEIN-COUPLED RECEPTOR 157-RELATED
SNOG_10840	453	14	1706.75	126.25	264.75	2.31793	-1.17266	-4.82568	-1.33508	up	same	same	same	3	3	3	3	secreted	1	0	0
SNOG_10880	2190	31.75	193.75	47.25	25.25	2.57768	1.3205	-0.641705	0.615482	up	same	same	same	3	3	3	3	secreted	1	0	0	GO:0005515;GO:0016158	protein binding;3-phytase activity	IPR003431;IPR000742;IPR013032;IPR013111	Beta propeller phytase;EGF-like domain;EGF-like, conserved site;EGF-like domain, extracellular	PF02333;PF07974	Phytase;EGF-like domain	PTHR11219	TENEURIN AND N-ACETYLGLUCOSAMINE-1-PHOSPHODIESTER ALPHA-N-ACETYLGLUCOSAMINIDASE
SNOG_10892	1590	0.75	56.5	0.25	1.75	4.5022	2.46418	-4.11363	-2.07561	up	same	same	same	3	3	3	3	secreted	0	1	0	GO:0044238;GO:0006811;GO:0005215;GO:0006858;GO:0008643;GO:0006810;GO:0008152;GO:0022857;GO:0016021;GO:0051179;GO:0005975;GO:0055085;GO:0015144;GO:0006820	primary metabolic process;ion transport;transporter activity;extracellular transport;carbohydrate transport;transport;metabolic process;transmembrane transporter activity;integral component of membrane;localization;carbohydrate metabolic process;transmembrane transport;carbohydrate transmembrane transporter activity;anion transport	IPR020846;IPR005828	Major facilitator superfamily domain;Major facilitator, sugar transporter-like	PF00083	Sugar (and other) transporter	PTHR23500:SF84	HIGH-AFFINITY GLUCOSE TRANSPORTER RGT2-RELATED
SNOG_10929	380	51.5	293	136.75	60.5	1.91175	0.49866	-0.537749	0.875345	up	same	same	same	3	3	3	3	mitochondrial	0	0	1
SNOG_10941	1044	552	2393.25	806.75	565.5	1.72977	1.35485	-0.146143	0.228776	up	same	same	same	3	3	3	3		0	1	0	GO:0006629;GO:0044238;GO:0003824;GO:0016740;GO:0008152;GO:0016021;GO:0006631;GO:0016746	lipid metabolic process;primary metabolic process;catalytic activity;transferase activity;metabolic process;integral component of membrane;fatty acid metabolic process;transferase activity, transferring acyl groups	IPR002076;IPR030457	ELO family;ELO family, conserved site	PF01151	GNS1/SUR4 family	PTHR11157:SF13	PROTEIN ELO-8, ISOFORM A
SNOG_11028	1200	119.75	1202	298.25	235.5	1.99445	0.600561	-1.33718	0.0567037	up	same	same	same	3	3	3	3		0	0	0	GO:0006629;GO:0044238;GO:0016853;GO:0003824;GO:0008152;GO:0016854	lipid metabolic process;primary metabolic process;isomerase activity;catalytic activity;metabolic process;racemase and epimerase activity	IPR023606;IPR003673	CoA-transferase family III domain;CoA-transferase family III	PF02515	CoA-transferase family III	PTHR24023:SF577	ALPHA-METHYLACYL-COA RACEMASE
SNOG_11031	1647	13.25	64	29.25	9.75	2.31571	0.709231	-0.327245	1.27924	up	same	same	same	3	3	3	3	secreted	1	1	0	GO:0044238;GO:0006811;GO:0005215;GO:0006858;GO:0008643;GO:0006810;GO:0008152;GO:0022857;GO:0016021;GO:0051179;GO:0005975;GO:0055085;GO:0015144;GO:0006820	primary metabolic process;ion transport;transporter activity;extracellular transport;carbohydrate transport;transport;metabolic process;transmembrane transporter activity;integral component of membrane;localization;carbohydrate metabolic process;transmembrane transport;carbohydrate transmembrane transporter activity;anion transport	IPR005828;IPR005829;IPR020846;IPR003663	Major facilitator, sugar transporter-like;Sugar transporter, conserved site;Major facilitator superfamily domain;Sugar/inositol transporter	PF00083	Sugar (and other) transporter
SNOG_11039	1632	68	414.5	131	85.25	1.92104	0.922499	-0.655292	0.343253	up	same	same	same	3	3	3	3		0	1	0	GO:0015931;GO:0016020;GO:0005215;GO:0006810;GO:0022857;GO:0044464;GO:0051179;GO:0055085;GO:0005886	nucleobase-containing compound transport;membrane;transporter activity;transport;transmembrane transporter activity;cell part;localization;transmembrane transport;plasma membrane	IPR012681;IPR001248	Nucleobase cation symporter-1, NCS1;Purine-cytosine permease	PF02133	Permease for cytosine/purines, uracil, thiamine, allantoin	PTHR30618	NCS1 FAMILY PURINE/PYRIMIDINE TRANSPORTER
SNOG_11040	2253	83	419	171.75	103.75	1.66469	0.834211	-0.37654	0.453943	up	same	same	same	3	3	3	3		0	0	0			IPR010730	Heterokaryon incompatibility	PF06985	Heterokaryon incompatibility protein (HET)
SNOG_11043	1302	5	179.5	2.75	0.75	6.88283	2.48034	-3.20419	1.1983	up	same	same	same	3	3	3	3		0	0	0	GO:0004553;GO:0005975	hydrolase activity, hydrolyzing O-glycosyl compounds;carbohydrate metabolic process	IPR013320;IPR001722	Concanavalin A-like lectin/glucanase domain;Glycoside hydrolase, family 7	PF00840	Glycosyl hydrolase family 7	PTHR33753:SF2	GLYCOSIDE HYDROLASE FAMILY 7 PROTEIN	endo-beta-1,4-glucanase (EC 3.2.1.4); [reducing end-acting] cellobiohydrolase (EC 3.2.1.-); chitosanase (EC 3.2.1.132); endo-beta-1,3-1,4-glucanase (EC 3.2.1.73)	GH7
SNOG_11098	1326	136	1361.75	390.25	227.5	2.23229	0.444371	-1.29008	0.497839	up	same	same	same	3	3	3	3	mitochondrial	0	0	0	GO:0003824;GO:0055114;GO:0008152;GO:0016491;GO:0006091;GO:0022904;GO:0006790;GO:0042128;GO:0030151	catalytic activity;oxidation-reduction process;metabolic process;oxidoreductase activity;generation of precursor metabolites and energy;respiratory electron transport chain;sulfur compound metabolic process;nitrate assimilation;molybdenum ion binding	IPR000572;IPR005066;IPR014756;IPR008335	Oxidoreductase, molybdopterin-binding domain;Moybdenum cofactor oxidoreductase, dimerisation;Immunoglobulin E-set;Eukaryotic molybdopterin oxidoreductase	PF00174;PF03404	Oxidoreductase molybdopterin binding domain;Mo-co oxidoreductase dimerisation domain	PTHR19372:SF7	SULFITE OXIDASE, MITOCHONDRIAL
SNOG_11105	1196	248.25	2534	585.75	579	1.79151	0.667565	-1.38227	-0.258317	up	same	same	same	3	3	3	3		0	0	0	GO:0044238;GO:0003824;GO:0006139;GO:0055114;GO:0008152;GO:0016491;GO:0018580	primary metabolic process;catalytic activity;nucleobase-containing compound metabolic process;oxidation-reduction process;metabolic process;oxidoreductase activity;nitronate monooxygenase activity	IPR004136;IPR013785	Nitronate monooxygenase;Aldolase-type TIM barrel	PF03060	Nitronate monooxygenase
SNOG_11106	1116	4	30.5	11.5	3	2.88668	0.346143	-0.976983	1.56355	up	same	same	same	3	3	3	3		0	0	0	GO:0005515	protein binding	IPR020683;IPR002110	Ankyrin repeat-containing domain;Ankyrin repeat	PF12796	Ankyrin repeats (3 copies)
SNOG_11127	1029	15	186.5	7	7.75	4.08873	2.98584	-1.49849	-0.395602	up	same	same	same	3	3	3	3	mitochondrial	0	0	0	GO:0016787	hydrolase activity	IPR032466;IPR006680	Metal-dependent hydrolase;Amidohydrolase-related	PF04909	Amidohydrolase	PTHR21240	2-AMINO-3-CARBOXYLMUCONATE-6-SEMIALDEHYDE DECARBOXYLASE
SNOG_11145	819	14	157.25	17.75	42.25	1.54616	1.56896	-1.50037	-1.52317	up	same	same	same	3	3	3	3		0	0	0
SNOG_11150	312	2	18.75	1.25	1.75	2.93044	2.3079	-1.27473	-0.652192	up	same	same	same	3	3	3	3		0	1	1
SNOG_11180	1418	130.5	976	228	113.75	2.73991	1.06915	-0.958189	0.712566	up	same	same	same	3	3	3	3	secreted	1	0	0
SNOG_11207	816	10	23.25	8.75	3.25	2.38445	2.03186	0.731837	1.08443	up	same	same	same	3	3	3	3		0	0	1
SNOG_11272	6972	13.5	901.25	7.5	0.75	8.86683	2.69119	-3.86268	2.31296	up	same	same	same	3	3	3	3		0	0	0	GO:0016787;GO:0006629;GO:0008168;GO:0006633;GO:0016874;GO:0016788;GO:0003824;GO:0031177;GO:0016740;GO:0055114;GO:0006520;GO:0016491;GO:0044238;GO:0006631;GO:0008152;GO:0016746	hydrolase activity;lipid metabolic process;methyltransferase activity;fatty acid biosynthetic process;ligase activity;hydrolase activity, acting on ester bonds;catalytic activity;phosphopantetheine binding;transferase activity;oxidation-reduction process;cellular amino acid metabolic process;oxidoreductase activity;primary metabolic process;fatty acid metabolic process;metabolic process;transfera…	IPR016036;IPR009081;IPR020807;IPR032821;IPR020801;IPR020841;IPR018201;IPR011032;IPR016039;IPR014031;IPR001227;IPR016040;IPR013149;IPR020843;IPR013154;IPR013968;IPR020806;IPR014043;IPR016035;IPR014030	Malonyl-CoA ACP transacylase, ACP-binding;Phosphopantetheine binding ACP domain;Polyketide synthase, dehydratase domain;Ketoacyl-synthetase, C-terminal extension;Polyketide synthase, acyl transferase domain;Polyketide synthase, beta-ketoacyl synthase domain;Beta-ketoacyl synthase, active site;GroES-like;Thiolase-like;Beta-ketoacyl synthase, C-terminal;Acyl transferase domain;NAD(P)-binding domain…	PF14765;PF16197;PF00550;PF02801;PF00107;PF08240;PF08659;PF00698;PF00109	Polyketide synthase dehydratase;Ketoacyl-synthetase C-terminal extension;Phosphopantetheine attachment site;Beta-ketoacyl synthase, C-terminal domain;Zinc-binding dehydrogenase;Alcohol dehydrogenase GroES-like domain;KR domain;Acyl transferase domain;Beta-ketoacyl synthase, N-terminal domain	PTHR11712:SF262	PROTEIN C41A3.1
SNOG_11275	930	6.25	305.5	3.75	3.25	6.05729	2.54123	-3.60755	-0.0914954	up	same	same	same	3	3	3	3		0	0	0	GO:0006629;GO:0044238;GO:0003824;GO:0008152;GO:0016491;GO:0008202	lipid metabolic process;primary metabolic process;catalytic activity;metabolic process;oxidoreductase activity;steroid metabolic process	IPR016040;IPR002347	NAD(P)-binding domain;Short-chain dehydrogenase/reductase SDR	PF00106;PF13561	short chain dehydrogenase;Enoyl-(Acyl carrier protein) reductase
SNOG_11296	2949	129.25	583.75	241.5	162	1.49171	1.00523	-0.193578	0.292902	up	same	same	same	3	3	3	3		0	0	0	GO:0008270	zinc ion binding	IPR004181	Zinc finger, MIZ-type	PF02891	MIZ/SP-RING zinc finger	PTHR10782	ZINC FINGER MIZ DOMAIN-CONTAINING PROTEIN
SNOG_11318	1632	27	266.25	150.75	42.5	2.27662	-0.610086	-1.3539	1.5328	up	same	same	same	3	3	3	3	secreted	1	0	0			IPR011118;IPR029058;IPR031246	Tannase/feruloyl esterase;Alpha/Beta hydrolase fold;Feruloyl esterase B/C	PF07519	Tannase and feruloyl esterase
SNOG_11319	1014	197.75	839.25	473.25	231	1.51073	0.634986	-0.125613	0.750127	up	same	same	same	3	3	3	3	secreted	1	0	0	GO:0003676;GO:0006308;GO:0004519	nucleic acid binding;DNA catabolic process;endonuclease activity	IPR008947;IPR003154	Phospholipase C/P1 nuclease domain;S1/P1 nuclease	PF02265	S1/P1 Nuclease	PTHR33146:SF5	ENDONUCLEASE 3-RELATED
SNOG_11336	597	7.75	36.5	24.75	3.25	3.06124	0.176381	-0.296956	2.5879	up	same	same	same	3	3	3	3		0	0	0			IPR025659	Tubby C-terminal-like domain
SNOG_11356	3024	279.25	2454.5	563.25	423	2.14997	0.862953	-1.18026	0.106757	up	same	same	same	3	3	3	3	secreted	1	0	0	GO:0016787;GO:0044238;GO:0005976;GO:0015926;GO:0003824;GO:0019538;GO:0008152;GO:0004553;GO:0006464;GO:0005975;GO:0005996	hydrolase activity;primary metabolic process;polysaccharide metabolic process;glucosidase activity;catalytic activity;protein metabolic process;metabolic process;hydrolase activity, hydrolyzing O-glycosyl compounds;cellular protein modification process;carbohydrate metabolic process;monosaccharide metabolic process	IPR030459;IPR000322;IPR031727;IPR017853;IPR011013	Glycosyl hydrolases family 31, conserved site;Glycoside hydrolase family 31;Galactose mutarotase, N-terminal barrel;Glycoside hydrolase superfamily;Galactose mutarotase-like domain	PF01055;PF16863	Glycosyl hydrolases family 31;N-terminal barrel of NtMGAM and CtMGAM, maltase-glucoamylase	PTHR22762:SF82	PROTEIN AAGR-1	alpha-glucosidase (EC 3.2.1.20); alpha-1,3-glucosidase (EC 3.2.1.84); sucrase-isomaltase (EC 3.2.1.48) (EC 3.2.1.10); alpha-xylosidase (EC 3.2.1.-); alpha-glucan lyase (EC 4.2.2.13); isomaltosyltransferase (EC 2.4.1.-).	GH31
SNOG_11384	1740	9	49.75	6.75	2.5	3.82753	2.29984	-0.458514	1.06918	up	same	same	same	3	3	3	3		0	0	0	GO:0003824	catalytic activity	IPR023606;IPR003673	CoA-transferase family III domain;CoA-transferase family III	PF02515	CoA-transferase family III
SNOG_11385	1971	14.5	85.5	28	11.75	2.47965	0.943659	-0.594763	0.941224	up	same	same	same	3	3	3	3	mitochondrial	0	0	0			IPR010839	Protein of unknown function DUF1446	PF07287	Protein of unknown function (DUF1446)	PTHR13943	HRAS-LIKE SUPPRESSOR - RELATED
SNOG_11387	2158	251	1282.5	366.25	365.25	1.44855	1.35235	-0.376741	-0.280535	up	same	same	same	3	3	3	3	mitochondrial	0	0	0	GO:0044238;GO:0004812;GO:0016874;GO:0005488;GO:0006412;GO:0003824;GO:0019538;GO:0003723;GO:0008152;GO:0006418;GO:0003676;GO:0005524;GO:0000166	primary metabolic process;aminoacyl-tRNA ligase activity;ligase activity;binding;translation;catalytic activity;protein metabolic process;RNA binding;metabolic process;tRNA aminoacylation for protein translation;nucleic acid binding;ATP binding;nucleotide binding	IPR018150;IPR012340;IPR004365;IPR004364;IPR018149;IPR006195	Aminoacyl-tRNA synthetase, class II (D/K/N)-like;Nucleic acid-binding, OB-fold;OB-fold nucleic acid binding domain, AA-tRNA synthetase-type;Aminoacyl-tRNA synthetase, class II (D/K/N);Lysyl-tRNA synthetase, class II, C-terminal;Aminoacyl-tRNA synthetase, class II	PF01336;PF00152	OB-fold nucleic acid binding domain;tRNA synthetases class II (D, K and N)	PTHR22594:SF19	LYSINE--TRNA LIGASE, MITOCHONDRIAL
SNOG_11390	1178	309	2624.5	764.5	587	1.81241	0.585583	-1.12114	0.105694	up	same	same	same	3	3	3	3		0	0	0	GO:0044238;GO:0008270;GO:0003824;GO:0055114;GO:0008152;GO:0016491;GO:0005975	primary metabolic process;zinc ion binding;catalytic activity;oxidation-reduction process;metabolic process;oxidoreductase activity;carbohydrate metabolic process	IPR011032;IPR002328;IPR002085;IPR013149;IPR020843;IPR016040;IPR013154	GroES-like;Alcohol dehydrogenase, zinc-type, conserved site;Alcohol dehydrogenase superfamily, zinc-type;Alcohol dehydrogenase, C-terminal;Polyketide synthase, enoylreductase domain;NAD(P)-binding domain;Alcohol dehydrogenase, N-terminal	PF00107;PF08240	Zinc-binding dehydrogenase;Alcohol dehydrogenase GroES-like domain	PTHR11695:SF611	D-XYLULOSE REDUCTASE-RELATED
SNOG_11403	1143	243.5	1805.25	318.5	349.75	2.02102	1.49551	-0.950352	-0.424834	up	same	same	same	3	3	3	3		0	0	0			IPR029058;IPR000639;IPR010497;IPR016292	Alpha/Beta hydrolase fold;Epoxide hydrolase-like;Epoxide hydrolase, N-terminal;Epoxide hydrolase	PF06441	Epoxide hydrolase N terminus	PTHR21661:SF35	EPOXIDE HYDROLASE 1
SNOG_11503	888	27	252.25	83	34.75	2.49102	0.267677	-1.25395	0.969401	up	same	same	same	3	3	3	3		0	0	0
SNOG_11589	435	58.5	298.5	141	66	1.82197	0.641102	-0.374504	0.806364	up	same	same	same	3	3	3	3		0	0	0			IPR026992;IPR027443	Non-haem dioxygenase N-terminal domain;Isopenicillin N synthase-like	PF14226	non-haem dioxygenase in morphine synthesis N-terminal	PTHR10209	OXIDOREDUCTASE, 2OG-FE II OXYGENASE FAMILY PROTEIN
SNOG_11612	1113	171.5	1410	236.5	150.25	2.88203	1.44945	-1.05759	0.374994	up	same	same	same	3	3	3	3		0	0	0	GO:0006629;GO:0044238;GO:0016829;GO:0016874;GO:0016853;GO:0003824;GO:0006635;GO:0016740;GO:0009110;GO:0008152;GO:0016854;GO:0016491;GO:0016746;GO:0005975;GO:0006732;GO:0006631;GO:0006766;GO:0016836;GO:0016407	lipid metabolic process;primary metabolic process;lyase activity;ligase activity;isomerase activity;catalytic activity;fatty acid beta-oxidation;transferase activity;vitamin biosynthetic process;metabolic process;racemase and epimerase activity;oxidoreductase activity;transferase activity, transferring acyl groups;carbohydrate metabolic process;coenzyme metabolic process;fatty acid metabolic proc…	IPR029045;IPR001753	ClpP/crotonase-like domain;Crotonase superfamily	PF00378	Enoyl-CoA hydratase/isomerase	PTHR11941	ENOYL-COA HYDRATASE-RELATED
SNOG_11696	2202	1.75	178.25	1.75	3.25	5.34288	1.78527	-4.60612	-1.04851	up	same	same	same	3	3	3	3		0	1	0	GO:0071949;GO:0050896;GO:0003824;GO:0019748;GO:0009058;GO:0016491;GO:0008152	FAD binding;response to stimulus;catalytic activity;secondary metabolic process;biosynthetic process;oxidoreductase activity;metabolic process	IPR023753;IPR002938	FAD/NAD(P)-binding domain;FAD-binding domain	PF01494	FAD binding domain	PTHR13789	MONOOXYGENASE
SNOG_11702	1776	695.75	4278	1165	926.25	1.85189	1.15586	-0.641954	0.0540776	up	same	same	same	3	3	3	3		0	1	0	GO:0003824;GO:0055114;GO:0008152;GO:0016491;GO:0006091;GO:0022904	catalytic activity;oxidation-reduction process;metabolic process;oxidoreductase activity;generation of precursor metabolites and energy;respiratory electron transport chain	IPR017938;IPR013121;IPR013112;IPR013130;IPR017927	Riboflavin synthase-like beta-barrel;Ferric reductase, NAD binding domain;FAD-binding 8;Ferric reductase transmembrane component-like domain;Ferredoxin reductase-type FAD-binding domain	PF08030;PF08022;PF01794	Ferric reductase NAD binding domain;FAD-binding domain;Ferric reductase like transmembrane component	PTHR11972	NADPH OXIDASE
SNOG_11724	1269	37	169.5	78.25	33	2.01168	0.812549	-0.234431	0.964697	up	same	same	same	3	3	3	3		0	0	0
SNOG_11743	1890	263.25	941	457.25	220	1.74944	1.10878	0.134294	0.774952	up	same	same	same	3	3	3	3		0	1	0	GO:0003824;GO:0055114;GO:0008152;GO:0016491;GO:0006091;GO:0022904	catalytic activity;oxidation-reduction process;metabolic process;oxidoreductase activity;generation of precursor metabolites and energy;respiratory electron transport chain	IPR017927;IPR013130;IPR029648;IPR013112;IPR013121	Ferredoxin reductase-type FAD-binding domain;Ferric reductase transmembrane component-like domain;NADPH oxidase 5;FAD-binding 8;Ferric reductase, NAD binding domain	PF01794;PF08022;PF08030	Ferric reductase like transmembrane component;FAD-binding domain;Ferric reductase NAD binding domain	PTHR11972:SF58	NADPH OXIDASE 5
SNOG_11781	1530	144.25	817.75	307.25	201.75	1.65969	0.794773	-0.545232	0.319688	up	same	same	same	3	3	3	3		0	1	0	GO:0044238;GO:0003333;GO:0005215;GO:0016020;GO:0006810;GO:0006520;GO:0022857;GO:0051179;GO:0006865;GO:0008152;GO:0015171	primary metabolic process;amino acid transmembrane transport;transporter activity;membrane;transport;cellular amino acid metabolic process;transmembrane transporter activity;localization;amino acid transport;metabolic process;amino acid transmembrane transporter activity	IPR002293	Amino acid/polyamine transporter I	PF13520	Amino acid permease	PTHR11785	AMINO ACID TRANSPORTER
SNOG_11845	2817	46.75	201	80	39.25	2.00164	1.12454	-0.138183	0.738919	up	same	same	same	3	3	3	3		0	0	0			IPR010730	Heterokaryon incompatibility	PF06985	Heterokaryon incompatibility protein (HET)
SNOG_11889	2235	322.25	1278.75	872.75	270.25	1.8915	0.466254	-0.00881051	1.41644	up	same	same	same	3	3	3	3		0	0	0			IPR010730	Heterokaryon incompatibility	PF06985	Heterokaryon incompatibility protein (HET)
SNOG_11905	1020	26.25	130	33.75	27.75	1.86522	1.52705	-0.340085	-0.00192101	up	same	same	same	3	3	3	3	secreted	0	0	0			IPR031348	Fungal N-terminal domain of STAND protein	PF17111	Fungal N-terminal domain of STAND proteins
SNOG_12052	1641	103.25	400	144.5	98.75	1.6658	1.39329	0.00137816	0.273892	up	same	same	same	3	3	3	3	secreted	0	1	0	GO:0006629;GO:0044238;GO:0003824;GO:0005506;GO:0055114;GO:0008152;GO:0016491;GO:0006091;GO:0020037;GO:0022904;GO:0008202;GO:0016705	lipid metabolic process;primary metabolic process;catalytic activity;iron ion binding;oxidation-reduction process;metabolic process;oxidoreductase activity;generation of precursor metabolites and energy;heme binding;respiratory electron transport chain;steroid metabolic process;oxidoreductase activity, acting on paired donors, with incorporation or reduction of molecular oxygen	IPR001128;IPR002401	Cytochrome P450;Cytochrome P450, E-class, group I	PF00067	Cytochrome P450
SNOG_12080	1227	48.5	267.75	124.75	55.25	1.91943	0.544184	-0.490808	0.884437	up	same	same	same	3	3	3	3		0	0	0
SNOG_12085	1103	559.75	4235.5	1934.25	958	1.7908	0.101719	-0.956524	0.732553	up	same	same	same	3	3	3	3	secreted	0	0	0	GO:0044238;GO:0016853;GO:0003824;GO:0008152;GO:0016854;GO:0005975;GO:0005996	primary metabolic process;isomerase activity;catalytic activity;metabolic process;racemase and epimerase activity;carbohydrate metabolic process;monosaccharide metabolic process	IPR008183;IPR011013;IPR014718;IPR018052	Aldose 1-/Glucose-6-phosphate 1-epimerase;Galactose mutarotase-like domain;Glycoside hydrolase-type carbohydrate-binding;Aldose 1-epimerase, conserved site	PF01263	Aldose 1-epimerase	PTHR10091:SF0	ALDOSE 1-EPIMERASE
SNOG_12165	1698	7068	37730	10172.5	3667.25	3.00796	1.42571	-0.402356	1.1799	up	same	same	same	3	3	3	3		0	1	0	GO:0044238;GO:0006811;GO:0005215;GO:0006858;GO:0008643;GO:0006810;GO:0008152;GO:0022857;GO:0016021;GO:0051179;GO:0005975;GO:0055085;GO:0015144;GO:0006820	primary metabolic process;ion transport;transporter activity;extracellular transport;carbohydrate transport;transport;metabolic process;transmembrane transporter activity;integral component of membrane;localization;carbohydrate metabolic process;transmembrane transport;carbohydrate transmembrane transporter activity;anion transport	IPR020846;IPR003663;IPR005829;IPR005828	Major facilitator superfamily domain;Sugar/inositol transporter;Sugar transporter, conserved site;Major facilitator, sugar transporter-like	PF00083	Sugar (and other) transporter
SNOG_12202	720	9	49.5	12	7.5	2.35337	1.45052	-0.510406	0.392442	up	same	same	same	3	3	3	3		0	0	0	GO:0005515	protein binding	IPR000210	BTB/POZ domain
SNOG_12203	471	11.25	87.75	16.75	9.75	2.78894	1.26473	-1.03493	0.48929	up	same	same	same	3	3	3	3	secreted	0	0	1
SNOG_12242	342	11	43.75	29.75	8.25	1.99317	0.442605	-0.0234497	1.52711	up	same	same	same	3	3	3	3	secreted	0	0	1			IPR002678	GTP cyclohydrolase 1 type 2/Nif3
SNOG_12252	1011	55.25	518	87.25	48	3.06313	1.23773	-1.2429	0.582497	up	same	same	same	3	3	3	3		0	0	0
SNOG_12290	1599	3	14.75	9.25	1.5	2.71867	0.201878	-0.38711	2.12968	up	same	same	same	3	3	3	3	secreted	1	0	0	GO:0016787;GO:0015926;GO:0003824;GO:0008152;GO:0004553;GO:0005975	hydrolase activity;glucosidase activity;catalytic activity;metabolic process;hydrolase activity, hydrolyzing O-glycosyl compounds;carbohydrate metabolic process	IPR013320;IPR000757	Concanavalin A-like lectin/glucanase domain;Glycoside hydrolase family 16			PTHR10963	GLYCOSYL HYDROLASE-RELATED	xyloglucan:xyloglucosyltransferase (EC 2.4.1.207); keratan-sulfate endo-1,4-beta-galactosidase (EC 3.2.1.103); endo-1,3-beta-glucanase (EC 3.2.1.39); endo-1,3(4)-beta-glucanase (EC 3.2.1.6); licheninase (EC 3.2.1.73); beta-agarase (EC 3.2.1.81); kappa;-carrageenase (EC 3.2.1.83); xyloglucanase (EC 3.2.1.151)	GH16
SNOG_12299	1782	183.5	1857	321	290.5	2.32363	1.07322	-1.39191	-0.141493	up	same	same	same	3	3	3	3	secreted	1	0	0	GO:0016787;GO:0016788;GO:0009166;GO:0003824;GO:0046872;GO:0008081;GO:0008152;GO:0000166	hydrolase activity;hydrolase activity, acting on ester bonds;nucleotide catabolic process;catalytic activity;metal ion binding;phosphoric diester hydrolase activity;metabolic process;nucleotide binding	IPR008334;IPR006146;IPR006179;IPR029052;IPR004843	5'-Nucleotidase, C-terminal;5'-Nucleotidase, conserved site;5'-Nucleotidase/apyrase;Metallo-dependent phosphatase-like;Calcineurin-like phosphoesterase domain, apaH type	PF02872;PF00149	5'-nucleotidase, C-terminal domain;Calcineurin-like phosphoesterase	PTHR11575	5'-NUCLEOTIDASE-RELATED
SNOG_12326	621	31.5	99	36	15	2.32932	1.73098	0.352859	0.951196	up	same	same	same	3	3	3	3	secreted	0	1	0
SNOG_12334	2071	216.75	620	330.25	138.5	1.80289	1.27481	0.442701	0.970783	up	same	same	same	3	3	3	3		0	1	0	GO:0005215;GO:0006810;GO:0022857;GO:0016021;GO:0051179;GO:0055085	transporter activity;transport;transmembrane transporter activity;integral component of membrane;localization;transmembrane transport	IPR020846;IPR011701;IPR005829	Major facilitator superfamily domain;Major facilitator superfamily;Sugar transporter, conserved site	PF07690	Major Facilitator Superfamily	PTHR23502:SF7	DRUG/PROTON ANTIPORTER YHK8-RELATED
SNOG_12341	1938	61.25	671.25	159	93	2.50121	0.501824	-1.51648	0.482903	up	same	same	same	3	3	3	3	mitochondrial	0	0	0	GO:0006629;GO:0044238;GO:0006633;GO:0016874;GO:0003824;GO:0006094;GO:0008152;GO:0005975;GO:0005996;GO:0006732;GO:0006631;GO:0046872;GO:0005524;GO:0004075	lipid metabolic process;primary metabolic process;fatty acid biosynthetic process;ligase activity;catalytic activity;gluconeogenesis;metabolic process;carbohydrate metabolic process;monosaccharide metabolic process;coenzyme metabolic process;fatty acid metabolic process;metal ion binding;ATP binding;biotin carboxylase activity	IPR000089;IPR005479;IPR011761;IPR005481;IPR011764;IPR011054;IPR016185;IPR011053;IPR013815;IPR013816;IPR005482	Biotin/lipoyl attachment;Carbamoyl-phosphate synthetase large subunit-like, ATP-binding domain;ATP-grasp fold;Biotin carboxylase-like, N-terminal domain;Biotin carboxylation domain;Rudiment single hybrid motif;Pre-ATP-grasp domain;Single hybrid motif;ATP-grasp fold, subdomain 1;ATP-grasp fold, subdomain 2;Biotin carboxylase, C-terminal	PF00364;PF00289;PF02786;PF02785	Biotin-requiring enzyme;Biotin carboxylase, N-terminal domain;Carbamoyl-phosphate synthase L chain, ATP binding domain;Biotin carboxylase C-terminal domain	PTHR18866	CARBOXYLASE:PYRUVATE/ACETYL-COA/PROPIONYL-COA CARBOXYLASE
SNOG_12342	1743	93.75	1013.25	299.75	192	2.04461	0.206421	-1.4795	0.358689	up	same	same	same	3	3	3	3		0	0	0	GO:0006629;GO:0044238;GO:0006633;GO:0016874;GO:0003824;GO:0006520;GO:0009063;GO:0006631;GO:0008152	lipid metabolic process;primary metabolic process;fatty acid biosynthetic process;ligase activity;catalytic activity;cellular amino acid metabolic process;cellular amino acid catabolic process;fatty acid metabolic process;metabolic process	IPR000022;IPR029045;IPR011762;IPR011763	Carboxyl transferase;ClpP/crotonase-like domain;Acetyl-coenzyme A carboxyltransferase, N-terminal;Acetyl-coenzyme A carboxyltransferase, C-terminal	PF01039	Carboxyl transferase domain	PTHR22855	ACETYL, PROPIONYL, PYRUVATE, AND GLUTACONYL CARBOXYLASE-RELATED
SNOG_12347	2445	4.75	33.5	1.75	1	4.37536	3.11162	-0.878684	0.385053	up	same	same	same	3	3	3	3	secreted	1	0	0			IPR012939;IPR005887;IPR014718	Glycosyl hydrolase family 92;Alpha-1,2-mannosidase, putative;Glycoside hydrolase-type carbohydrate-binding	PF07971	Glycosyl hydrolase family 92	PTHR12143	PEPTIDE N-GLYCANASE PNGASE -RELATED	mannosyl-oligosaccharide alpha-1,2-mannosidase (EC 3.2.1.113); mannosyl-oligosaccharide alpha-1,3-mannosidase (EC 3.2.1.-);	GH92
SNOG_12367	1770	27	248.5	54.25	31.5	2.63203	0.868771	-1.2614	0.50186	up	same	same	same	3	3	3	3		0	1	0	GO:0016787;GO:0044238;GO:0016874;GO:0019538;GO:0016740;GO:0008152;GO:0006418;GO:0003824;GO:0006412	hydrolase activity;primary metabolic process;ligase activity;protein metabolic process;transferase activity;metabolic process;tRNA aminoacylation for protein translation;catalytic activity;translation	IPR023631;IPR000120	Amidase signature domain;Amidase	PF01425	Amidase	PTHR11895	AMIDASE
SNOG_12426	1281	19	75.25	28.75	8.25	2.80409	1.28981	-0.0251961	1.48908	up	same	same	same	3	3	3	3		0	0	0
SNOG_12452	1444	180	924	229.25	193.5	1.90805	1.54507	-0.392856	-0.0298826	up	same	same	same	3	3	3	3	secreted	0	1	0	GO:0071949;GO:0050896;GO:0003824;GO:0019748;GO:0009058;GO:0016491;GO:0008152	FAD binding;response to stimulus;catalytic activity;secondary metabolic process;biosynthetic process;oxidoreductase activity;metabolic process	IPR002938;IPR023753	FAD-binding domain;FAD/NAD(P)-binding domain	PF01494	FAD binding domain	PTHR13789	MONOOXYGENASE
SNOG_12465	1902	2.25	18.5	9	2.5	2.45381	-0.0867219	-1.05067	1.48986	up	same	same	same	3	3	3	3	secreted	1	0	0			IPR029052;IPR032093;IPR018946	Metallo-dependent phosphatase-like;Phospholipase D, N-terminal;Alkaline phosphatase D-related	PF16655;PF09423	PhoD-like phosphatase, N-terminal domain;PhoD-like phosphatase	PTHR22953	ACID PHOSPHATASE RELATED
SNOG_12608	1212	6.25	78.5	14.75	17.25	1.79944	0.620799	-1.68621	-0.507567	up	same	same	same	3	3	3	3		0	0	0
SNOG_12760	743	318	2696.5	616.75	555.5	1.92142	0.944611	-1.11365	-0.136843	up	same	same	same	3	3	3	3		0	0	1	GO:0044238;GO:0005622;GO:0016853;GO:0006098;GO:0003824;GO:0008152;GO:0044464;GO:0005975;GO:0005996;GO:0005737	primary metabolic process;intracellular;isomerase activity;pentose-phosphate shunt;catalytic activity;metabolic process;cell part;carbohydrate metabolic process;monosaccharide metabolic process;cytoplasm	IPR003500;IPR011860	Sugar-phosphate isomerase, RpiB/LacA/LacB family;Ribose 5-phosphate isomerase	PF02502	Ribose/Galactose Isomerase	PTHR30345	RIBOSE-5-PHOSPHATE ISOMERASE B
SNOG_12792	1011	10	172.75	32.5	36.25	1.89884	0.201614	-2.13959	-0.442366	up	same	same	same	3	3	3	3		0	0	0	GO:0016787;GO:0044238;GO:0006508;GO:0008236;GO:0019538;GO:0008233;GO:0008152;GO:0009636;GO:0050896;GO:0003824	hydrolase activity;primary metabolic process;proteolysis;serine-type peptidase activity;protein metabolic process;peptidase activity;metabolic process;response to toxic substance;response to stimulus;catalytic activity	IPR000073;IPR000639;IPR029058	Alpha/beta hydrolase fold-1;Epoxide hydrolase-like;Alpha/Beta hydrolase fold	PF00561	alpha/beta hydrolase fold	PTHR10992	ALPHA/BETA HYDROLASE FOLD-CONTAINING PROTEIN
SNOG_12820	948	40.75	212.5	116	32	2.3631	0.418159	-0.393666	1.55128	up	same	same	same	3	3	3	3	secreted	0	0	1	GO:0005515	protein binding	IPR001810	F-box domain
SNOG_12826	1605	862.75	4286.25	2003.5	1237	1.43483	0.676414	-0.349605	0.408814	up	same	same	same	3	3	3	3		0	1	0	GO:0044238;GO:0003333;GO:0005215;GO:0016020;GO:0006810;GO:0006520;GO:0022857;GO:0051179;GO:0006865;GO:0008152;GO:0015171	primary metabolic process;amino acid transmembrane transport;transporter activity;membrane;transport;cellular amino acid metabolic process;transmembrane transporter activity;localization;amino acid transport;metabolic process;amino acid transmembrane transporter activity	IPR002293	Amino acid/polyamine transporter I	PF13520	Amino acid permease	PTHR11785	AMINO ACID TRANSPORTER
SNOG_12837	1017	76.5	297	123.5	62.5	1.89017	1.20962	0.019541	0.700084	up	same	same	same	3	3	3	3		0	0	0	GO:0006629;GO:0044238;GO:0003824;GO:0006810;GO:0008152;GO:0016491;GO:0051179;GO:0008202	lipid metabolic process;primary metabolic process;catalytic activity;transport;metabolic process;oxidoreductase activity;localization;steroid metabolic process	IPR002347;IPR016040;IPR020904	Short-chain dehydrogenase/reductase SDR;NAD(P)-binding domain;Short-chain dehydrogenase/reductase, conserved site	PF00106	short chain dehydrogenase	PTHR24322:SF431	PROTEIN Y92H12BL.5
SNOG_12838	1428	86.75	451.5	221.75	121.25	1.53182	0.543889	-0.401648	0.586288	up	same	same	same	3	3	3	3	mitochondrial	0	0	0	GO:0016787;GO:0044238;GO:0016791;GO:0008270;GO:0000981;GO:0016788;GO:0003824;GO:0016740;GO:0005975;GO:0008152;GO:0016757;GO:0019203;GO:0005634;GO:0006355;GO:0016779;GO:0005976	hydrolase activity;primary metabolic process;phosphatase activity;zinc ion binding;RNA polymerase II transcription factor activity, sequence-specific DNA binding;hydrolase activity, acting on ester bonds;catalytic activity;transferase activity;carbohydrate metabolic process;metabolic process;transferase activity, transferring glycosyl groups;carbohydrate phosphatase activity;nucleus;regulation of…	IPR001138;IPR021858	Zn(2)-C6 fungal-type DNA-binding domain;Fungal transcription factor	PF00172;PF11951	Fungal Zn(2)-Cys(6) binuclear cluster domain;Fungal specific transcription factor domain	PTHR12526	GLYCOSYLTRANSFERASE
SNOG_12840	1434	77.25	591.75	111.25	67	2.75908	1.36745	-0.94657	0.445061	up	same	same	same	3	3	3	3	secreted	1	0	0	GO:0016787;GO:0016791;GO:0009987;GO:0016788;GO:0003993;GO:0003824;GO:0008152;GO:0007165;GO:0019204;GO:0007154;GO:0035556	hydrolase activity;phosphatase activity;cellular process;hydrolase activity, acting on ester bonds;acid phosphatase activity;catalytic activity;metabolic process;signal transduction;obsolete nucleotide phosphatase activity;cell communication;intracellular signal transduction	IPR029033;IPR000560;IPR016274	Histidine phosphatase superfamily;Histidine phosphatase superfamily, clade-2;Histidine acid phosphatase, eukaryotic	PF00328	Histidine phosphatase superfamily (branch 2)	PTHR20963	MULTIPLE INOSITOL POLYPHOSPHATE PHOSPHATASE-RELATED
SNOG_13023	1314	20.5	102.5	30.75	15	2.4123	1.29484	-0.367154	0.750312	up	same	same	same	3	3	3	3		0	1	0
SNOG_13031	702	30.25	517.25	96	43.5	3.20626	0.220086	-2.12996	0.856213	up	same	same	same	3	3	3	3		0	0	0	GO:0008168;GO:0003824;GO:0016740;GO:0005622;GO:0008152;GO:0044464	methyltransferase activity;catalytic activity;transferase activity;intracellular;metabolic process;cell part	IPR029063	S-adenosyl-L-methionine-dependent methyltransferase	PF13649	Methyltransferase domain	PTHR10108:SF919	PROTEIN SMTA
SNOG_13032	6480	5.5	130.25	4	7	3.78221	2.24648	-2.5566	-1.02086	up	same	same	same	3	3	3	3		0	0	0	GO:0016787;GO:0006629;GO:0008168;GO:0006633;GO:0016874;GO:0016788;GO:0003824;GO:0031177;GO:0016740;GO:0006520;GO:0016491;GO:0044238;GO:0006631;GO:0008152;GO:0016746	hydrolase activity;lipid metabolic process;methyltransferase activity;fatty acid biosynthetic process;ligase activity;hydrolase activity, acting on ester bonds;catalytic activity;phosphopantetheine binding;transferase activity;cellular amino acid metabolic process;oxidoreductase activity;primary metabolic process;fatty acid metabolic process;metabolic process;transferase activity, transferring ac…	IPR016039;IPR016040;IPR006162;IPR016036;IPR001227;IPR009081;IPR032821;IPR013968;IPR014031;IPR013217;IPR018201;IPR020806;IPR016035;IPR020841;IPR029063;IPR014043;IPR020807;IPR014030;IPR020801	Thiolase-like;NAD(P)-binding domain;Phosphopantetheine attachment site;Malonyl-CoA ACP transacylase, ACP-binding;Acyl transferase domain;Phosphopantetheine binding ACP domain;Ketoacyl-synthetase, C-terminal extension;Polyketide synthase, ketoreductase domain;Beta-ketoacyl synthase, C-terminal;Methyltransferase type 12;Beta-ketoacyl synthase, active site;Polyketide synthase, phosphopantetheine-bin…	PF16197;PF08659;PF02801;PF08242;PF00550;PF00698;PF14765;PF00109	Ketoacyl-synthetase C-terminal extension;KR domain;Beta-ketoacyl synthase, C-terminal domain;Methyltransferase domain;Phosphopantetheine attachment site;Acyl transferase domain;Polyketide synthase dehydratase;Beta-ketoacyl synthase, N-terminal domain	PTHR11712:SF262	PROTEIN C41A3.1
SNOG_13033	1158	14	279.75	3.25	3	5.67922	3.72667	-2.10969	-0.157142	up	same	same	same	3	3	3	3		0	0	0	GO:0016491;GO:0055114	oxidoreductase activity;oxidation-reduction process	IPR005123;IPR027443	Oxoglutarate/iron-dependent dioxygenase;Isopenicillin N synthase-like	PF03171	2OG-Fe(II) oxygenase superfamily	PTHR10209	OXIDOREDUCTASE, 2OG-FE II OXYGENASE FAMILY PROTEIN
SNOG_13035	1569	21.5	451	14.75	37.25	3.18146	2.43444	-2.31051	-1.56349	up	same	same	same	3	3	3	3	secreted	1	0	0	GO:0009110;GO:0003824;GO:0055114;GO:0050660;GO:0016491;GO:0016614;GO:0006091;GO:0006766;GO:0008152;GO:0022904	vitamin biosynthetic process;catalytic activity;oxidation-reduction process;flavin adenine dinucleotide binding;oxidoreductase activity;oxidoreductase activity, acting on CH-OH group of donors;generation of precursor metabolites and energy;vitamin metabolic process;metabolic process;respiratory electron transport chain	IPR016167;IPR016166;IPR016169;IPR006094;IPR012951	FAD-binding, type 2, subdomain 1;FAD-binding, type 2;CO dehydrogenase flavoprotein-like, FAD-binding, subdomain 2;FAD linked oxidase, N-terminal;Berberine/berberine-like	PF01565;PF08031	FAD binding domain;Berberine and berberine like	PTHR13878	GULONOLACTONE OXIDASE		AA7
SNOG_13075	2811	23.5	143	42.75	9	3.59616	1.01428	-0.683097	1.89878	up	same	same	same	3	3	3	3	mitochondrial	0	0	0	GO:0005524	ATP binding	IPR003959;IPR027417;IPR003593	ATPase, AAA-type, core;P-loop containing nucleoside triphosphate hydrolase;AAA+ ATPase domain	PF00004	ATPase family associated with various cellular activities (AAA)	PTHR23077	AAA-FAMILY ATPASE
SNOG_13081	879	219.25	872.25	383.75	237.25	1.52225	1.05155	-0.0506563	0.420048	up	same	same	same	3	3	3	3	mitochondrial	0	0	0			IPR029068;IPR025870	Glyoxalase/Bleomycin resistance protein/Dihydroxybiphenyl dioxygenase;Glyoxalase-like domain	PF13468	Glyoxalase-like domain
SNOG_13089	921	2	475.5	1.5	2.25	7.18485	2.11242	-5.81635	-0.74392	up	same	same	same	3	3	3	3	secreted	1	0	0	GO:0016787;GO:0044238;GO:0005576;GO:0006508;GO:0008236;GO:0006473;GO:0019538;GO:0008233;GO:0008152;GO:0006464;GO:0003824	hydrolase activity;primary metabolic process;extracellular region;proteolysis;serine-type peptidase activity;protein acetylation;protein metabolic process;peptidase activity;metabolic process;cellular protein modification process;catalytic activity	IPR029058;IPR010126	Alpha/Beta hydrolase fold;Esterase, PHB depolymerase	PF10503	Esterase PHB depolymerase	PTHR11731	PROTEASE FAMILY S9B,C DIPEPTIDYL-PEPTIDASE IV-RELATED
SNOG_13091	363	37.5	1097.25	92.75	67.5	3.6625	0.58346	-2.90093	0.178112	up	same	same	same	3	3	3	3	secreted	0	1	0			IPR009732	Protein of unknown function DUF1304	PF06993	Protein of unknown function (DUF1304)
SNOG_13092	1479	50.75	256.75	62.5	39	2.34135	1.60408	-0.369144	0.368126	up	same	same	same	3	3	3	3		0	0	0			IPR010730	Heterokaryon incompatibility	PF06985	Heterokaryon incompatibility protein (HET)
SNOG_13153	498	15.25	65.75	41.75	11.25	2.165	0.446379	-0.131971	1.58665	up	same	same	same	3	3	3	3	mitochondrial	0	0	1
SNOG_13154	1635	487.75	2711.25	1812.25	638.25	1.72172	-0.0131413	-0.519614	1.21525	up	same	same	same	3	3	3	3		0	0	0	GO:0008270;GO:0000981;GO:0005634;GO:0006355	zinc ion binding;RNA polymerase II transcription factor activity, sequence-specific DNA binding;nucleus;regulation of transcription, DNA-templated	IPR001138	Zn(2)-C6 fungal-type DNA-binding domain	PF00172	Fungal Zn(2)-Cys(6) binuclear cluster domain
SNOG_13174	1131	283.75	1677.25	357.75	233.75	2.50655	1.53405	-0.63182	0.340679	up	same	same	same	3	3	3	3	secreted	0	0	0	GO:0016787;GO:0003824;GO:0016298;GO:0016788;GO:0008152	hydrolase activity;catalytic activity;lipase activity;hydrolase activity, acting on ester bonds;metabolic process	IPR029058;IPR013094;IPR033140	Alpha/Beta hydrolase fold;Alpha/beta hydrolase fold-3;Lipase, GDXG, putative serine active site	PF07859	alpha/beta hydrolase fold	PTHR23024	MEMBER OF 'GDXG' FAMILY OF LIPOLYTIC ENZYMES	arylesterase (EC 3.1.1.-); carboxyl esterase (EC 3.1.1.3); acetylcholinesterase (EC 3.1.1.7); cholinesterase (EC 3.1.1.8); sterol esterase (EC 3.1.1.13); brefeldin A esterase (EC 3.1.1.-).	CE10
SNOG_13192	315	16.75	103.5	57.5	24.5	1.71659	0.115491	-0.657908	0.943193	up	same	same	same	3	3	3	3		0	1	1			IPR016040	NAD(P)-binding domain
SNOG_13232	1078	187.5	1987.25	228	178	3.10431	1.63243	-1.39112	0.0807586	up	same	same	same	3	3	3	3		0	0	0	GO:0044238;GO:0016829;GO:0008270;GO:0003824;GO:0008152;GO:0016832;GO:0005975	primary metabolic process;lyase activity;zinc ion binding;catalytic activity;metabolic process;aldehyde-lyase activity;carbohydrate metabolic process	IPR000771;IPR013785	Ketose-bisphosphate aldolase, class-II;Aldolase-type TIM barrel	PF01116	Fructose-bisphosphate aldolase class-II	PTHR30304	D-TAGATOSE-1,6-BISPHOSPHATE ALDOLASE
SNOG_13278	603	359.25	1716	467.5	385.75	1.80756	1.51688	-0.294618	-0.00394507	up	same	same	same	3	3	3	3		0	0	0			IPR009799;IPR011008	EthD domain;Dimeric alpha-beta barrel	PF07110	EthD domain
SNOG_13404	2211	4.5	34	8.5	6.25	2.04242	0.96424	-0.913656	0.16452	up	same	same	same	3	3	3	3		0	0	0
SNOG_13439	1254	873.25	6493.25	2040.5	1362.5	1.90543	0.672158	-0.936363	0.296908	up	same	same	same	3	3	3	3		0	0	0	GO:0044238;GO:0003824;GO:0006473;GO:0016740;GO:0008152;GO:0006464;GO:0016746;GO:0019538;GO:0016747;GO:0016407	primary metabolic process;catalytic activity;protein acetylation;transferase activity;metabolic process;cellular protein modification process;transferase activity, transferring acyl groups;protein metabolic process;transferase activity, transferring acyl groups other than amino-acyl groups;acetyltransferase activity	IPR002155;IPR020616;IPR016039;IPR020615;IPR020613;IPR020617	Thiolase;Thiolase, N-terminal;Thiolase-like;Thiolase, acyl-enzyme intermediate active site;Thiolase, conserved site;Thiolase, C-terminal	PF00108;PF02803	Thiolase, N-terminal domain;Thiolase, C-terminal domain	PTHR18919	ACETYL-COA C-ACYLTRANSFERASE
SNOG_13499	1572	271.75	2255	636.5	522	1.74662	0.671762	-1.07392	0.000933881	up	same	same	same	3	3	3	3		0	1	0	GO:0055085;GO:0006858;GO:0008152;GO:0006812;GO:0008324;GO:0015031;GO:0006629;GO:0051180;GO:0006796;GO:0008643;GO:0006810;GO:0016021;GO:0051179;GO:0006817;GO:0044238;GO:0006811;GO:0022857;GO:0016192;GO:0005215;GO:0006886;GO:0005975;GO:0006897	transmembrane transport;extracellular transport;metabolic process;cation transport;cation transmembrane transporter activity;protein transport;lipid metabolic process;vitamin transport;phosphate-containing compound metabolic process;carbohydrate transport;transport;integral component of membrane;localization;phosphate ion transport;primary metabolic process;ion transport;transmembrane transporter…	IPR020846;IPR011701	Major facilitator superfamily domain;Major facilitator superfamily	PF07690	Major Facilitator Superfamily	PTHR11662	SODIUM-DEPENDENT PHOSPHATE TRANSPORTERS
SNOG_13535	828	281.25	2719.25	609.25	479.25	2.15536	0.794745	-1.3024	0.0582127	up	same	same	same	3	3	3	3	secreted	0	1	0			IPR013920	Protein of unknown function DUF1774, fungi	PF08611	Fungal protein of unknown function (DUF1774)
SNOG_13597	1077	583	5657.75	1431.75	1383	1.69246	0.622688	-1.3048	-0.23502	up	same	same	same	3	3	3	3		0	0	0	GO:0044238;GO:0003824;GO:0006139;GO:0055114;GO:0008152;GO:0016491;GO:0018580	primary metabolic process;catalytic activity;nucleobase-containing compound metabolic process;oxidation-reduction process;metabolic process;oxidoreductase activity;nitronate monooxygenase activity	IPR013785;IPR004136	Aldolase-type TIM barrel;Nitronate monooxygenase	PF03060	Nitronate monooxygenase
SNOG_13599	1302	59	310.75	145.25	39	2.64266	0.60084	-0.434728	1.60709	up	same	same	same	3	3	3	3	secreted	0	1	0
SNOG_13601	446	35.75	252	86	23.25	3.0711	0.64225	-0.848263	1.58059	up	same	same	same	3	3	3	3	secreted	1	0	1
SNOG_13602	876	107.25	527.75	283.75	85.25	2.26753	0.518167	-0.324068	1.4253	up	same	same	same	3	3	3	3		0	1	0			IPR021765	Protein of unknown function DUF3328	PF11807	Domain of unknown function (DUF3328)
SNOG_13603	804	193.5	1644	296	80.25	3.97672	1.2931	-1.12692	1.55669	up	same	same	same	3	3	3	3		0	0	0	GO:0008080;GO:0003824;GO:0016740;GO:0008152;GO:0016746;GO:0016407	N-acetyltransferase activity;catalytic activity;transferase activity;metabolic process;transferase activity, transferring acyl groups;acetyltransferase activity	IPR000182;IPR016181	GNAT domain;Acyl-CoA N-acyltransferase	PF13508	Acetyltransferase (GNAT) domain	PTHR21471	GNAT FAMILY ACETYLTRANSFERASE-RELATED
SNOG_13627	1026	400	1795.5	877	515.75	1.44511	0.738053	-0.213941	0.493116	up	same	same	same	3	3	3	3		0	1	0	GO:0006629;GO:0044238;GO:0003824;GO:0008152;GO:0016491;GO:0008202	lipid metabolic process;primary metabolic process;catalytic activity;metabolic process;oxidoreductase activity;steroid metabolic process	IPR002347;IPR016040;IPR027533;IPR020904	Short-chain dehydrogenase/reductase SDR;NAD(P)-binding domain;Very-long-chain 3-oxoacyl-CoA reductase, fungal;Short-chain dehydrogenase/reductase, conserved site	PF00106	short chain dehydrogenase
SNOG_13674	717	15	58.75	22.75	8.25	2.43915	1.30217	0.0161075	1.15309	up	same	same	same	3	3	3	3		0	0	0	GO:0008080	N-acetyltransferase activity	IPR016181;IPR000182	Acyl-CoA N-acyltransferase;GNAT domain	PF13508	Acetyltransferase (GNAT) domain
SNOG_13720	1224	0.75	175.75	1.5	3.5	5.10015	0.911093	-5.4907	-1.30164	up	same	same	same	3	3	3	3		0	0	0	GO:0008152;GO:0010181;GO:0016491;GO:0055114;GO:0003824	metabolic process;FMN binding;oxidoreductase activity;oxidation-reduction process;catalytic activity	IPR001155;IPR013785	NADH:flavin oxidoreductase/NADH oxidase, N-terminal;Aldolase-type TIM barrel	PF00724	NADH:flavin oxidoreductase / NADH oxidase family	PTHR22893	NADH OXIDOREDUCTASE-RELATED
SNOG_13735	453	2360	15785.5	4226	4772.5	1.36672	1.03838	-0.791515	-0.463181	up	same	same	same	3	3	3	3	mitochondrial	0	0	0	GO:0005840;GO:0005622;GO:0006412;GO:0003735	ribosome;intracellular;translation;structural constituent of ribosome	IPR001976;IPR012677;IPR012678;IPR018098	Ribosomal protein S24e;Nucleotide-binding alpha-beta plait domain;Ribosomal protein L23/L15e core domain;Ribosomal S24e conserved site	PF01282	Ribosomal protein S24e	PTHR10496	40S RIBOSOMAL PROTEIN S24
SNOG_13739	978	11.75	73.25	16	14.25	1.99638	1.41767	-0.671477	-0.0927727	up	same	same	same	3	3	3	3		0	0	0	GO:0005515	protein binding	IPR001810	F-box domain
SNOG_13750	1026	114.75	568.75	219	121.25	1.88911	0.934981	-0.36283	0.591296	up	same	same	same	3	3	3	3		0	0	0			IPR005079	Peptidase C45	PF03417	Acyl-coenzyme A:6-aminopenicillanic acid acyl-transferase
SNOG_13798	879	157.75	685	271.25	170.75	1.63984	1.1104	-0.15365	0.375795	up	same	same	same	3	3	3	3		0	0	0	GO:0016787;GO:0004532;GO:0016070;GO:0016788;GO:0044238;GO:0003824;GO:0006139;GO:0008152;GO:0005488;GO:0016072;GO:0004518;GO:0003676	hydrolase activity;exoribonuclease activity;RNA metabolic process;hydrolase activity, acting on ester bonds;primary metabolic process;catalytic activity;nucleobase-containing compound metabolic process;metabolic process;binding;rRNA metabolic process;nuclease activity;nucleic acid binding	IPR020568;IPR001247;IPR015847;IPR027408;IPR033100	Ribosomal protein S5 domain 2-type fold;Exoribonuclease, phosphorolytic domain 1;Exoribonuclease, phosphorolytic domain 2;PNPase/RNase PH domain;Exosome complex component RRP45	PF01138;PF03725	3' exoribonuclease family, domain 1;3' exoribonuclease family, domain 2	PTHR11097:SF14	EXOSOME COMPLEX COMPONENT RRP45
SNOG_13808	777	454	2108.25	690	278.5	2.52972	1.24956	-0.255498	1.02466	up	same	same	same	3	3	3	3	mitochondrial	0	0	1	GO:0003824;GO:0008152	catalytic activity;metabolic process	IPR000868	Isochorismatase-like	PF00857	Isochorismatase family	PTHR14119	HYDROLASE
SNOG_13809	393	15	80.75	16.5	17.25	1.86651	1.71799	-0.491825	-0.343302	up	same	same	same	3	3	3	3		0	1	1
SNOG_13826	462	46.75	230.5	89.5	68.25	1.40178	0.967452	-0.328676	0.105654	up	same	same	same	3	3	3	3		0	0	1
SNOG_13838	1146	97.75	843	151	131.5	2.31748	1.28316	-1.11892	-0.0845916	up	same	same	same	3	3	3	3	secreted	0	1	0
SNOG_13845	339	18	46.25	22.5	8.75	2.01518	1.56325	0.595157	1.04709	up	same	same	same	3	3	3	3		0	0	0
SNOG_13861	548	25.5	119.75	45.75	25	1.89026	1.04879	-0.255781	0.585697	up	same	same	same	3	3	3	3		0	0	1
SNOG_13879	861	32	198.5	82.75	48.75	1.67019	0.521151	-0.681462	0.46758	up	same	same	same	3	3	3	3		0	1	0			IPR008547;IPR029058	Protein of unknown function DUF829, TMEM53;Alpha/Beta hydrolase fold	PF05705	Eukaryotic protein of unknown function (DUF829)	PTHR12265	UNCHARACTERIZED
SNOG_13880	357	20.25	104	29.25	18.25	2.13247	1.33236	-0.419668	0.380434	up	same	same	same	3	3	3	3	secreted	0	1	0			IPR009311	Interferon alpha-inducible protein 6/27			PTHR16932	INTERFERON ALPHA-INDUCIBLE PROTEIN 27
SNOG_13882	2208	10.5	90.75	52.5	14.25	2.26662	-0.358181	-1.09746	1.52734	up	same	same	same	3	3	3	3	secreted	1	0	0	GO:0008131;GO:0009308;GO:0005507;GO:0048038;GO:0055114	primary amine oxidase activity;amine metabolic process;copper ion binding;quinone binding;oxidation-reduction process	IPR016182;IPR015328;IPR015800;IPR015798;IPR000269	Copper amine oxidase, N-terminal;Domain of unknown function DUF1965;Copper amine oxidase, N2-terminal;Copper amine oxidase, C-terminal;Copper amine oxidase	PF09248;PF02727;PF01179	Domain of unknown function (DUF1965);Copper amine oxidase, N2 domain;Copper amine oxidase, enzyme domain	PTHR10638	COPPER AMINE OXIDASE
SNOG_13886	1422	45.25	198	104	40	1.92921	0.683171	-0.187673	1.05837	up	same	same	same	3	3	3	3		0	0	0	GO:0003824	catalytic activity	IPR023606;IPR003673	CoA-transferase family III domain;CoA-transferase family III	PF02515	CoA-transferase family III
SNOG_13887	750	4	687.5	0.75	3.25	7.21373	3.72209	-5.40212	-1.91047	up	same	same	same	3	3	3	3	secreted	1	0	0
SNOG_13913	1563	215.25	1662.5	490	315.25	2.05952	0.74324	-0.954191	0.36209	up	same	same	same	3	3	3	3	secreted	0	0	0	GO:0020037;GO:0005506;GO:0016705;GO:0055114	heme binding;iron ion binding;oxidoreductase activity, acting on paired donors, with incorporation or reduction of molecular oxygen;oxidation-reduction process	IPR002401;IPR001128	Cytochrome P450, E-class, group I;Cytochrome P450	PF00067	Cytochrome P450
SNOG_13923	1641	101.25	590.25	292.75	150.5	1.61085	0.399444	-0.54897	0.662437	up	same	same	same	3	3	3	3		0	0	0			IPR001138	Zn(2)-C6 fungal-type DNA-binding domain
SNOG_13935	1638	19.5	129	43.25	27.25	1.86456	0.741445	-0.758808	0.364306	up	same	same	same	3	3	3	3		0	1	0	GO:0044238;GO:0005215;GO:0008643;GO:0006810;GO:0008152;GO:0022857;GO:0016021;GO:0051179;GO:0005975;GO:0055085	primary metabolic process;transporter activity;carbohydrate transport;transport;metabolic process;transmembrane transporter activity;integral component of membrane;localization;carbohydrate metabolic process;transmembrane transport	IPR020846;IPR011701	Major facilitator superfamily domain;Major facilitator superfamily	PF07690	Major Facilitator Superfamily
SNOG_13969	1299	11.75	626.5	14.25	9.25	5.65422	1.57856	-3.73734	0.338319	up	same	same	same	3	3	3	3		0	1	0	GO:0005773;GO:0016020;GO:0006811;GO:0009987;GO:0043226;GO:0005622;GO:0006810;GO:0044464;GO:0016021;GO:0051179;GO:0055085;GO:0005737	vacuole;membrane;ion transport;cellular process;organelle;intracellular;transport;cell part;integral component of membrane;localization;transmembrane transport;cytoplasm	IPR020846;IPR011701	Major facilitator superfamily domain;Major facilitator superfamily	PF07690	Major Facilitator Superfamily	PTHR11360	MONOCARBOXYLATE TRANSPORTER
SNOG_13970	1656	9	1302.5	13	9.75	6.58257	1.34003	-5.09739	0.145147	up	same	same	same	3	3	3	3		0	0	0	GO:0071949;GO:0050896;GO:0003824;GO:0019748;GO:0009058;GO:0016491;GO:0008152	FAD binding;response to stimulus;catalytic activity;secondary metabolic process;biosynthetic process;oxidoreductase activity;metabolic process	IPR023753;IPR002938	FAD/NAD(P)-binding domain;FAD-binding domain	PF01494	FAD binding domain	PTHR13789	MONOOXYGENASE
SNOG_13974	1824	13.5	214.75	26.75	13.25	3.6417	0.881076	-2.04151	0.719111	up	same	same	same	3	3	3	3		0	1	0	GO:0016020;GO:0006857;GO:0005215;GO:0006810;GO:0022857;GO:0051179	membrane;oligopeptide transport;transporter activity;transport;transmembrane transporter activity;localization	IPR018456;IPR000109;IPR020846	PTR2 family proton/oligopeptide symporter, conserved site;Proton-dependent oligopeptide transporter family;Major facilitator superfamily domain	PF00854	POT family	PTHR11654	OLIGOPEPTIDE TRANSPORTER-RELATED
SNOG_14046	1491	36.25	171	45.75	47	1.50851	1.55543	-0.265575	-0.312495	up	same	same	same	3	3	3	3	secreted	1	1	0	GO:0004872	receptor activity	IPR022596;IPR023041	G protein-coupled receptor GPR1, C-terminal;Glucose receptor Git3, N-terminal	PF11970;PF11710	G protein-coupled glucose receptor regulating Gpa2 C-term;G protein-coupled glucose receptor regulating Gpa2	PTHR23112:SF18	G PROTEIN-COUPLED RECEPTOR GPR1
SNOG_14049	2058	485.5	2817.5	1920.25	707	1.63399	-0.0642704	-0.553715	1.14454	up	same	same	same	3	3	3	3	mitochondrial	0	0	0	GO:0006470;GO:0016791;GO:0016311;GO:0004725;GO:0008138	protein dephosphorylation;phosphatase activity;dephosphorylation;protein tyrosine phosphatase activity;protein tyrosine/serine/threonine phosphatase activity	IPR000387;IPR016130;IPR024950;IPR029021;IPR000340;IPR020422	Tyrosine specific protein phosphatases domain;Protein-tyrosine phosphatase, active site;Dual specificity phosphatase;Protein-tyrosine phosphatase-like;Dual specificity phosphatase, catalytic domain;Dual specificity protein phosphatase domain	PF00782	Dual specificity phosphatase, catalytic domain	PTHR10159:SF368	DUAL SPECIFICITY PROTEIN PHOSPHATASE PPS1
SNOG_14054	378	57.5	354.5	86	97.5	1.50899	1.30844	-0.662119	-0.461574	up	same	same	same	3	3	3	3	mitochondrial	0	0	0
SNOG_14072	1002	429.5	2537.75	1021.75	701.5	1.51307	0.632352	-0.622871	0.257846	up	same	same	same	3	3	3	3		0	0	0	GO:0044238;GO:0008270;GO:0003824;GO:0055114;GO:0008152;GO:0016491;GO:0005975	primary metabolic process;zinc ion binding;catalytic activity;oxidation-reduction process;metabolic process;oxidoreductase activity;carbohydrate metabolic process	IPR011032;IPR002364;IPR013149;IPR002085;IPR016040;IPR020843;IPR013154	GroES-like;Quinone oxidoreductase/zeta-crystallin, conserved site;Alcohol dehydrogenase, C-terminal;Alcohol dehydrogenase superfamily, zinc-type;NAD(P)-binding domain;Polyketide synthase, enoylreductase domain;Alcohol dehydrogenase, N-terminal	PF00107;PF08240	Zinc-binding dehydrogenase;Alcohol dehydrogenase GroES-like domain	PTHR11695:SF605	QUINONE OXIDOREDUCTASE-RELATED
SNOG_14083	597	274.75	1307	482.5	430.5	1.25288	1.07554	-0.286998	-0.109657	up	same	same	same	3	3	3	3		0	0	0			IPR012312	Haemerythrin-like	PF01814	Hemerythrin HHE cation binding domain
SNOG_14103	930	39.25	209.75	52.5	46	1.82724	1.46097	-0.453682	-0.0874145	up	same	same	same	3	3	3	3		0	0	0
SNOG_14173	720	4.5	44.5	2.75	1.25	4.56246	2.47008	-1.38077	0.711616	up	same	same	same	3	3	3	3		0	0	1			IPR002893	Zinc finger, MYND-type	PF01753	MYND finger	PTHR12907	EGL NINE HOMOLOG-RELATED
SNOG_14177	1688	83.25	481.75	209	132.25	1.51219	0.562565	-0.566704	0.382919	up	same	same	same	3	3	3	3		0	1	0	GO:0055085;GO:0006858;GO:0008152;GO:0006812;GO:0008324;GO:0015031;GO:0006629;GO:0051180;GO:0006796;GO:0008643;GO:0006810;GO:0016021;GO:0051179;GO:0006817;GO:0044238;GO:0006811;GO:0022857;GO:0016192;GO:0005215;GO:0006886;GO:0005975;GO:0006897	transmembrane transport;extracellular transport;metabolic process;cation transport;cation transmembrane transporter activity;protein transport;lipid metabolic process;vitamin transport;phosphate-containing compound metabolic process;carbohydrate transport;transport;integral component of membrane;localization;phosphate ion transport;primary metabolic process;ion transport;transmembrane transporter…	IPR020846;IPR011701	Major facilitator superfamily domain;Major facilitator superfamily	PF07690	Major Facilitator Superfamily	PTHR11662:SF240	PANTOTHENATE TRANSPORTER FEN2
SNOG_14199	852	82	501	125.75	99.5	1.97868	1.24442	-0.671227	0.063035	up	same	same	same	3	3	3	3	secreted	1	1	0			IPR013320	Concanavalin A-like lectin/glucanase domain
SNOG_14209	1605	7	220	29.25	36	2.25922	-0.14199	-2.97234	-0.571139	up	same	same	same	3	3	3	3		0	1	0	GO:0055085;GO:0006858;GO:0008152;GO:0006812;GO:0008324;GO:0015031;GO:0006629;GO:0051180;GO:0006796;GO:0008643;GO:0006810;GO:0016021;GO:0051179;GO:0006817;GO:0044238;GO:0006811;GO:0022857;GO:0016192;GO:0005215;GO:0006886;GO:0005975;GO:0006897	transmembrane transport;extracellular transport;metabolic process;cation transport;cation transmembrane transporter activity;protein transport;lipid metabolic process;vitamin transport;phosphate-containing compound metabolic process;carbohydrate transport;transport;integral component of membrane;localization;phosphate ion transport;primary metabolic process;ion transport;transmembrane transporter…	IPR011701;IPR020846	Major facilitator superfamily;Major facilitator superfamily domain	PF07690	Major Facilitator Superfamily	PTHR11662	SODIUM-DEPENDENT PHOSPHATE TRANSPORTERS
SNOG_14291	1791	501	4505	854	1044	1.75104	1.11309	-1.21798	-0.580021	up	same	same	same	3	3	3	3	secreted	1	0	0	GO:0003824;GO:0055114;GO:0050660;GO:0016491;GO:0006091;GO:0016614;GO:0008152;GO:0022904	catalytic activity;oxidation-reduction process;flavin adenine dinucleotide binding;oxidoreductase activity;generation of precursor metabolites and energy;oxidoreductase activity, acting on CH-OH group of donors;metabolic process;respiratory electron transport chain	IPR012132;IPR007867;IPR023753;IPR000172	Glucose-methanol-choline oxidoreductase;Glucose-methanol-choline oxidoreductase, C-terminal;FAD/NAD(P)-binding domain;Glucose-methanol-choline oxidoreductase, N-terminal	PF05199;PF00732	GMC oxidoreductase	PTHR11552	GLUCOSE-METHANOL-CHOLINE GMC OXIDOREDUCTASE		AA3
SNOG_14469	1752	22.75	4713.75	37.5	75.25	5.60335	1.18296	-5.68931	-1.26892	up	same	same	same	3	3	3	3		0	1	0	GO:0005215;GO:0006810;GO:0022857;GO:0016021;GO:0051179;GO:0055085	transporter activity;transport;transmembrane transporter activity;integral component of membrane;localization;transmembrane transport	IPR020846;IPR011701	Major facilitator superfamily domain;Major facilitator superfamily	PF07690	Major Facilitator Superfamily
SNOG_14473	1817	20.25	424.75	78.75	65.25	2.32612	0.0583669	-2.31373	-0.0459779	up	same	same	same	3	3	3	3	secreted	0	1	0	GO:0006629;GO:0044238;GO:0003824;GO:0005506;GO:0055114;GO:0008152;GO:0016491;GO:0006091;GO:0020037;GO:0022904;GO:0008202;GO:0016705	lipid metabolic process;primary metabolic process;catalytic activity;iron ion binding;oxidation-reduction process;metabolic process;oxidoreductase activity;generation of precursor metabolites and energy;heme binding;respiratory electron transport chain;steroid metabolic process;oxidoreductase activity, acting on paired donors, with incorporation or reduction of molecular oxygen	IPR001128;IPR002401	Cytochrome P450;Cytochrome P450, E-class, group I	PF00067	Cytochrome P450
[truncated: 12,925 more rows]

## Sheet: GO terms
seqid	length	ip vs iv - SN15 lfc	ip vs iv - pf2-69 lfc	pf2-69 vs SN15 - ip lfc	pf2-69 vs SN15 - iv lfc	ip vs iv - SN15 de	ip vs iv - pf2-69 de	pf2-69 vs SN15 - ip de	pf2-69 vs SN15 - iv de	ip vs iv - SN15 n_tests	ip vs iv - pf2-69 n_tests	pf2-69 vs SN15 - ip n_tests	pf2-69 vs SN15 - iv n_tests	pf2-69 – ip counts	SN15 – ip counts	pf2-69 – iv counts	SN15 – iv counts	go id	go term	go domain
[truncated: 73,254 more rows]
