# Supplementary material for: A specific fungal transcription factor controls effector gene expression and orchestrates the establishment of the necrotrophic pathogen lifestyle on wheat
Source: Sci Rep. 2019 Nov 4;9:15884. doi: 10.1038/s41598-019-52444-7 (PMC6828707; doi:10.1038/s41598-019-52444-7)
Supplement: Supplementary file 5 — Supplementary data S4 [file 41598_2019_52444_MOESM5_ESM.xlsx]

## Sheet: Interproscan
seqid	length	analysis	accession	description	start	end	score	interpro_accession	interpro_description	go	pathways
SNOG_15272	278	Pfam	PF03959	Serine hydrolase (FSH1)	15	257	4.9e-25	IPR005645	Serine hydrolase FSH
SNOG_15272	278	SUPERFAMILY	SSF53474		7	172	4.45e-17	IPR029058	Alpha/Beta hydrolase fold
SNOG_15272	278	SUPERFAMILY	SSF53474		199	251	4.45e-17	IPR029058	Alpha/Beta hydrolase fold
SNOG_15272	278	Gene3D	G3DSA:3.40.50.1820		8	150	3.4e-13	IPR029058	Alpha/Beta hydrolase fold
SNOG_15272	278	Gene3D	G3DSA:3.40.50.1820		199	257	3.4e-13	IPR029058	Alpha/Beta hydrolase fold
SNOG_15272	278	PANTHER	PTHR22778:SF2		12	273	1.4e-121
SNOG_15272	278	PANTHER	PTHR22778		12	273	1.4e-121
SNOG_10745	491	PANTHER	PTHR12821		413	491	3.4e-197	IPR007955	Bystin		Reactome: R-HSA-6791226
SNOG_10745	491	PANTHER	PTHR12821		2	394	3.4e-197	IPR007955	Bystin		Reactome: R-HSA-6791226
SNOG_10745	491	PANTHER	PTHR12821:SF0		413	491	3.4e-197
SNOG_10745	491	PANTHER	PTHR12821:SF0		2	394	3.4e-197
SNOG_10745	491	Pfam	PF05291	Bystin	156	473	3.8e-127	IPR007955	Bystin		Reactome: R-HSA-6791226
SNOG_11069	127	Phobius	SIGNAL_PEPTIDE_C_REGION	C-terminal region of a signal peptide.	16	20	-
SNOG_11069	127	Phobius	NON_CYTOPLASMIC_DOMAIN	Region of a membrane-bound protein predicted to be outside the membrane, in the extracellular region.	21	127	-
SNOG_11069	127	Phobius	SIGNAL_PEPTIDE_N_REGION	N-terminal region of a signal peptide.	1	7	-
SNOG_11069	127	Phobius	SIGNAL_PEPTIDE	Signal peptide region	1	20	-
SNOG_11069	127	Phobius	SIGNAL_PEPTIDE_H_REGION	Hydrophobic region of a signal peptide.	8	15	-
SNOG_11239	526	Pfam	PF00581	Rhodanese-like domain	376	478	4.9e-05	IPR001763	Rhodanese-like domain
SNOG_11239	526	ProSiteProfiles	PS50206	Rhodanese domain profile.	372	486	13.23	IPR001763	Rhodanese-like domain
SNOG_11239	526	Gene3D	G3DSA:3.40.50.1100		60	162	4.9e-11
SNOG_11239	526	SUPERFAMILY	SSF52821		354	484	5.11e-12	IPR001763	Rhodanese-like domain
SNOG_11239	526	Pfam	PF00291	Pyridoxal-phosphate dependent enzyme	29	295	8.1e-39	IPR001926	Tryptophan synthase beta subunit-like PLP-dependent enzyme
SNOG_11239	526	CDD	cd00158	RHOD	377	477	3.86119e-08
SNOG_11239	526	Gene3D	G3DSA:3.40.50.1100		171	333	9.8e-47
SNOG_11239	526	Gene3D	G3DSA:3.40.50.1100		27	59	9.8e-47
SNOG_11239	526	Gene3D	G3DSA:3.40.250.10		357	479	3.2e-13	IPR001763	Rhodanese-like domain
SNOG_11239	526	PANTHER	PTHR10314		1	371	6.2e-168
SNOG_11239	526	SUPERFAMILY	SSF53686		29	328	1.31e-44	IPR001926	Tryptophan synthase beta subunit-like PLP-dependent enzyme
SNOG_11239	526	PANTHER	PTHR10314:SF119		1	371	6.2e-168
SNOG_11239	526	SMART	SM00450		362	483	0.00031	IPR001763	Rhodanese-like domain
SNOG_11314	220	PANTHER	PTHR38848:SF2		10	218	4e-135
SNOG_11314	220	Phobius	TRANSMEMBRANE	Region of a membrane-bound protein predicted to be embedded in the membrane.	56	80	-
SNOG_11314	220	Phobius	CYTOPLASMIC_DOMAIN	Region of a membrane-bound protein predicted to be outside the membrane, in the cytoplasm.	109	127	-
SNOG_11314	220	Phobius	CYTOPLASMIC_DOMAIN	Region of a membrane-bound protein predicted to be outside the membrane, in the cytoplasm.	189	220	-
SNOG_11314	220	Phobius	TRANSMEMBRANE	Region of a membrane-bound protein predicted to be embedded in the membrane.	86	108	-
SNOG_11314	220	Phobius	NON_CYTOPLASMIC_DOMAIN	Region of a membrane-bound protein predicted to be outside the membrane, in the extracellular region.	1	15	-
SNOG_11314	220	Phobius	NON_CYTOPLASMIC_DOMAIN	Region of a membrane-bound protein predicted to be outside the membrane, in the extracellular region.	149	167	-
SNOG_11314	220	PANTHER	PTHR38848		10	218	4e-135
SNOG_11314	220	Phobius	TRANSMEMBRANE	Region of a membrane-bound protein predicted to be embedded in the membrane.	128	148	-
SNOG_11314	220	Phobius	TRANSMEMBRANE	Region of a membrane-bound protein predicted to be embedded in the membrane.	16	35	-
SNOG_11314	220	Phobius	NON_CYTOPLASMIC_DOMAIN	Region of a membrane-bound protein predicted to be outside the membrane, in the extracellular region.	81	85	-
SNOG_11314	220	Phobius	CYTOPLASMIC_DOMAIN	Region of a membrane-bound protein predicted to be outside the membrane, in the cytoplasm.	36	55	-
SNOG_11314	220	Phobius	TRANSMEMBRANE	Region of a membrane-bound protein predicted to be embedded in the membrane.	168	188	-
SNOG_11204	439	PANTHER	PTHR23333		4	439	4.1e-173
SNOG_11204	439	SMART	SM00553		234	328	7.1e-40	IPR012989	SEP domain
SNOG_11204	439	Gene3D	G3DSA:3.10.20.90		303	424	2.2e-34
SNOG_11204	439	Pfam	PF08059	SEP domain	242	316	1.2e-26	IPR012989	SEP domain
SNOG_11204	439	Pfam	PF00789	UBX domain	361	436	3.8e-16	IPR001012	UBX domain	GO:0005515
SNOG_11204	439	SMART	SM00166		354	437	6.9e-06	IPR001012	UBX domain	GO:0005515
SNOG_11204	439	SUPERFAMILY	SSF46934		6	47	5.1e-06	IPR009060	UBA-like	GO:0005515
SNOG_11204	439	Gene3D	G3DSA:1.10.8.10		6	47	3.5e-09
SNOG_11204	439	SUPERFAMILY	SSF102848		232	325	8.5e-32	IPR012989	SEP domain
SNOG_11204	439	ProSiteProfiles	PS50033	UBX domain profile.	358	435	18.367	IPR001012	UBX domain	GO:0005515
SNOG_11204	439	PANTHER	PTHR23333:SF20		4	439	4.1e-173
SNOG_11204	439	SUPERFAMILY	SSF54236		311	425	3.36e-24	IPR029071	Ubiquitin-related domain
SNOG_11204	439	Pfam	PF14555	UBA-like domain	9	49	7.6e-12
SNOG_11204	439	ProSiteProfiles	PS51399	SEP domain profile.	237	302	32.163	IPR012989	SEP domain
SNOG_11204	439	CDD	cd14348	UBA_p47	9	47	9.08437e-07
SNOG_10782	203	SUPERFAMILY	SSF47413		64	130	1.09e-14	IPR010982	Lambda repressor-like, DNA-binding domain	GO:0003677
SNOG_10782	203	PANTHER	PTHR34186:SF2		43	203	2e-90
SNOG_10782	203	Gene3D	G3DSA:3.30.1160.10		137	203	1.6e-33	IPR003712	Cyanate lyase, C-terminal	GO:0009439	KEGG: 00400+4.2.1.10|KEGG: 00910+4.2.1.104|MetaCyc: PWY-6163|MetaCyc: PWY-6416|MetaCyc: PWY-6707
SNOG_10782	203	PANTHER	PTHR34186		43	203	2e-90
SNOG_10782	203	SMART	SM00530		64	119	0.0032	IPR001387	Cro/C1-type helix-turn-helix domain	GO:0043565
SNOG_10782	203	SMART	SM01116		131	203	6.8e-43	IPR003712	Cyanate lyase, C-terminal	GO:0009439	KEGG: 00400+4.2.1.10|KEGG: 00910+4.2.1.104|MetaCyc: PWY-6163|MetaCyc: PWY-6416|MetaCyc: PWY-6707
SNOG_10782	203	Hamap	MF_00535	Cyanate hydratase [cynS].	23	203	53.746	IPR008076	Cyanate hydratase	GO:0008824|GO:0009439	KEGG: 00400+4.2.1.10|KEGG: 00910+4.2.1.104|MetaCyc: PWY-6163|MetaCyc: PWY-6416|MetaCyc: PWY-6707
SNOG_10782	203	Gene3D	G3DSA:1.10.260.40		63	135	7.5e-21	IPR010982	Lambda repressor-like, DNA-binding domain	GO:0003677
SNOG_10782	203	Pfam	PF02560	Cyanate lyase C-terminal domain	135	201	6.1e-34	IPR003712	Cyanate lyase, C-terminal	GO:0009439	KEGG: 00400+4.2.1.10|KEGG: 00910+4.2.1.104|MetaCyc: PWY-6163|MetaCyc: PWY-6416|MetaCyc: PWY-6707
SNOG_10782	203	PRINTS	PR01693	Cyanase signature	69	84	1.7e-27	IPR008076	Cyanate hydratase	GO:0008824|GO:0009439	KEGG: 00400+4.2.1.10|KEGG: 00910+4.2.1.104|MetaCyc: PWY-6163|MetaCyc: PWY-6416|MetaCyc: PWY-6707
SNOG_10782	203	PRINTS	PR01693	Cyanase signature	139	153	1.7e-27	IPR008076	Cyanate hydratase	GO:0008824|GO:0009439	KEGG: 00400+4.2.1.10|KEGG: 00910+4.2.1.104|MetaCyc: PWY-6163|MetaCyc: PWY-6416|MetaCyc: PWY-6707
SNOG_10782	203	PRINTS	PR01693	Cyanase signature	89	106	1.7e-27	IPR008076	Cyanate hydratase	GO:0008824|GO:0009439	KEGG: 00400+4.2.1.10|KEGG: 00910+4.2.1.104|MetaCyc: PWY-6163|MetaCyc: PWY-6416|MetaCyc: PWY-6707
SNOG_10782	203	PRINTS	PR01693	Cyanase signature	157	173	1.7e-27	IPR008076	Cyanate hydratase	GO:0008824|GO:0009439	KEGG: 00400+4.2.1.10|KEGG: 00910+4.2.1.104|MetaCyc: PWY-6163|MetaCyc: PWY-6416|MetaCyc: PWY-6707
SNOG_10782	203	PRINTS	PR01693	Cyanase signature	188	198	1.7e-27	IPR008076	Cyanate hydratase	GO:0008824|GO:0009439	KEGG: 00400+4.2.1.10|KEGG: 00910+4.2.1.104|MetaCyc: PWY-6163|MetaCyc: PWY-6416|MetaCyc: PWY-6707
SNOG_10782	203	ProSiteProfiles	PS50943	Cro/C1-type HTH domain profile.	65	119	9.745	IPR001387	Cro/C1-type helix-turn-helix domain	GO:0043565
SNOG_10782	203	CDD	cd00093	HTH_XRE	67	119	2.90662e-05
SNOG_10782	203	SUPERFAMILY	SSF55234		135	203	9.68e-29	IPR003712	Cyanate lyase, C-terminal	GO:0009439	KEGG: 00400+4.2.1.10|KEGG: 00910+4.2.1.104|MetaCyc: PWY-6163|MetaCyc: PWY-6416|MetaCyc: PWY-6707
SNOG_10782	203	CDD	cd00559	Cyanase_C	135	203	3.96261e-44	IPR003712	Cyanate lyase, C-terminal	GO:0009439	KEGG: 00400+4.2.1.10|KEGG: 00910+4.2.1.104|MetaCyc: PWY-6163|MetaCyc: PWY-6416|MetaCyc: PWY-6707
SNOG_10782	203	TIGRFAM	TIGR00673	cynS: cyanase	63	203	7.9e-45	IPR008076	Cyanate hydratase	GO:0008824|GO:0009439	KEGG: 00400+4.2.1.10|KEGG: 00910+4.2.1.104|MetaCyc: PWY-6163|MetaCyc: PWY-6416|MetaCyc: PWY-6707
SNOG_10614	562	PRINTS	PR00153	Cyclophilin peptidyl-prolyl cis-trans isomerase signature	344	356	9.4e-22	IPR002130	Cyclophilin-type peptidyl-prolyl cis-trans isomerase domain	GO:0000413|GO:0003755|GO:0006457
SNOG_10614	562	PRINTS	PR00153	Cyclophilin peptidyl-prolyl cis-trans isomerase signature	415	430	9.4e-22	IPR002130	Cyclophilin-type peptidyl-prolyl cis-trans isomerase domain	GO:0000413|GO:0003755|GO:0006457
SNOG_10614	562	PRINTS	PR00153	Cyclophilin peptidyl-prolyl cis-trans isomerase signature	318	333	9.4e-22	IPR002130	Cyclophilin-type peptidyl-prolyl cis-trans isomerase domain	GO:0000413|GO:0003755|GO:0006457
SNOG_10614	562	PRINTS	PR00153	Cyclophilin peptidyl-prolyl cis-trans isomerase signature	402	414	9.4e-22	IPR002130	Cyclophilin-type peptidyl-prolyl cis-trans isomerase domain	GO:0000413|GO:0003755|GO:0006457
SNOG_10614	562	PRINTS	PR00153	Cyclophilin peptidyl-prolyl cis-trans isomerase signature	387	402	9.4e-22	IPR002130	Cyclophilin-type peptidyl-prolyl cis-trans isomerase domain	GO:0000413|GO:0003755|GO:0006457
SNOG_10614	562	CDD	cd01923	cyclophilin_RING	304	463	3.03366e-98
SNOG_10614	562	SMART	SM00504		50	110	5.9e-06	IPR003613	U box domain	GO:0004842|GO:0016567
SNOG_10614	562	PANTHER	PTHR11071:SF269		229	544	8.2e-161
SNOG_10614	562	Gene3D	G3DSA:2.40.100.10		292	467	2.1e-66	IPR029000	Cyclophilin-like domain
SNOG_10614	562	Pfam	PF00160	Cyclophilin type peptidyl-prolyl cis-trans isomerase/CLD	305	454	3.3e-44	IPR002130	Cyclophilin-type peptidyl-prolyl cis-trans isomerase domain	GO:0000413|GO:0003755|GO:0006457
SNOG_10614	562	SUPERFAMILY	SSF50891		304	472	1.34e-57	IPR029000	Cyclophilin-like domain
SNOG_10614	562	SUPERFAMILY	SSF57850		46	116	4.06e-15
SNOG_10614	562	Gene3D	G3DSA:3.30.40.10		47	105	3.2e-14	IPR013083	Zinc finger, RING/FYVE/PHD-type
SNOG_10614	562	ProSiteProfiles	PS50072	Cyclophilin-type peptidyl-prolyl cis-trans isomerase domain profile.	308	456	29.87	IPR002130	Cyclophilin-type peptidyl-prolyl cis-trans isomerase domain	GO:0000413|GO:0003755|GO:0006457
SNOG_10614	562	ProSitePatterns	PS00170	Cyclophilin-type peptidyl-prolyl cis-trans isomerase signature.	339	356	-	IPR020892	Cyclophilin-type peptidyl-prolyl cis-trans isomerase, conserved site	GO:0003755|GO:0006457
SNOG_10614	562	PANTHER	PTHR11071		229	544	8.2e-161	IPR024936	Cyclophilin-type peptidyl-prolyl cis-trans isomerase	GO:0003755|GO:0006457
SNOG_10614	562	Pfam	PF04641	Rtf2 RING-finger	46	263	6.1e-07	IPR027799	Replication termination factor 2, RING-finger
SNOG_10614	562	ProSiteProfiles	PS51698	U-box domain profile.	43	117	26.362	IPR003613	U box domain	GO:0004842|GO:0016567
SNOG_10816	531	Phobius	TRANSMEMBRANE	Region of a membrane-bound protein predicted to be embedded in the membrane.	245	267	-
SNOG_10816	531	Phobius	NON_CYTOPLASMIC_DOMAIN	Region of a membrane-bound protein predicted to be outside the membrane, in the extracellular region.	202	212	-
SNOG_10816	531	Phobius	CYTOPLASMIC_DOMAIN	Region of a membrane-bound protein predicted to be outside the membrane, in the cytoplasm.	234	244	-
SNOG_10816	531	Phobius	TRANSMEMBRANE	Region of a membrane-bound protein predicted to be embedded in the membrane.	145	170	-
SNOG_10816	531	Phobius	TRANSMEMBRANE	Region of a membrane-bound protein predicted to be embedded in the membrane.	355	376	-
SNOG_10816	531	Phobius	CYTOPLASMIC_DOMAIN	Region of a membrane-bound protein predicted to be outside the membrane, in the cytoplasm.	504	531	-
SNOG_10816	531	Phobius	CYTOPLASMIC_DOMAIN	Region of a membrane-bound protein predicted to be outside the membrane, in the cytoplasm.	434	444	-
SNOG_10816	531	PANTHER	PTHR23501:SF62		5	519	0
SNOG_10816	531	Phobius	NON_CYTOPLASMIC_DOMAIN	Region of a membrane-bound protein predicted to be outside the membrane, in the extracellular region.	268	278	-
SNOG_10816	531	Phobius	CYTOPLASMIC_DOMAIN	Region of a membrane-bound protein predicted to be outside the membrane, in the cytoplasm.	301	320	-
SNOG_10816	531	Pfam	PF07690	Major Facilitator Superfamily	65	461	2.8e-38	IPR011701	Major facilitator superfamily	GO:0016021|GO:0055085
SNOG_10816	531	Phobius	TRANSMEMBRANE	Region of a membrane-bound protein predicted to be embedded in the membrane.	182	201	-
SNOG_10816	531	Phobius	TRANSMEMBRANE	Region of a membrane-bound protein predicted to be embedded in the membrane.	484	503	-
SNOG_10816	531	Phobius	TRANSMEMBRANE	Region of a membrane-bound protein predicted to be embedded in the membrane.	408	433	-
SNOG_10816	531	CDD	cd06174	MFS	59	501	1.92084e-18	IPR020846	Major facilitator superfamily domain
SNOG_10816	531	Phobius	CYTOPLASMIC_DOMAIN	Region of a membrane-bound protein predicted to be outside the membrane, in the cytoplasm.	113	118	-
SNOG_10816	531	Phobius	NON_CYTOPLASMIC_DOMAIN	Region of a membrane-bound protein predicted to be outside the membrane, in the extracellular region.	140	144	-
SNOG_10816	531	PANTHER	PTHR23501		5	519	0
SNOG_10816	531	Phobius	TRANSMEMBRANE	Region of a membrane-bound protein predicted to be embedded in the membrane.	321	343	-
SNOG_10816	531	ProSiteProfiles	PS50850	Major facilitator superfamily (MFS) profile.	50	507	24.33	IPR020846	Major facilitator superfamily domain
SNOG_10816	531	Phobius	TRANSMEMBRANE	Region of a membrane-bound protein predicted to be embedded in the membrane.	213	233	-
SNOG_10816	531	Phobius	NON_CYTOPLASMIC_DOMAIN	Region of a membrane-bound protein predicted to be outside the membrane, in the extracellular region.	465	483	-
SNOG_10816	531	Phobius	CYTOPLASMIC_DOMAIN	Region of a membrane-bound protein predicted to be outside the membrane, in the cytoplasm.	377	382	-
SNOG_10816	531	Phobius	NON_CYTOPLASMIC_DOMAIN	Region of a membrane-bound protein predicted to be outside the membrane, in the extracellular region.	74	92	-
SNOG_10816	531	SUPERFAMILY	SSF103473		45	242	3.27e-49	IPR020846	Major facilitator superfamily domain
SNOG_10816	531	SUPERFAMILY	SSF103473		299	503	3.27e-49	IPR020846	Major facilitator superfamily domain
SNOG_10816	531	Gene3D	G3DSA:1.20.1250.20		61	244	6.1e-24
SNOG_10816	531	Phobius	CYTOPLASMIC_DOMAIN	Region of a membrane-bound protein predicted to be outside the membrane, in the cytoplasm.	171	181	-
SNOG_10816	531	Phobius	CYTOPLASMIC_DOMAIN	Region of a membrane-bound protein predicted to be outside the membrane, in the cytoplasm.	1	51	-
SNOG_10816	531	Phobius	TRANSMEMBRANE	Region of a membrane-bound protein predicted to be embedded in the membrane.	93	112	-
SNOG_10816	531	Phobius	TRANSMEMBRANE	Region of a membrane-bound protein predicted to be embedded in the membrane.	52	73	-
SNOG_10816	531	Phobius	TRANSMEMBRANE	Region of a membrane-bound protein predicted to be embedded in the membrane.	279	300	-
SNOG_10816	531	Phobius	NON_CYTOPLASMIC_DOMAIN	Region of a membrane-bound protein predicted to be outside the membrane, in the extracellular region.	344	354	-
SNOG_10816	531	Phobius	TRANSMEMBRANE	Region of a membrane-bound protein predicted to be embedded in the membrane.	383	402	-
SNOG_10816	531	Phobius	TRANSMEMBRANE	Region of a membrane-bound protein predicted to be embedded in the membrane.	119	139	-
SNOG_10816	531	Phobius	NON_CYTOPLASMIC_DOMAIN	Region of a membrane-bound protein predicted to be outside the membrane, in the extracellular region.	403	407	-
SNOG_10816	531	Gene3D	G3DSA:1.20.1250.20		321	507	1.2e-19
SNOG_10816	531	Phobius	TRANSMEMBRANE	Region of a membrane-bound protein predicted to be embedded in the membrane.	445	464	-
SNOG_15144	611	Phobius	TRANSMEMBRANE	Region of a membrane-bound protein predicted to be embedded in the membrane.	411	431	-
SNOG_15144	611	PRINTS	PR00420	Aromatic-ring hydroxylase (flavoprotein monooxygenase) signature	327	342	3.5e-17
SNOG_15144	611	PRINTS	PR00420	Aromatic-ring hydroxylase (flavoprotein monooxygenase) signature	342	358	3.5e-17
SNOG_15144	611	PRINTS	PR00420	Aromatic-ring hydroxylase (flavoprotein monooxygenase) signature	6	28	3.5e-17
SNOG_15144	611	PANTHER	PTHR13789:SF217		126	475	9.2e-168
SNOG_15144	611	Phobius	NON_CYTOPLASMIC_DOMAIN	Region of a membrane-bound protein predicted to be outside the membrane, in the extracellular region.	1	410	-
SNOG_15144	611	PANTHER	PTHR13789		126	475	9.2e-168
SNOG_15144	611	Pfam	PF01494	FAD binding domain	4	368	1.3e-39	IPR002938	FAD-binding domain	GO:0071949
SNOG_15144	611	SUPERFAMILY	SSF51905		314	426	2.98e-49	IPR023753	FAD/NAD(P)-binding domain	GO:0016491|GO:0055114
SNOG_15144	611	SUPERFAMILY	SSF51905		5	179	2.98e-49	IPR023753	FAD/NAD(P)-binding domain	GO:0016491|GO:0055114
SNOG_15144	611	Gene3D	G3DSA:3.50.50.60		2	187	2.1e-38	IPR023753	FAD/NAD(P)-binding domain	GO:0016491|GO:0055114
SNOG_15144	611	Gene3D	G3DSA:3.50.50.60		325	363	2.1e-38	IPR023753	FAD/NAD(P)-binding domain	GO:0016491|GO:0055114
SNOG_15144	611	Phobius	CYTOPLASMIC_DOMAIN	Region of a membrane-bound protein predicted to be outside the membrane, in the cytoplasm.	432	611	-
SNOG_10997	495	Phobius	TRANSMEMBRANE	Region of a membrane-bound protein predicted to be embedded in the membrane.	400	421	-
SNOG_10997	495	ProSiteProfiles	PS50850	Major facilitator superfamily (MFS) profile.	32	458	9.591	IPR020846	Major facilitator superfamily domain
SNOG_10997	495	Phobius	TRANSMEMBRANE	Region of a membrane-bound protein predicted to be embedded in the membrane.	85	102	-
SNOG_10997	495	Phobius	TRANSMEMBRANE	Region of a membrane-bound protein predicted to be embedded in the membrane.	433	451	-
SNOG_10997	495	Phobius	NON_CYTOPLASMIC_DOMAIN	Region of a membrane-bound protein predicted to be outside the membrane, in the extracellular region.	300	310	-
SNOG_10997	495	PANTHER	PTHR11662:SF6		5	489	7e-258
SNOG_10997	495	Gene3D	G3DSA:1.20.1250.20		47	231	4.5e-27
SNOG_10997	495	Phobius	TRANSMEMBRANE	Region of a membrane-bound protein predicted to be embedded in the membrane.	311	333	-
SNOG_10997	495	CDD	cd06174	MFS	48	447	6.51595e-22	IPR020846	Major facilitator superfamily domain
SNOG_10997	495	Phobius	NON_CYTOPLASMIC_DOMAIN	Region of a membrane-bound protein predicted to be outside the membrane, in the extracellular region.	53	84	-
SNOG_10997	495	Pfam	PF07690	Major Facilitator Superfamily	49	413	1.8e-29	IPR011701	Major facilitator superfamily	GO:0016021|GO:0055085
SNOG_10997	495	Phobius	NON_CYTOPLASMIC_DOMAIN	Region of a membrane-bound protein predicted to be outside the membrane, in the extracellular region.	129	133	-
SNOG_10997	495	Phobius	NON_CYTOPLASMIC_DOMAIN	Region of a membrane-bound protein predicted to be outside the membrane, in the extracellular region.	422	432	-
SNOG_10997	495	Gene3D	G3DSA:1.20.1250.20		270	464	0.00049
SNOG_10997	495	Phobius	TRANSMEMBRANE	Region of a membrane-bound protein predicted to be embedded in the membrane.	134	157	-
SNOG_10997	495	Phobius	NON_CYTOPLASMIC_DOMAIN	Region of a membrane-bound protein predicted to be outside the membrane, in the extracellular region.	191	204	-
SNOG_10997	495	Phobius	CYTOPLASMIC_DOMAIN	Region of a membrane-bound protein predicted to be outside the membrane, in the cytoplasm.	334	339	-
SNOG_10997	495	Phobius	CYTOPLASMIC_DOMAIN	Region of a membrane-bound protein predicted to be outside the membrane, in the cytoplasm.	226	273	-
SNOG_10997	495	SUPERFAMILY	SSF103473		45	452	2.62e-48	IPR020846	Major facilitator superfamily domain
SNOG_10997	495	Phobius	TRANSMEMBRANE	Region of a membrane-bound protein predicted to be embedded in the membrane.	274	299	-
SNOG_10997	495	Phobius	CYTOPLASMIC_DOMAIN	Region of a membrane-bound protein predicted to be outside the membrane, in the cytoplasm.	452	495	-
SNOG_10997	495	Phobius	TRANSMEMBRANE	Region of a membrane-bound protein predicted to be embedded in the membrane.	205	225	-
SNOG_10997	495	Phobius	NON_CYTOPLASMIC_DOMAIN	Region of a membrane-bound protein predicted to be outside the membrane, in the extracellular region.	361	365	-
SNOG_10997	495	Phobius	CYTOPLASMIC_DOMAIN	Region of a membrane-bound protein predicted to be outside the membrane, in the cytoplasm.	158	168	-
SNOG_10997	495	Phobius	TRANSMEMBRANE	Region of a membrane-bound protein predicted to be embedded in the membrane.	109	128	-
SNOG_10997	495	Phobius	CYTOPLASMIC_DOMAIN	Region of a membrane-bound protein predicted to be outside the membrane, in the cytoplasm.	103	108	-
SNOG_10997	495	Phobius	TRANSMEMBRANE	Region of a membrane-bound protein predicted to be embedded in the membrane.	169	190	-
SNOG_10997	495	Phobius	TRANSMEMBRANE	Region of a membrane-bound protein predicted to be embedded in the membrane.	33	52	-
SNOG_10997	495	Phobius	CYTOPLASMIC_DOMAIN	Region of a membrane-bound protein predicted to be outside the membrane, in the cytoplasm.	1	32	-
SNOG_10997	495	Phobius	CYTOPLASMIC_DOMAIN	Region of a membrane-bound protein predicted to be outside the membrane, in the cytoplasm.	389	399	-
SNOG_10997	495	Phobius	TRANSMEMBRANE	Region of a membrane-bound protein predicted to be embedded in the membrane.	340	360	-
SNOG_10997	495	Phobius	TRANSMEMBRANE	Region of a membrane-bound protein predicted to be embedded in the membrane.	366	388	-
SNOG_10997	495	PANTHER	PTHR11662		5	489	7e-258
SNOG_11157	174	Phobius	TRANSMEMBRANE	Region of a membrane-bound protein predicted to be embedded in the membrane.	151	172	-
SNOG_11157	174	PANTHER	PTHR10978:SF5		19	172	4.2e-50
SNOG_11157	174	Phobius	TRANSMEMBRANE	Region of a membrane-bound protein predicted to be embedded in the membrane.	105	130	-
SNOG_11157	174	Pfam	PF01127	Succinate dehydrogenase/Fumarate reductase transmembrane subunit	48	168	2.8e-23	IPR000701	Succinate dehydrogenase/Fumarate reductase, transmembrane subunit	GO:0016627	Reactome: R-HSA-611105|Reactome: R-HSA-71403
SNOG_11157	174	Phobius	NON_CYTOPLASMIC_DOMAIN	Region of a membrane-bound protein predicted to be outside the membrane, in the extracellular region.	94	104	-
SNOG_11157	174	TIGRFAM	TIGR02970	succ_dehyd_cytB: succinate dehydrogenase, cytochrome b556 subunit	50	171	7.9e-17	IPR014314	Succinate dehydrogenase, cytochrome b556 subunit	GO:0000104|GO:0006099|GO:0045281	Reactome: R-HSA-611105|Reactome: R-HSA-71403
SNOG_11157	174	CDD	cd03499	SQR_TypeC_SdhC	51	172	1.02569e-27
SNOG_11157	174	Gene3D	G3DSA:1.20.1300.10		46	170	6.6e-29
SNOG_11157	174	Phobius	NON_CYTOPLASMIC_DOMAIN	Region of a membrane-bound protein predicted to be outside the membrane, in the extracellular region.	173	174	-
SNOG_11157	174	ProSitePatterns	PS01001	Succinate dehydrogenase cytochrome b subunit signature 2.	131	144	-	IPR018495	Succinate dehydrogenase, cytochrome b subunit, conserved site	GO:0000104|GO:0006099|GO:0009055|GO:0016020	Reactome: R-HSA-611105|Reactome: R-HSA-71403
SNOG_11157	174	SUPERFAMILY	SSF81343		47	172	1.86e-25
SNOG_11157	174	PANTHER	PTHR10978		19	172	4.2e-50
SNOG_11157	174	Phobius	TRANSMEMBRANE	Region of a membrane-bound protein predicted to be embedded in the membrane.	71	93	-
SNOG_11157	174	Phobius	CYTOPLASMIC_DOMAIN	Region of a membrane-bound protein predicted to be outside the membrane, in the cytoplasm.	131	150	-
SNOG_11157	174	Phobius	CYTOPLASMIC_DOMAIN	Region of a membrane-bound protein predicted to be outside the membrane, in the cytoplasm.	1	70	-
SNOG_10705	600	PANTHER	PTHR22883:SF40		350	520	9.5e-222
SNOG_10705	600	PANTHER	PTHR22883:SF40		5	255	9.5e-222
SNOG_10705	600	Pfam	PF01529	DHHC palmitoyltransferase	129	251	8.5e-38	IPR001594	Zinc finger, DHHC-type, palmitoyltransferase	GO:0008270	KEGG: 00561+2.3.1.22|MetaCyc: PWY-7420
SNOG_10705	600	PANTHER	PTHR22883		350	520	9.5e-222
SNOG_10705	600	PANTHER	PTHR22883		5	255	9.5e-222
SNOG_10705	600	Phobius	NON_CYTOPLASMIC_DOMAIN	Region of a membrane-bound protein predicted to be outside the membrane, in the extracellular region.	52	70	-
SNOG_10705	600	Phobius	CYTOPLASMIC_DOMAIN	Region of a membrane-bound protein predicted to be outside the membrane, in the cytoplasm.	240	600	-
SNOG_10705	600	Phobius	TRANSMEMBRANE	Region of a membrane-bound protein predicted to be embedded in the membrane.	29	51	-
SNOG_10705	600	Phobius	CYTOPLASMIC_DOMAIN	Region of a membrane-bound protein predicted to be outside the membrane, in the cytoplasm.	1	28	-
SNOG_10705	600	Phobius	TRANSMEMBRANE	Region of a membrane-bound protein predicted to be embedded in the membrane.	174	195	-
SNOG_10705	600	Phobius	NON_CYTOPLASMIC_DOMAIN	Region of a membrane-bound protein predicted to be outside the membrane, in the extracellular region.	196	214	-
SNOG_10705	600	Phobius	CYTOPLASMIC_DOMAIN	Region of a membrane-bound protein predicted to be outside the membrane, in the cytoplasm.	91	173	-
SNOG_10705	600	Phobius	TRANSMEMBRANE	Region of a membrane-bound protein predicted to be embedded in the membrane.	215	239	-
SNOG_10705	600	ProSiteProfiles	PS50216	Zinc finger DHHC-type profile.	129	179	29.357	IPR001594	Zinc finger, DHHC-type, palmitoyltransferase	GO:0008270	KEGG: 00561+2.3.1.22|MetaCyc: PWY-7420
SNOG_10705	600	Phobius	TRANSMEMBRANE	Region of a membrane-bound protein predicted to be embedded in the membrane.	71	90	-
SNOG_11377	522	Phobius	TRANSMEMBRANE	Region of a membrane-bound protein predicted to be embedded in the membrane.	466	489	-
SNOG_11377	522	Gene3D	G3DSA:3.50.50.60		2	219	1.4e-47	IPR023753	FAD/NAD(P)-binding domain	GO:0016491|GO:0055114
SNOG_11377	522	PANTHER	PTHR23023:SF125		1	519	1.6e-191
SNOG_11377	522	Phobius	NON_CYTOPLASMIC_DOMAIN	Region of a membrane-bound protein predicted to be outside the membrane, in the extracellular region.	1	465	-
SNOG_11377	522	SUPERFAMILY	SSF51905		1	210	4.17e-43	IPR023753	FAD/NAD(P)-binding domain	GO:0016491|GO:0055114
SNOG_11377	522	Phobius	CYTOPLASMIC_DOMAIN	Region of a membrane-bound protein predicted to be outside the membrane, in the cytoplasm.	490	522	-
SNOG_11377	522	PIRSF	PIRSF000332		3	518	7.1e-68	IPR012143	Dimethylaniline monooxygenase, N-oxide-forming	GO:0004499|GO:0050660|GO:0050661|GO:0055114	KEGG: 00982+1.14.13.8
SNOG_11377	522	PRINTS	PR00370	Flavin-containing monooxygenase (FMO) signature	78	93	1.2e-20	IPR000960	Flavin monooxygenase FMO	GO:0004499|GO:0050660|GO:0050661|GO:0055114
SNOG_11377	522	PRINTS	PR00370	Flavin-containing monooxygenase (FMO) signature	190	205	1.2e-20	IPR000960	Flavin monooxygenase FMO	GO:0004499|GO:0050660|GO:0050661|GO:0055114
SNOG_11377	522	PRINTS	PR00370	Flavin-containing monooxygenase (FMO) signature	29	53	1.2e-20	IPR000960	Flavin monooxygenase FMO	GO:0004499|GO:0050660|GO:0050661|GO:0055114
SNOG_11377	522	PRINTS	PR00370	Flavin-containing monooxygenase (FMO) signature	309	336	1.2e-20	IPR000960	Flavin monooxygenase FMO	GO:0004499|GO:0050660|GO:0050661|GO:0055114
SNOG_11377	522	PRINTS	PR00370	Flavin-containing monooxygenase (FMO) signature	5	21	1.2e-20	IPR000960	Flavin monooxygenase FMO	GO:0004499|GO:0050660|GO:0050661|GO:0055114
SNOG_11377	522	PRINTS	PR00370	Flavin-containing monooxygenase (FMO) signature	163	177	1.2e-20	IPR000960	Flavin monooxygenase FMO	GO:0004499|GO:0050660|GO:0050661|GO:0055114
SNOG_11377	522	Gene3D	G3DSA:3.50.50.60		304	425	8.8e-13	IPR023753	FAD/NAD(P)-binding domain	GO:0016491|GO:0055114
SNOG_11377	522	Pfam	PF00743	Flavin-binding monooxygenase-like	6	420	1.6e-57	IPR020946	Flavin monooxygenase-like	GO:0004499|GO:0050660|GO:0050661|GO:0055114
SNOG_11377	522	PANTHER	PTHR23023		1	519	1.6e-191
SNOG_11377	522	SUPERFAMILY	SSF51905		261	485	5.63e-09	IPR023753	FAD/NAD(P)-binding domain	GO:0016491|GO:0055114
SNOG_10903	70	Phobius	SIGNAL_PEPTIDE_C_REGION	C-terminal region of a signal peptide.	17	20	-
SNOG_10903	70	Phobius	SIGNAL_PEPTIDE	Signal peptide region	1	20	-
SNOG_10903	70	Phobius	SIGNAL_PEPTIDE_N_REGION	N-terminal region of a signal peptide.	1	3	-
SNOG_10903	70	Phobius	SIGNAL_PEPTIDE_H_REGION	Hydrophobic region of a signal peptide.	4	16	-
SNOG_10903	70	Phobius	NON_CYTOPLASMIC_DOMAIN	Region of a membrane-bound protein predicted to be outside the membrane, in the extracellular region.	21	70	-
SNOG_11331	553	Phobius	TRANSMEMBRANE	Region of a membrane-bound protein predicted to be embedded in the membrane.	105	125	-
SNOG_11331	553	CDD	cd06174	MFS	42	451	1.31915e-21	IPR020846	Major facilitator superfamily domain
SNOG_11331	553	Phobius	CYTOPLASMIC_DOMAIN	Region of a membrane-bound protein predicted to be outside the membrane, in the cytoplasm.	415	425	-
SNOG_11331	553	Phobius	TRANSMEMBRANE	Region of a membrane-bound protein predicted to be embedded in the membrane.	391	414	-
SNOG_11331	553	Phobius	CYTOPLASMIC_DOMAIN	Region of a membrane-bound protein predicted to be outside the membrane, in the cytoplasm.	216	235	-
SNOG_11331	553	Pfam	PF07690	Major Facilitator Superfamily	46	443	7.6e-39	IPR011701	Major facilitator superfamily	GO:0016021|GO:0055085
SNOG_11331	553	Phobius	NON_CYTOPLASMIC_DOMAIN	Region of a membrane-bound protein predicted to be outside the membrane, in the extracellular region.	452	502	-
SNOG_11331	553	Phobius	CYTOPLASMIC_DOMAIN	Region of a membrane-bound protein predicted to be outside the membrane, in the cytoplasm.	1	34	-
SNOG_11331	553	Phobius	NON_CYTOPLASMIC_DOMAIN	Region of a membrane-bound protein predicted to be outside the membrane, in the extracellular region.	386	390	-
SNOG_11331	553	Phobius	NON_CYTOPLASMIC_DOMAIN	Region of a membrane-bound protein predicted to be outside the membrane, in the extracellular region.	126	130	-
SNOG_11331	553	Phobius	NON_CYTOPLASMIC_DOMAIN	Region of a membrane-bound protein predicted to be outside the membrane, in the extracellular region.	184	194	-
SNOG_11331	553	Phobius	TRANSMEMBRANE	Region of a membrane-bound protein predicted to be embedded in the membrane.	131	151	-
SNOG_11331	553	ProSiteProfiles	PS50850	Major facilitator superfamily (MFS) profile.	41	526	28.881	IPR020846	Major facilitator superfamily domain
SNOG_11331	553	Phobius	NON_CYTOPLASMIC_DOMAIN	Region of a membrane-bound protein predicted to be outside the membrane, in the extracellular region.	255	259	-
SNOG_11331	553	Phobius	TRANSMEMBRANE	Region of a membrane-bound protein predicted to be embedded in the membrane.	195	215	-
SNOG_11331	553	Phobius	TRANSMEMBRANE	Region of a membrane-bound protein predicted to be embedded in the membrane.	163	183	-
SNOG_11331	553	Gene3D	G3DSA:1.20.1250.20		296	454	1.8e-11
SNOG_11331	553	Gene3D	G3DSA:1.20.1250.20		499	533	1.8e-11
SNOG_11331	553	Gene3D	G3DSA:1.20.1250.20		45	221	3.2e-23
SNOG_11331	553	Phobius	CYTOPLASMIC_DOMAIN	Region of a membrane-bound protein predicted to be outside the membrane, in the cytoplasm.	94	104	-
SNOG_11331	553	Phobius	NON_CYTOPLASMIC_DOMAIN	Region of a membrane-bound protein predicted to be outside the membrane, in the extracellular region.	57	75	-
SNOG_11331	553	Phobius	TRANSMEMBRANE	Region of a membrane-bound protein predicted to be embedded in the membrane.	236	254	-
SNOG_11331	553	Phobius	NON_CYTOPLASMIC_DOMAIN	Region of a membrane-bound protein predicted to be outside the membrane, in the extracellular region.	318	328	-
SNOG_11331	553	Phobius	TRANSMEMBRANE	Region of a membrane-bound protein predicted to be embedded in the membrane.	76	93	-
SNOG_11331	553	Phobius	TRANSMEMBRANE	Region of a membrane-bound protein predicted to be embedded in the membrane.	329	351	-
SNOG_11331	553	PANTHER	PTHR23501		25	547	1.6e-299
SNOG_11331	553	Phobius	TRANSMEMBRANE	Region of a membrane-bound protein predicted to be embedded in the membrane.	503	523	-
SNOG_11331	553	Phobius	TRANSMEMBRANE	Region of a membrane-bound protein predicted to be embedded in the membrane.	260	277	-
SNOG_11331	553	ProSitePatterns	PS00217	Sugar transport proteins signature 2.	136	161	-	IPR005829	Sugar transporter, conserved site	GO:0005215|GO:0016021|GO:0055085
SNOG_11331	553	Phobius	CYTOPLASMIC_DOMAIN	Region of a membrane-bound protein predicted to be outside the membrane, in the cytoplasm.	524	553	-
SNOG_11331	553	Phobius	CYTOPLASMIC_DOMAIN	Region of a membrane-bound protein predicted to be outside the membrane, in the cytoplasm.	278	297	-
SNOG_11331	553	SUPERFAMILY	SSF103473		497	522	4.84e-50	IPR020846	Major facilitator superfamily domain
SNOG_11331	553	SUPERFAMILY	SSF103473		39	223	4.84e-50	IPR020846	Major facilitator superfamily domain
SNOG_11331	553	SUPERFAMILY	SSF103473		279	453	4.84e-50	IPR020846	Major facilitator superfamily domain
SNOG_11331	553	Phobius	TRANSMEMBRANE	Region of a membrane-bound protein predicted to be embedded in the membrane.	363	385	-
SNOG_11331	553	Phobius	CYTOPLASMIC_DOMAIN	Region of a membrane-bound protein predicted to be outside the membrane, in the cytoplasm.	152	162	-
SNOG_11331	553	Phobius	TRANSMEMBRANE	Region of a membrane-bound protein predicted to be embedded in the membrane.	426	451	-
SNOG_11331	553	PANTHER	PTHR23501:SF6		25	547	1.6e-299
SNOG_11331	553	Phobius	TRANSMEMBRANE	Region of a membrane-bound protein predicted to be embedded in the membrane.	35	56	-
SNOG_11331	553	Phobius	TRANSMEMBRANE	Region of a membrane-bound protein predicted to be embedded in the membrane.	298	317	-
SNOG_11331	553	Phobius	CYTOPLASMIC_DOMAIN	Region of a membrane-bound protein predicted to be outside the membrane, in the cytoplasm.	352	362	-
SNOG_30755	352	ProSiteProfiles	PS51746	PPM-type phosphatase domain profile.	7	307	26.986	IPR001932	PPM-type phosphatase domain	GO:0003824	KEGG: 04660+3.1.3.16
SNOG_30755	352	SUPERFAMILY	SSF81606		4	308	3.01e-40	IPR001932	PPM-type phosphatase domain	GO:0003824	KEGG: 04660+3.1.3.16
SNOG_30755	352	Pfam	PF00481	Protein phosphatase 2C	8	299	1.6e-29	IPR001932	PPM-type phosphatase domain	GO:0003824	KEGG: 04660+3.1.3.16
SNOG_30755	352	PANTHER	PTHR13832		4	202	1.2e-101	IPR015655	Protein phosphatase 2C family	GO:0004722|GO:0006470	KEGG: 04660+3.1.3.16
SNOG_30755	352	PANTHER	PTHR13832		227	327	1.2e-101	IPR015655	Protein phosphatase 2C family	GO:0004722|GO:0006470	KEGG: 04660+3.1.3.16
SNOG_30755	352	CDD	cd00143	PP2Cc	8	307	1.11433e-32
SNOG_30755	352	SMART	SM00332		2	305	1.2e-20	IPR001932	PPM-type phosphatase domain	GO:0003824	KEGG: 04660+3.1.3.16
SNOG_30755	352	PANTHER	PTHR13832:SF303		4	202	1.2e-101
SNOG_30755	352	PANTHER	PTHR13832:SF303		227	327	1.2e-101
SNOG_30755	352	ProSitePatterns	PS01032	PPM-type phosphatase domain signature.	40	48	-	IPR000222	PPM-type phosphatase, divalent cation binding	GO:0043169	KEGG: 04660+3.1.3.16
SNOG_30755	352	Gene3D	G3DSA:3.60.40.10		6	309	4.4e-48	IPR001932	PPM-type phosphatase domain	GO:0003824	KEGG: 04660+3.1.3.16
SNOG_10634	342	PANTHER	PTHR22504:SF0		2	330	3.3e-172
SNOG_10634	342	PANTHER	PTHR22504		2	330	3.3e-172	IPR015257	Repressor of RNA polymerase III transcription Maf1	GO:0016480
SNOG_10634	342	Pfam	PF09174	Maf1 regulator	25	217	1.3e-46	IPR015257	Repressor of RNA polymerase III transcription Maf1	GO:0016480
SNOG_10634	342	PIRSF	PIRSF037240		1	342	1.1e-69	IPR015257	Repressor of RNA polymerase III transcription Maf1	GO:0016480
SNOG_11072	565	Phobius	CYTOPLASMIC_DOMAIN	Region of a membrane-bound protein predicted to be outside the membrane, in the cytoplasm.	386	391	-
SNOG_11072	565	CDD	cd06174	MFS	63	487	1.35284e-15	IPR020846	Major facilitator superfamily domain
SNOG_11072	565	Phobius	TRANSMEMBRANE	Region of a membrane-bound protein predicted to be embedded in the membrane.	453	474	-
SNOG_11072	565	SUPERFAMILY	SSF103473		260	487	5.62e-20	IPR020846	Major facilitator superfamily domain
SNOG_11072	565	Phobius	CYTOPLASMIC_DOMAIN	Region of a membrane-bound protein predicted to be outside the membrane, in the cytoplasm.	1	58	-
SNOG_11072	565	Phobius	TRANSMEMBRANE	Region of a membrane-bound protein predicted to be embedded in the membrane.	422	441	-
SNOG_11072	565	Phobius	NON_CYTOPLASMIC_DOMAIN	Region of a membrane-bound protein predicted to be outside the membrane, in the extracellular region.	349	367	-
SNOG_11072	565	Phobius	NON_CYTOPLASMIC_DOMAIN	Region of a membrane-bound protein predicted to be outside the membrane, in the extracellular region.	475	532	-
SNOG_11072	565	Phobius	NON_CYTOPLASMIC_DOMAIN	Region of a membrane-bound protein predicted to be outside the membrane, in the extracellular region.	205	215	-
SNOG_11072	565	Phobius	CYTOPLASMIC_DOMAIN	Region of a membrane-bound protein predicted to be outside the membrane, in the cytoplasm.	178	183	-
SNOG_11072	565	Phobius	CYTOPLASMIC_DOMAIN	Region of a membrane-bound protein predicted to be outside the membrane, in the cytoplasm.	442	452	-
SNOG_11072	565	ProSiteProfiles	PS50850	Major facilitator superfamily (MFS) profile.	62	556	18.694	IPR020846	Major facilitator superfamily domain
SNOG_11072	565	PANTHER	PTHR23501		8	557	0
SNOG_11072	565	Phobius	TRANSMEMBRANE	Region of a membrane-bound protein predicted to be embedded in the membrane.	368	385	-
SNOG_11072	565	Phobius	CYTOPLASMIC_DOMAIN	Region of a membrane-bound protein predicted to be outside the membrane, in the cytoplasm.	115	125	-
SNOG_11072	565	Phobius	CYTOPLASMIC_DOMAIN	Region of a membrane-bound protein predicted to be outside the membrane, in the cytoplasm.	237	255	-
SNOG_11072	565	Phobius	TRANSMEMBRANE	Region of a membrane-bound protein predicted to be embedded in the membrane.	256	276	-
SNOG_11072	565	Phobius	TRANSMEMBRANE	Region of a membrane-bound protein predicted to be embedded in the membrane.	328	348	-
SNOG_11072	565	Phobius	TRANSMEMBRANE	Region of a membrane-bound protein predicted to be embedded in the membrane.	184	204	-
SNOG_11072	565	Phobius	TRANSMEMBRANE	Region of a membrane-bound protein predicted to be embedded in the membrane.	216	236	-
SNOG_11072	565	Gene3D	G3DSA:1.20.1250.20		62	240	1.2e-17
SNOG_11072	565	Gene3D	G3DSA:1.20.1250.20		533	548	7.7e-15
SNOG_11072	565	Gene3D	G3DSA:1.20.1250.20		324	486	7.7e-15
SNOG_11072	565	Phobius	NON_CYTOPLASMIC_DOMAIN	Region of a membrane-bound protein predicted to be outside the membrane, in the extracellular region.	411	421	-
SNOG_11072	565	Phobius	TRANSMEMBRANE	Region of a membrane-bound protein predicted to be embedded in the membrane.	126	144	-
SNOG_11072	565	Phobius	CYTOPLASMIC_DOMAIN	Region of a membrane-bound protein predicted to be outside the membrane, in the cytoplasm.	554	565	-
SNOG_11072	565	PANTHER	PTHR23501:SF12		8	557	0
SNOG_11072	565	SUPERFAMILY	SSF103473		45	278	1.96e-28	IPR020846	Major facilitator superfamily domain
SNOG_11072	565	Phobius	TRANSMEMBRANE	Region of a membrane-bound protein predicted to be embedded in the membrane.	156	177	-
SNOG_11072	565	Phobius	CYTOPLASMIC_DOMAIN	Region of a membrane-bound protein predicted to be outside the membrane, in the cytoplasm.	308	327	-
SNOG_11072	565	Phobius	TRANSMEMBRANE	Region of a membrane-bound protein predicted to be embedded in the membrane.	288	307	-
SNOG_11072	565	Phobius	NON_CYTOPLASMIC_DOMAIN	Region of a membrane-bound protein predicted to be outside the membrane, in the extracellular region.	145	155	-
SNOG_11072	565	Phobius	NON_CYTOPLASMIC_DOMAIN	Region of a membrane-bound protein predicted to be outside the membrane, in the extracellular region.	77	95	-
SNOG_11072	565	Phobius	NON_CYTOPLASMIC_DOMAIN	Region of a membrane-bound protein predicted to be outside the membrane, in the extracellular region.	277	287	-
SNOG_11072	565	Phobius	TRANSMEMBRANE	Region of a membrane-bound protein predicted to be embedded in the membrane.	96	114	-
SNOG_11072	565	Pfam	PF07690	Major Facilitator Superfamily	67	472	5.5e-33	IPR011701	Major facilitator superfamily	GO:0016021|GO:0055085
SNOG_11072	565	Phobius	TRANSMEMBRANE	Region of a membrane-bound protein predicted to be embedded in the membrane.	533	553	-
SNOG_11072	565	Phobius	TRANSMEMBRANE	Region of a membrane-bound protein predicted to be embedded in the membrane.	59	76	-
SNOG_11072	565	Phobius	TRANSMEMBRANE	Region of a membrane-bound protein predicted to be embedded in the membrane.	392	410	-
SNOG_10885	339	Phobius	NON_CYTOPLASMIC_DOMAIN	Region of a membrane-bound protein predicted to be outside the membrane, in the extracellular region.	1	11	-
SNOG_10885	339	Phobius	TRANSMEMBRANE	Region of a membrane-bound protein predicted to be embedded in the membrane.	125	150	-
SNOG_10885	339	Phobius	NON_CYTOPLASMIC_DOMAIN	Region of a membrane-bound protein predicted to be outside the membrane, in the extracellular region.	223	241	-
SNOG_10885	339	Phobius	CYTOPLASMIC_DOMAIN	Region of a membrane-bound protein predicted to be outside the membrane, in the cytoplasm.	33	43	-
SNOG_10885	339	Phobius	TRANSMEMBRANE	Region of a membrane-bound protein predicted to be embedded in the membrane.	12	32	-
SNOG_10885	339	Phobius	CYTOPLASMIC_DOMAIN	Region of a membrane-bound protein predicted to be outside the membrane, in the cytoplasm.	262	339	-
SNOG_10885	339	Phobius	TRANSMEMBRANE	Region of a membrane-bound protein predicted to be embedded in the membrane.	44	63	-
SNOG_10885	339	Phobius	NON_CYTOPLASMIC_DOMAIN	Region of a membrane-bound protein predicted to be outside the membrane, in the extracellular region.	151	169	-
SNOG_10885	339	PANTHER	PTHR33048:SF7		1	332	3.1e-141
SNOG_10885	339	Phobius	TRANSMEMBRANE	Region of a membrane-bound protein predicted to be embedded in the membrane.	92	113	-
SNOG_10885	339	PANTHER	PTHR33048		1	332	3.1e-141
SNOG_10885	339	Phobius	TRANSMEMBRANE	Region of a membrane-bound protein predicted to be embedded in the membrane.	204	222	-
SNOG_10885	339	Phobius	TRANSMEMBRANE	Region of a membrane-bound protein predicted to be embedded in the membrane.	170	192	-
SNOG_10885	339	Phobius	CYTOPLASMIC_DOMAIN	Region of a membrane-bound protein predicted to be outside the membrane, in the cytoplasm.	114	124	-
SNOG_10885	339	Phobius	NON_CYTOPLASMIC_DOMAIN	Region of a membrane-bound protein predicted to be outside the membrane, in the extracellular region.	64	91	-
SNOG_10885	339	Phobius	CYTOPLASMIC_DOMAIN	Region of a membrane-bound protein predicted to be outside the membrane, in the cytoplasm.	193	203	-
SNOG_10885	339	Phobius	TRANSMEMBRANE	Region of a membrane-bound protein predicted to be embedded in the membrane.	242	261	-
SNOG_10941	347	Phobius	NON_CYTOPLASMIC_DOMAIN	Region of a membrane-bound protein predicted to be outside the membrane, in the extracellular region.	243	261	-
SNOG_10941	347	Pfam	PF01151	GNS1/SUR4 family	50	289	2.9e-62	IPR002076	ELO family	GO:0016021	KEGG: 00062+2.3.1.199|KEGG: 00650+2.3.1.19|MetaCyc: PWY-5080|MetaCyc: PWY-5972|MetaCyc: PWY-6433|MetaCyc: PWY-6598|MetaCyc: PWY-7036|MetaCyc: PWY-7601|MetaCyc: PWY-7602|MetaCyc: PWY-7619|MetaCyc: PWY-7724|MetaCyc: PWY-7725|Reactome: R-HSA-75876
SNOG_10941	347	Phobius	NON_CYTOPLASMIC_DOMAIN	Region of a membrane-bound protein predicted to be outside the membrane, in the extracellular region.	180	184	-
SNOG_10941	347	Phobius	CYTOPLASMIC_DOMAIN	Region of a membrane-bound protein predicted to be outside the membrane, in the cytoplasm.	71	90	-
SNOG_10941	347	PANTHER	PTHR11157:SF13		1	295	3.4e-140
SNOG_10941	347	ProSitePatterns	PS01188	ELO family signature.	160	168	-	IPR030457	ELO family, conserved site		KEGG: 00062+2.3.1.199|KEGG: 00650+2.3.1.19|MetaCyc: PWY-5080|MetaCyc: PWY-5972|MetaCyc: PWY-6433|MetaCyc: PWY-6598|MetaCyc: PWY-7036|MetaCyc: PWY-7601|MetaCyc: PWY-7602|MetaCyc: PWY-7619|MetaCyc: PWY-7724|MetaCyc: PWY-7725|Reactome: R-HSA-75876
SNOG_10941	347	Phobius	TRANSMEMBRANE	Region of a membrane-bound protein predicted to be embedded in the membrane.	185	204	-
SNOG_10941	347	Phobius	TRANSMEMBRANE	Region of a membrane-bound protein predicted to be embedded in the membrane.	262	285	-
SNOG_10941	347	Phobius	NON_CYTOPLASMIC_DOMAIN	Region of a membrane-bound protein predicted to be outside the membrane, in the extracellular region.	110	133	-
SNOG_10941	347	Phobius	NON_CYTOPLASMIC_DOMAIN	Region of a membrane-bound protein predicted to be outside the membrane, in the extracellular region.	1	50	-
SNOG_10941	347	Phobius	TRANSMEMBRANE	Region of a membrane-bound protein predicted to be embedded in the membrane.	91	109	-
SNOG_10941	347	Phobius	TRANSMEMBRANE	Region of a membrane-bound protein predicted to be embedded in the membrane.	224	242	-
SNOG_10941	347	Phobius	CYTOPLASMIC_DOMAIN	Region of a membrane-bound protein predicted to be outside the membrane, in the cytoplasm.	205	223	-
SNOG_10941	347	Phobius	TRANSMEMBRANE	Region of a membrane-bound protein predicted to be embedded in the membrane.	162	179	-
SNOG_10941	347	PANTHER	PTHR11157		1	295	3.4e-140	IPR002076	ELO family	GO:0016021	KEGG: 00062+2.3.1.199|KEGG: 00650+2.3.1.19|MetaCyc: PWY-5080|MetaCyc: PWY-5972|MetaCyc: PWY-6433|MetaCyc: PWY-6598|MetaCyc: PWY-7036|MetaCyc: PWY-7601|MetaCyc: PWY-7602|MetaCyc: PWY-7619|MetaCyc: PWY-7724|MetaCyc: PWY-7725|Reactome: R-HSA-75876
SNOG_10941	347	Phobius	CYTOPLASMIC_DOMAIN	Region of a membrane-bound protein predicted to be outside the membrane, in the cytoplasm.	286	347	-
SNOG_10941	347	Phobius	CYTOPLASMIC_DOMAIN	Region of a membrane-bound protein predicted to be outside the membrane, in the cytoplasm.	156	161	-
SNOG_10941	347	Phobius	TRANSMEMBRANE	Region of a membrane-bound protein predicted to be embedded in the membrane.	134	155	-
SNOG_10941	347	Phobius	TRANSMEMBRANE	Region of a membrane-bound protein predicted to be embedded in the membrane.	51	70	-
SNOG_10711	511	Gene3D	G3DSA:1.20.1250.20		42	204	4.2e-20
SNOG_10711	511	Gene3D	G3DSA:1.20.1250.20		264	458	1.5e-16
SNOG_10711	511	Phobius	NON_CYTOPLASMIC_DOMAIN	Region of a membrane-bound protein predicted to be outside the membrane, in the extracellular region.	104	108	-
SNOG_10711	511	Phobius	NON_CYTOPLASMIC_DOMAIN	Region of a membrane-bound protein predicted to be outside the membrane, in the extracellular region.	421	425	-
SNOG_10711	511	PANTHER	PTHR23500		1	510	8.3e-219
SNOG_10711	511	Phobius	NON_CYTOPLASMIC_DOMAIN	Region of a membrane-bound protein predicted to be outside the membrane, in the extracellular region.	168	172	-
SNOG_10711	511	Phobius	CYTOPLASMIC_DOMAIN	Region of a membrane-bound protein predicted to be outside the membrane, in the cytoplasm.	130	140	-
SNOG_10711	511	Phobius	TRANSMEMBRANE	Region of a membrane-bound protein predicted to be embedded in the membrane.	358	378	-
SNOG_10711	511	Phobius	CYTOPLASMIC_DOMAIN	Region of a membrane-bound protein predicted to be outside the membrane, in the cytoplasm.	325	330	-
SNOG_10711	511	Phobius	TRANSMEMBRANE	Region of a membrane-bound protein predicted to be embedded in the membrane.	331	352	-
SNOG_10711	511	Phobius	CYTOPLASMIC_DOMAIN	Region of a membrane-bound protein predicted to be outside the membrane, in the cytoplasm.	196	271	-
SNOG_10711	511	Phobius	TRANSMEMBRANE	Region of a membrane-bound protein predicted to be embedded in the membrane.	173	195	-
SNOG_10711	511	ProSitePatterns	PS00217	Sugar transport proteins signature 2.	114	139	-	IPR005829	Sugar transporter, conserved site	GO:0005215|GO:0016021|GO:0055085
SNOG_10711	511	Phobius	NON_CYTOPLASMIC_DOMAIN	Region of a membrane-bound protein predicted to be outside the membrane, in the extracellular region.	292	302	-
SNOG_10711	511	Phobius	TRANSMEMBRANE	Region of a membrane-bound protein predicted to be embedded in the membrane.	141	167	-
SNOG_10711	511	Phobius	CYTOPLASMIC_DOMAIN	Region of a membrane-bound protein predicted to be outside the membrane, in the cytoplasm.	75	85	-
SNOG_10711	511	Phobius	TRANSMEMBRANE	Region of a membrane-bound protein predicted to be embedded in the membrane.	12	33	-
SNOG_10711	511	Phobius	TRANSMEMBRANE	Region of a membrane-bound protein predicted to be embedded in the membrane.	53	74	-
SNOG_10711	511	PRINTS	PR00171	Sugar transporter signature	386	398	7.4e-17	IPR003663	Sugar/inositol transporter	GO:0016020|GO:0022891|GO:0055085
SNOG_10711	511	PRINTS	PR00171	Sugar transporter signature	23	33	7.4e-17	IPR003663	Sugar/inositol transporter	GO:0016020|GO:0022891|GO:0055085
SNOG_10711	511	PRINTS	PR00171	Sugar transporter signature	109	128	7.4e-17	IPR003663	Sugar/inositol transporter	GO:0016020|GO:0022891|GO:0055085
SNOG_10711	511	PRINTS	PR00171	Sugar transporter signature	275	285	7.4e-17	IPR003663	Sugar/inositol transporter	GO:0016020|GO:0022891|GO:0055085
SNOG_10711	511	PRINTS	PR00171	Sugar transporter signature	363	384	7.4e-17	IPR003663	Sugar/inositol transporter	GO:0016020|GO:0022891|GO:0055085
SNOG_10711	511	Phobius	CYTOPLASMIC_DOMAIN	Region of a membrane-bound protein predicted to be outside the membrane, in the cytoplasm.	447	511	-
SNOG_10711	511	Phobius	TRANSMEMBRANE	Region of a membrane-bound protein predicted to be embedded in the membrane.	109	129	-
SNOG_10711	511	CDD	cd06174	MFS	23	445	1.83806e-20	IPR020846	Major facilitator superfamily domain
SNOG_10711	511	Phobius	NON_CYTOPLASMIC_DOMAIN	Region of a membrane-bound protein predicted to be outside the membrane, in the extracellular region.	34	52	-
SNOG_10711	511	Phobius	CYTOPLASMIC_DOMAIN	Region of a membrane-bound protein predicted to be outside the membrane, in the cytoplasm.	1	11	-
SNOG_10711	511	Phobius	NON_CYTOPLASMIC_DOMAIN	Region of a membrane-bound protein predicted to be outside the membrane, in the extracellular region.	353	357	-
SNOG_10711	511	Pfam	PF00083	Sugar (and other) transporter	24	461	3.2e-97	IPR005828	Major facilitator, sugar transporter-like	GO:0016021|GO:0022857|GO:0055085
SNOG_10711	511	PANTHER	PTHR23500:SF9		1	510	8.3e-219
SNOG_10711	511	Phobius	TRANSMEMBRANE	Region of a membrane-bound protein predicted to be embedded in the membrane.	399	420	-
SNOG_10711	511	Phobius	TRANSMEMBRANE	Region of a membrane-bound protein predicted to be embedded in the membrane.	272	291	-
SNOG_10711	511	Phobius	TRANSMEMBRANE	Region of a membrane-bound protein predicted to be embedded in the membrane.	303	324	-
SNOG_10711	511	Phobius	TRANSMEMBRANE	Region of a membrane-bound protein predicted to be embedded in the membrane.	86	103	-
SNOG_10711	511	Phobius	CYTOPLASMIC_DOMAIN	Region of a membrane-bound protein predicted to be outside the membrane, in the cytoplasm.	379	398	-
SNOG_10711	511	SUPERFAMILY	SSF103473		13	459	8.37e-57	IPR020846	Major facilitator superfamily domain
SNOG_10711	511	ProSiteProfiles	PS50850	Major facilitator superfamily (MFS) profile.	15	450	32.582	IPR020846	Major facilitator superfamily domain
SNOG_10711	511	Phobius	TRANSMEMBRANE	Region of a membrane-bound protein predicted to be embedded in the membrane.	426	446	-
SNOG_10711	511	TIGRFAM	TIGR00879	SP: MFS transporter, sugar porter (SP) family	14	457	2.6e-88	IPR003663	Sugar/inositol transporter	GO:0016020|GO:0022891|GO:0055085
SNOG_10856	872	PANTHER	PTHR19302:SF33		28	787	1.8e-202
SNOG_10856	872	PANTHER	PTHR19302:SF33		823	865	1.8e-202
SNOG_10856	872	PANTHER	PTHR19302		28	787	1.8e-202	IPR007259	Gamma-tubulin complex component protein	GO:0000226|GO:0000922|GO:0005815|GO:0007020|GO:0043015	Reactome: R-HSA-380270|Reactome: R-HSA-380320
SNOG_10856	872	PANTHER	PTHR19302		823	865	1.8e-202	IPR007259	Gamma-tubulin complex component protein	GO:0000226|GO:0000922|GO:0005815|GO:0007020|GO:0043015	Reactome: R-HSA-380270|Reactome: R-HSA-380320
SNOG_10856	872	Pfam	PF04130	Spc97 / Spc98 family	224	737	6.4e-74	IPR007259	Gamma-tubulin complex component protein	GO:0000226|GO:0000922|GO:0005815|GO:0007020|GO:0043015	Reactome: R-HSA-380270|Reactome: R-HSA-380320
SNOG_10856	872	Coils	Coil		67	87	-
SNOG_30756	326	SUPERFAMILY	SSF52540		1	260	3.43e-52	IPR027417	P-loop containing nucleoside triphosphate hydrolase
SNOG_30756	326	ProSitePatterns	PS01215	Mrp family signature.	133	149	-	IPR000808	Mrp, conserved site	GO:0005524
SNOG_30756	326	Pfam	PF10609	NUBPL iron-transfer P-loop NTPase	5	88	2.3e-26	IPR019591	Mrp/NBP35 ATP-binding protein
SNOG_30756	326	Pfam	PF10609	NUBPL iron-transfer P-loop NTPase	95	262	9.8e-60	IPR019591	Mrp/NBP35 ATP-binding protein
SNOG_30756	326	Hamap	MF_02040	Iron-sulfur cluster carrier protein.	1	321	37.127	IPR019591	Mrp/NBP35 ATP-binding protein
SNOG_30756	326	Hamap	MF_03039	Cytosolic Fe-S cluster assembly factor NUBP2 [NUBP2].	2	312	53.265	IPR028600	Cytosolic Fe-S cluster assembly factor NUBP2/Cfd1, eukaryotes	GO:0016226|GO:0051539	Reactome: R-HSA-2564830
SNOG_30756	326	Gene3D	G3DSA:3.40.50.300		2	261	2.3e-98	IPR027417	P-loop containing nucleoside triphosphate hydrolase
SNOG_30756	326	PANTHER	PTHR23264		296	321	2.2e-154	IPR019591	Mrp/NBP35 ATP-binding protein
SNOG_30756	326	PANTHER	PTHR23264		3	78	2.2e-154	IPR019591	Mrp/NBP35 ATP-binding protein
SNOG_30756	326	PANTHER	PTHR23264		96	261	2.2e-154	IPR019591	Mrp/NBP35 ATP-binding protein
SNOG_30756	326	CDD	cd02037	MRP-like	9	250	2.71148e-86
SNOG_30756	326	PANTHER	PTHR23264:SF32		296	321	2.2e-154
SNOG_30756	326	PANTHER	PTHR23264:SF32		3	78	2.2e-154
SNOG_30756	326	PANTHER	PTHR23264:SF32		96	261	2.2e-154
SNOG_107792	439	PANTHER	PTHR18896		243	278	2.6e-127	IPR015679	Phospholipase D family		KEGG: 00564+3.1.4.4|KEGG: 00565+3.1.4.4|MetaCyc: PWY-3561|MetaCyc: PWY-7039|Reactome: R-HSA-1483148|Reactome: R-HSA-1483166|Reactome: R-HSA-2029485
SNOG_107792	439	PANTHER	PTHR18896		311	378	2.6e-127	IPR015679	Phospholipase D family		KEGG: 00564+3.1.4.4|KEGG: 00565+3.1.4.4|MetaCyc: PWY-3561|MetaCyc: PWY-7039|Reactome: R-HSA-1483148|Reactome: R-HSA-1483166|Reactome: R-HSA-2029485
SNOG_107792	439	PANTHER	PTHR18896		80	189	2.6e-127	IPR015679	Phospholipase D family		KEGG: 00564+3.1.4.4|KEGG: 00565+3.1.4.4|MetaCyc: PWY-3561|MetaCyc: PWY-7039|Reactome: R-HSA-1483148|Reactome: R-HSA-1483166|Reactome: R-HSA-2029485
SNOG_107792	439	PANTHER	PTHR18896:SF68		243	278	2.6e-127
SNOG_107792	439	PANTHER	PTHR18896:SF68		311	378	2.6e-127
SNOG_107792	439	PANTHER	PTHR18896:SF68		80	189	2.6e-127
SNOG_107792	439	SUPERFAMILY	SSF56024		84	192	2.06e-30
SNOG_107792	439	SUPERFAMILY	SSF56024		249	273	2.06e-30
SNOG_107792	439	SUPERFAMILY	SSF56024		311	345	2.06e-30
SNOG_107792	439	Pfam	PF00614	Phospholipase D Active site motif	317	342	1.5e-05	IPR001736	Phospholipase D/Transphosphatidylase	GO:0003824	Reactome: R-HSA-1483148
SNOG_107792	439	Gene3D	G3DSA:3.30.870.10		308	353	2e-40
SNOG_107792	439	Gene3D	G3DSA:3.30.870.10		105	183	2e-40
SNOG_107792	439	Gene3D	G3DSA:3.30.870.10		238	273	2e-40
SNOG_107792	439	ProSiteProfiles	PS50035	Phospholipase D phosphodiesterase active site profile.	315	342	11.216	IPR001736	Phospholipase D/Transphosphatidylase	GO:0003824	Reactome: R-HSA-1483148
SNOG_15219	1677	ProSiteProfiles	PS50088	Ankyrin repeat profile.	975	1007	8.977	IPR002110	Ankyrin repeat	GO:0005515
SNOG_15219	1677	SUPERFAMILY	SSF48403		978	1382	4.5e-53	IPR020683	Ankyrin repeat-containing domain
SNOG_15219	1677	CDD	cd00204	ANK	1145	1276	2.25806e-32
SNOG_15219	1677	Phobius	CYTOPLASMIC_DOMAIN	Region of a membrane-bound protein predicted to be outside the membrane, in the cytoplasm.	1561	1677	-
SNOG_15219	1677	Phobius	TRANSMEMBRANE	Region of a membrane-bound protein predicted to be embedded in the membrane.	1539	1560	-
SNOG_15219	1677	ProSiteProfiles	PS50088	Ankyrin repeat profile.	1152	1184	9.217	IPR002110	Ankyrin repeat	GO:0005515
SNOG_15219	1677	SMART	SM00449		1513	1654	0.0012	IPR003877	SPRY domain	GO:0005515
SNOG_15219	1677	ProSiteProfiles	PS50088	Ankyrin repeat profile.	1337	1369	13.117	IPR002110	Ankyrin repeat	GO:0005515
SNOG_15219	1677	Pfam	PF12796	Ankyrin repeats (3 copies)	1157	1251	5.2e-17	IPR020683	Ankyrin repeat-containing domain
SNOG_15219	1677	Pfam	PF12796	Ankyrin repeats (3 copies)	1287	1368	1.7e-08	IPR020683	Ankyrin repeat-containing domain
SNOG_15219	1677	SMART	SM00248		1254	1284	57	IPR002110	Ankyrin repeat	GO:0005515
SNOG_15219	1677	SMART	SM00248		1221	1250	3.5e-05	IPR002110	Ankyrin repeat	GO:0005515
SNOG_15219	1677	SMART	SM00248		1009	1039	0.013	IPR002110	Ankyrin repeat	GO:0005515
SNOG_15219	1677	SMART	SM00248		975	1004	84	IPR002110	Ankyrin repeat	GO:0005515
SNOG_15219	1677	SMART	SM00248		1373	1410	150	IPR002110	Ankyrin repeat	GO:0005515
SNOG_15219	1677	SMART	SM00248		1295	1324	0.46	IPR002110	Ankyrin repeat	GO:0005515
SNOG_15219	1677	SMART	SM00248		1152	1183	0.35	IPR002110	Ankyrin repeat	GO:0005515
SNOG_15219	1677	SMART	SM00248		1078	1113	20	IPR002110	Ankyrin repeat	GO:0005515
SNOG_15219	1677	SMART	SM00248		1337	1366	0.00043	IPR002110	Ankyrin repeat	GO:0005515
SNOG_15219	1677	SMART	SM00248		1187	1216	0.00026	IPR002110	Ankyrin repeat	GO:0005515
SNOG_15219	1677	SMART	SM00248		1117	1148	28	IPR002110	Ankyrin repeat	GO:0005515
SNOG_15219	1677	SUPERFAMILY	SSF48403		1372	1479	1.57e-05	IPR020683	Ankyrin repeat-containing domain
SNOG_15219	1677	Gene3D	G3DSA:1.25.40.20		1423	1466	3.4e-21	IPR020683	Ankyrin repeat-containing domain
SNOG_15219	1677	Gene3D	G3DSA:1.25.40.20		1304	1384	3.4e-21	IPR020683	Ankyrin repeat-containing domain
SNOG_15219	1677	SUPERFAMILY	SSF49899		1480	1654	1.98e-11	IPR013320	Concanavalin A-like lectin/glucanase domain
SNOG_15219	1677	PANTHER	PTHR24198		1335	1403	8.3e-65
SNOG_15219	1677	PANTHER	PTHR24198		951	1033	8.3e-65
SNOG_15219	1677	PANTHER	PTHR24198		1067	1251	8.3e-65
SNOG_15219	1677	PANTHER	PTHR24198		1434	1486	8.3e-65
SNOG_15219	1677	PANTHER	PTHR24198		6	25	8.3e-65
SNOG_15219	1677	ProSiteProfiles	PS50088	Ankyrin repeat profile.	1117	1151	10.686	IPR002110	Ankyrin repeat	GO:0005515
SNOG_15219	1677	Gene3D	G3DSA:3.40.50.300		351	497	1.2e-05	IPR027417	P-loop containing nucleoside triphosphate hydrolase
SNOG_15219	1677	ProSiteProfiles	PS50297	Ankyrin repeat region circular profile.	975	1469	74.757	IPR020683	Ankyrin repeat-containing domain
SNOG_15219	1677	ProSiteProfiles	PS50088	Ankyrin repeat profile.	1187	1219	10.606	IPR002110	Ankyrin repeat	GO:0005515
SNOG_15219	1677	SUPERFAMILY	SSF52540		349	576	3.87e-05	IPR027417	P-loop containing nucleoside triphosphate hydrolase
SNOG_15219	1677	ProSiteProfiles	PS50188	B30.2/SPRY domain profile.	1450	1655	13.881	IPR001870	B30.2/SPRY domain
SNOG_15219	1677	Gene3D	G3DSA:1.25.40.20		1166	1303	2.1e-39	IPR020683	Ankyrin repeat-containing domain
SNOG_15219	1677	CDD	cd00204	ANK	979	1100	8.7648e-14
SNOG_15219	1677	Gene3D	G3DSA:1.25.40.20		975	1165	5e-33	IPR020683	Ankyrin repeat-containing domain
SNOG_15219	1677	ProSiteProfiles	PS50088	Ankyrin repeat profile.	1221	1253	12.209	IPR002110	Ankyrin repeat	GO:0005515
SNOG_15219	1677	Pfam	PF00622	SPRY domain	1567	1651	9.1e-12	IPR003877	SPRY domain	GO:0005515
SNOG_15219	1677	CDD	cd12885	SPRY_RanBP_like	1501	1650	4.91e-36
SNOG_15219	1677	PRINTS	PR01415	Ankyrin repeat signature	1237	1251	1.1e-05	IPR002110	Ankyrin repeat	GO:0005515
SNOG_15219	1677	PRINTS	PR01415	Ankyrin repeat signature	1188	1203	1.1e-05	IPR002110	Ankyrin repeat	GO:0005515
SNOG_15219	1677	CDD	cd00204	ANK	1290	1464	6.65778e-18
SNOG_15219	1677	Phobius	NON_CYTOPLASMIC_DOMAIN	Region of a membrane-bound protein predicted to be outside the membrane, in the extracellular region.	1	1538	-
SNOG_11031	548	Phobius	TRANSMEMBRANE	Region of a membrane-bound protein predicted to be embedded in the membrane.	179	200	-
SNOG_11031	548	Phobius	TRANSMEMBRANE	Region of a membrane-bound protein predicted to be embedded in the membrane.	310	330	-
SNOG_11031	548	Phobius	TRANSMEMBRANE	Region of a membrane-bound protein predicted to be embedded in the membrane.	148	167	-
SNOG_11031	548	Phobius	NON_CYTOPLASMIC_DOMAIN	Region of a membrane-bound protein predicted to be outside the membrane, in the extracellular region.	1	58	-
SNOG_11031	548	Phobius	TRANSMEMBRANE	Region of a membrane-bound protein predicted to be embedded in the membrane.	115	136	-
SNOG_11031	548	Phobius	NON_CYTOPLASMIC_DOMAIN	Region of a membrane-bound protein predicted to be outside the membrane, in the extracellular region.	364	374	-
SNOG_11031	548	Pfam	PF00083	Sugar (and other) transporter	20	479	4.4e-100	IPR005828	Major facilitator, sugar transporter-like	GO:0016021|GO:0022857|GO:0055085
SNOG_11031	548	ProSitePatterns	PS00216	Sugar transport proteins signature 1.	329	346	-	IPR005829	Sugar transporter, conserved site	GO:0005215|GO:0016021|GO:0055085
SNOG_11031	548	SUPERFAMILY	SSF103473		19	215	4.71e-52	IPR020846	Major facilitator superfamily domain
SNOG_11031	548	SUPERFAMILY	SSF103473		245	476	4.71e-52	IPR020846	Major facilitator superfamily domain
SNOG_11031	548	Phobius	CYTOPLASMIC_DOMAIN	Region of a membrane-bound protein predicted to be outside the membrane, in the cytoplasm.	82	89	-
SNOG_11031	548	Phobius	NON_CYTOPLASMIC_DOMAIN	Region of a membrane-bound protein predicted to be outside the membrane, in the extracellular region.	168	178	-
SNOG_11031	548	PANTHER	PTHR23500		6	545	0
SNOG_11031	548	Phobius	CYTOPLASMIC_DOMAIN	Region of a membrane-bound protein predicted to be outside the membrane, in the cytoplasm.	201	281	-
SNOG_11031	548	Gene3D	G3DSA:1.20.1250.20		274	474	7.2e-13
SNOG_11031	548	Gene3D	G3DSA:1.20.1250.20		30	206	1.1e-13
SNOG_11031	548	Phobius	NON_CYTOPLASMIC_DOMAIN	Region of a membrane-bound protein predicted to be outside the membrane, in the extracellular region.	110	114	-
SNOG_11031	548	Phobius	TRANSMEMBRANE	Region of a membrane-bound protein predicted to be embedded in the membrane.	282	304	-
SNOG_11031	548	Phobius	CYTOPLASMIC_DOMAIN	Region of a membrane-bound protein predicted to be outside the membrane, in the cytoplasm.	137	147	-
SNOG_11031	548	Phobius	NON_CYTOPLASMIC_DOMAIN	Region of a membrane-bound protein predicted to be outside the membrane, in the extracellular region.	305	309	-
SNOG_11031	548	Phobius	NON_CYTOPLASMIC_DOMAIN	Region of a membrane-bound protein predicted to be outside the membrane, in the extracellular region.	435	445	-
SNOG_11031	548	Phobius	CYTOPLASMIC_DOMAIN	Region of a membrane-bound protein predicted to be outside the membrane, in the cytoplasm.	465	548	-
SNOG_11031	548	Phobius	TRANSMEMBRANE	Region of a membrane-bound protein predicted to be embedded in the membrane.	416	434	-
SNOG_11031	548	ProSiteProfiles	PS50850	Major facilitator superfamily (MFS) profile.	20	468	29.285	IPR020846	Major facilitator superfamily domain
SNOG_11031	548	PRINTS	PR00171	Sugar transporter signature	28	38	1.4e-15	IPR003663	Sugar/inositol transporter	GO:0016020|GO:0022891|GO:0055085
SNOG_11031	548	PRINTS	PR00171	Sugar transporter signature	284	294	1.4e-15	IPR003663	Sugar/inositol transporter	GO:0016020|GO:0022891|GO:0055085
SNOG_11031	548	PRINTS	PR00171	Sugar transporter signature	381	402	1.4e-15	IPR003663	Sugar/inositol transporter	GO:0016020|GO:0022891|GO:0055085
SNOG_11031	548	PRINTS	PR00171	Sugar transporter signature	115	134	1.4e-15	IPR003663	Sugar/inositol transporter	GO:0016020|GO:0022891|GO:0055085
SNOG_11031	548	Phobius	CYTOPLASMIC_DOMAIN	Region of a membrane-bound protein predicted to be outside the membrane, in the cytoplasm.	331	341	-
SNOG_11031	548	Phobius	CYTOPLASMIC_DOMAIN	Region of a membrane-bound protein predicted to be outside the membrane, in the cytoplasm.	396	415	-
SNOG_11031	548	Phobius	TRANSMEMBRANE	Region of a membrane-bound protein predicted to be embedded in the membrane.	342	363	-
SNOG_11031	548	Phobius	TRANSMEMBRANE	Region of a membrane-bound protein predicted to be embedded in the membrane.	90	109	-
SNOG_11031	548	Phobius	TRANSMEMBRANE	Region of a membrane-bound protein predicted to be embedded in the membrane.	446	464	-
SNOG_11031	548	TIGRFAM	TIGR00879	SP: MFS transporter, sugar porter (SP) family	14	475	2.8e-89	IPR003663	Sugar/inositol transporter	GO:0016020|GO:0022891|GO:0055085
SNOG_11031	548	Phobius	TRANSMEMBRANE	Region of a membrane-bound protein predicted to be embedded in the membrane.	59	81	-
SNOG_11031	548	PANTHER	PTHR23500:SF107		6	545	0
SNOG_11031	548	CDD	cd06174	MFS	30	464	1.25603e-21	IPR020846	Major facilitator superfamily domain
SNOG_11031	548	Phobius	TRANSMEMBRANE	Region of a membrane-bound protein predicted to be embedded in the membrane.	375	395	-
SNOG_10994	614	PANTHER	PTHR11177		42	596	9.4e-273
SNOG_10994	614	SUPERFAMILY	SSF56300		261	597	2.04e-28	IPR029052	Metallo-dependent phosphatase-like
SNOG_10994	614	Phobius	TRANSMEMBRANE	Region of a membrane-bound protein predicted to be embedded in the membrane.	7	24	-
SNOG_10994	614	PANTHER	PTHR11177:SF166		42	596	9.4e-273
SNOG_10994	614	Gene3D	G3DSA:3.60.21.10		261	508	1.8e-23	IPR029052	Metallo-dependent phosphatase-like
SNOG_10994	614	CDD	cd07389	MPP_PhoD	282	535	1.45591e-33
SNOG_10994	614	Phobius	NON_CYTOPLASMIC_DOMAIN	Region of a membrane-bound protein predicted to be outside the membrane, in the extracellular region.	25	29	-
SNOG_10994	614	Phobius	CYTOPLASMIC_DOMAIN	Region of a membrane-bound protein predicted to be outside the membrane, in the cytoplasm.	49	125	-
SNOG_10994	614	Phobius	CYTOPLASMIC_DOMAIN	Region of a membrane-bound protein predicted to be outside the membrane, in the cytoplasm.	1	6	-
SNOG_10994	614	Phobius	TRANSMEMBRANE	Region of a membrane-bound protein predicted to be embedded in the membrane.	30	48	-
SNOG_10994	614	Pfam	PF09423	PhoD-like phosphatase	287	549	4.4e-41	IPR018946	Alkaline phosphatase D-related
SNOG_10994	614	Phobius	TRANSMEMBRANE	Region of a membrane-bound protein predicted to be embedded in the membrane.	126	147	-
SNOG_10994	614	Phobius	NON_CYTOPLASMIC_DOMAIN	Region of a membrane-bound protein predicted to be outside the membrane, in the extracellular region.	148	614	-
SNOG_30749	1513	Coils	Coil		732	752	-
SNOG_30749	1513	Coils	Coil		1435	1469	-
SNOG_30749	1513	ProSiteProfiles	PS50013	Chromo and chromo shadow domain profile.	35	76	12.938	IPR000953	Chromo/chromo shadow domain
SNOG_30749	1513	SMART	SM00298		34	90	6.9e-05	IPR000953	Chromo/chromo shadow domain
SNOG_30749	1513	PANTHER	PTHR22812		1429	1437	4.3e-35
SNOG_30749	1513	Gene3D	G3DSA:2.40.50.40		25	89	1.5e-14
SNOG_30749	1513	CDD	cd00024	CHROMO	33	88	0.000305041
SNOG_30749	1513	PANTHER	PTHR22812:SF99		23	111	4.3e-35
SNOG_30749	1513	SUPERFAMILY	SSF54160		31	90	1.68e-09	IPR016197	Chromo domain-like
SNOG_30749	1513	PANTHER	PTHR22812:SF99		1429	1437	4.3e-35
SNOG_30749	1513	Coils	Coil		1310	1348	-
SNOG_30749	1513	PANTHER	PTHR22812		23	111	4.3e-35
SNOG_11005	291	Phobius	CYTOPLASMIC_DOMAIN	Region of a membrane-bound protein predicted to be outside the membrane, in the cytoplasm.	113	123	-
SNOG_11005	291	Phobius	TRANSMEMBRANE	Region of a membrane-bound protein predicted to be embedded in the membrane.	59	80	-
SNOG_11005	291	PANTHER	PTHR20855		15	279	1.5e-94	IPR004254	AdipoR/Haemolysin-III-related	GO:0016021
SNOG_11005	291	Phobius	CYTOPLASMIC_DOMAIN	Region of a membrane-bound protein predicted to be outside the membrane, in the cytoplasm.	1	58	-
SNOG_11005	291	Phobius	NON_CYTOPLASMIC_DOMAIN	Region of a membrane-bound protein predicted to be outside the membrane, in the extracellular region.	288	291	-
SNOG_11005	291	Phobius	NON_CYTOPLASMIC_DOMAIN	Region of a membrane-bound protein predicted to be outside the membrane, in the extracellular region.	81	91	-
SNOG_11005	291	PANTHER	PTHR20855:SF52		15	279	1.5e-94
SNOG_11005	291	Phobius	CYTOPLASMIC_DOMAIN	Region of a membrane-bound protein predicted to be outside the membrane, in the cytoplasm.	179	189	-
SNOG_11005	291	Phobius	TRANSMEMBRANE	Region of a membrane-bound protein predicted to be embedded in the membrane.	124	147	-
SNOG_11005	291	Pfam	PF03006	Haemolysin-III related	51	280	1e-44	IPR004254	AdipoR/Haemolysin-III-related	GO:0016021
SNOG_11005	291	Phobius	TRANSMEMBRANE	Region of a membrane-bound protein predicted to be embedded in the membrane.	190	212	-
SNOG_11005	291	Phobius	TRANSMEMBRANE	Region of a membrane-bound protein predicted to be embedded in the membrane.	218	240	-
SNOG_11005	291	Phobius	NON_CYTOPLASMIC_DOMAIN	Region of a membrane-bound protein predicted to be outside the membrane, in the extracellular region.	148	158	-
SNOG_11005	291	Phobius	TRANSMEMBRANE	Region of a membrane-bound protein predicted to be embedded in the membrane.	92	112	-
SNOG_11005	291	Phobius	CYTOPLASMIC_DOMAIN	Region of a membrane-bound protein predicted to be outside the membrane, in the cytoplasm.	241	266	-
SNOG_11005	291	Phobius	TRANSMEMBRANE	Region of a membrane-bound protein predicted to be embedded in the membrane.	159	178	-
SNOG_11005	291	Phobius	TRANSMEMBRANE	Region of a membrane-bound protein predicted to be embedded in the membrane.	267	287	-
SNOG_11005	291	Phobius	NON_CYTOPLASMIC_DOMAIN	Region of a membrane-bound protein predicted to be outside the membrane, in the extracellular region.	213	217	-
SNOG_11134	399	ProSiteProfiles	PS51194	Superfamilies 1 and 2 helicase C-terminal domain profile.	237	398	27.499	IPR001650	Helicase, C-terminal
SNOG_11134	399	SMART	SM00487		44	241	1.1e-54	IPR014001	Helicase superfamily 1/2, ATP-binding domain
SNOG_11134	399	CDD	cd00268	DEADc	27	227	1.54995e-98
SNOG_11134	399	CDD	cd00079	HELICc	238	367	6.44058e-45
SNOG_11134	399	Pfam	PF00270	DEAD/DEAH box helicase	50	212	8.8e-41	IPR011545	DEAD/DEAH box helicase domain	GO:0003676|GO:0005524
SNOG_11134	399	SUPERFAMILY	SSF52540		93	379	4.57e-73	IPR027417	P-loop containing nucleoside triphosphate hydrolase
SNOG_11134	399	ProSitePatterns	PS00039	DEAD-box subfamily ATP-dependent helicases signature.	172	180	-	IPR000629	ATP-dependent RNA helicase DEAD-box, conserved site
SNOG_11134	399	SUPERFAMILY	SSF52540		61	103	1.27e-06	IPR027417	P-loop containing nucleoside triphosphate hydrolase
SNOG_11134	399	Gene3D	G3DSA:3.40.50.300		10	237	2.1e-71	IPR027417	P-loop containing nucleoside triphosphate hydrolase
SNOG_11134	399	PANTHER	PTHR24031:SF313		1	398	7.8e-278
SNOG_11134	399	ProSiteProfiles	PS51192	Superfamilies 1 and 2 helicase ATP-binding type-1 domain profile.	56	226	28.592	IPR014001	Helicase superfamily 1/2, ATP-binding domain
SNOG_11134	399	PANTHER	PTHR24031		1	398	7.8e-278
SNOG_11134	399	ProSiteProfiles	PS51195	DEAD-box RNA helicase Q motif profile.	25	53	9.186	IPR014014	RNA helicase, DEAD-box type, Q motif
SNOG_11134	399	Gene3D	G3DSA:3.40.50.300		238	396	2.4e-57	IPR027417	P-loop containing nucleoside triphosphate hydrolase
SNOG_11134	399	Pfam	PF00271	Helicase conserved C-terminal domain	251	359	5e-31	IPR001650	Helicase, C-terminal
SNOG_11134	399	SMART	SM00490		278	359	1.2e-34	IPR001650	Helicase, C-terminal
SNOG_10875	531	Phobius	TRANSMEMBRANE	Region of a membrane-bound protein predicted to be embedded in the membrane.	33	52	-
SNOG_10875	531	PANTHER	PTHR24279:SF77		19	531	0
SNOG_10875	531	Phobius	CYTOPLASMIC_DOMAIN	Region of a membrane-bound protein predicted to be outside the membrane, in the cytoplasm.	1	32	-
SNOG_10875	531	Phobius	NON_CYTOPLASMIC_DOMAIN	Region of a membrane-bound protein predicted to be outside the membrane, in the extracellular region.	53	531	-
SNOG_10875	531	SUPERFAMILY	SSF48264		88	521	2.49e-51	IPR001128	Cytochrome P450	GO:0005506|GO:0016705|GO:0020037|GO:0055114
SNOG_10875	531	Gene3D	G3DSA:1.10.630.10		88	523	6.6e-48	IPR001128	Cytochrome P450	GO:0005506|GO:0016705|GO:0020037|GO:0055114
SNOG_10875	531	Pfam	PF00067	Cytochrome P450	92	518	8.7e-33	IPR001128	Cytochrome P450	GO:0005506|GO:0016705|GO:0020037|GO:0055114
SNOG_10875	531	PRINTS	PR00465	E-class P450 group IV signature	424	442	5e-08	IPR002403	Cytochrome P450, E-class, group IV	GO:0004497|GO:0005506|GO:0016705|GO:0020037|GO:0055114
SNOG_10875	531	PRINTS	PR00465	E-class P450 group IV signature	470	488	5e-08	IPR002403	Cytochrome P450, E-class, group IV	GO:0004497|GO:0005506|GO:0016705|GO:0020037|GO:0055114
SNOG_10875	531	PRINTS	PR00465	E-class P450 group IV signature	454	470	5e-08	IPR002403	Cytochrome P450, E-class, group IV	GO:0004497|GO:0005506|GO:0016705|GO:0020037|GO:0055114
SNOG_10875	531	PRINTS	PR00465	E-class P450 group IV signature	373	389	5e-08	IPR002403	Cytochrome P450, E-class, group IV	GO:0004497|GO:0005506|GO:0016705|GO:0020037|GO:0055114
SNOG_10875	531	PANTHER	PTHR24279		19	531	0
SNOG_10591	447	Phobius	SIGNAL_PEPTIDE_H_REGION	Hydrophobic region of a signal peptide.	4	14	-
SNOG_10591	447	Phobius	NON_CYTOPLASMIC_DOMAIN	Region of a membrane-bound protein predicted to be outside the membrane, in the extracellular region.	20	426	-
SNOG_10591	447	Phobius	SIGNAL_PEPTIDE_N_REGION	N-terminal region of a signal peptide.	1	3	-
SNOG_10591	447	Phobius	SIGNAL_PEPTIDE_C_REGION	C-terminal region of a signal peptide.	15	19	-
SNOG_10591	447	Phobius	SIGNAL_PEPTIDE	Signal peptide region	1	19	-
SNOG_10591	447	Pfam	PF03198	Glucanosyltransferase	22	325	3.4e-134	IPR004886	Glucanosyltransferase
SNOG_10591	447	Gene3D	G3DSA:3.20.20.80		30	304	1.5e-33	IPR013781	Glycoside hydrolase, catalytic domain	GO:0005975
SNOG_10591	447	PANTHER	PTHR31468:SF5		3	440	6.2e-256
SNOG_10591	447	Phobius	TRANSMEMBRANE	Region of a membrane-bound protein predicted to be embedded in the membrane.	427	446	-
SNOG_10591	447	PANTHER	PTHR31468		3	440	6.2e-256
SNOG_10591	447	Phobius	CYTOPLASMIC_DOMAIN	Region of a membrane-bound protein predicted to be outside the membrane, in the cytoplasm.	447	447	-
SNOG_10591	447	SUPERFAMILY	SSF51445		48	302	4.09e-54	IPR017853	Glycoside hydrolase superfamily
SNOG_11179	364	Phobius	CYTOPLASMIC_DOMAIN	Region of a membrane-bound protein predicted to be outside the membrane, in the cytoplasm.	41	51	-
SNOG_11179	364	PANTHER	PTHR33048		2	362	4e-156
SNOG_11179	364	Phobius	TRANSMEMBRANE	Region of a membrane-bound protein predicted to be embedded in the membrane.	23	40	-
SNOG_11179	364	Phobius	TRANSMEMBRANE	Region of a membrane-bound protein predicted to be embedded in the membrane.	95	116	-
SNOG_11179	364	Phobius	TRANSMEMBRANE	Region of a membrane-bound protein predicted to be embedded in the membrane.	137	159	-
SNOG_11179	364	Phobius	CYTOPLASMIC_DOMAIN	Region of a membrane-bound protein predicted to be outside the membrane, in the cytoplasm.	284	364	-
SNOG_11179	364	Phobius	NON_CYTOPLASMIC_DOMAIN	Region of a membrane-bound protein predicted to be outside the membrane, in the extracellular region.	1	22	-
SNOG_11179	364	Phobius	TRANSMEMBRANE	Region of a membrane-bound protein predicted to be embedded in the membrane.	52	75	-
SNOG_11179	364	Phobius	NON_CYTOPLASMIC_DOMAIN	Region of a membrane-bound protein predicted to be outside the membrane, in the extracellular region.	241	259	-
SNOG_11179	364	Phobius	NON_CYTOPLASMIC_DOMAIN	Region of a membrane-bound protein predicted to be outside the membrane, in the extracellular region.	160	187	-
SNOG_11179	364	Phobius	CYTOPLASMIC_DOMAIN	Region of a membrane-bound protein predicted to be outside the membrane, in the cytoplasm.	117	136	-
SNOG_11179	364	Phobius	TRANSMEMBRANE	Region of a membrane-bound protein predicted to be embedded in the membrane.	260	283	-
SNOG_11179	364	Phobius	CYTOPLASMIC_DOMAIN	Region of a membrane-bound protein predicted to be outside the membrane, in the cytoplasm.	209	219	-
SNOG_11179	364	Phobius	TRANSMEMBRANE	Region of a membrane-bound protein predicted to be embedded in the membrane.	188	208	-
SNOG_11179	364	Phobius	NON_CYTOPLASMIC_DOMAIN	Region of a membrane-bound protein predicted to be outside the membrane, in the extracellular region.	76	94	-
SNOG_11179	364	Phobius	TRANSMEMBRANE	Region of a membrane-bound protein predicted to be embedded in the membrane.	220	240	-
SNOG_11179	364	PANTHER	PTHR33048:SF26		2	362	4e-156
SNOG_11066	2272	SUPERFAMILY	SSF47336		2192	2262	9e-09	IPR009081	Phosphopantetheine binding ACP domain
SNOG_11066	2272	Pfam	PF00698	Acyl transferase domain	635	969	6.4e-50	IPR014043	Acyl transferase
SNOG_11066	2272	PANTHER	PTHR11712:SF262		25	2266	0
SNOG_11066	2272	Gene3D	G3DSA:3.40.366.10		633	756	7.1e-68	IPR001227	Acyl transferase domain	GO:0008152|GO:0016740
SNOG_11066	2272	Gene3D	G3DSA:3.40.366.10		834	955	7.1e-68	IPR001227	Acyl transferase domain	GO:0008152|GO:0016740
SNOG_11066	2272	Pfam	PF13602	Zinc-binding dehydrogenase	1753	1882	8.1e-11
SNOG_11066	2272	ProSiteProfiles	PS50075	Acyl carrier protein phosphopantetheine domain profile.	2193	2262	12.04	IPR009081	Phosphopantetheine binding ACP domain
SNOG_11066	2272	Gene3D	G3DSA:3.90.180.10		1582	1703	2.8e-29	IPR011032	GroES-like
SNOG_11066	2272	PANTHER	PTHR11712		25	2266	0
SNOG_11066	2272	SUPERFAMILY	SSF55048		766	835	1.44e-09	IPR016036	Malonyl-CoA ACP transacylase, ACP-binding	GO:0003824|GO:0008152
SNOG_11066	2272	SUPERFAMILY	SSF50129		1584	1701	5.35e-24	IPR011032	GroES-like
SNOG_11066	2272	Pfam	PF00109	Beta-ketoacyl synthase, N-terminal domain	107	357	1.4e-74	IPR014030	Beta-ketoacyl synthase, N-terminal
SNOG_11066	2272	Gene3D	G3DSA:3.40.47.10		104	369	5.5e-84	IPR016039	Thiolase-like	GO:0003824|GO:0008152
SNOG_11066	2272	Pfam	PF00550	Phosphopantetheine attachment site	2196	2259	7.9e-05	IPR009081	Phosphopantetheine binding ACP domain
SNOG_11066	2272	SMART	SM00823	Phosphopantetheine attachment site	2194	2265	0.0011	IPR020806	Polyketide synthase, phosphopantetheine-binding domain	GO:0031177	Reactome: R-HSA-163765|Reactome: R-HSA-199220|Reactome: R-HSA-2426168|Reactome: R-HSA-75105
SNOG_11066	2272	SUPERFAMILY	SSF53901		105	478	3.27e-91	IPR016039	Thiolase-like	GO:0003824|GO:0008152
SNOG_11066	2272	SUPERFAMILY	SSF53901		508	530	3.27e-91	IPR016039	Thiolase-like	GO:0003824|GO:0008152
SNOG_11066	2272	Pfam	PF14765	Polyketide synthase dehydratase	1025	1333	1.3e-41	IPR020807	Polyketide synthase, dehydratase domain		Reactome: R-HSA-163765|Reactome: R-HSA-199220|Reactome: R-HSA-2426168|Reactome: R-HSA-75105
SNOG_11066	2272	SMART	SM00826		1024	1209	4.9e-14	IPR020807	Polyketide synthase, dehydratase domain		Reactome: R-HSA-163765|Reactome: R-HSA-199220|Reactome: R-HSA-2426168|Reactome: R-HSA-75105
SNOG_11066	2272	Gene3D	G3DSA:3.30.70.250		766	823	8.9e-05
SNOG_11066	2272	Gene3D	G3DSA:3.40.47.10		370	531	2.2e-61	IPR016039	Thiolase-like	GO:0003824|GO:0008152
SNOG_11066	2272	Gene3D	G3DSA:3.40.50.720		1704	1801	2.9e-12	IPR016040	NAD(P)-binding domain
SNOG_11066	2272	Gene3D	G3DSA:3.40.50.720		1905	2107	1.4e-31	IPR016040	NAD(P)-binding domain
SNOG_11066	2272	SUPERFAMILY	SSF51735		1904	2123	2.66e-38	IPR016040	NAD(P)-binding domain
SNOG_11066	2272	Pfam	PF16197	Ketoacyl-synthetase C-terminal extension	485	584	9.9e-18	IPR032821	Ketoacyl-synthetase, C-terminal extension		Reactome: R-HSA-163765|Reactome: R-HSA-199220|Reactome: R-HSA-2426168|Reactome: R-HSA-75105
SNOG_11066	2272	SMART	SM00825	Beta-ketoacyl synthase	109	533	1.7e-201	IPR020841	Polyketide synthase, beta-ketoacyl synthase domain
SNOG_11066	2272	Pfam	PF08659	KR domain	1906	2086	1.5e-57	IPR013968	Polyketide synthase, ketoreductase domain		Reactome: R-HSA-163765|Reactome: R-HSA-199220|Reactome: R-HSA-2426168|Reactome: R-HSA-75105
SNOG_11066	2272	SUPERFAMILY	SSF51735		1675	1803	1.97e-24	IPR016040	NAD(P)-binding domain
SNOG_11066	2272	Pfam	PF02801	Beta-ketoacyl synthase, C-terminal domain	366	482	5.9e-40	IPR014031	Beta-ketoacyl synthase, C-terminal
SNOG_11066	2272	ProSitePatterns	PS00606	Beta-ketoacyl synthases active site.	270	286	-	IPR018201	Beta-ketoacyl synthase, active site
SNOG_11066	2272	SMART	SM00829		1581	1882	3.4e-94	IPR020843	Polyketide synthase, enoylreductase domain	GO:0016491
SNOG_11066	2272	SMART	SM00822	This enzymatic domain is part of bacterial polyketide synthases and catalyses the first step in the reductive modification of the beta-carbonyl centres in the growing polyketide chain. It uses NADPH to reduce the keto group to a hydroxy group.	1906	2088	3.6e-42
SNOG_11066	2272	SUPERFAMILY	SSF52151		633	762	7.06e-59	IPR016035	Acyl transferase/acyl hydrolase/lysophospholipase	GO:0008152
SNOG_11066	2272	SUPERFAMILY	SSF52151		836	941	7.06e-59	IPR016035	Acyl transferase/acyl hydrolase/lysophospholipase	GO:0008152
SNOG_11066	2272	CDD	cd05195	enoyl_red	1599	1882	5.68968e-86
SNOG_11066	2272	Gene3D	G3DSA:1.10.1200.10		2184	2265	1.5e-05	IPR009081	Phosphopantetheine binding ACP domain
SNOG_11066	2272	CDD	cd00833	PKS	108	528	0
SNOG_11066	2272	SMART	SM00827	Acyl transferase domain in polyketide synthase (PKS) enzymes.	636	954	8.2e-110	IPR020801	Polyketide synthase, acyl transferase domain
SNOG_10873	392	Phobius	CYTOPLASMIC_DOMAIN	Region of a membrane-bound protein predicted to be outside the membrane, in the cytoplasm.	113	123	-
SNOG_10873	392	Phobius	NON_CYTOPLASMIC_DOMAIN	Region of a membrane-bound protein predicted to be outside the membrane, in the extracellular region.	1	11	-
SNOG_10873	392	Phobius	TRANSMEMBRANE	Region of a membrane-bound protein predicted to be embedded in the membrane.	124	146	-
SNOG_10873	392	Phobius	NON_CYTOPLASMIC_DOMAIN	Region of a membrane-bound protein predicted to be outside the membrane, in the extracellular region.	147	165	-
SNOG_10873	392	Phobius	NON_CYTOPLASMIC_DOMAIN	Region of a membrane-bound protein predicted to be outside the membrane, in the extracellular region.	68	89	-
SNOG_10873	392	PANTHER	PTHR33048		11	384	3.6e-166
SNOG_10873	392	PANTHER	PTHR33048:SF18		11	384	3.6e-166
SNOG_10873	392	Phobius	TRANSMEMBRANE	Region of a membrane-bound protein predicted to be embedded in the membrane.	90	112	-
SNOG_10873	392	Phobius	CYTOPLASMIC_DOMAIN	Region of a membrane-bound protein predicted to be outside the membrane, in the cytoplasm.	35	45	-
SNOG_10873	392	Phobius	TRANSMEMBRANE	Region of a membrane-bound protein predicted to be embedded in the membrane.	200	223	-
SNOG_10873	392	Phobius	TRANSMEMBRANE	Region of a membrane-bound protein predicted to be embedded in the membrane.	166	188	-
SNOG_10873	392	Phobius	NON_CYTOPLASMIC_DOMAIN	Region of a membrane-bound protein predicted to be outside the membrane, in the extracellular region.	224	392	-
SNOG_10873	392	Phobius	TRANSMEMBRANE	Region of a membrane-bound protein predicted to be embedded in the membrane.	46	67	-
SNOG_10873	392	Phobius	CYTOPLASMIC_DOMAIN	Region of a membrane-bound protein predicted to be outside the membrane, in the cytoplasm.	189	199	-
SNOG_10873	392	Phobius	TRANSMEMBRANE	Region of a membrane-bound protein predicted to be embedded in the membrane.	12	34	-
SNOG_15139	362	Gene3D	G3DSA:3.90.180.10		22	188	6.6e-60	IPR011032	GroES-like
SNOG_15139	362	ProSitePatterns	PS00059	Zinc-containing alcohol dehydrogenases signature.	68	82	-	IPR002328	Alcohol dehydrogenase, zinc-type, conserved site	GO:0008270|GO:0016491|GO:0055114	Reactome: R-HSA-71384
SNOG_15139	362	PANTHER	PTHR11695:SF487		22	362	1.9e-184
SNOG_15139	362	PANTHER	PTHR11695		22	362	1.9e-184	IPR002085	Alcohol dehydrogenase superfamily, zinc-type	GO:0008270|GO:0016491|GO:0055114
SNOG_15139	362	SUPERFAMILY	SSF50129		25	178	1.4e-44	IPR011032	GroES-like
SNOG_15139	362	CDD	cd05283	CAD1	8	353	0
SNOG_15139	362	Pfam	PF00107	Zinc-binding dehydrogenase	192	318	2.2e-17	IPR013149	Alcohol dehydrogenase, C-terminal	GO:0055114
SNOG_15139	362	Gene3D	G3DSA:3.40.50.720		189	302	1.7e-20	IPR016040	NAD(P)-binding domain
SNOG_15139	362	SUPERFAMILY	SSF51735		155	323	2.02e-38	IPR016040	NAD(P)-binding domain
SNOG_15139	362	SMART	SM00829		17	352	0.0013	IPR020843	Polyketide synthase, enoylreductase domain	GO:0016491
SNOG_15139	362	Pfam	PF08240	Alcohol dehydrogenase GroES-like domain	36	151	3.8e-25	IPR013154	Alcohol dehydrogenase, N-terminal	GO:0055114
SNOG_10753	1115	Pfam	PF14260	C4-type zinc-finger of DNA polymerase delta	1017	1091	6e-18	IPR025687	C4-type zinc-finger of DNA polymerase delta		KEGG: 00230+2.7.7.7|KEGG: 00240+2.7.7.7
SNOG_10753	1115	SUPERFAMILY	SSF56672		567	982	4.84e-133
SNOG_10753	1115	PANTHER	PTHR10322:SF23		62	1111	0
SNOG_10753	1115	SUPERFAMILY	SSF53098		102	546	5.2e-103	IPR012337	Ribonuclease H-like domain	GO:0003676
SNOG_10753	1115	Gene3D	G3DSA:1.10.287.690		658	707	3.6e-08
SNOG_10753	1115	Pfam	PF03104	DNA polymerase family B, exonuclease domain	130	476	2.2e-78	IPR006133	DNA-directed DNA polymerase, family B, exonuclease domain	GO:0008408	KEGG: 00230+2.7.7.7|KEGG: 00240+2.7.7.7
SNOG_10753	1115	TIGRFAM	TIGR00592	pol2: DNA polymerase (pol2)	250	977	7.4e-99
SNOG_10753	1115	Coils	Coil		68	88	-
SNOG_10753	1115	ProSitePatterns	PS00116	DNA polymerase family B signature.	755	763	-	IPR017964	DNA-directed DNA polymerase, family B, conserved site	GO:0000166|GO:0003676|GO:0003887	KEGG: 00230+2.7.7.7|KEGG: 00240+2.7.7.7
SNOG_10753	1115	SMART	SM00486		307	767	2.2e-158	IPR006172	DNA-directed DNA polymerase, family B	GO:0000166|GO:0003676|GO:0003887	KEGG: 00230+2.7.7.7|KEGG: 00240+2.7.7.7
SNOG_10753	1115	PRINTS	PR00106	DNA-directed DNA-polymerase family B signature	599	612	1.3e-11	IPR006172	DNA-directed DNA polymerase, family B	GO:0000166|GO:0003676|GO:0003887	KEGG: 00230+2.7.7.7|KEGG: 00240+2.7.7.7
SNOG_10753	1115	PRINTS	PR00106	DNA-directed DNA-polymerase family B signature	753	761	1.3e-11	IPR006172	DNA-directed DNA polymerase, family B	GO:0000166|GO:0003676|GO:0003887	KEGG: 00230+2.7.7.7|KEGG: 00240+2.7.7.7
SNOG_10753	1115	PRINTS	PR00106	DNA-directed DNA-polymerase family B signature	692	704	1.3e-11	IPR006172	DNA-directed DNA polymerase, family B	GO:0000166|GO:0003676|GO:0003887	KEGG: 00230+2.7.7.7|KEGG: 00240+2.7.7.7
SNOG_10753	1115	Pfam	PF00136	DNA polymerase family B	534	979	2.1e-148	IPR006134	DNA-directed DNA polymerase, family B, multifunctional domain	GO:0000166|GO:0003677	KEGG: 00230+2.7.7.7|KEGG: 00240+2.7.7.7
SNOG_10753	1115	CDD	cd05777	DNA_polB_delta_exo	303	532	2.55594e-140
SNOG_10753	1115	Gene3D	G3DSA:3.30.420.10		310	526	1.2e-73	IPR012337	Ribonuclease H-like domain	GO:0003676
SNOG_10753	1115	Gene3D	G3DSA:3.90.1600.10		715	819	7e-16	IPR023211	DNA polymerase, palm domain		KEGG: 00230+2.7.7.7|KEGG: 00240+2.7.7.7
SNOG_10753	1115	Gene3D	G3DSA:3.90.1600.10		580	615	7e-16	IPR023211	DNA polymerase, palm domain		KEGG: 00230+2.7.7.7|KEGG: 00240+2.7.7.7
SNOG_10753	1115	CDD	cd05533	POLBc_delta	580	980	0
SNOG_10753	1115	PANTHER	PTHR10322		62	1111	0
SNOG_11251	467	PANTHER	PTHR11360		72	467	2e-237
SNOG_11251	467	CDD	cd06174	MFS	86	453	3.55048e-19	IPR020846	Major facilitator superfamily domain
SNOG_11251	467	Phobius	TRANSMEMBRANE	Region of a membrane-bound protein predicted to be embedded in the membrane.	310	330	-
SNOG_11251	467	Phobius	TRANSMEMBRANE	Region of a membrane-bound protein predicted to be embedded in the membrane.	342	362	-
SNOG_11251	467	Phobius	CYTOPLASMIC_DOMAIN	Region of a membrane-bound protein predicted to be outside the membrane, in the cytoplasm.	459	467	-
SNOG_11251	467	Phobius	CYTOPLASMIC_DOMAIN	Region of a membrane-bound protein predicted to be outside the membrane, in the cytoplasm.	394	404	-
SNOG_11251	467	SUPERFAMILY	SSF103473		66	455	5.49e-49	IPR020846	Major facilitator superfamily domain
SNOG_11251	467	Phobius	CYTOPLASMIC_DOMAIN	Region of a membrane-bound protein predicted to be outside the membrane, in the cytoplasm.	191	201	-
SNOG_11251	467	Phobius	TRANSMEMBRANE	Region of a membrane-bound protein predicted to be embedded in the membrane.	167	190	-
SNOG_11251	467	Phobius	TRANSMEMBRANE	Region of a membrane-bound protein predicted to be embedded in the membrane.	142	161	-
SNOG_11251	467	Gene3D	G3DSA:1.20.1250.20		278	453	1.4e-10
SNOG_11251	467	Gene3D	G3DSA:1.20.1250.20		86	257	1.1e-18
SNOG_11251	467	Phobius	TRANSMEMBRANE	Region of a membrane-bound protein predicted to be embedded in the membrane.	368	393	-
SNOG_11251	467	Phobius	TRANSMEMBRANE	Region of a membrane-bound protein predicted to be embedded in the membrane.	405	426	-
SNOG_11251	467	Phobius	TRANSMEMBRANE	Region of a membrane-bound protein predicted to be embedded in the membrane.	438	458	-
SNOG_11251	467	Phobius	CYTOPLASMIC_DOMAIN	Region of a membrane-bound protein predicted to be outside the membrane, in the cytoplasm.	255	274	-
SNOG_11251	467	Pfam	PF07690	Major Facilitator Superfamily	88	400	4.4e-24	IPR011701	Major facilitator superfamily	GO:0016021|GO:0055085
SNOG_11251	467	Phobius	TRANSMEMBRANE	Region of a membrane-bound protein predicted to be embedded in the membrane.	275	298	-
SNOG_11251	467	Phobius	TRANSMEMBRANE	Region of a membrane-bound protein predicted to be embedded in the membrane.	234	254	-
SNOG_11251	467	Phobius	NON_CYTOPLASMIC_DOMAIN	Region of a membrane-bound protein predicted to be outside the membrane, in the extracellular region.	427	437	-
SNOG_11251	467	Phobius	NON_CYTOPLASMIC_DOMAIN	Region of a membrane-bound protein predicted to be outside the membrane, in the extracellular region.	299	309	-
SNOG_11251	467	PANTHER	PTHR11360:SF130		72	467	2e-237
SNOG_11251	467	Phobius	CYTOPLASMIC_DOMAIN	Region of a membrane-bound protein predicted to be outside the membrane, in the cytoplasm.	331	341	-
SNOG_11251	467	Phobius	TRANSMEMBRANE	Region of a membrane-bound protein predicted to be embedded in the membrane.	202	222	-
SNOG_11251	467	Phobius	NON_CYTOPLASMIC_DOMAIN	Region of a membrane-bound protein predicted to be outside the membrane, in the extracellular region.	162	166	-
SNOG_11251	467	Phobius	NON_CYTOPLASMIC_DOMAIN	Region of a membrane-bound protein predicted to be outside the membrane, in the extracellular region.	363	367	-
SNOG_11251	467	Phobius	NON_CYTOPLASMIC_DOMAIN	Region of a membrane-bound protein predicted to be outside the membrane, in the extracellular region.	223	233	-
SNOG_11251	467	ProSiteProfiles	PS50850	Major facilitator superfamily (MFS) profile.	77	466	12.122	IPR020846	Major facilitator superfamily domain
SNOG_11251	467	Phobius	CYTOPLASMIC_DOMAIN	Region of a membrane-bound protein predicted to be outside the membrane, in the cytoplasm.	1	141	-
SNOG_11193	153	SMART	SM00562		3	140	1.2e-85	IPR001564	Nucleoside diphosphate kinase	GO:0004550|GO:0006165|GO:0006183|GO:0006228|GO:0006241	KEGG: 00230+2.7.4.6|KEGG: 00240+2.7.4.6|MetaCyc: PWY-6545|MetaCyc: PWY-7176|MetaCyc: PWY-7184|MetaCyc: PWY-7187|MetaCyc: PWY-7197|MetaCyc: PWY-7198|MetaCyc: PWY-7205|MetaCyc: PWY-7210|MetaCyc: PWY-7220|MetaCyc: PWY-7221|MetaCyc: PWY-7222|MetaCyc: PWY-7224|MetaCyc: PWY-7226|MetaCyc: PWY-7227
SNOG_11193	153	Gene3D	G3DSA:3.30.70.141		2	151	2.1e-68
SNOG_11193	153	PANTHER	PTHR11349		1	152	3.9e-113
SNOG_11193	153	SUPERFAMILY	SSF54919		1	151	3.8e-60
SNOG_11193	153	Pfam	PF00334	Nucleoside diphosphate kinase	4	137	3.1e-53	IPR001564	Nucleoside diphosphate kinase	GO:0004550|GO:0006165|GO:0006183|GO:0006228|GO:0006241	KEGG: 00230+2.7.4.6|KEGG: 00240+2.7.4.6|MetaCyc: PWY-6545|MetaCyc: PWY-7176|MetaCyc: PWY-7184|MetaCyc: PWY-7187|MetaCyc: PWY-7197|MetaCyc: PWY-7198|MetaCyc: PWY-7205|MetaCyc: PWY-7210|MetaCyc: PWY-7220|MetaCyc: PWY-7221|MetaCyc: PWY-7222|MetaCyc: PWY-7224|MetaCyc: PWY-7226|MetaCyc: PWY-7227
SNOG_11193	153	ProSitePatterns	PS00469	Nucleoside diphosphate kinases active site.	114	122	-	IPR023005	Nucleoside diphosphate kinase, active site		KEGG: 00230+2.7.4.6|KEGG: 00240+2.7.4.6|MetaCyc: PWY-6545|MetaCyc: PWY-7176|MetaCyc: PWY-7184|MetaCyc: PWY-7187|MetaCyc: PWY-7197|MetaCyc: PWY-7198|MetaCyc: PWY-7205|MetaCyc: PWY-7210|MetaCyc: PWY-7220|MetaCyc: PWY-7221|MetaCyc: PWY-7222|MetaCyc: PWY-7224|MetaCyc: PWY-7226|MetaCyc: PWY-7227
SNOG_11193	153	PANTHER	PTHR11349:SF62		1	152	3.9e-113
SNOG_11193	153	PRINTS	PR01243	Nucleoside diphosphate kinase signature	6	28	8.3e-54	IPR001564	Nucleoside diphosphate kinase	GO:0004550|GO:0006165|GO:0006183|GO:0006228|GO:0006241	KEGG: 00230+2.7.4.6|KEGG: 00240+2.7.4.6|MetaCyc: PWY-6545|MetaCyc: PWY-7176|MetaCyc: PWY-7184|MetaCyc: PWY-7187|MetaCyc: PWY-7197|MetaCyc: PWY-7198|MetaCyc: PWY-7205|MetaCyc: PWY-7210|MetaCyc: PWY-7220|MetaCyc: PWY-7221|MetaCyc: PWY-7222|MetaCyc: PWY-7224|MetaCyc: PWY-7226|MetaCyc: PWY-7227
SNOG_11193	153	PRINTS	PR01243	Nucleoside diphosphate kinase signature	70	87	8.3e-54	IPR001564	Nucleoside diphosphate kinase	GO:0004550|GO:0006165|GO:0006183|GO:0006228|GO:0006241	KEGG: 00230+2.7.4.6|KEGG: 00240+2.7.4.6|MetaCyc: PWY-6545|MetaCyc: PWY-7176|MetaCyc: PWY-7184|MetaCyc: PWY-7187|MetaCyc: PWY-7197|MetaCyc: PWY-7198|MetaCyc: PWY-7205|MetaCyc: PWY-7210|MetaCyc: PWY-7220|MetaCyc: PWY-7221|MetaCyc: PWY-7222|MetaCyc: PWY-7224|MetaCyc: PWY-7226|MetaCyc: PWY-7227
SNOG_11193	153	PRINTS	PR01243	Nucleoside diphosphate kinase signature	50	69	8.3e-54	IPR001564	Nucleoside diphosphate kinase	GO:0004550|GO:0006165|GO:0006183|GO:0006228|GO:0006241	KEGG: 00230+2.7.4.6|KEGG: 00240+2.7.4.6|MetaCyc: PWY-6545|MetaCyc: PWY-7176|MetaCyc: PWY-7184|MetaCyc: PWY-7187|MetaCyc: PWY-7197|MetaCyc: PWY-7198|MetaCyc: PWY-7205|MetaCyc: PWY-7210|MetaCyc: PWY-7220|MetaCyc: PWY-7221|MetaCyc: PWY-7222|MetaCyc: PWY-7224|MetaCyc: PWY-7226|MetaCyc: PWY-7227
SNOG_11193	153	PRINTS	PR01243	Nucleoside diphosphate kinase signature	91	107	8.3e-54	IPR001564	Nucleoside diphosphate kinase	GO:0004550|GO:0006165|GO:0006183|GO:0006228|GO:0006241	KEGG: 00230+2.7.4.6|KEGG: 00240+2.7.4.6|MetaCyc: PWY-6545|MetaCyc: PWY-7176|MetaCyc: PWY-7184|MetaCyc: PWY-7187|MetaCyc: PWY-7197|MetaCyc: PWY-7198|MetaCyc: PWY-7205|MetaCyc: PWY-7210|MetaCyc: PWY-7220|MetaCyc: PWY-7221|MetaCyc: PWY-7222|MetaCyc: PWY-7224|MetaCyc: PWY-7226|MetaCyc: PWY-7227
SNOG_11193	153	PRINTS	PR01243	Nucleoside diphosphate kinase signature	114	133	8.3e-54	IPR001564	Nucleoside diphosphate kinase	GO:0004550|GO:0006165|GO:0006183|GO:0006228|GO:0006241	KEGG: 00230+2.7.4.6|KEGG: 00240+2.7.4.6|MetaCyc: PWY-6545|MetaCyc: PWY-7176|MetaCyc: PWY-7184|MetaCyc: PWY-7187|MetaCyc: PWY-7197|MetaCyc: PWY-7198|MetaCyc: PWY-7205|MetaCyc: PWY-7210|MetaCyc: PWY-7220|MetaCyc: PWY-7221|MetaCyc: PWY-7222|MetaCyc: PWY-7224|MetaCyc: PWY-7226|MetaCyc: PWY-7227
SNOG_11193	153	Hamap	MF_00451	Nucleoside diphosphate kinase [ndk].	3	138	32.719	IPR001564	Nucleoside diphosphate kinase	GO:0004550|GO:0006165|GO:0006183|GO:0006228|GO:0006241	KEGG: 00230+2.7.4.6|KEGG: 00240+2.7.4.6|MetaCyc: PWY-6545|MetaCyc: PWY-7176|MetaCyc: PWY-7184|MetaCyc: PWY-7187|MetaCyc: PWY-7197|MetaCyc: PWY-7198|MetaCyc: PWY-7205|MetaCyc: PWY-7210|MetaCyc: PWY-7220|MetaCyc: PWY-7221|MetaCyc: PWY-7222|MetaCyc: PWY-7224|MetaCyc: PWY-7226|MetaCyc: PWY-7227
SNOG_11193	153	CDD	cd04413	NDPk_I	4	133	1.0192e-89
SNOG_10895	1227	Gene3D	G3DSA:1.25.40.20		1004	1158	3.9e-05	IPR020683	Ankyrin repeat-containing domain
SNOG_10895	1227	Gene3D	G3DSA:3.40.50.300		391	505	0.00066	IPR027417	P-loop containing nucleoside triphosphate hydrolase
SNOG_10895	1227	Phobius	NON_CYTOPLASMIC_DOMAIN	Region of a membrane-bound protein predicted to be outside the membrane, in the extracellular region.	1	991	-
SNOG_10895	1227	PANTHER	PTHR10039		376	680	2.5e-16
SNOG_10895	1227	Coils	Coil		1204	1224	-
SNOG_10895	1227	Phobius	CYTOPLASMIC_DOMAIN	Region of a membrane-bound protein predicted to be outside the membrane, in the cytoplasm.	1012	1227	-
SNOG_10895	1227	SUPERFAMILY	SSF52540		385	616	3.26e-10	IPR027417	P-loop containing nucleoside triphosphate hydrolase
SNOG_10895	1227	SUPERFAMILY	SSF52540		334	351	3.26e-10	IPR027417	P-loop containing nucleoside triphosphate hydrolase
SNOG_10895	1227	Phobius	TRANSMEMBRANE	Region of a membrane-bound protein predicted to be embedded in the membrane.	992	1011	-
SNOG_10895	1227	Pfam	PF13401	AAA domain	395	540	1.9e-07	IPR003593	AAA+ ATPase domain
SNOG_10788	561	Pfam	PF00481	Protein phosphatase 2C	156	282	2.3e-08	IPR001932	PPM-type phosphatase domain	GO:0003824	KEGG: 04660+3.1.3.16
SNOG_10788	561	Pfam	PF00481	Protein phosphatase 2C	338	472	1.8e-51	IPR001932	PPM-type phosphatase domain	GO:0003824	KEGG: 04660+3.1.3.16
SNOG_10788	561	PANTHER	PTHR13832		213	285	2.8e-147	IPR015655	Protein phosphatase 2C family	GO:0004722|GO:0006470	KEGG: 04660+3.1.3.16
SNOG_10788	561	SUPERFAMILY	SSF81606		340	482	6.41e-69	IPR001932	PPM-type phosphatase domain	GO:0003824	KEGG: 04660+3.1.3.16
SNOG_10788	561	SUPERFAMILY	SSF81606		211	284	6.41e-69	IPR001932	PPM-type phosphatase domain	GO:0003824	KEGG: 04660+3.1.3.16
SNOG_10788	561	SUPERFAMILY	SSF81606		146	181	6.41e-69	IPR001932	PPM-type phosphatase domain	GO:0003824	KEGG: 04660+3.1.3.16
SNOG_10788	561	ProSiteProfiles	PS51746	PPM-type phosphatase domain profile.	150	480	44.863	IPR001932	PPM-type phosphatase domain	GO:0003824	KEGG: 04660+3.1.3.16
SNOG_10788	561	SMART	SM00332		140	478	4.5e-81	IPR001932	PPM-type phosphatase domain	GO:0003824	KEGG: 04660+3.1.3.16
SNOG_10788	561	PANTHER	PTHR13832:SF332		341	500	2.8e-147
SNOG_10788	561	PANTHER	PTHR13832:SF332		69	184	2.8e-147
SNOG_10788	561	CDD	cd00143	PP2Cc	149	480	1.92436e-70
SNOG_10788	561	Gene3D	G3DSA:3.60.40.10		142	283	5.5e-85	IPR001932	PPM-type phosphatase domain	GO:0003824	KEGG: 04660+3.1.3.16
SNOG_10788	561	Gene3D	G3DSA:3.60.40.10		332	486	5.5e-85	IPR001932	PPM-type phosphatase domain	GO:0003824	KEGG: 04660+3.1.3.16
SNOG_10788	561	PANTHER	PTHR13832:SF332		213	285	2.8e-147
SNOG_10788	561	PANTHER	PTHR13832		341	500	2.8e-147	IPR015655	Protein phosphatase 2C family	GO:0004722|GO:0006470	KEGG: 04660+3.1.3.16
SNOG_10788	561	PANTHER	PTHR13832		69	184	2.8e-147	IPR015655	Protein phosphatase 2C family	GO:0004722|GO:0006470	KEGG: 04660+3.1.3.16
SNOG_10788	561	ProSitePatterns	PS01032	PPM-type phosphatase domain signature.	213	221	-	IPR000222	PPM-type phosphatase, divalent cation binding	GO:0043169	KEGG: 04660+3.1.3.16
SNOG_11078	341	Phobius	SIGNAL_PEPTIDE_C_REGION	C-terminal region of a signal peptide.	13	20	-
SNOG_11078	341	Phobius	NON_CYTOPLASMIC_DOMAIN	Region of a membrane-bound protein predicted to be outside the membrane, in the extracellular region.	21	341	-
SNOG_11078	341	PANTHER	PTHR14194		1	81	7.5e-169
SNOG_11078	341	PANTHER	PTHR14194		102	341	7.5e-169
SNOG_11078	341	Pfam	PF05368	NmrA-like family	6	101	2.7e-17	IPR008030	NmrA-like domain		Reactome: R-HSA-70635
SNOG_11078	341	Pfam	PF05368	NmrA-like family	110	269	4.5e-10	IPR008030	NmrA-like domain		Reactome: R-HSA-70635
SNOG_11078	341	Phobius	SIGNAL_PEPTIDE_H_REGION	Hydrophobic region of a signal peptide.	5	12	-
SNOG_11078	341	SUPERFAMILY	SSF51735		109	307	6.78e-46	IPR016040	NAD(P)-binding domain
SNOG_11078	341	SUPERFAMILY	SSF51735		2	81	6.78e-46	IPR016040	NAD(P)-binding domain
SNOG_11078	341	Phobius	SIGNAL_PEPTIDE	Signal peptide region	1	20	-
SNOG_11078	341	CDD	cd05251	NmrA_like_SDR_a	6	282	2.21258e-67
SNOG_11078	341	Phobius	SIGNAL_PEPTIDE_N_REGION	N-terminal region of a signal peptide.	1	4	-
SNOG_11078	341	PANTHER	PTHR14194:SF56		1	81	7.5e-169
SNOG_11078	341	PANTHER	PTHR14194:SF56		102	341	7.5e-169
SNOG_11078	341	Gene3D	G3DSA:3.40.50.720		1	267	1.7e-49	IPR016040	NAD(P)-binding domain
SNOG_11334	559	PANTHER	PTHR22765:SF43		344	515	1.5e-94
SNOG_11334	559	PANTHER	PTHR22765:SF43		1	11	1.5e-94
SNOG_11334	559	PANTHER	PTHR22765:SF43		218	287	1.5e-94
SNOG_11334	559	Phobius	CYTOPLASMIC_DOMAIN	Region of a membrane-bound protein predicted to be outside the membrane, in the cytoplasm.	243	559	-
SNOG_11334	559	SMART	SM00184		344	386	5.1e-08	IPR001841	Zinc finger, RING-type	GO:0005515|GO:0008270
SNOG_11334	559	CDD	cd00162	RING	343	390	1.28833e-13
SNOG_11334	559	PANTHER	PTHR22765		1	11	1.5e-94
SNOG_11334	559	PANTHER	PTHR22765		218	287	1.5e-94
SNOG_11334	559	ProSiteProfiles	PS50089	Zinc finger RING-type profile.	344	387	12.475	IPR001841	Zinc finger, RING-type	GO:0005515|GO:0008270
SNOG_11334	559	Gene3D	G3DSA:3.30.40.10		341	390	7.4e-16	IPR013083	Zinc finger, RING/FYVE/PHD-type
SNOG_11334	559	Phobius	TRANSMEMBRANE	Region of a membrane-bound protein predicted to be embedded in the membrane.	217	242	-
SNOG_11334	559	Pfam	PF13639	Ring finger domain	343	387	9.3e-12	IPR001841	Zinc finger, RING-type	GO:0005515|GO:0008270
SNOG_11334	559	SUPERFAMILY	SSF57850		343	393	6.18e-18
SNOG_11334	559	Phobius	NON_CYTOPLASMIC_DOMAIN	Region of a membrane-bound protein predicted to be outside the membrane, in the extracellular region.	1	216	-
SNOG_11334	559	PANTHER	PTHR22765		344	515	1.5e-94
SNOG_10865	230	SUPERFAMILY	SSF49899		32	229	4.53e-55	IPR013320	Concanavalin A-like lectin/glucanase domain
SNOG_10865	230	Phobius	SIGNAL_PEPTIDE_C_REGION	C-terminal region of a signal peptide.	16	20	-
SNOG_10865	230	Pfam	PF00457	Glycosyl hydrolases family 11	42	216	1.1e-56	IPR033123	Glycosyl hydrolases family 11 (GH11) domain		MetaCyc: PWY-6784
SNOG_10865	230	ProSitePatterns	PS00776	Glycosyl hydrolases family 11 (GH11) active site signature 1.	112	122	-	IPR018208	Glycoside hydrolase family 11, active site 1		MetaCyc: PWY-6784
SNOG_10865	230	Phobius	SIGNAL_PEPTIDE	Signal peptide region	1	20	-
SNOG_10865	230	Gene3D	G3DSA:2.60.120.180		32	229	2.1e-56	IPR013319	Glycoside hydrolase family 11/12	GO:0004553	MetaCyc: PWY-6784
SNOG_10865	230	PRINTS	PR00911	Glycosyl hydrolase family 11 signature	102	111	5.22e-11	IPR001137	Glycoside hydrolase family 11	GO:0004553|GO:0005975	MetaCyc: PWY-6784
SNOG_10865	230	PRINTS	PR00911	Glycosyl hydrolase family 11 signature	165	174	5.22e-11	IPR001137	Glycoside hydrolase family 11	GO:0004553|GO:0005975	MetaCyc: PWY-6784
SNOG_10865	230	PRINTS	PR00911	Glycosyl hydrolase family 11 signature	160	165	5.22e-11	IPR001137	Glycoside hydrolase family 11	GO:0004553|GO:0005975	MetaCyc: PWY-6784
SNOG_10865	230	PRINTS	PR00911	Glycosyl hydrolase family 11 signature	193	201	5.22e-11	IPR001137	Glycoside hydrolase family 11	GO:0004553|GO:0005975	MetaCyc: PWY-6784
SNOG_10865	230	PRINTS	PR00911	Glycosyl hydrolase family 11 signature	112	122	5.22e-11	IPR001137	Glycoside hydrolase family 11	GO:0004553|GO:0005975	MetaCyc: PWY-6784
SNOG_10865	230	PANTHER	PTHR10587		32	118	8.8e-36
SNOG_10865	230	Phobius	NON_CYTOPLASMIC_DOMAIN	Region of a membrane-bound protein predicted to be outside the membrane, in the extracellular region.	21	230	-
SNOG_10865	230	Phobius	SIGNAL_PEPTIDE_H_REGION	Hydrophobic region of a signal peptide.	4	15	-
SNOG_10865	230	PANTHER	PTHR10587:SF57		32	118	8.8e-36
SNOG_10865	230	Phobius	SIGNAL_PEPTIDE_N_REGION	N-terminal region of a signal peptide.	1	3	-
SNOG_10865	230	ProSiteProfiles	PS51761	Glycosyl hydrolases family 11 (GH11) domain profile.	30	225	51.564	IPR033123	Glycosyl hydrolases family 11 (GH11) domain		MetaCyc: PWY-6784
SNOG_10558	1231	Phobius	NON_CYTOPLASMIC_DOMAIN	Region of a membrane-bound protein predicted to be outside the membrane, in the extracellular region.	690	718	-
SNOG_10558	1231	Phobius	NON_CYTOPLASMIC_DOMAIN	Region of a membrane-bound protein predicted to be outside the membrane, in the extracellular region.	794	812	-
SNOG_10558	1231	Phobius	NON_CYTOPLASMIC_DOMAIN	Region of a membrane-bound protein predicted to be outside the membrane, in the extracellular region.	948	952	-
SNOG_10558	1231	Phobius	TRANSMEMBRANE	Region of a membrane-bound protein predicted to be embedded in the membrane.	813	842	-
SNOG_10558	1231	Phobius	TRANSMEMBRANE	Region of a membrane-bound protein predicted to be embedded in the membrane.	670	689	-
SNOG_10558	1231	Pfam	PF02714	Calcium-dependent channel, 7TM region, putative phosphate	672	944	9.3e-87	IPR003864	Calcium-dependent channel, 7TM region, putative phosphate	GO:0016020
SNOG_10558	1231	Pfam	PF12621	Extracellular tail, of 10TM putative phosphate transporter	1149	1222	4.9e-13	IPR022257	10TM putative phosphate transporter, extracellular tail
SNOG_10558	1231	Phobius	NON_CYTOPLASMIC_DOMAIN	Region of a membrane-bound protein predicted to be outside the membrane, in the extracellular region.	882	886	-
SNOG_10558	1231	Phobius	CYTOPLASMIC_DOMAIN	Region of a membrane-bound protein predicted to be outside the membrane, in the cytoplasm.	202	669	-
SNOG_10558	1231	Phobius	CYTOPLASMIC_DOMAIN	Region of a membrane-bound protein predicted to be outside the membrane, in the cytoplasm.	843	861	-
SNOG_10558	1231	Phobius	TRANSMEMBRANE	Region of a membrane-bound protein predicted to be embedded in the membrane.	926	947	-
SNOG_10558	1231	Phobius	NON_CYTOPLASMIC_DOMAIN	Region of a membrane-bound protein predicted to be outside the membrane, in the extracellular region.	151	178	-
SNOG_10558	1231	Phobius	TRANSMEMBRANE	Region of a membrane-bound protein predicted to be embedded in the membrane.	131	150	-
SNOG_10558	1231	Phobius	NON_CYTOPLASMIC_DOMAIN	Region of a membrane-bound protein predicted to be outside the membrane, in the extracellular region.	1	31	-
SNOG_10558	1231	Phobius	TRANSMEMBRANE	Region of a membrane-bound protein predicted to be embedded in the membrane.	765	793	-
SNOG_10558	1231	Phobius	TRANSMEMBRANE	Region of a membrane-bound protein predicted to be embedded in the membrane.	953	973	-
SNOG_10558	1231	PANTHER	PTHR13018:SF20		1100	1221	0
SNOG_10558	1231	PANTHER	PTHR13018:SF20		1	327	0
SNOG_10558	1231	PANTHER	PTHR13018:SF20		564	1000	0
SNOG_10558	1231	Pfam	PF13967	Late exocytosis, associated with Golgi transport	73	198	5.2e-23	IPR032880	Calcium permeable stress-gated cation channel 1, N-terminal transmembrane domain
SNOG_10558	1231	Phobius	TRANSMEMBRANE	Region of a membrane-bound protein predicted to be embedded in the membrane.	887	905	-
SNOG_10558	1231	PANTHER	PTHR13018		1100	1221	0
SNOG_10558	1231	PANTHER	PTHR13018		1	327	0
SNOG_10558	1231	PANTHER	PTHR13018		564	1000	0
SNOG_10558	1231	Coils	Coil		1018	1045	-
SNOG_10558	1231	Phobius	TRANSMEMBRANE	Region of a membrane-bound protein predicted to be embedded in the membrane.	719	744	-
SNOG_10558	1231	Phobius	CYTOPLASMIC_DOMAIN	Region of a membrane-bound protein predicted to be outside the membrane, in the cytoplasm.	906	925	-
SNOG_10558	1231	Phobius	CYTOPLASMIC_DOMAIN	Region of a membrane-bound protein predicted to be outside the membrane, in the cytoplasm.	54	130	-
SNOG_10558	1231	Phobius	CYTOPLASMIC_DOMAIN	Region of a membrane-bound protein predicted to be outside the membrane, in the cytoplasm.	745	764	-
SNOG_10558	1231	Phobius	TRANSMEMBRANE	Region of a membrane-bound protein predicted to be embedded in the membrane.	32	53	-
SNOG_10558	1231	Pfam	PF14703	Cytosolic domain of 10TM putative phosphate transporter	555	661	2.1e-14	IPR027815	10TM putative phosphate transporter, cytosolic domain
SNOG_10558	1231	Pfam	PF14703	Cytosolic domain of 10TM putative phosphate transporter	224	307	2.9e-08	IPR027815	10TM putative phosphate transporter, cytosolic domain
SNOG_10558	1231	Phobius	TRANSMEMBRANE	Region of a membrane-bound protein predicted to be embedded in the membrane.	862	881	-
SNOG_10558	1231	Phobius	CYTOPLASMIC_DOMAIN	Region of a membrane-bound protein predicted to be outside the membrane, in the cytoplasm.	974	1231	-
SNOG_10558	1231	Phobius	TRANSMEMBRANE	Region of a membrane-bound protein predicted to be embedded in the membrane.	179	201	-
SNOG_11125	923	SUPERFAMILY	SSF57701		284	322	9.29e-09	IPR001138	Zn(2)-C6 fungal-type DNA-binding domain	GO:0000981|GO:0005634|GO:0006355|GO:0008270
SNOG_11125	923	Phobius	NON_CYTOPLASMIC_DOMAIN	Region of a membrane-bound protein predicted to be outside the membrane, in the extracellular region.	1	661	-
SNOG_11125	923	Gene3D	G3DSA:4.10.240.10		286	323	5.3e-09	IPR001138	Zn(2)-C6 fungal-type DNA-binding domain	GO:0000981|GO:0005634|GO:0006355|GO:0008270
SNOG_11125	923	ProSiteProfiles	PS50048	Zn(2)-C6 fungal-type DNA-binding domain profile.	293	321	9.765	IPR001138	Zn(2)-C6 fungal-type DNA-binding domain	GO:0000981|GO:0005634|GO:0006355|GO:0008270
SNOG_11125	923	CDD	cd00067	GAL4	289	322	1.37828e-08
SNOG_11125	923	CDD	cd12148	fungal_TF_MHR	443	871	5.28115e-39
SNOG_11125	923	Pfam	PF00172	Fungal Zn(2)-Cys(6) binuclear cluster domain	292	322	0.00025	IPR001138	Zn(2)-C6 fungal-type DNA-binding domain	GO:0000981|GO:0005634|GO:0006355|GO:0008270
SNOG_11125	923	Phobius	TRANSMEMBRANE	Region of a membrane-bound protein predicted to be embedded in the membrane.	662	681	-
SNOG_11125	923	PANTHER	PTHR31313:SF31		279	784	2.2e-59
SNOG_11125	923	Phobius	CYTOPLASMIC_DOMAIN	Region of a membrane-bound protein predicted to be outside the membrane, in the cytoplasm.	682	923	-
SNOG_11125	923	ProSitePatterns	PS00463	Zn(2)-C6 fungal-type DNA-binding domain signature.	293	321	-	IPR001138	Zn(2)-C6 fungal-type DNA-binding domain	GO:0000981|GO:0005634|GO:0006355|GO:0008270
SNOG_11125	923	SMART	SM00066		288	332	2.1e-05	IPR001138	Zn(2)-C6 fungal-type DNA-binding domain	GO:0000981|GO:0005634|GO:0006355|GO:0008270
SNOG_11125	923	Pfam	PF04082	Fungal specific transcription factor domain	477	641	1.2e-15	IPR007219	Transcription factor domain, fungi	GO:0003677|GO:0005634|GO:0006351|GO:0008270
SNOG_11125	923	PANTHER	PTHR31313		279	784	2.2e-59
SNOG_30724	790	Phobius	TRANSMEMBRANE	Region of a membrane-bound protein predicted to be embedded in the membrane.	369	388	-
SNOG_30724	790	Phobius	TRANSMEMBRANE	Region of a membrane-bound protein predicted to be embedded in the membrane.	408	429	-
SNOG_30724	790	Phobius	TRANSMEMBRANE	Region of a membrane-bound protein predicted to be embedded in the membrane.	435	455	-
SNOG_30724	790	PANTHER	PTHR22763		543	686	4.9e-26
SNOG_30724	790	Phobius	SIGNAL_PEPTIDE	Signal peptide region	1	25	-
SNOG_30724	790	Phobius	NON_CYTOPLASMIC_DOMAIN	Region of a membrane-bound protein predicted to be outside the membrane, in the extracellular region.	570	574	-
SNOG_30724	790	Gene3D	G3DSA:3.30.40.10		721	785	1.6e-14	IPR013083	Zinc finger, RING/FYVE/PHD-type
SNOG_30724	790	Phobius	TRANSMEMBRANE	Region of a membrane-bound protein predicted to be embedded in the membrane.	606	626	-
SNOG_30724	790	ProSiteProfiles	PS50089	Zinc finger RING-type profile.	723	784	11.235	IPR001841	Zinc finger, RING-type	GO:0005515|GO:0008270
SNOG_30724	790	Phobius	SIGNAL_PEPTIDE_H_REGION	Hydrophobic region of a signal peptide.	10	20	-
SNOG_30724	790	Phobius	CYTOPLASMIC_DOMAIN	Region of a membrane-bound protein predicted to be outside the membrane, in the cytoplasm.	456	547	-
SNOG_30724	790	PANTHER	PTHR22763		373	468	4.9e-26
SNOG_30724	790	PANTHER	PTHR22763		710	730	4.9e-26
SNOG_30724	790	Phobius	NON_CYTOPLASMIC_DOMAIN	Region of a membrane-bound protein predicted to be outside the membrane, in the extracellular region.	26	368	-
SNOG_30724	790	Phobius	SIGNAL_PEPTIDE_C_REGION	C-terminal region of a signal peptide.	21	25	-
SNOG_30724	790	SMART	SM00184		723	783	4.8e-05	IPR001841	Zinc finger, RING-type	GO:0005515|GO:0008270
SNOG_30724	790	CDD	cd00162	RING	722	787	4.81521e-08
SNOG_30724	790	Phobius	CYTOPLASMIC_DOMAIN	Region of a membrane-bound protein predicted to be outside the membrane, in the cytoplasm.	389	407	-
SNOG_30724	790	PANTHER	PTHR22763:SF71		543	686	4.9e-26
SNOG_30724	790	Pfam	PF13639	Ring finger domain	755	784	2.2e-07	IPR001841	Zinc finger, RING-type	GO:0005515|GO:0008270
SNOG_30724	790	Phobius	TRANSMEMBRANE	Region of a membrane-bound protein predicted to be embedded in the membrane.	575	594	-
SNOG_30724	790	Phobius	SIGNAL_PEPTIDE_N_REGION	N-terminal region of a signal peptide.	1	9	-
SNOG_30724	790	Phobius	NON_CYTOPLASMIC_DOMAIN	Region of a membrane-bound protein predicted to be outside the membrane, in the extracellular region.	430	434	-
SNOG_30724	790	SUPERFAMILY	SSF57850		722	788	6.13e-14
SNOG_30724	790	PANTHER	PTHR22763:SF71		373	468	4.9e-26
SNOG_30724	790	PANTHER	PTHR22763:SF71		751	790	4.9e-26
SNOG_30724	790	PANTHER	PTHR22763:SF71		710	730	4.9e-26
SNOG_30724	790	Phobius	NON_CYTOPLASMIC_DOMAIN	Region of a membrane-bound protein predicted to be outside the membrane, in the extracellular region.	627	637	-
SNOG_30724	790	Phobius	CYTOPLASMIC_DOMAIN	Region of a membrane-bound protein predicted to be outside the membrane, in the cytoplasm.	657	790	-
SNOG_30724	790	Phobius	TRANSMEMBRANE	Region of a membrane-bound protein predicted to be embedded in the membrane.	548	569	-
SNOG_30724	790	Phobius	CYTOPLASMIC_DOMAIN	Region of a membrane-bound protein predicted to be outside the membrane, in the cytoplasm.	595	605	-
SNOG_30724	790	PANTHER	PTHR22763		751	790	4.9e-26
SNOG_30724	790	Phobius	TRANSMEMBRANE	Region of a membrane-bound protein predicted to be embedded in the membrane.	638	656	-
SNOG_11156	1570	Gene3D	G3DSA:3.40.50.10190		1271	1400	1.9e-32	IPR001357	BRCT domain
SNOG_11156	1570	Pfam	PF00533	BRCA1 C Terminus (BRCT) domain	1272	1385	2.4e-10	IPR001357	BRCT domain
SNOG_11156	1570	SMART	SM00292		1271	1388	0.0001	IPR001357	BRCT domain
SNOG_11156	1570	PANTHER	PTHR21227:SF0		1323	1535	6.7e-102
SNOG_11156	1570	ProSiteProfiles	PS50172	BRCT domain profile.	1269	1398	14.369	IPR001357	BRCT domain
SNOG_11156	1570	PANTHER	PTHR21227		1323	1535	6.7e-102	IPR006676	tRNA-splicing endonuclease	GO:0000213|GO:0006388	MetaCyc: PWY-6689|Reactome: R-HSA-6784531
SNOG_11156	1570	SUPERFAMILY	SSF52113		1261	1414	3.12e-30	IPR001357	BRCT domain
SNOG_11156	1570	Pfam	PF08605	Fungal Rad9-like Rad53-binding	1071	1203	3.4e-15	IPR013914	Rad9-like Rad53-binding domain, fungi
SNOG_10870	499	PANTHER	PTHR11662		8	493	0
SNOG_10870	499	CDD	cd06174	MFS	63	472	5.55037e-21	IPR020846	Major facilitator superfamily domain
SNOG_10870	499	Phobius	CYTOPLASMIC_DOMAIN	Region of a membrane-bound protein predicted to be outside the membrane, in the cytoplasm.	474	499	-
SNOG_10870	499	Phobius	CYTOPLASMIC_DOMAIN	Region of a membrane-bound protein predicted to be outside the membrane, in the cytoplasm.	410	420	-
SNOG_10870	499	Phobius	TRANSMEMBRANE	Region of a membrane-bound protein predicted to be embedded in the membrane.	58	80	-
SNOG_10870	499	Phobius	NON_CYTOPLASMIC_DOMAIN	Region of a membrane-bound protein predicted to be outside the membrane, in the extracellular region.	81	99	-
SNOG_10870	499	Phobius	CYTOPLASMIC_DOMAIN	Region of a membrane-bound protein predicted to be outside the membrane, in the cytoplasm.	180	190	-
SNOG_10870	499	Phobius	TRANSMEMBRANE	Region of a membrane-bound protein predicted to be embedded in the membrane.	298	319	-
SNOG_10870	499	Phobius	NON_CYTOPLASMIC_DOMAIN	Region of a membrane-bound protein predicted to be outside the membrane, in the extracellular region.	441	451	-
SNOG_10870	499	Phobius	TRANSMEMBRANE	Region of a membrane-bound protein predicted to be embedded in the membrane.	129	147	-
SNOG_10870	499	Phobius	NON_CYTOPLASMIC_DOMAIN	Region of a membrane-bound protein predicted to be outside the membrane, in the extracellular region.	148	152	-
SNOG_10870	499	ProSiteProfiles	PS50850	Major facilitator superfamily (MFS) profile.	62	480	10.846	IPR020846	Major facilitator superfamily domain
SNOG_10870	499	Phobius	TRANSMEMBRANE	Region of a membrane-bound protein predicted to be embedded in the membrane.	100	122	-
SNOG_10870	499	Gene3D	G3DSA:1.20.1250.20		290	479	7.3e-12
SNOG_10870	499	Phobius	CYTOPLASMIC_DOMAIN	Region of a membrane-bound protein predicted to be outside the membrane, in the cytoplasm.	355	365	-
SNOG_10870	499	Phobius	TRANSMEMBRANE	Region of a membrane-bound protein predicted to be embedded in the membrane.	331	354	-
SNOG_10870	499	SUPERFAMILY	SSF103473		39	481	8.89e-60	IPR020846	Major facilitator superfamily domain
SNOG_10870	499	Phobius	TRANSMEMBRANE	Region of a membrane-bound protein predicted to be embedded in the membrane.	389	409	-
SNOG_10870	499	Phobius	NON_CYTOPLASMIC_DOMAIN	Region of a membrane-bound protein predicted to be outside the membrane, in the extracellular region.	320	330	-
SNOG_10870	499	Phobius	CYTOPLASMIC_DOMAIN	Region of a membrane-bound protein predicted to be outside the membrane, in the cytoplasm.	123	128	-
SNOG_10870	499	Phobius	TRANSMEMBRANE	Region of a membrane-bound protein predicted to be embedded in the membrane.	153	179	-
SNOG_10870	499	Phobius	NON_CYTOPLASMIC_DOMAIN	Region of a membrane-bound protein predicted to be outside the membrane, in the extracellular region.	212	222	-
SNOG_10870	499	Phobius	CYTOPLASMIC_DOMAIN	Region of a membrane-bound protein predicted to be outside the membrane, in the cytoplasm.	1	57	-
SNOG_10870	499	Phobius	TRANSMEMBRANE	Region of a membrane-bound protein predicted to be embedded in the membrane.	191	211	-
SNOG_10870	499	Gene3D	G3DSA:1.20.1250.20		56	249	4.3e-30
SNOG_10870	499	Pfam	PF07690	Major Facilitator Superfamily	68	438	5.5e-27	IPR011701	Major facilitator superfamily	GO:0016021|GO:0055085
SNOG_10870	499	PANTHER	PTHR11662:SF274		8	493	0
SNOG_10870	499	Phobius	TRANSMEMBRANE	Region of a membrane-bound protein predicted to be embedded in the membrane.	223	247	-
SNOG_10870	499	Phobius	CYTOPLASMIC_DOMAIN	Region of a membrane-bound protein predicted to be outside the membrane, in the cytoplasm.	248	297	-
SNOG_10870	499	Phobius	TRANSMEMBRANE	Region of a membrane-bound protein predicted to be embedded in the membrane.	452	473	-
SNOG_10870	499	Phobius	NON_CYTOPLASMIC_DOMAIN	Region of a membrane-bound protein predicted to be outside the membrane, in the extracellular region.	384	388	-
SNOG_10870	499	Phobius	TRANSMEMBRANE	Region of a membrane-bound protein predicted to be embedded in the membrane.	421	440	-
SNOG_10870	499	Phobius	TRANSMEMBRANE	Region of a membrane-bound protein predicted to be embedded in the membrane.	366	383	-
SNOG_11395	478	PANTHER	PTHR31069:SF1		13	471	5.3e-48
SNOG_11395	478	PANTHER	PTHR31069		13	471	5.3e-48
SNOG_11395	478	ProSiteProfiles	PS50048	Zn(2)-C6 fungal-type DNA-binding domain profile.	51	81	10.029	IPR001138	Zn(2)-C6 fungal-type DNA-binding domain	GO:0000981|GO:0005634|GO:0006355|GO:0008270
SNOG_11395	478	Gene3D	G3DSA:4.10.240.10		45	81	5.4e-10	IPR001138	Zn(2)-C6 fungal-type DNA-binding domain	GO:0000981|GO:0005634|GO:0006355|GO:0008270
SNOG_11395	478	PRINTS	PR00755	Aflatoxin biosynthesis regulatory protein signature	64	86	3.1e-16	IPR002409	Aflatoxin biosynthesis regulatory protein	GO:0003700|GO:0005634|GO:0006355
SNOG_11395	478	PRINTS	PR00755	Aflatoxin biosynthesis regulatory protein signature	43	62	3.1e-16	IPR002409	Aflatoxin biosynthesis regulatory protein	GO:0003700|GO:0005634|GO:0006355
SNOG_11395	478	PRINTS	PR00755	Aflatoxin biosynthesis regulatory protein signature	341	362	3.1e-16	IPR002409	Aflatoxin biosynthesis regulatory protein	GO:0003700|GO:0005634|GO:0006355
SNOG_11395	478	PRINTS	PR00755	Aflatoxin biosynthesis regulatory protein signature	427	448	3.1e-16	IPR002409	Aflatoxin biosynthesis regulatory protein	GO:0003700|GO:0005634|GO:0006355
SNOG_11395	478	Pfam	PF08493	Aflatoxin regulatory protein	250	377	4.6e-08	IPR013700	Aflatoxin regulatory protein	GO:0003677|GO:0005634|GO:0006355|GO:0045122
SNOG_11395	478	SUPERFAMILY	SSF57701		43	88	5.23e-09	IPR001138	Zn(2)-C6 fungal-type DNA-binding domain	GO:0000981|GO:0005634|GO:0006355|GO:0008270
SNOG_11395	478	ProSitePatterns	PS00463	Zn(2)-C6 fungal-type DNA-binding domain signature.	51	79	-	IPR001138	Zn(2)-C6 fungal-type DNA-binding domain	GO:0000981|GO:0005634|GO:0006355|GO:0008270
SNOG_11395	478	CDD	cd00067	GAL4	47	81	5.27698e-10
SNOG_11395	478	SMART	SM00066		46	90	3.7e-08	IPR001138	Zn(2)-C6 fungal-type DNA-binding domain	GO:0000981|GO:0005634|GO:0006355|GO:0008270
SNOG_11395	478	Pfam	PF00172	Fungal Zn(2)-Cys(6) binuclear cluster domain	51	86	5.6e-08	IPR001138	Zn(2)-C6 fungal-type DNA-binding domain	GO:0000981|GO:0005634|GO:0006355|GO:0008270
SNOG_30741	355	CDD	cd11618	ChtBD1_1	279	321	3.02352e-11
SNOG_30741	355	Phobius	NON_CYTOPLASMIC_DOMAIN	Region of a membrane-bound protein predicted to be outside the membrane, in the extracellular region.	22	355	-
SNOG_30741	355	CDD	cd11618	ChtBD1_1	227	269	3.70565e-10
SNOG_30741	355	SUPERFAMILY	SSF57016		284	327	1.04e-08	IPR001002	Chitin-binding, type 1	GO:0008061
SNOG_30741	355	SUPERFAMILY	SSF57016		233	273	2.84e-09	IPR001002	Chitin-binding, type 1	GO:0008061
SNOG_30741	355	Gene3D	G3DSA:3.30.60.10		146	191	1.6e-07	IPR001002	Chitin-binding, type 1	GO:0008061
SNOG_30741	355	Gene3D	G3DSA:3.30.60.10		277	328	1.1e-11	IPR001002	Chitin-binding, type 1	GO:0008061
SNOG_30741	355	Gene3D	G3DSA:3.30.60.10		225	272	3.3e-12	IPR001002	Chitin-binding, type 1	GO:0008061
SNOG_30741	355	ProSiteProfiles	PS50941	Chitin-binding type-1 domain profile.	277	323	7.912	IPR001002	Chitin-binding, type 1	GO:0008061
SNOG_30741	355	SMART	SM00270		227	266	0.9	IPR001002	Chitin-binding, type 1	GO:0008061
SNOG_30741	355	SMART	SM00270		148	189	2	IPR001002	Chitin-binding, type 1	GO:0008061
SNOG_30741	355	SMART	SM00270		279	317	1.8	IPR001002	Chitin-binding, type 1	GO:0008061
SNOG_30741	355	Phobius	SIGNAL_PEPTIDE	Signal peptide region	1	21	-
SNOG_30741	355	ProSiteProfiles	PS50941	Chitin-binding type-1 domain profile.	146	191	7.828	IPR001002	Chitin-binding, type 1	GO:0008061
SNOG_30741	355	Phobius	SIGNAL_PEPTIDE_H_REGION	Hydrophobic region of a signal peptide.	6	16	-
SNOG_30741	355	SUPERFAMILY	SSF57016		148	198	1.85e-05	IPR001002	Chitin-binding, type 1	GO:0008061
SNOG_30741	355	Phobius	SIGNAL_PEPTIDE_C_REGION	C-terminal region of a signal peptide.	17	21	-
SNOG_30741	355	ProSiteProfiles	PS50941	Chitin-binding type-1 domain profile.	225	271	7.917	IPR001002	Chitin-binding, type 1	GO:0008061
SNOG_30741	355	ProDom	PD000609	CHITIN-BINDING CHITINASE PRECURSOR SIGNAL GLYCOSIDASE HYDROLASE LECTIN DEGRADATION DIRECT SEQUENCING	230	269	3e-05	IPR001002	Chitin-binding, type 1	GO:0008061
SNOG_30741	355	Phobius	SIGNAL_PEPTIDE_N_REGION	N-terminal region of a signal peptide.	1	5	-
SNOG_10827	802	Phobius	SIGNAL_PEPTIDE_H_REGION	Hydrophobic region of a signal peptide.	4	14	-
SNOG_10827	802	SUPERFAMILY	SSF48403		657	765	6.53e-14	IPR020683	Ankyrin repeat-containing domain
SNOG_10827	802	Pfam	PF05729	NACHT domain	218	392	1.7e-08
SNOG_10827	802	Phobius	SIGNAL_PEPTIDE_C_REGION	C-terminal region of a signal peptide.	15	19	-
SNOG_10827	802	SMART	SM00248		732	762	240	IPR002110	Ankyrin repeat	GO:0005515
SNOG_10827	802	SMART	SM00248		695	724	0.56	IPR002110	Ankyrin repeat	GO:0005515
SNOG_10827	802	SMART	SM00248		659	688	1700	IPR002110	Ankyrin repeat	GO:0005515
SNOG_10827	802	CDD	cd00204	ANK	662	776	6.67182e-10
SNOG_10827	802	Phobius	SIGNAL_PEPTIDE	Signal peptide region	1	19	-
SNOG_10827	802	Gene3D	G3DSA:3.40.50.300		218	360	3.2e-05	IPR027417	P-loop containing nucleoside triphosphate hydrolase
SNOG_10827	802	Phobius	NON_CYTOPLASMIC_DOMAIN	Region of a membrane-bound protein predicted to be outside the membrane, in the extracellular region.	20	802	-
SNOG_10827	802	ProSiteProfiles	PS50297	Ankyrin repeat region circular profile.	659	757	15.777	IPR020683	Ankyrin repeat-containing domain
SNOG_10827	802	SUPERFAMILY	SSF52540		209	462	9.43e-11	IPR027417	P-loop containing nucleoside triphosphate hydrolase
SNOG_10827	802	Phobius	SIGNAL_PEPTIDE_N_REGION	N-terminal region of a signal peptide.	1	3	-
SNOG_10827	802	ProSiteProfiles	PS50088	Ankyrin repeat profile.	695	727	9.244	IPR002110	Ankyrin repeat	GO:0005515
SNOG_10827	802	PANTHER	PTHR24151		1	660	1.2e-23
SNOG_10827	802	PANTHER	PTHR24151		680	757	1.2e-23
SNOG_10827	802	Gene3D	G3DSA:1.25.40.20		661	758	3.1e-12	IPR020683	Ankyrin repeat-containing domain
SNOG_15267	861	Gene3D	G3DSA:3.60.15.10		444	612	9.8e-23	IPR001279	Metallo-beta-lactamase
SNOG_15267	861	Pfam	PF07522	DNA repair metallo-beta-lactamase	702	829	8.8e-35	IPR011084	DNA repair metallo-beta-lactamase
SNOG_15267	861	PANTHER	PTHR23240:SF6		351	615	1.9e-151
SNOG_15267	861	PANTHER	PTHR23240:SF6		778	845	1.9e-151
SNOG_15267	861	PANTHER	PTHR23240:SF6		656	756	1.9e-151
SNOG_15267	861	PANTHER	PTHR23240		351	615	1.9e-151
SNOG_15267	861	PANTHER	PTHR23240		778	845	1.9e-151
SNOG_15267	861	PANTHER	PTHR23240		656	756	1.9e-151
SNOG_15267	861	SUPERFAMILY	SSF56281		447	609	4.98e-25	IPR001279	Metallo-beta-lactamase
SNOG_11076	2530	SUPERFAMILY	SSF53335		1417	1594	1.17e-28	IPR029063	S-adenosyl-L-methionine-dependent methyltransferase
SNOG_11076	2530	SMART	SM00826		973	1139	8e-30	IPR020807	Polyketide synthase, dehydratase domain		Reactome: R-HSA-163765|Reactome: R-HSA-199220|Reactome: R-HSA-2426168|Reactome: R-HSA-75105
SNOG_11076	2530	ProSiteProfiles	PS50075	Acyl carrier protein phosphopantetheine domain profile.	2453	2522	10.489	IPR009081	Phosphopantetheine binding ACP domain
SNOG_11076	2530	CDD	cd00833	PKS	81	504	2.78195e-177
SNOG_11076	2530	Pfam	PF00698	Acyl transferase domain	604	894	1.5e-53	IPR014043	Acyl transferase
SNOG_11076	2530	Gene3D	G3DSA:3.30.70.250		731	784	0.00075
SNOG_11076	2530	SMART	SM00825	Beta-ketoacyl synthase	82	509	3.9e-165	IPR020841	Polyketide synthase, beta-ketoacyl synthase domain
SNOG_11076	2530	Gene3D	G3DSA:3.40.50.150		1414	1594	2.4e-35	IPR029063	S-adenosyl-L-methionine-dependent methyltransferase
SNOG_11076	2530	SUPERFAMILY	SSF50129		1802	1944	7.81e-20	IPR011032	GroES-like
SNOG_11076	2530	SMART	SM00822	This enzymatic domain is part of bacterial polyketide synthases and catalyses the first step in the reductive modification of the beta-carbonyl centres in the growing polyketide chain. It uses NADPH to reduce the keto group to a hydroxy group.	2150	2328	3.2e-41
SNOG_11076	2530	Pfam	PF16197	Ketoacyl-synthetase C-terminal extension	460	581	1.3e-24	IPR032821	Ketoacyl-synthetase, C-terminal extension		Reactome: R-HSA-163765|Reactome: R-HSA-199220|Reactome: R-HSA-2426168|Reactome: R-HSA-75105
SNOG_11076	2530	CDD	cd02440	AdoMet_MTases	1430	1541	2.56623e-09
SNOG_11076	2530	Gene3D	G3DSA:3.40.47.10		345	508	7.7e-55	IPR016039	Thiolase-like	GO:0003824|GO:0008152
SNOG_11076	2530	SUPERFAMILY	SSF51735		2150	2363	2.07e-35	IPR016040	NAD(P)-binding domain
SNOG_11076	2530	Gene3D	G3DSA:3.90.180.10		1802	1882	0.00013	IPR011032	GroES-like
SNOG_11076	2530	Pfam	PF00107	Zinc-binding dehydrogenase	1947	2050	3.6e-11	IPR013149	Alcohol dehydrogenase, C-terminal	GO:0055114
SNOG_11076	2530	Pfam	PF02801	Beta-ketoacyl synthase, C-terminal domain	338	457	6.5e-32	IPR014031	Beta-ketoacyl synthase, C-terminal
SNOG_11076	2530	SUPERFAMILY	SSF51735		1908	2060	5.15e-34	IPR016040	NAD(P)-binding domain
SNOG_11076	2530	SUPERFAMILY	SSF55048		733	789	3.66e-09	IPR016036	Malonyl-CoA ACP transacylase, ACP-binding	GO:0003824|GO:0008152
SNOG_11076	2530	SUPERFAMILY	SSF52151		798	896	6.28e-50	IPR016035	Acyl transferase/acyl hydrolase/lysophospholipase	GO:0008152
SNOG_11076	2530	SUPERFAMILY	SSF52151		602	734	6.28e-50	IPR016035	Acyl transferase/acyl hydrolase/lysophospholipase	GO:0008152
SNOG_11076	2530	SMART	SM00829		1809	2121	3.2e-120	IPR020843	Polyketide synthase, enoylreductase domain	GO:0016491
SNOG_11076	2530	Pfam	PF08659	KR domain	2150	2327	2.6e-55	IPR013968	Polyketide synthase, ketoreductase domain		Reactome: R-HSA-163765|Reactome: R-HSA-199220|Reactome: R-HSA-2426168|Reactome: R-HSA-75105
SNOG_11076	2530	CDD	cd05195	enoyl_red	1827	2121	1.0946e-105
SNOG_11076	2530	Gene3D	G3DSA:3.40.47.10		82	341	1.3e-72	IPR016039	Thiolase-like	GO:0003824|GO:0008152
SNOG_11076	2530	Pfam	PF08242	Methyltransferase domain	1432	1538	1.4e-13	IPR013217	Methyltransferase type 12
SNOG_11076	2530	SUPERFAMILY	SSF53901		81	453	1.15e-74	IPR016039	Thiolase-like	GO:0003824|GO:0008152
SNOG_11076	2530	SUPERFAMILY	SSF53901		484	504	1.15e-74	IPR016039	Thiolase-like	GO:0003824|GO:0008152
SNOG_11076	2530	Gene3D	G3DSA:3.40.366.10		602	728	2.2e-59	IPR001227	Acyl transferase domain	GO:0008152|GO:0016740
SNOG_11076	2530	Gene3D	G3DSA:3.40.366.10		796	909	2.2e-59	IPR001227	Acyl transferase domain	GO:0008152|GO:0016740
SNOG_11076	2530	Pfam	PF14765	Polyketide synthase dehydratase	973	1257	6.6e-66	IPR020807	Polyketide synthase, dehydratase domain		Reactome: R-HSA-163765|Reactome: R-HSA-199220|Reactome: R-HSA-2426168|Reactome: R-HSA-75105
SNOG_11076	2530	PANTHER	PTHR11712:SF262		81	2530	0
SNOG_11076	2530	SUPERFAMILY	SSF47336		2461	2517	7.07e-07	IPR009081	Phosphopantetheine binding ACP domain
SNOG_11076	2530	SMART	SM00823	Phosphopantetheine attachment site	2454	2525	4.7e-09	IPR020806	Polyketide synthase, phosphopantetheine-binding domain	GO:0031177	Reactome: R-HSA-163765|Reactome: R-HSA-199220|Reactome: R-HSA-2426168|Reactome: R-HSA-75105
SNOG_11076	2530	Pfam	PF00550	Phosphopantetheine attachment site	2465	2517	0.00013	IPR009081	Phosphopantetheine binding ACP domain
SNOG_11076	2530	Gene3D	G3DSA:3.40.50.720		1901	2091	7e-41	IPR016040	NAD(P)-binding domain
SNOG_11076	2530	Gene3D	G3DSA:3.40.50.720		2152	2329	1.8e-27	IPR016040	NAD(P)-binding domain
SNOG_11076	2530	Pfam	PF00109	Beta-ketoacyl synthase, N-terminal domain	81	329	1.2e-59	IPR014030	Beta-ketoacyl synthase, N-terminal
SNOG_11076	2530	PANTHER	PTHR11712		81	2530	0
SNOG_11076	2530	SMART	SM00827	Acyl transferase domain in polyketide synthase (PKS) enzymes.	605	909	3.9e-99	IPR020801	Polyketide synthase, acyl transferase domain
SNOG_11282	441	Phobius	TRANSMEMBRANE	Region of a membrane-bound protein predicted to be embedded in the membrane.	368	389	-
SNOG_11282	441	CDD	cd06174	MFS	43	440	4.41531e-23	IPR020846	Major facilitator superfamily domain
SNOG_11282	441	Phobius	TRANSMEMBRANE	Region of a membrane-bound protein predicted to be embedded in the membrane.	185	205	-
SNOG_11282	441	Phobius	TRANSMEMBRANE	Region of a membrane-bound protein predicted to be embedded in the membrane.	257	282	-
SNOG_11282	441	Phobius	TRANSMEMBRANE	Region of a membrane-bound protein predicted to be embedded in the membrane.	124	147	-
SNOG_11282	441	Gene3D	G3DSA:1.20.1250.20		44	210	1.1e-31
SNOG_11282	441	Phobius	CYTOPLASMIC_DOMAIN	Region of a membrane-bound protein predicted to be outside the membrane, in the cytoplasm.	86	96	-
SNOG_11282	441	Phobius	CYTOPLASMIC_DOMAIN	Region of a membrane-bound protein predicted to be outside the membrane, in the cytoplasm.	148	153	-
SNOG_11282	441	Phobius	CYTOPLASMIC_DOMAIN	Region of a membrane-bound protein predicted to be outside the membrane, in the cytoplasm.	206	256	-
SNOG_11282	441	Phobius	NON_CYTOPLASMIC_DOMAIN	Region of a membrane-bound protein predicted to be outside the membrane, in the extracellular region.	441	441	-
SNOG_11282	441	ProSiteProfiles	PS50850	Major facilitator superfamily (MFS) profile.	11	441	27.563	IPR020846	Major facilitator superfamily domain
SNOG_11282	441	Phobius	NON_CYTOPLASMIC_DOMAIN	Region of a membrane-bound protein predicted to be outside the membrane, in the extracellular region.	1	65	-
SNOG_11282	441	Pfam	PF07690	Major Facilitator Superfamily	42	421	6.8e-46	IPR011701	Major facilitator superfamily	GO:0016021|GO:0055085
SNOG_11282	441	Phobius	NON_CYTOPLASMIC_DOMAIN	Region of a membrane-bound protein predicted to be outside the membrane, in the extracellular region.	180	184	-
SNOG_11282	441	Phobius	NON_CYTOPLASMIC_DOMAIN	Region of a membrane-bound protein predicted to be outside the membrane, in the extracellular region.	119	123	-
SNOG_11282	441	Phobius	TRANSMEMBRANE	Region of a membrane-bound protein predicted to be embedded in the membrane.	420	440	-
SNOG_11282	441	Phobius	CYTOPLASMIC_DOMAIN	Region of a membrane-bound protein predicted to be outside the membrane, in the cytoplasm.	324	343	-
SNOG_11282	441	Phobius	TRANSMEMBRANE	Region of a membrane-bound protein predicted to be embedded in the membrane.	154	179	-
SNOG_11282	441	Gene3D	G3DSA:1.20.1250.20		255	430	1e-07
SNOG_11282	441	PANTHER	PTHR23502:SF33		2	430	1.1e-186
SNOG_11282	441	SUPERFAMILY	SSF103473		43	431	1.28e-58	IPR020846	Major facilitator superfamily domain
SNOG_11282	441	PANTHER	PTHR23502		2	430	1.1e-186
SNOG_11282	441	Phobius	TRANSMEMBRANE	Region of a membrane-bound protein predicted to be embedded in the membrane.	302	323	-
SNOG_11282	441	Phobius	NON_CYTOPLASMIC_DOMAIN	Region of a membrane-bound protein predicted to be outside the membrane, in the extracellular region.	363	367	-
SNOG_11282	441	Phobius	TRANSMEMBRANE	Region of a membrane-bound protein predicted to be embedded in the membrane.	97	118	-
SNOG_11282	441	Phobius	TRANSMEMBRANE	Region of a membrane-bound protein predicted to be embedded in the membrane.	66	85	-
SNOG_11282	441	Phobius	TRANSMEMBRANE	Region of a membrane-bound protein predicted to be embedded in the membrane.	344	362	-
SNOG_11282	441	Phobius	CYTOPLASMIC_DOMAIN	Region of a membrane-bound protein predicted to be outside the membrane, in the cytoplasm.	390	419	-
SNOG_11282	441	Phobius	NON_CYTOPLASMIC_DOMAIN	Region of a membrane-bound protein predicted to be outside the membrane, in the extracellular region.	283	301	-
SNOG_11200	1671	ProSitePatterns	PS01359	Zinc finger PHD-type signature.	1355	1398	-	IPR019786	Zinc finger, PHD-type, conserved site
SNOG_11200	1671	SUPERFAMILY	SSF57903		457	528	1.97e-15	IPR011011	Zinc finger, FYVE/PHD-type
SNOG_11200	1671	CDD	cd15518	PHD_Ecm5p_Lid2p_like	1354	1398	8.56672e-26
SNOG_11200	1671	Gene3D	G3DSA:3.30.40.10		482	528	1.3e-15	IPR013083	Zinc finger, RING/FYVE/PHD-type
SNOG_11200	1671	SMART	SM00558		622	788	2.3e-68	IPR003347	JmjC domain
SNOG_11200	1671	SMART	SM01014		158	250	2.6e-39
SNOG_11200	1671	SUPERFAMILY	SSF51197		543	807	1.21e-38
SNOG_11200	1671	ProSitePatterns	PS01359	Zinc finger PHD-type signature.	483	527	-	IPR019786	Zinc finger, PHD-type, conserved site
SNOG_11200	1671	SMART	SM00545		95	136	1.5e-18	IPR003349	JmjN domain		Reactome: R-HSA-3214842
SNOG_11200	1671	PANTHER	PTHR10694		527	1021	0
SNOG_11200	1671	PANTHER	PTHR10694		1039	1552	0
SNOG_11200	1671	PANTHER	PTHR10694		41	294	0
SNOG_11200	1671	ProSiteProfiles	PS51184	JmjC domain profile.	622	788	42.14	IPR003347	JmjC domain
SNOG_11200	1671	SUPERFAMILY	SSF57903		1347	1407	5.32e-15	IPR011011	Zinc finger, FYVE/PHD-type
SNOG_11200	1671	SMART	SM00249		1354	1399	9e-09	IPR001965	Zinc finger, PHD-type	GO:0005515|GO:0008270
SNOG_11200	1671	SMART	SM00249		482	528	4.8e-11	IPR001965	Zinc finger, PHD-type	GO:0005515|GO:0008270
SNOG_11200	1671	ProSiteProfiles	PS50016	Zinc finger PHD-type profile.	480	530	9.668	IPR019787	Zinc finger, PHD-finger	GO:0005515
SNOG_11200	1671	Coils	Coil		1033	1060	-
SNOG_11200	1671	Pfam	PF08429	PLU-1-like protein	954	1303	7.5e-104	IPR013637	Lysine-specific demethylase-like domain	GO:0016706|GO:0055114	Reactome: R-HSA-3214842
SNOG_11200	1671	Gene3D	G3DSA:3.30.40.10		1349	1402	3.4e-16	IPR013083	Zinc finger, RING/FYVE/PHD-type
SNOG_11200	1671	ProSiteProfiles	PS51011	ARID domain profile.	161	254	30.24	IPR001606	ARID DNA-binding domain	GO:0003677
SNOG_11200	1671	ProSiteProfiles	PS51183	JmjN domain profile.	96	137	16.613	IPR003349	JmjN domain		Reactome: R-HSA-3214842
SNOG_11200	1671	Pfam	PF02373	JmjC domain, hydroxylase	655	771	4.8e-44	IPR003347	JmjC domain
SNOG_11200	1671	Pfam	PF02928	C5HC2 zinc finger	879	941	1.4e-13	IPR004198	Zinc finger, C5HC2-type		Reactome: R-HSA-3214842
SNOG_11200	1671	ProSiteProfiles	PS50016	Zinc finger PHD-type profile.	1352	1401	9.098	IPR019787	Zinc finger, PHD-finger	GO:0005515
SNOG_11200	1671	SMART	SM00501		162	255	1.2e-33	IPR001606	ARID DNA-binding domain	GO:0003677
SNOG_11200	1671	Gene3D	G3DSA:1.10.150.60		143	255	2.4e-36	IPR001606	ARID DNA-binding domain	GO:0003677
SNOG_11200	1671	Pfam	PF00628	PHD-finger	1354	1399	2.5e-08	IPR019787	Zinc finger, PHD-finger	GO:0005515
SNOG_11200	1671	Pfam	PF00628	PHD-finger	482	528	4e-10	IPR019787	Zinc finger, PHD-finger	GO:0005515
SNOG_11200	1671	Pfam	PF02375	jmjN domain	97	130	3.8e-15	IPR003349	JmjN domain		Reactome: R-HSA-3214842
SNOG_11200	1671	SUPERFAMILY	SSF46774		141	264	3.53e-33	IPR001606	ARID DNA-binding domain	GO:0003677
SNOG_11200	1671	PANTHER	PTHR10694:SF8		527	1021	0
SNOG_11200	1671	PANTHER	PTHR10694:SF8		1039	1552	0
SNOG_11200	1671	PANTHER	PTHR10694:SF8		41	294	0
SNOG_11200	1671	Pfam	PF01388	ARID/BRIGHT DNA binding domain	165	250	7.2e-22	IPR001606	ARID DNA-binding domain	GO:0003677
SNOG_11200	1671	CDD	cd15519	PHD1_Lid2p_like	483	527	1.21385e-19
SNOG_10525	990	Gene3D	G3DSA:3.30.470.30		330	471	7.1e-23
SNOG_10525	990	SUPERFAMILY	SSF56091		249	401	1.87e-41
SNOG_10525	990	SUPERFAMILY	SSF56091		429	521	1.87e-41
SNOG_10525	990	PANTHER	PTHR10459:SF7		88	143	6.2e-267	IPR029710	DNA ligase 4	GO:0003677|GO:0003910|GO:0005524|GO:0006281|GO:0051103	Reactome: R-HSA-164843|Reactome: R-HSA-5693571
SNOG_10525	990	PANTHER	PTHR10459:SF7		28	69	6.2e-267	IPR029710	DNA ligase 4	GO:0003677|GO:0003910|GO:0005524|GO:0006281|GO:0051103	Reactome: R-HSA-164843|Reactome: R-HSA-5693571
SNOG_10525	990	PANTHER	PTHR10459:SF7		159	787	6.2e-267	IPR029710	DNA ligase 4	GO:0003677|GO:0003910|GO:0005524|GO:0006281|GO:0051103	Reactome: R-HSA-164843|Reactome: R-HSA-5693571
SNOG_10525	990	Pfam	PF04679	ATP dependent DNA ligase C terminal region	545	667	1.2e-14	IPR012309	DNA ligase, ATP-dependent, C-terminal	GO:0003910|GO:0006281|GO:0006310
SNOG_10525	990	SUPERFAMILY	SSF117018		162	248	1.7e-06	IPR012308	DNA ligase, ATP-dependent, N-terminal	GO:0003677|GO:0003910|GO:0006281|GO:0006310
SNOG_10525	990	ProSiteProfiles	PS50160	ATP-dependent DNA ligase family profile.	433	558	28.488	IPR012310	DNA ligase, ATP-dependent, central	GO:0003910|GO:0005524|GO:0006281|GO:0006310
SNOG_10525	990	Pfam	PF16589	BRCT domain, a BRCA1 C-terminus domain	730	812	7.2e-12	IPR001357	BRCT domain
SNOG_10525	990	TIGRFAM	TIGR00574	dnl1: DNA ligase I, ATP-dependent (dnl1)	122	678	1.2e-101	IPR000977	DNA ligase, ATP-dependent	GO:0003910|GO:0005524|GO:0006281|GO:0006310|GO:0071897
SNOG_10525	990	Pfam	PF04675	DNA ligase N terminus	42	251	2e-42	IPR012308	DNA ligase, ATP-dependent, N-terminal	GO:0003677|GO:0003910|GO:0006281|GO:0006310
SNOG_10525	990	SUPERFAMILY	SSF50249		528	683	1.01e-28	IPR012340	Nucleic acid-binding, OB-fold
SNOG_10525	990	SUPERFAMILY	SSF52113		920	989	9.89e-09	IPR001357	BRCT domain
SNOG_10525	990	ProSitePatterns	PS00697	ATP-dependent DNA ligase AMP-binding site.	324	332	-	IPR016059	DNA ligase, ATP-dependent, conserved site	GO:0003909|GO:0051103
SNOG_10525	990	Coils	Coil		684	704	-
SNOG_10525	990	SUPERFAMILY	SSF52113		726	813	9e-09	IPR001357	BRCT domain
SNOG_10525	990	ProSiteProfiles	PS50172	BRCT domain profile.	728	813	16.261	IPR001357	BRCT domain
SNOG_10525	990	ProSiteProfiles	PS50172	BRCT domain profile.	926	989	10.224	IPR001357	BRCT domain
SNOG_10525	990	CDD	cd07968	OBF_DNA_ligase_IV	528	674	4.21947e-51
SNOG_10525	990	Gene3D	G3DSA:3.30.1490.70		311	329	7.4e-17
SNOG_10525	990	Gene3D	G3DSA:3.30.1490.70		474	528	7.4e-17
SNOG_10525	990	Gene3D	G3DSA:3.40.50.10190		729	813	1.6e-07	IPR001357	BRCT domain
SNOG_10525	990	Gene3D	G3DSA:3.40.50.10190		925	989	4.3e-08	IPR001357	BRCT domain
SNOG_10525	990	CDD	cd07903	Adenylation_DNA_ligase_IV	282	524	1.81552e-77
SNOG_10525	990	Pfam	PF01068	ATP dependent DNA ligase domain	300	520	3.9e-41	IPR012310	DNA ligase, ATP-dependent, central	GO:0003910|GO:0005524|GO:0006281|GO:0006310
SNOG_10525	990	Gene3D	G3DSA:2.40.50.140		529	681	4.8e-33	IPR012340	Nucleic acid-binding, OB-fold
SNOG_10525	990	Gene3D	G3DSA:1.10.3260.10		162	248	2e-06	IPR012308	DNA ligase, ATP-dependent, N-terminal	GO:0003677|GO:0003910|GO:0006281|GO:0006310
SNOG_10525	990	PANTHER	PTHR10459		88	143	6.2e-267
SNOG_10525	990	PANTHER	PTHR10459		28	69	6.2e-267
SNOG_10525	990	PANTHER	PTHR10459		159	787	6.2e-267
SNOG_10947	337	Phobius	NON_CYTOPLASMIC_DOMAIN	Region of a membrane-bound protein predicted to be outside the membrane, in the extracellular region.	1	112	-
SNOG_10947	337	Phobius	TRANSMEMBRANE	Region of a membrane-bound protein predicted to be embedded in the membrane.	113	134	-
SNOG_10947	337	Phobius	CYTOPLASMIC_DOMAIN	Region of a membrane-bound protein predicted to be outside the membrane, in the cytoplasm.	135	337	-
SNOG_11478	492	PANTHER	PTHR11662		1	489	0
SNOG_11478	492	Phobius	TRANSMEMBRANE	Region of a membrane-bound protein predicted to be embedded in the membrane.	144	166	-
SNOG_11478	492	Phobius	CYTOPLASMIC_DOMAIN	Region of a membrane-bound protein predicted to be outside the membrane, in the cytoplasm.	112	117	-
SNOG_11478	492	Phobius	NON_CYTOPLASMIC_DOMAIN	Region of a membrane-bound protein predicted to be outside the membrane, in the extracellular region.	139	143	-
SNOG_11478	492	Phobius	TRANSMEMBRANE	Region of a membrane-bound protein predicted to be embedded in the membrane.	118	138	-
SNOG_11478	492	Phobius	TRANSMEMBRANE	Region of a membrane-bound protein predicted to be embedded in the membrane.	409	429	-
SNOG_11478	492	Phobius	CYTOPLASMIC_DOMAIN	Region of a membrane-bound protein predicted to be outside the membrane, in the cytoplasm.	167	177	-
SNOG_11478	492	Phobius	NON_CYTOPLASMIC_DOMAIN	Region of a membrane-bound protein predicted to be outside the membrane, in the extracellular region.	370	374	-
SNOG_11478	492	Phobius	NON_CYTOPLASMIC_DOMAIN	Region of a membrane-bound protein predicted to be outside the membrane, in the extracellular region.	311	315	-
SNOG_11478	492	Phobius	TRANSMEMBRANE	Region of a membrane-bound protein predicted to be embedded in the membrane.	91	111	-
SNOG_11478	492	Phobius	NON_CYTOPLASMIC_DOMAIN	Region of a membrane-bound protein predicted to be outside the membrane, in the extracellular region.	200	210	-
SNOG_11478	492	PANTHER	PTHR11662:SF311		1	489	0
SNOG_11478	492	Phobius	TRANSMEMBRANE	Region of a membrane-bound protein predicted to be embedded in the membrane.	375	397	-
SNOG_11478	492	Phobius	CYTOPLASMIC_DOMAIN	Region of a membrane-bound protein predicted to be outside the membrane, in the cytoplasm.	463	492	-
SNOG_11478	492	Phobius	TRANSMEMBRANE	Region of a membrane-bound protein predicted to be embedded in the membrane.	178	199	-
SNOG_11478	492	Phobius	TRANSMEMBRANE	Region of a membrane-bound protein predicted to be embedded in the membrane.	350	369	-
SNOG_11478	492	SUPERFAMILY	SSF103473		35	472	1.31e-70	IPR020846	Major facilitator superfamily domain
SNOG_11478	492	Phobius	NON_CYTOPLASMIC_DOMAIN	Region of a membrane-bound protein predicted to be outside the membrane, in the extracellular region.	430	440	-
SNOG_11478	492	Phobius	CYTOPLASMIC_DOMAIN	Region of a membrane-bound protein predicted to be outside the membrane, in the cytoplasm.	1	46	-
SNOG_11478	492	Pfam	PF07690	Major Facilitator Superfamily	53	426	4.4e-37	IPR011701	Major facilitator superfamily	GO:0016021|GO:0055085
SNOG_11478	492	Phobius	TRANSMEMBRANE	Region of a membrane-bound protein predicted to be embedded in the membrane.	441	462	-
SNOG_11478	492	Phobius	CYTOPLASMIC_DOMAIN	Region of a membrane-bound protein predicted to be outside the membrane, in the cytoplasm.	339	349	-
SNOG_11478	492	Gene3D	G3DSA:1.20.1250.20		41	240	3e-35
SNOG_11478	492	Gene3D	G3DSA:1.20.1250.20		282	471	6.4e-19
SNOG_11478	492	Phobius	TRANSMEMBRANE	Region of a membrane-bound protein predicted to be embedded in the membrane.	316	338	-
SNOG_11478	492	Phobius	TRANSMEMBRANE	Region of a membrane-bound protein predicted to be embedded in the membrane.	285	310	-
SNOG_11478	492	Phobius	CYTOPLASMIC_DOMAIN	Region of a membrane-bound protein predicted to be outside the membrane, in the cytoplasm.	398	408	-
SNOG_11478	492	CDD	cd06174	MFS	48	459	2.2657e-27	IPR020846	Major facilitator superfamily domain
SNOG_11478	492	Phobius	CYTOPLASMIC_DOMAIN	Region of a membrane-bound protein predicted to be outside the membrane, in the cytoplasm.	234	284	-
SNOG_11478	492	Phobius	NON_CYTOPLASMIC_DOMAIN	Region of a membrane-bound protein predicted to be outside the membrane, in the extracellular region.	72	90	-
SNOG_11478	492	Phobius	TRANSMEMBRANE	Region of a membrane-bound protein predicted to be embedded in the membrane.	47	71	-
SNOG_11478	492	Phobius	TRANSMEMBRANE	Region of a membrane-bound protein predicted to be embedded in the membrane.	211	233	-
SNOG_11478	492	ProSiteProfiles	PS50850	Major facilitator superfamily (MFS) profile.	47	465	11.505	IPR020846	Major facilitator superfamily domain
SNOG_10889	609	Phobius	NON_CYTOPLASMIC_DOMAIN	Region of a membrane-bound protein predicted to be outside the membrane, in the extracellular region.	1	11	-
SNOG_10889	609	Gene3D	G3DSA:3.50.50.60		128	210	6.6e-50	IPR023753	FAD/NAD(P)-binding domain	GO:0016491|GO:0055114
SNOG_10889	609	Gene3D	G3DSA:3.50.50.60		17	83	6.6e-50	IPR023753	FAD/NAD(P)-binding domain	GO:0016491|GO:0055114
SNOG_10889	609	Gene3D	G3DSA:3.50.50.60		304	389	6.6e-50	IPR023753	FAD/NAD(P)-binding domain	GO:0016491|GO:0055114
SNOG_10889	609	Phobius	TRANSMEMBRANE	Region of a membrane-bound protein predicted to be embedded in the membrane.	12	33	-
SNOG_10889	609	PRINTS	PR00420	Aromatic-ring hydroxylase (flavoprotein monooxygenase) signature	333	349	4.3e-33
SNOG_10889	609	PRINTS	PR00420	Aromatic-ring hydroxylase (flavoprotein monooxygenase) signature	368	384	4.3e-33
SNOG_10889	609	PRINTS	PR00420	Aromatic-ring hydroxylase (flavoprotein monooxygenase) signature	16	38	4.3e-33
SNOG_10889	609	PRINTS	PR00420	Aromatic-ring hydroxylase (flavoprotein monooxygenase) signature	184	199	4.3e-33
SNOG_10889	609	PRINTS	PR00420	Aromatic-ring hydroxylase (flavoprotein monooxygenase) signature	318	333	4.3e-33
SNOG_10889	609	PANTHER	PTHR13789		10	460	9.9e-207
SNOG_10889	609	Pfam	PF01494	FAD binding domain	16	382	2e-65	IPR002938	FAD-binding domain	GO:0071949
SNOG_10889	609	Phobius	CYTOPLASMIC_DOMAIN	Region of a membrane-bound protein predicted to be outside the membrane, in the cytoplasm.	34	609	-
SNOG_10889	609	PANTHER	PTHR13789:SF230		10	460	9.9e-207
SNOG_10889	609	SUPERFAMILY	SSF51905		303	396	9.08e-52	IPR023753	FAD/NAD(P)-binding domain	GO:0016491|GO:0055114
SNOG_10889	609	SUPERFAMILY	SSF51905		17	205	9.08e-52	IPR023753	FAD/NAD(P)-binding domain	GO:0016491|GO:0055114
SNOG_11368	439	PANTHER	PTHR12565		374	413	2.4e-76
SNOG_11368	439	PANTHER	PTHR12565		9	355	2.4e-76
SNOG_11368	439	Coils	Coil		340	360	-
SNOG_11368	439	Pfam	PF00010	Helix-loop-helix DNA-binding domain	328	393	4.2e-12	IPR011598	Myc-type, basic helix-loop-helix (bHLH) domain	GO:0046983
SNOG_11368	439	PANTHER	PTHR12565:SF124		374	413	2.4e-76
SNOG_11368	439	PANTHER	PTHR12565:SF124		9	355	2.4e-76
SNOG_11368	439	Gene3D	G3DSA:4.10.280.10		325	418	1.3e-16	IPR011598	Myc-type, basic helix-loop-helix (bHLH) domain	GO:0046983
SNOG_11368	439	ProSiteProfiles	PS50888	Myc-type, basic helix-loop-helix (bHLH) domain profile.	327	394	14.9	IPR011598	Myc-type, basic helix-loop-helix (bHLH) domain	GO:0046983
SNOG_11368	439	CDD	cd00083	HLH	325	393	2.5477e-11
SNOG_11368	439	SUPERFAMILY	SSF47459		325	418	2.09e-14	IPR011598	Myc-type, basic helix-loop-helix (bHLH) domain	GO:0046983
SNOG_11368	439	Coils	Coil		391	418	-
SNOG_11368	439	SMART	SM00353		333	400	6.7e-10	IPR011598	Myc-type, basic helix-loop-helix (bHLH) domain	GO:0046983
SNOG_10931	708	Gene3D	G3DSA:1.10.510.10		69	260	3.3e-63
SNOG_10931	708	SUPERFAMILY	SSF56112		3	257	1.35e-86	IPR011009	Protein kinase-like domain
SNOG_10931	708	Gene3D	G3DSA:3.30.200.20		3	68	2.1e-27
SNOG_10931	708	CDD	cd06609	STKc_MST3_like	5	275	6.06692e-168
SNOG_10931	708	Pfam	PF00069	Protein kinase domain	5	256	2.3e-67	IPR000719	Protein kinase domain	GO:0004672|GO:0005524|GO:0006468
SNOG_10931	708	PANTHER	PTHR24361		341	445	5.4e-224
SNOG_10931	708	PANTHER	PTHR24361		622	657	5.4e-224
SNOG_10931	708	PANTHER	PTHR24361		1	284	5.4e-224
SNOG_10931	708	SMART	SM00220		5	256	6e-98	IPR000719	Protein kinase domain	GO:0004672|GO:0005524|GO:0006468
SNOG_10931	708	ProSitePatterns	PS00107	Protein kinases ATP-binding region signature.	11	34	-	IPR017441	Protein kinase, ATP binding site	GO:0005524
SNOG_10931	708	PANTHER	PTHR24361:SF367		341	445	5.4e-224
SNOG_10931	708	PANTHER	PTHR24361:SF367		622	657	5.4e-224
SNOG_10931	708	PANTHER	PTHR24361:SF367		1	284	5.4e-224
SNOG_10931	708	ProSiteProfiles	PS50011	Protein kinase domain profile.	5	256	49.488	IPR000719	Protein kinase domain	GO:0004672|GO:0005524|GO:0006468
SNOG_10878	545	Phobius	TRANSMEMBRANE	Region of a membrane-bound protein predicted to be embedded in the membrane.	508	526	-
SNOG_10878	545	Phobius	TRANSMEMBRANE	Region of a membrane-bound protein predicted to be embedded in the membrane.	269	286	-
SNOG_10878	545	Phobius	TRANSMEMBRANE	Region of a membrane-bound protein predicted to be embedded in the membrane.	343	361	-
SNOG_10878	545	Gene3D	G3DSA:1.20.1250.20		46	229	4.3e-29
SNOG_10878	545	Phobius	CYTOPLASMIC_DOMAIN	Region of a membrane-bound protein predicted to be outside the membrane, in the cytoplasm.	162	172	-
SNOG_10878	545	Phobius	TRANSMEMBRANE	Region of a membrane-bound protein predicted to be embedded in the membrane.	373	395	-
SNOG_10878	545	Phobius	TRANSMEMBRANE	Region of a membrane-bound protein predicted to be embedded in the membrane.	199	217	-
SNOG_10878	545	Phobius	CYTOPLASMIC_DOMAIN	Region of a membrane-bound protein predicted to be outside the membrane, in the cytoplasm.	362	372	-
SNOG_10878	545	Phobius	NON_CYTOPLASMIC_DOMAIN	Region of a membrane-bound protein predicted to be outside the membrane, in the extracellular region.	332	342	-
SNOG_10878	545	Gene3D	G3DSA:1.20.1250.20		303	461	1.4e-16
SNOG_10878	545	Gene3D	G3DSA:1.20.1250.20		504	543	1.4e-16
SNOG_10878	545	Phobius	CYTOPLASMIC_DOMAIN	Region of a membrane-bound protein predicted to be outside the membrane, in the cytoplasm.	99	109	-
SNOG_10878	545	PANTHER	PTHR23501:SF77		4	542	1.5e-175
SNOG_10878	545	Phobius	CYTOPLASMIC_DOMAIN	Region of a membrane-bound protein predicted to be outside the membrane, in the cytoplasm.	218	237	-
SNOG_10878	545	Phobius	NON_CYTOPLASMIC_DOMAIN	Region of a membrane-bound protein predicted to be outside the membrane, in the extracellular region.	129	133	-
SNOG_10878	545	Phobius	NON_CYTOPLASMIC_DOMAIN	Region of a membrane-bound protein predicted to be outside the membrane, in the extracellular region.	396	400	-
SNOG_10878	545	Pfam	PF07690	Major Facilitator Superfamily	48	432	2.5e-40	IPR011701	Major facilitator superfamily	GO:0016021|GO:0055085
SNOG_10878	545	Phobius	TRANSMEMBRANE	Region of a membrane-bound protein predicted to be embedded in the membrane.	238	257	-
SNOG_10878	545	Phobius	CYTOPLASMIC_DOMAIN	Region of a membrane-bound protein predicted to be outside the membrane, in the cytoplasm.	287	305	-
SNOG_10878	545	Phobius	TRANSMEMBRANE	Region of a membrane-bound protein predicted to be embedded in the membrane.	430	452	-
SNOG_10878	545	Phobius	TRANSMEMBRANE	Region of a membrane-bound protein predicted to be embedded in the membrane.	306	331	-
SNOG_10878	545	Phobius	CYTOPLASMIC_DOMAIN	Region of a membrane-bound protein predicted to be outside the membrane, in the cytoplasm.	1	41	-
SNOG_10878	545	Phobius	CYTOPLASMIC_DOMAIN	Region of a membrane-bound protein predicted to be outside the membrane, in the cytoplasm.	419	429	-
SNOG_10878	545	Phobius	TRANSMEMBRANE	Region of a membrane-bound protein predicted to be embedded in the membrane.	401	418	-
SNOG_10878	545	Phobius	TRANSMEMBRANE	Region of a membrane-bound protein predicted to be embedded in the membrane.	110	128	-
SNOG_10878	545	Phobius	TRANSMEMBRANE	Region of a membrane-bound protein predicted to be embedded in the membrane.	173	193	-
SNOG_10878	545	Phobius	TRANSMEMBRANE	Region of a membrane-bound protein predicted to be embedded in the membrane.	81	98	-
SNOG_10878	545	PANTHER	PTHR23501		4	542	1.5e-175
SNOG_10878	545	SUPERFAMILY	SSF103473		503	542	9.02e-55	IPR020846	Major facilitator superfamily domain
SNOG_10878	545	SUPERFAMILY	SSF103473		34	226	9.02e-55	IPR020846	Major facilitator superfamily domain
SNOG_10878	545	SUPERFAMILY	SSF103473		287	459	9.02e-55	IPR020846	Major facilitator superfamily domain
SNOG_10878	545	Phobius	NON_CYTOPLASMIC_DOMAIN	Region of a membrane-bound protein predicted to be outside the membrane, in the extracellular region.	70	80	-
SNOG_10878	545	CDD	cd06174	MFS	46	459	5.20298e-23	IPR020846	Major facilitator superfamily domain
SNOG_10878	545	Phobius	TRANSMEMBRANE	Region of a membrane-bound protein predicted to be embedded in the membrane.	134	161	-
SNOG_10878	545	Phobius	TRANSMEMBRANE	Region of a membrane-bound protein predicted to be embedded in the membrane.	42	69	-
SNOG_10878	545	Phobius	NON_CYTOPLASMIC_DOMAIN	Region of a membrane-bound protein predicted to be outside the membrane, in the extracellular region.	453	507	-
SNOG_10878	545	Phobius	CYTOPLASMIC_DOMAIN	Region of a membrane-bound protein predicted to be outside the membrane, in the cytoplasm.	527	545	-
SNOG_10878	545	Phobius	NON_CYTOPLASMIC_DOMAIN	Region of a membrane-bound protein predicted to be outside the membrane, in the extracellular region.	194	198	-
SNOG_10878	545	Phobius	NON_CYTOPLASMIC_DOMAIN	Region of a membrane-bound protein predicted to be outside the membrane, in the extracellular region.	258	268	-
SNOG_10878	545	ProSiteProfiles	PS50850	Major facilitator superfamily (MFS) profile.	44	531	26.754	IPR020846	Major facilitator superfamily domain
SNOG_112482	782	CDD	cd09630	CDH_like_cytochrome	27	195	6.57672e-33
SNOG_112482	782	Pfam	PF05199	GMC oxidoreductase	634	769	9.7e-21	IPR007867	Glucose-methanol-choline oxidoreductase, C-terminal	GO:0016614|GO:0055114	Reactome: R-HSA-6798163
SNOG_112482	782	Phobius	NON_CYTOPLASMIC_DOMAIN	Region of a membrane-bound protein predicted to be outside the membrane, in the extracellular region.	24	782	-
SNOG_112482	782	PANTHER	PTHR11552		221	782	0
SNOG_112482	782	PANTHER	PTHR11552:SF110		221	782	0
SNOG_112482	782	Phobius	SIGNAL_PEPTIDE_C_REGION	C-terminal region of a signal peptide.	19	23	-
SNOG_112482	782	Phobius	SIGNAL_PEPTIDE_H_REGION	Hydrophobic region of a signal peptide.	9	18	-
SNOG_112482	782	ProSitePatterns	PS00624	GMC oxidoreductases signature 2.	491	505	-	IPR000172	Glucose-methanol-choline oxidoreductase, N-terminal	GO:0016614|GO:0050660|GO:0055114	Reactome: R-HSA-6798163
SNOG_112482	782	Gene3D	G3DSA:3.30.410.10		547	714	2.4e-76
SNOG_112482	782	Gene3D	G3DSA:3.30.410.10		374	427	2.4e-76
SNOG_112482	782	Pfam	PF16010	Cytochrome domain of cellobiose dehydrogenase	27	206	1.7e-51	IPR015920	Cellobiose dehydrogenase, cytochrome domain
SNOG_112482	782	SUPERFAMILY	SSF51905		240	541	4.21e-54	IPR023753	FAD/NAD(P)-binding domain	GO:0016491|GO:0055114
SNOG_112482	782	SUPERFAMILY	SSF51905		710	775	4.21e-54	IPR023753	FAD/NAD(P)-binding domain	GO:0016491|GO:0055114
SNOG_112482	782	Pfam	PF00732	GMC oxidoreductase	245	542	1.5e-29	IPR000172	Glucose-methanol-choline oxidoreductase, N-terminal	GO:0016614|GO:0050660|GO:0055114	Reactome: R-HSA-6798163
SNOG_112482	782	Gene3D	G3DSA:3.50.50.60		715	776	6.6e-74	IPR023753	FAD/NAD(P)-binding domain	GO:0016491|GO:0055114
SNOG_112482	782	Gene3D	G3DSA:3.50.50.60		241	373	6.6e-74	IPR023753	FAD/NAD(P)-binding domain	GO:0016491|GO:0055114
SNOG_112482	782	Gene3D	G3DSA:3.50.50.60		428	546	6.6e-74	IPR023753	FAD/NAD(P)-binding domain	GO:0016491|GO:0055114
SNOG_112482	782	Phobius	SIGNAL_PEPTIDE_N_REGION	N-terminal region of a signal peptide.	1	8	-
SNOG_112482	782	SUPERFAMILY	SSF54373		537	714	4.19e-46
SNOG_112482	782	SUPERFAMILY	SSF49344		25	209	5.49e-42
SNOG_112482	782	Gene3D	G3DSA:2.60.40.1210		25	209	3e-44	IPR015920	Cellobiose dehydrogenase, cytochrome domain
SNOG_112482	782	Phobius	SIGNAL_PEPTIDE	Signal peptide region	1	23	-
SNOG_10682	603	ProSiteProfiles	PS50011	Protein kinase domain profile.	221	569	23.665	IPR000719	Protein kinase domain	GO:0004672|GO:0005524|GO:0006468
SNOG_10682	603	PANTHER	PTHR24362		170	426	4.6e-113
SNOG_10682	603	Gene3D	G3DSA:1.10.510.10		280	563	3.4e-17
SNOG_10682	603	PANTHER	PTHR24362:SF279		170	426	4.6e-113
SNOG_10682	603	PANTHER	PTHR24362		449	576	4.6e-113
SNOG_10682	603	SMART	SM00220		221	569	6.5e-08	IPR000719	Protein kinase domain	GO:0004672|GO:0005524|GO:0006468
SNOG_10682	603	SUPERFAMILY	SSF56112		219	573	1.32e-26	IPR011009	Protein kinase-like domain
SNOG_10682	603	PANTHER	PTHR24362:SF279		449	576	4.6e-113
SNOG_10682	603	Pfam	PF00069	Protein kinase domain	266	558	2.6e-10	IPR000719	Protein kinase domain	GO:0004672|GO:0005524|GO:0006468
SNOG_10682	603	ProSitePatterns	PS00108	Serine/Threonine protein kinases active-site signature.	386	398	-	IPR008271	Serine/threonine-protein kinase, active site	GO:0004672|GO:0006468
SNOG_151632	840	CDD	cd12148	fungal_TF_MHR	269	650	4.92055e-30
SNOG_151632	840	PANTHER	PTHR19444		263	822	0
SNOG_151632	840	Pfam	PF00172	Fungal Zn(2)-Cys(6) binuclear cluster domain	52	85	1.3e-06	IPR001138	Zn(2)-C6 fungal-type DNA-binding domain	GO:0000981|GO:0005634|GO:0006355|GO:0008270
SNOG_151632	840	PANTHER	PTHR19444		17	211	0
SNOG_151632	840	Gene3D	G3DSA:4.10.240.10		44	87	1.8e-10	IPR001138	Zn(2)-C6 fungal-type DNA-binding domain	GO:0000981|GO:0005634|GO:0006355|GO:0008270
SNOG_151632	840	Pfam	PF04082	Fungal specific transcription factor domain	279	425	3.9e-06	IPR007219	Transcription factor domain, fungi	GO:0003677|GO:0005634|GO:0006351|GO:0008270
SNOG_151632	840	SUPERFAMILY	SSF57701		44	90	7.59e-10	IPR001138	Zn(2)-C6 fungal-type DNA-binding domain	GO:0000981|GO:0005634|GO:0006355|GO:0008270
SNOG_151632	840	SMART	SM00066		48	100	1.9e-05	IPR001138	Zn(2)-C6 fungal-type DNA-binding domain	GO:0000981|GO:0005634|GO:0006355|GO:0008270
SNOG_151632	840	PANTHER	PTHR19444:SF30		263	822	0
SNOG_151632	840	ProSiteProfiles	PS50048	Zn(2)-C6 fungal-type DNA-binding domain profile.	53	85	10.403	IPR001138	Zn(2)-C6 fungal-type DNA-binding domain	GO:0000981|GO:0005634|GO:0006355|GO:0008270
SNOG_151632	840	CDD	cd00067	GAL4	49	85	4.92262e-10
SNOG_151632	840	ProSitePatterns	PS00463	Zn(2)-C6 fungal-type DNA-binding domain signature.	53	84	-	IPR001138	Zn(2)-C6 fungal-type DNA-binding domain	GO:0000981|GO:0005634|GO:0006355|GO:0008270
SNOG_151632	840	PANTHER	PTHR19444:SF30		17	211	0
SNOG_10968	433	ProSiteProfiles	PS50082	Trp-Asp (WD) repeats profile.	182	224	11.478	IPR001680	WD40 repeat	GO:0005515
SNOG_10968	433	ProSiteProfiles	PS50082	Trp-Asp (WD) repeats profile.	323	358	11.745	IPR001680	WD40 repeat	GO:0005515
SNOG_10968	433	ProSiteProfiles	PS50082	Trp-Asp (WD) repeats profile.	279	315	13.382	IPR001680	WD40 repeat	GO:0005515
SNOG_10968	433	PANTHER	PTHR22850		1	420	1.2e-138
SNOG_10968	433	SUPERFAMILY	SSF50978		125	417	3.51e-51	IPR017986	WD40-repeat-containing domain	GO:0005515
SNOG_10968	433	ProSiteProfiles	PS50294	Trp-Asp (WD) repeats circular profile.	182	365	27.922	IPR017986	WD40-repeat-containing domain	GO:0005515
SNOG_10968	433	ProSitePatterns	PS00678	Trp-Asp (WD) repeats signature.	343	357	-	IPR019775	WD40 repeat, conserved site
SNOG_10968	433	ProSitePatterns	PS00678	Trp-Asp (WD) repeats signature.	202	216	-	IPR019775	WD40 repeat, conserved site
SNOG_10968	433	ProSitePatterns	PS00678	Trp-Asp (WD) repeats signature.	299	313	-	IPR019775	WD40 repeat, conserved site
SNOG_10968	433	SMART	SM00320		175	215	0.0086	IPR001680	WD40 repeat	GO:0005515
SNOG_10968	433	SMART	SM00320		226	266	0.016	IPR001680	WD40 repeat	GO:0005515
SNOG_10968	433	SMART	SM00320		373	413	6.5	IPR001680	WD40 repeat	GO:0005515
SNOG_10968	433	SMART	SM00320		316	356	3.4e-06	IPR001680	WD40 repeat	GO:0005515
SNOG_10968	433	SMART	SM00320		124	163	0.04	IPR001680	WD40 repeat	GO:0005515
SNOG_10968	433	SMART	SM00320		272	312	5.4e-07	IPR001680	WD40 repeat	GO:0005515
SNOG_10968	433	PRINTS	PR00320	G protein beta WD-40 repeat signature	299	313	2.4e-07	IPR020472	G-protein beta WD-40 repeat
SNOG_10968	433	PRINTS	PR00320	G protein beta WD-40 repeat signature	343	357	2.4e-07	IPR020472	G-protein beta WD-40 repeat
SNOG_10968	433	PRINTS	PR00320	G protein beta WD-40 repeat signature	202	216	2.4e-07	IPR020472	G-protein beta WD-40 repeat
SNOG_10968	433	Pfam	PF00400	WD domain, G-beta repeat	280	312	0.001	IPR001680	WD40 repeat	GO:0005515
SNOG_10968	433	Pfam	PF00400	WD domain, G-beta repeat	318	356	0.00042	IPR001680	WD40 repeat	GO:0005515
SNOG_10968	433	Pfam	PF12265	Histone-binding protein RBBP4 or subunit C of CAF1 complex	27	96	2e-24	IPR022052	Histone-binding protein RBBP4, N-terminal
SNOG_10968	433	PANTHER	PTHR22850:SF27		1	420	1.2e-138
SNOG_10968	433	Gene3D	G3DSA:2.130.10.10		97	423	2.6e-54	IPR015943	WD40/YVTN repeat-like-containing domain	GO:0005515
SNOG_10992	837	CDD	cd00672	CysRS_core	60	503	2.44387e-76	IPR032678	tRNA synthetases class I, catalytic domain		KEGG: 00970+6.1.1.16
SNOG_10992	837	PRINTS	PR00983	Cysteinyl-tRNA synthetase signature	84	95	5.2e-28	IPR024909	Cysteinyl-tRNA synthetase/mycothiol ligase		KEGG: 00970+6.1.1.16
SNOG_10992	837	PRINTS	PR00983	Cysteinyl-tRNA synthetase signature	121	130	5.2e-28	IPR024909	Cysteinyl-tRNA synthetase/mycothiol ligase		KEGG: 00970+6.1.1.16
SNOG_10992	837	PRINTS	PR00983	Cysteinyl-tRNA synthetase signature	420	441	5.2e-28	IPR024909	Cysteinyl-tRNA synthetase/mycothiol ligase		KEGG: 00970+6.1.1.16
SNOG_10992	837	PRINTS	PR00983	Cysteinyl-tRNA synthetase signature	389	407	5.2e-28	IPR024909	Cysteinyl-tRNA synthetase/mycothiol ligase		KEGG: 00970+6.1.1.16
SNOG_10992	837	Hamap	MF_00041	Cysteine--tRNA ligase [cysS].	59	798	27.873	IPR015803	Cysteine-tRNA ligase	GO:0004817|GO:0005524|GO:0006423	KEGG: 00970+6.1.1.16
SNOG_10992	837	SUPERFAMILY	SSF52374		266	513	3.13e-71
SNOG_10992	837	SUPERFAMILY	SSF52374		59	138	3.13e-71
SNOG_10992	837	Gene3D	G3DSA:1.20.120.640		542	613	0.00067
SNOG_10992	837	PANTHER	PTHR10890		702	837	0	IPR024909	Cysteinyl-tRNA synthetase/mycothiol ligase		KEGG: 00970+6.1.1.16
SNOG_10992	837	PANTHER	PTHR10890		36	181	0	IPR024909	Cysteinyl-tRNA synthetase/mycothiol ligase		KEGG: 00970+6.1.1.16
SNOG_10992	837	PANTHER	PTHR10890		213	658	0	IPR024909	Cysteinyl-tRNA synthetase/mycothiol ligase		KEGG: 00970+6.1.1.16
SNOG_10992	837	SUPERFAMILY	SSF47323		547	652	1.44e-10	IPR009080	Aminoacyl-tRNA synthetase, class Ia, anticodon-binding	GO:0000166|GO:0004812|GO:0005524|GO:0006418
SNOG_10992	837	SUPERFAMILY	SSF47323		705	733	1.44e-10	IPR009080	Aminoacyl-tRNA synthetase, class Ia, anticodon-binding	GO:0000166|GO:0004812|GO:0005524|GO:0006418
SNOG_10992	837	Coils	Coil		744	783	-
SNOG_10992	837	Gene3D	G3DSA:3.40.50.620		78	141	9.1e-94	IPR014729	Rossmann-like alpha/beta/alpha sandwich fold
SNOG_10992	837	Gene3D	G3DSA:3.40.50.620		269	509	9.1e-94	IPR014729	Rossmann-like alpha/beta/alpha sandwich fold
SNOG_10992	837	TIGRFAM	TIGR00435	cysS: cysteine--tRNA ligase	59	732	6.4e-128	IPR015803	Cysteine-tRNA ligase	GO:0004817|GO:0005524|GO:0006423	KEGG: 00970+6.1.1.16
SNOG_10992	837	PANTHER	PTHR10890:SF3		702	837	0
SNOG_10992	837	PANTHER	PTHR10890:SF3		36	181	0
SNOG_10992	837	PANTHER	PTHR10890:SF3		213	658	0
SNOG_10992	837	Pfam	PF01406	tRNA synthetases class I (C) catalytic domain	79	511	5.4e-116	IPR032678	tRNA synthetases class I, catalytic domain		KEGG: 00970+6.1.1.16
SNOG_15246	584	Phobius	CYTOPLASMIC_DOMAIN	Region of a membrane-bound protein predicted to be outside the membrane, in the cytoplasm.	471	481	-
SNOG_15246	584	Phobius	TRANSMEMBRANE	Region of a membrane-bound protein predicted to be embedded in the membrane.	281	305	-
SNOG_15246	584	Phobius	TRANSMEMBRANE	Region of a membrane-bound protein predicted to be embedded in the membrane.	160	181	-
SNOG_15246	584	Phobius	TRANSMEMBRANE	Region of a membrane-bound protein predicted to be embedded in the membrane.	193	212	-
SNOG_15246	584	Phobius	TRANSMEMBRANE	Region of a membrane-bound protein predicted to be embedded in the membrane.	224	250	-
SNOG_15246	584	PANTHER	PTHR12413		12	301	9.1e-265	IPR004856	Glycosyl transferase, ALG6/ALG8	GO:0005789|GO:0016758	Reactome: R-HSA-446193
SNOG_15246	584	PANTHER	PTHR12413		338	583	9.1e-265	IPR004856	Glycosyl transferase, ALG6/ALG8	GO:0005789|GO:0016758	Reactome: R-HSA-446193
SNOG_15246	584	Phobius	TRANSMEMBRANE	Region of a membrane-bound protein predicted to be embedded in the membrane.	409	429	-
SNOG_15246	584	Phobius	NON_CYTOPLASMIC_DOMAIN	Region of a membrane-bound protein predicted to be outside the membrane, in the extracellular region.	251	255	-
SNOG_15246	584	Phobius	TRANSMEMBRANE	Region of a membrane-bound protein predicted to be embedded in the membrane.	482	503	-
SNOG_15246	584	Phobius	TRANSMEMBRANE	Region of a membrane-bound protein predicted to be embedded in the membrane.	58	80	-
SNOG_15246	584	PANTHER	PTHR12413:SF1		12	301	9.1e-265
SNOG_15246	584	PANTHER	PTHR12413:SF1		338	583	9.1e-265
SNOG_15246	584	Phobius	TRANSMEMBRANE	Region of a membrane-bound protein predicted to be embedded in the membrane.	128	148	-
SNOG_15246	584	Phobius	TRANSMEMBRANE	Region of a membrane-bound protein predicted to be embedded in the membrane.	381	402	-
SNOG_15246	584	Phobius	NON_CYTOPLASMIC_DOMAIN	Region of a membrane-bound protein predicted to be outside the membrane, in the extracellular region.	182	192	-
SNOG_15246	584	Phobius	TRANSMEMBRANE	Region of a membrane-bound protein predicted to be embedded in the membrane.	449	470	-
SNOG_15246	584	Phobius	NON_CYTOPLASMIC_DOMAIN	Region of a membrane-bound protein predicted to be outside the membrane, in the extracellular region.	504	544	-
SNOG_15246	584	Pfam	PF03155	ALG6, ALG8 glycosyltransferase family	72	302	4.1e-79	IPR004856	Glycosyl transferase, ALG6/ALG8	GO:0005789|GO:0016758	Reactome: R-HSA-446193
SNOG_15246	584	Pfam	PF03155	ALG6, ALG8 glycosyltransferase family	334	566	1.3e-45	IPR004856	Glycosyl transferase, ALG6/ALG8	GO:0005789|GO:0016758	Reactome: R-HSA-446193
SNOG_15246	584	Phobius	NON_CYTOPLASMIC_DOMAIN	Region of a membrane-bound protein predicted to be outside the membrane, in the extracellular region.	430	448	-
SNOG_15246	584	Phobius	CYTOPLASMIC_DOMAIN	Region of a membrane-bound protein predicted to be outside the membrane, in the cytoplasm.	1	57	-
SNOG_15246	584	Phobius	CYTOPLASMIC_DOMAIN	Region of a membrane-bound protein predicted to be outside the membrane, in the cytoplasm.	275	280	-
SNOG_15246	584	Phobius	NON_CYTOPLASMIC_DOMAIN	Region of a membrane-bound protein predicted to be outside the membrane, in the extracellular region.	81	127	-
SNOG_15246	584	Phobius	CYTOPLASMIC_DOMAIN	Region of a membrane-bound protein predicted to be outside the membrane, in the cytoplasm.	568	584	-
SNOG_15246	584	Phobius	CYTOPLASMIC_DOMAIN	Region of a membrane-bound protein predicted to be outside the membrane, in the cytoplasm.	213	223	-
SNOG_15246	584	Phobius	CYTOPLASMIC_DOMAIN	Region of a membrane-bound protein predicted to be outside the membrane, in the cytoplasm.	403	408	-
SNOG_15246	584	Phobius	TRANSMEMBRANE	Region of a membrane-bound protein predicted to be embedded in the membrane.	545	567	-
SNOG_15246	584	Phobius	TRANSMEMBRANE	Region of a membrane-bound protein predicted to be embedded in the membrane.	256	274	-
SNOG_15246	584	Phobius	NON_CYTOPLASMIC_DOMAIN	Region of a membrane-bound protein predicted to be outside the membrane, in the extracellular region.	306	380	-
SNOG_15246	584	Phobius	CYTOPLASMIC_DOMAIN	Region of a membrane-bound protein predicted to be outside the membrane, in the cytoplasm.	149	159	-
SNOG_11127	342	SUPERFAMILY	SSF51556		8	336	7.4e-67	IPR032466	Metal-dependent hydrolase
SNOG_11127	342	Pfam	PF04909	Amidohydrolase	10	336	5.3e-31	IPR006680	Amidohydrolase-related	GO:0016787
SNOG_11127	342	Gene3D	G3DSA:3.20.20.140		8	336	4.3e-89
SNOG_11127	342	PANTHER	PTHR21240		1	339	1.1e-281
SNOG_11127	342	PANTHER	PTHR21240:SF8		1	339	1.1e-281
SNOG_11116	371	PANTHER	PTHR16201:SF35		331	371	3.6e-161
SNOG_11116	371	PANTHER	PTHR16201:SF35		177	313	3.6e-161
SNOG_11116	371	PANTHER	PTHR16201:SF35		10	125	3.6e-161
SNOG_11116	371	SMART	SM00679		29	60	5.7e-08	IPR006603	PQ-loop repeat
SNOG_11116	371	SMART	SM00679		269	300	7.1e-12	IPR006603	PQ-loop repeat
SNOG_11116	371	Phobius	NON_CYTOPLASMIC_DOMAIN	Region of a membrane-bound protein predicted to be outside the membrane, in the extracellular region.	231	249	-
SNOG_11116	371	Phobius	TRANSMEMBRANE	Region of a membrane-bound protein predicted to be embedded in the membrane.	14	35	-
SNOG_11116	371	Phobius	TRANSMEMBRANE	Region of a membrane-bound protein predicted to be embedded in the membrane.	47	68	-
SNOG_11116	371	Pfam	PF04193	PQ loop repeat	256	309	8.3e-19	IPR006603	PQ-loop repeat
SNOG_11116	371	Pfam	PF04193	PQ loop repeat	15	73	2.6e-20	IPR006603	PQ-loop repeat
SNOG_11116	371	Phobius	TRANSMEMBRANE	Region of a membrane-bound protein predicted to be embedded in the membrane.	289	309	-
SNOG_11116	371	Phobius	CYTOPLASMIC_DOMAIN	Region of a membrane-bound protein predicted to be outside the membrane, in the cytoplasm.	36	46	-
SNOG_11116	371	Phobius	CYTOPLASMIC_DOMAIN	Region of a membrane-bound protein predicted to be outside the membrane, in the cytoplasm.	269	288	-
SNOG_11116	371	Phobius	TRANSMEMBRANE	Region of a membrane-bound protein predicted to be embedded in the membrane.	250	268	-
SNOG_11116	371	Phobius	TRANSMEMBRANE	Region of a membrane-bound protein predicted to be embedded in the membrane.	210	230	-
SNOG_11116	371	Phobius	NON_CYTOPLASMIC_DOMAIN	Region of a membrane-bound protein predicted to be outside the membrane, in the extracellular region.	310	336	-
SNOG_11116	371	Phobius	NON_CYTOPLASMIC_DOMAIN	Region of a membrane-bound protein predicted to be outside the membrane, in the extracellular region.	1	13	-
SNOG_11116	371	Phobius	CYTOPLASMIC_DOMAIN	Region of a membrane-bound protein predicted to be outside the membrane, in the cytoplasm.	97	209	-
SNOG_11116	371	PANTHER	PTHR16201		331	371	3.6e-161
SNOG_11116	371	PANTHER	PTHR16201		177	313	3.6e-161
SNOG_11116	371	PANTHER	PTHR16201		10	125	3.6e-161
SNOG_11116	371	Phobius	TRANSMEMBRANE	Region of a membrane-bound protein predicted to be embedded in the membrane.	74	96	-
SNOG_11116	371	Phobius	NON_CYTOPLASMIC_DOMAIN	Region of a membrane-bound protein predicted to be outside the membrane, in the extracellular region.	69	73	-
SNOG_11116	371	Phobius	CYTOPLASMIC_DOMAIN	Region of a membrane-bound protein predicted to be outside the membrane, in the cytoplasm.	361	371	-
SNOG_11116	371	Phobius	TRANSMEMBRANE	Region of a membrane-bound protein predicted to be embedded in the membrane.	337	360	-
SNOG_11148	335	PANTHER	PTHR22842		64	332	3.2e-141
SNOG_11148	335	PANTHER	PTHR22842		1	48	3.2e-141
SNOG_11148	335	ProSiteProfiles	PS50294	Trp-Asp (WD) repeats circular profile.	12	335	33.485	IPR017986	WD40-repeat-containing domain	GO:0005515
SNOG_11148	335	SUPERFAMILY	SSF50978		4	332	5.5e-61	IPR017986	WD40-repeat-containing domain	GO:0005515
SNOG_11148	335	PRINTS	PR00320	G protein beta WD-40 repeat signature	132	146	8.9e-07	IPR020472	G-protein beta WD-40 repeat
SNOG_11148	335	PRINTS	PR00320	G protein beta WD-40 repeat signature	89	103	8.9e-07	IPR020472	G-protein beta WD-40 repeat
SNOG_11148	335	PRINTS	PR00320	G protein beta WD-40 repeat signature	260	274	8.9e-07	IPR020472	G-protein beta WD-40 repeat
SNOG_11148	335	CDD	cd00200	WD40	8	331	4.52642e-40
SNOG_11148	335	ProSitePatterns	PS00678	Trp-Asp (WD) repeats signature.	260	274	-	IPR019775	WD40 repeat, conserved site
SNOG_11148	335	PANTHER	PTHR22842:SF5		64	332	3.2e-141
SNOG_11148	335	PANTHER	PTHR22842:SF5		1	48	3.2e-141
SNOG_11148	335	ProSiteProfiles	PS50082	Trp-Asp (WD) repeats profile.	112	154	12.246	IPR001680	WD40 repeat	GO:0005515
SNOG_11148	335	ProSiteProfiles	PS50082	Trp-Asp (WD) repeats profile.	300	335	9.239	IPR001680	WD40 repeat	GO:0005515
SNOG_11148	335	ProSiteProfiles	PS50082	Trp-Asp (WD) repeats profile.	12	54	11.277	IPR001680	WD40 repeat	GO:0005515
SNOG_11148	335	ProSiteProfiles	PS50082	Trp-Asp (WD) repeats profile.	70	111	13.449	IPR001680	WD40 repeat	GO:0005515
SNOG_11148	335	Pfam	PF00400	WD domain, G-beta repeat	67	102	0.00048	IPR001680	WD40 repeat	GO:0005515
SNOG_11148	335	Pfam	PF00400	WD domain, G-beta repeat	107	145	4.7e-05	IPR001680	WD40 repeat	GO:0005515
SNOG_11148	335	Pfam	PF00400	WD domain, G-beta repeat	7	45	5e-05	IPR001680	WD40 repeat	GO:0005515
SNOG_11148	335	Gene3D	G3DSA:2.130.10.10		4	332	2.2e-59	IPR015943	WD40/YVTN repeat-like-containing domain	GO:0005515
SNOG_11148	335	SMART	SM00320		63	102	1.4e-06	IPR001680	WD40 repeat	GO:0005515
SNOG_11148	335	SMART	SM00320		5	45	1.3e-07	IPR001680	WD40 repeat	GO:0005515
SNOG_11148	335	SMART	SM00320		230	273	110	IPR001680	WD40 repeat	GO:0005515
SNOG_11148	335	SMART	SM00320		105	145	3.3e-07	IPR001680	WD40 repeat	GO:0005515
SNOG_11148	335	SMART	SM00320		190	227	54	IPR001680	WD40 repeat	GO:0005515
SNOG_11148	335	SMART	SM00320		150	187	0.043	IPR001680	WD40 repeat	GO:0005515
SNOG_11148	335	SMART	SM00320		276	332	0.54	IPR001680	WD40 repeat	GO:0005515
SNOG_11148	335	ProSitePatterns	PS00678	Trp-Asp (WD) repeats signature.	132	146	-	IPR019775	WD40 repeat, conserved site
SNOG_10892	529	Phobius	TRANSMEMBRANE	Region of a membrane-bound protein predicted to be embedded in the membrane.	121	146	-
SNOG_10892	529	Phobius	CYTOPLASMIC_DOMAIN	Region of a membrane-bound protein predicted to be outside the membrane, in the cytoplasm.	211	298	-
SNOG_10892	529	Phobius	CYTOPLASMIC_DOMAIN	Region of a membrane-bound protein predicted to be outside the membrane, in the cytoplasm.	88	93	-
SNOG_10892	529	CDD	cd06174	MFS	16	459	3.22333e-09	IPR020846	Major facilitator superfamily domain
SNOG_10892	529	Phobius	TRANSMEMBRANE	Region of a membrane-bound protein predicted to be embedded in the membrane.	190	210	-
SNOG_10892	529	Phobius	TRANSMEMBRANE	Region of a membrane-bound protein predicted to be embedded in the membrane.	443	462	-
SNOG_10892	529	Phobius	TRANSMEMBRANE	Region of a membrane-bound protein predicted to be embedded in the membrane.	158	178	-
SNOG_10892	529	Phobius	TRANSMEMBRANE	Region of a membrane-bound protein predicted to be embedded in the membrane.	12	33	-
SNOG_10892	529	Phobius	TRANSMEMBRANE	Region of a membrane-bound protein predicted to be embedded in the membrane.	299	323	-
SNOG_10892	529	Phobius	TRANSMEMBRANE	Region of a membrane-bound protein predicted to be embedded in the membrane.	412	431	-
SNOG_10892	529	Phobius	NON_CYTOPLASMIC_DOMAIN	Region of a membrane-bound protein predicted to be outside the membrane, in the extracellular region.	179	189	-
SNOG_10892	529	ProSiteProfiles	PS50850	Major facilitator superfamily (MFS) profile.	15	466	23.394	IPR020846	Major facilitator superfamily domain
SNOG_10892	529	Phobius	CYTOPLASMIC_DOMAIN	Region of a membrane-bound protein predicted to be outside the membrane, in the cytoplasm.	365	411	-
SNOG_10892	529	Phobius	NON_CYTOPLASMIC_DOMAIN	Region of a membrane-bound protein predicted to be outside the membrane, in the extracellular region.	116	120	-
SNOG_10892	529	Phobius	CYTOPLASMIC_DOMAIN	Region of a membrane-bound protein predicted to be outside the membrane, in the cytoplasm.	1	11	-
SNOG_10892	529	Phobius	NON_CYTOPLASMIC_DOMAIN	Region of a membrane-bound protein predicted to be outside the membrane, in the extracellular region.	324	342	-
SNOG_10892	529	Phobius	TRANSMEMBRANE	Region of a membrane-bound protein predicted to be embedded in the membrane.	343	364	-
SNOG_10892	529	SUPERFAMILY	SSF103473		257	474	2.75e-37	IPR020846	Major facilitator superfamily domain
SNOG_10892	529	SUPERFAMILY	SSF103473		17	225	2.75e-37	IPR020846	Major facilitator superfamily domain
SNOG_10892	529	Phobius	NON_CYTOPLASMIC_DOMAIN	Region of a membrane-bound protein predicted to be outside the membrane, in the extracellular region.	432	442	-
SNOG_10892	529	Phobius	CYTOPLASMIC_DOMAIN	Region of a membrane-bound protein predicted to be outside the membrane, in the cytoplasm.	147	157	-
SNOG_10892	529	Phobius	NON_CYTOPLASMIC_DOMAIN	Region of a membrane-bound protein predicted to be outside the membrane, in the extracellular region.	34	68	-
SNOG_10892	529	PANTHER	PTHR23500:SF84		17	529	7.4e-159
SNOG_10892	529	Pfam	PF00083	Sugar (and other) transporter	16	474	4.7e-75	IPR005828	Major facilitator, sugar transporter-like	GO:0016021|GO:0022857|GO:0055085
SNOG_10892	529	Phobius	CYTOPLASMIC_DOMAIN	Region of a membrane-bound protein predicted to be outside the membrane, in the cytoplasm.	463	529	-
SNOG_10892	529	PANTHER	PTHR23500		17	529	7.4e-159
SNOG_10892	529	Gene3D	G3DSA:1.20.1250.20		19	215	4.2e-09
SNOG_10892	529	Gene3D	G3DSA:1.20.1250.20		277	467	1.4e-10
SNOG_10892	529	Phobius	TRANSMEMBRANE	Region of a membrane-bound protein predicted to be embedded in the membrane.	69	87	-
SNOG_10892	529	Phobius	TRANSMEMBRANE	Region of a membrane-bound protein predicted to be embedded in the membrane.	94	115	-
SNOG_15271	465	Phobius	TRANSMEMBRANE	Region of a membrane-bound protein predicted to be embedded in the membrane.	212	231	-
SNOG_15271	465	Gene3D	G3DSA:1.20.1250.20		295	462	2.9e-12
SNOG_15271	465	Gene3D	G3DSA:1.20.1250.20		56	234	3.8e-37
SNOG_15271	465	Phobius	NON_CYTOPLASMIC_DOMAIN	Region of a membrane-bound protein predicted to be outside the membrane, in the extracellular region.	407	417	-
SNOG_15271	465	Phobius	CYTOPLASMIC_DOMAIN	Region of a membrane-bound protein predicted to be outside the membrane, in the cytoplasm.	170	180	-
SNOG_15271	465	Phobius	TRANSMEMBRANE	Region of a membrane-bound protein predicted to be embedded in the membrane.	146	169	-
SNOG_15271	465	Phobius	TRANSMEMBRANE	Region of a membrane-bound protein predicted to be embedded in the membrane.	122	140	-
SNOG_15271	465	Phobius	CYTOPLASMIC_DOMAIN	Region of a membrane-bound protein predicted to be outside the membrane, in the cytoplasm.	1	54	-
SNOG_15271	465	Phobius	NON_CYTOPLASMIC_DOMAIN	Region of a membrane-bound protein predicted to be outside the membrane, in the extracellular region.	80	90	-
SNOG_15271	465	Phobius	CYTOPLASMIC_DOMAIN	Region of a membrane-bound protein predicted to be outside the membrane, in the cytoplasm.	354	387	-
SNOG_15271	465	Phobius	NON_CYTOPLASMIC_DOMAIN	Region of a membrane-bound protein predicted to be outside the membrane, in the extracellular region.	321	331	-
SNOG_15271	465	Phobius	TRANSMEMBRANE	Region of a membrane-bound protein predicted to be embedded in the membrane.	388	406	-
SNOG_15271	465	Phobius	TRANSMEMBRANE	Region of a membrane-bound protein predicted to be embedded in the membrane.	298	320	-
SNOG_15271	465	Phobius	TRANSMEMBRANE	Region of a membrane-bound protein predicted to be embedded in the membrane.	91	110	-
SNOG_15271	465	PANTHER	PTHR23502		22	363	1.6e-189
SNOG_15271	465	Pfam	PF07690	Major Facilitator Superfamily	62	462	9.2e-52	IPR011701	Major facilitator superfamily	GO:0016021|GO:0055085
SNOG_15271	465	Phobius	TRANSMEMBRANE	Region of a membrane-bound protein predicted to be embedded in the membrane.	332	353	-
SNOG_15271	465	SUPERFAMILY	SSF103473		43	463	1.26e-60	IPR020846	Major facilitator superfamily domain
SNOG_15271	465	Phobius	TRANSMEMBRANE	Region of a membrane-bound protein predicted to be embedded in the membrane.	181	206	-
SNOG_15271	465	Phobius	CYTOPLASMIC_DOMAIN	Region of a membrane-bound protein predicted to be outside the membrane, in the cytoplasm.	232	297	-
SNOG_15271	465	PRINTS	PR01036	Tetracycline resistance protein TetB signature	181	205	7.1e-06
SNOG_15271	465	PRINTS	PR01036	Tetracycline resistance protein TetB signature	151	171	7.1e-06
SNOG_15271	465	PANTHER	PTHR23502:SF51		22	363	1.6e-189
SNOG_15271	465	PANTHER	PTHR23502:SF51		380	464	1.6e-189
SNOG_15271	465	CDD	cd06174	MFS	58	232	4.68801e-27	IPR020846	Major facilitator superfamily domain
SNOG_15271	465	Phobius	NON_CYTOPLASMIC_DOMAIN	Region of a membrane-bound protein predicted to be outside the membrane, in the extracellular region.	207	211	-
SNOG_15271	465	Phobius	CYTOPLASMIC_DOMAIN	Region of a membrane-bound protein predicted to be outside the membrane, in the cytoplasm.	111	121	-
SNOG_15271	465	Phobius	CYTOPLASMIC_DOMAIN	Region of a membrane-bound protein predicted to be outside the membrane, in the cytoplasm.	439	465	-
SNOG_15271	465	ProSiteProfiles	PS50850	Major facilitator superfamily (MFS) profile.	57	465	30.349	IPR020846	Major facilitator superfamily domain
SNOG_15271	465	Phobius	NON_CYTOPLASMIC_DOMAIN	Region of a membrane-bound protein predicted to be outside the membrane, in the extracellular region.	141	145	-
SNOG_15271	465	Phobius	TRANSMEMBRANE	Region of a membrane-bound protein predicted to be embedded in the membrane.	418	438	-
SNOG_15271	465	PANTHER	PTHR23502		380	464	1.6e-189
SNOG_15271	465	Phobius	TRANSMEMBRANE	Region of a membrane-bound protein predicted to be embedded in the membrane.	55	79	-
SNOG_10616	248	Phobius	SIGNAL_PEPTIDE_N_REGION	N-terminal region of a signal peptide.	1	6	-
SNOG_10616	248	Phobius	SIGNAL_PEPTIDE_C_REGION	C-terminal region of a signal peptide.	19	26	-
SNOG_10616	248	Phobius	SIGNAL_PEPTIDE	Signal peptide region	1	26	-
SNOG_10616	248	Phobius	NON_CYTOPLASMIC_DOMAIN	Region of a membrane-bound protein predicted to be outside the membrane, in the extracellular region.	27	248	-
SNOG_10616	248	Phobius	SIGNAL_PEPTIDE_H_REGION	Hydrophobic region of a signal peptide.	7	18	-
SNOG_11082	1069	Phobius	CYTOPLASMIC_DOMAIN	Region of a membrane-bound protein predicted to be outside the membrane, in the cytoplasm.	597	625	-
SNOG_11082	1069	Phobius	TRANSMEMBRANE	Region of a membrane-bound protein predicted to be embedded in the membrane.	737	755	-
SNOG_11082	1069	Pfam	PF03105	SPX domain	1	480	9.4e-85	IPR004331	SPX domain
SNOG_11082	1069	CDD	cd14475	SPX_SYG1_like	272	466	1.19419e-45
SNOG_11082	1069	Phobius	TRANSMEMBRANE	Region of a membrane-bound protein predicted to be embedded in the membrane.	800	819	-
SNOG_11082	1069	ProSiteProfiles	PS51380	EXS domain profile.	733	927	25.98	IPR004342	EXS, C-terminal	GO:0016021
SNOG_11082	1069	Phobius	TRANSMEMBRANE	Region of a membrane-bound protein predicted to be embedded in the membrane.	775	793	-
SNOG_11082	1069	Phobius	TRANSMEMBRANE	Region of a membrane-bound protein predicted to be embedded in the membrane.	680	696	-
SNOG_11082	1069	Phobius	CYTOPLASMIC_DOMAIN	Region of a membrane-bound protein predicted to be outside the membrane, in the cytoplasm.	794	799	-
SNOG_11082	1069	Pfam	PF03124	EXS family	576	901	2.1e-94	IPR004342	EXS, C-terminal	GO:0016021
SNOG_11082	1069	PANTHER	PTHR10783		1	32	0
SNOG_11082	1069	PANTHER	PTHR10783		165	184	0
SNOG_11082	1069	Phobius	TRANSMEMBRANE	Region of a membrane-bound protein predicted to be embedded in the membrane.	651	668	-
SNOG_11082	1069	Phobius	TRANSMEMBRANE	Region of a membrane-bound protein predicted to be embedded in the membrane.	844	863	-
SNOG_11082	1069	PANTHER	PTHR10783:SF41		1	32	0
SNOG_11082	1069	PANTHER	PTHR10783:SF41		248	342	0
SNOG_11082	1069	PANTHER	PTHR10783:SF41		420	1026	0
SNOG_11082	1069	Phobius	TRANSMEMBRANE	Region of a membrane-bound protein predicted to be embedded in the membrane.	574	596	-
SNOG_11082	1069	ProSiteProfiles	PS51382	SPX domain profile.	1	478	33.174	IPR004331	SPX domain
SNOG_11082	1069	Phobius	CYTOPLASMIC_DOMAIN	Region of a membrane-bound protein predicted to be outside the membrane, in the cytoplasm.	669	679	-
SNOG_11082	1069	Phobius	TRANSMEMBRANE	Region of a membrane-bound protein predicted to be embedded in the membrane.	626	645	-
SNOG_11082	1069	Phobius	CYTOPLASMIC_DOMAIN	Region of a membrane-bound protein predicted to be outside the membrane, in the cytoplasm.	864	1069	-
SNOG_11082	1069	Phobius	NON_CYTOPLASMIC_DOMAIN	Region of a membrane-bound protein predicted to be outside the membrane, in the extracellular region.	697	701	-
SNOG_11082	1069	Phobius	NON_CYTOPLASMIC_DOMAIN	Region of a membrane-bound protein predicted to be outside the membrane, in the extracellular region.	756	774	-
SNOG_11082	1069	PANTHER	PTHR10783:SF41		165	184	0
SNOG_11082	1069	PANTHER	PTHR10783		248	342	0
SNOG_11082	1069	PANTHER	PTHR10783		420	1026	0
SNOG_11082	1069	Phobius	NON_CYTOPLASMIC_DOMAIN	Region of a membrane-bound protein predicted to be outside the membrane, in the extracellular region.	820	843	-
SNOG_11082	1069	Phobius	NON_CYTOPLASMIC_DOMAIN	Region of a membrane-bound protein predicted to be outside the membrane, in the extracellular region.	646	650	-
SNOG_11082	1069	Phobius	CYTOPLASMIC_DOMAIN	Region of a membrane-bound protein predicted to be outside the membrane, in the cytoplasm.	726	736	-
SNOG_11082	1069	Phobius	TRANSMEMBRANE	Region of a membrane-bound protein predicted to be embedded in the membrane.	702	725	-
SNOG_11082	1069	Coils	Coil		296	316	-
SNOG_11082	1069	Phobius	NON_CYTOPLASMIC_DOMAIN	Region of a membrane-bound protein predicted to be outside the membrane, in the extracellular region.	1	573	-
SNOG_11016	447	Phobius	TRANSMEMBRANE	Region of a membrane-bound protein predicted to be embedded in the membrane.	109	129	-
SNOG_11016	447	Phobius	NON_CYTOPLASMIC_DOMAIN	Region of a membrane-bound protein predicted to be outside the membrane, in the extracellular region.	244	265	-
SNOG_11016	447	Phobius	TRANSMEMBRANE	Region of a membrane-bound protein predicted to be embedded in the membrane.	176	200	-
SNOG_11016	447	PANTHER	PTHR33048:SF54		93	382	1.9e-62
SNOG_11016	447	Phobius	TRANSMEMBRANE	Region of a membrane-bound protein predicted to be embedded in the membrane.	338	358	-
SNOG_11016	447	Phobius	NON_CYTOPLASMIC_DOMAIN	Region of a membrane-bound protein predicted to be outside the membrane, in the extracellular region.	327	337	-
SNOG_11016	447	Phobius	CYTOPLASMIC_DOMAIN	Region of a membrane-bound protein predicted to be outside the membrane, in the cytoplasm.	130	140	-
SNOG_11016	447	Phobius	NON_CYTOPLASMIC_DOMAIN	Region of a membrane-bound protein predicted to be outside the membrane, in the extracellular region.	165	175	-
SNOG_11016	447	Phobius	TRANSMEMBRANE	Region of a membrane-bound protein predicted to be embedded in the membrane.	68	89	-
SNOG_11016	447	Phobius	NON_CYTOPLASMIC_DOMAIN	Region of a membrane-bound protein predicted to be outside the membrane, in the extracellular region.	90	108	-
SNOG_11016	447	Phobius	CYTOPLASMIC_DOMAIN	Region of a membrane-bound protein predicted to be outside the membrane, in the cytoplasm.	288	298	-
SNOG_11016	447	Phobius	CYTOPLASMIC_DOMAIN	Region of a membrane-bound protein predicted to be outside the membrane, in the cytoplasm.	359	447	-
SNOG_11016	447	Phobius	CYTOPLASMIC_DOMAIN	Region of a membrane-bound protein predicted to be outside the membrane, in the cytoplasm.	201	219	-
SNOG_11016	447	Phobius	TRANSMEMBRANE	Region of a membrane-bound protein predicted to be embedded in the membrane.	266	287	-
SNOG_11016	447	Phobius	TRANSMEMBRANE	Region of a membrane-bound protein predicted to be embedded in the membrane.	220	243	-
SNOG_11016	447	PANTHER	PTHR33048		93	382	1.9e-62
SNOG_11016	447	Phobius	TRANSMEMBRANE	Region of a membrane-bound protein predicted to be embedded in the membrane.	299	326	-
SNOG_11016	447	Phobius	CYTOPLASMIC_DOMAIN	Region of a membrane-bound protein predicted to be outside the membrane, in the cytoplasm.	1	67	-
SNOG_11016	447	Phobius	TRANSMEMBRANE	Region of a membrane-bound protein predicted to be embedded in the membrane.	141	164	-
SNOG_11285	839	Gene3D	G3DSA:2.30.40.10		339	411	1.1e-12	IPR011059	Metal-dependent hydrolase, composite domain	GO:0016810
SNOG_11285	839	Gene3D	G3DSA:3.30.280.10		1	101	9.3e-42	IPR002026	Urease, gamma/gamma-beta subunit	GO:0016151|GO:0043419	KEGG: 00220+3.5.1.5|KEGG: 00230+3.5.1.5|KEGG: 00791+3.5.1.5|MetaCyc: PWY-5704
SNOG_11285	839	PANTHER	PTHR22642:SF7		303	570	0
SNOG_11285	839	PIRSF	PIRSF001222		1	839	0	IPR008221	Urease	GO:0006807|GO:0009039|GO:0016151	KEGG: 00220+3.5.1.5|KEGG: 00230+3.5.1.5|KEGG: 00791+3.5.1.5|MetaCyc: PWY-5704
SNOG_11285	839	PRINTS	PR01752	Urea amidohydrolase (urease) protein signature	702	715	4.9e-30	IPR005848	Urease, alpha subunit	GO:0006807|GO:0009039|GO:0016151	KEGG: 00220+3.5.1.5|KEGG: 00230+3.5.1.5|KEGG: 00791+3.5.1.5|MetaCyc: PWY-5704
SNOG_11285	839	PRINTS	PR01752	Urea amidohydrolase (urease) protein signature	608	624	4.9e-30	IPR005848	Urease, alpha subunit	GO:0006807|GO:0009039|GO:0016151	KEGG: 00220+3.5.1.5|KEGG: 00230+3.5.1.5|KEGG: 00791+3.5.1.5|MetaCyc: PWY-5704
SNOG_11285	839	PRINTS	PR01752	Urea amidohydrolase (urease) protein signature	676	691	4.9e-30	IPR005848	Urease, alpha subunit	GO:0006807|GO:0009039|GO:0016151	KEGG: 00220+3.5.1.5|KEGG: 00230+3.5.1.5|KEGG: 00791+3.5.1.5|MetaCyc: PWY-5704
SNOG_11285	839	PRINTS	PR01752	Urea amidohydrolase (urease) protein signature	569	586	4.9e-30	IPR005848	Urease, alpha subunit	GO:0006807|GO:0009039|GO:0016151	KEGG: 00220+3.5.1.5|KEGG: 00230+3.5.1.5|KEGG: 00791+3.5.1.5|MetaCyc: PWY-5704
SNOG_11285	839	CDD	cd00390	Urease_gamma	5	100	1.21836e-45	IPR002026	Urease, gamma/gamma-beta subunit	GO:0016151|GO:0043419	KEGG: 00220+3.5.1.5|KEGG: 00230+3.5.1.5|KEGG: 00791+3.5.1.5|MetaCyc: PWY-5704
SNOG_11285	839	SUPERFAMILY	SSF51556		404	706	3.15e-193	IPR032466	Metal-dependent hydrolase
SNOG_11285	839	SUPERFAMILY	SSF51556		752	839	3.15e-193	IPR032466	Metal-dependent hydrolase
SNOG_11285	839	PANTHER	PTHR22642:SF7		594	776	0
SNOG_11285	839	PANTHER	PTHR22642:SF7		135	248	0
SNOG_11285	839	ProSiteProfiles	PS51368	Urease domain profile.	403	839	217.052	IPR017951	Urease, alpha subunit, C-terminal	GO:0006807|GO:0009039|GO:0016151	KEGG: 00220+3.5.1.5|KEGG: 00230+3.5.1.5|KEGG: 00791+3.5.1.5|MetaCyc: PWY-5704
SNOG_11285	839	ProDom	PD002319	SUBUNIT GAMMA HYDROLASE UREASE UREA AMIDOHYDROLASE UREASE ALPHA GAMMA/BETA METAL-BINDING	9	100	5e-30	IPR002026	Urease, gamma/gamma-beta subunit	GO:0016151|GO:0043419	KEGG: 00220+3.5.1.5|KEGG: 00230+3.5.1.5|KEGG: 00791+3.5.1.5|MetaCyc: PWY-5704
SNOG_11285	839	ProSitePatterns	PS01120	Urease nickel ligands signature.	401	414	-	IPR029754	Urease nickel binding site	GO:0016151	KEGG: 00220+3.5.1.5|KEGG: 00230+3.5.1.5|KEGG: 00791+3.5.1.5|MetaCyc: PWY-5704
SNOG_11285	839	PANTHER	PTHR22642		303	570	0
SNOG_11285	839	Pfam	PF01979	Amidohydrolase family	399	728	7.6e-76	IPR006680	Amidohydrolase-related	GO:0016787
SNOG_11285	839	SUPERFAMILY	SSF51278		138	264	8.76e-45	IPR002019	Urease, beta subunit		KEGG: 00220+3.5.1.5|KEGG: 00230+3.5.1.5|KEGG: 00791+3.5.1.5|MetaCyc: PWY-5704
SNOG_11285	839	ProSitePatterns	PS00145	Urease active site.	591	607	-	IPR017950	Urease active site	GO:0009039	KEGG: 00220+3.5.1.5|KEGG: 00230+3.5.1.5|KEGG: 00791+3.5.1.5|MetaCyc: PWY-5704
SNOG_11285	839	PANTHER	PTHR22642:SF7		7	100	0
SNOG_11285	839	Gene3D	G3DSA:2.10.150.10		138	266	1.3e-47	IPR002019	Urease, beta subunit		KEGG: 00220+3.5.1.5|KEGG: 00230+3.5.1.5|KEGG: 00791+3.5.1.5|MetaCyc: PWY-5704
SNOG_11285	839	SUPERFAMILY	SSF51338		275	451	9.55e-67	IPR011059	Metal-dependent hydrolase, composite domain	GO:0016810
SNOG_11285	839	Pfam	PF00449	Urease alpha-subunit, N-terminal domain	274	393	7.7e-57	IPR011612	Urease alpha-subunit, N-terminal domain		KEGG: 00220+3.5.1.5|KEGG: 00230+3.5.1.5|KEGG: 00791+3.5.1.5|MetaCyc: PWY-5704
SNOG_11285	839	Pfam	PF00699	Urease beta subunit	141	237	1.8e-40	IPR002019	Urease, beta subunit		KEGG: 00220+3.5.1.5|KEGG: 00230+3.5.1.5|KEGG: 00791+3.5.1.5|MetaCyc: PWY-5704
SNOG_11285	839	CDD	cd00407	Urease_beta	138	237	5.46601e-51	IPR002019	Urease, beta subunit		KEGG: 00220+3.5.1.5|KEGG: 00230+3.5.1.5|KEGG: 00791+3.5.1.5|MetaCyc: PWY-5704
SNOG_11285	839	Pfam	PF00547	Urease, gamma subunit	1	100	3.7e-38	IPR002026	Urease, gamma/gamma-beta subunit	GO:0016151|GO:0043419	KEGG: 00220+3.5.1.5|KEGG: 00230+3.5.1.5|KEGG: 00791+3.5.1.5|MetaCyc: PWY-5704
SNOG_11285	839	TIGRFAM	TIGR00192	urease_beta: urease, beta subunit	147	240	2.3e-37	IPR002019	Urease, beta subunit		KEGG: 00220+3.5.1.5|KEGG: 00230+3.5.1.5|KEGG: 00791+3.5.1.5|MetaCyc: PWY-5704
SNOG_11285	839	PANTHER	PTHR22642		594	776	0
SNOG_11285	839	PANTHER	PTHR22642		135	248	0
SNOG_11285	839	PANTHER	PTHR22642		7	100	0
SNOG_11285	839	Hamap	MF_01953	Urease subunit alpha [ureC].	273	839	53.597	IPR005848	Urease, alpha subunit	GO:0006807|GO:0009039|GO:0016151	KEGG: 00220+3.5.1.5|KEGG: 00230+3.5.1.5|KEGG: 00791+3.5.1.5|MetaCyc: PWY-5704
SNOG_11285	839	CDD	cd00375	Urease_alpha	274	838	0	IPR005848	Urease, alpha subunit	GO:0006807|GO:0009039|GO:0016151	KEGG: 00220+3.5.1.5|KEGG: 00230+3.5.1.5|KEGG: 00791+3.5.1.5|MetaCyc: PWY-5704
SNOG_11285	839	SUPERFAMILY	SSF54111		1	105	1.7e-39	IPR002026	Urease, gamma/gamma-beta subunit	GO:0016151|GO:0043419	KEGG: 00220+3.5.1.5|KEGG: 00230+3.5.1.5|KEGG: 00791+3.5.1.5|MetaCyc: PWY-5704
SNOG_11285	839	TIGRFAM	TIGR01792	urease_alph: urease, alpha subunit	275	839	3.4e-286	IPR005848	Urease, alpha subunit	GO:0006807|GO:0009039|GO:0016151	KEGG: 00220+3.5.1.5|KEGG: 00230+3.5.1.5|KEGG: 00791+3.5.1.5|MetaCyc: PWY-5704
SNOG_11285	839	TIGRFAM	TIGR00193	urease_gam: urease, gamma subunit	1	101	1.1e-28	IPR002026	Urease, gamma/gamma-beta subunit	GO:0016151|GO:0043419	KEGG: 00220+3.5.1.5|KEGG: 00230+3.5.1.5|KEGG: 00791+3.5.1.5|MetaCyc: PWY-5704
SNOG_11285	839	Gene3D	G3DSA:3.20.20.140		412	704	8.2e-208
SNOG_11285	839	Gene3D	G3DSA:3.20.20.140		760	837	8.2e-208
SNOG_10769	631	Gene3D	G3DSA:3.90.190.10		180	390	7.7e-54	IPR029021	Protein-tyrosine phosphatase-like
SNOG_10769	631	Gene3D	G3DSA:3.90.190.10		16	179	3.1e-58	IPR029021	Protein-tyrosine phosphatase-like
SNOG_10769	631	Pfam	PF14671	Dual specificity protein phosphatase, N-terminal half	23	192	2.8e-39	IPR029260	Dual specificity/tyrosine protein phosphatase, N-terminal
SNOG_10769	631	SMART	SM00404		295	393	4.7e-06	IPR003595	Protein-tyrosine phosphatase, catalytic
SNOG_10769	631	PANTHER	PTHR23339		69	394	2.8e-139
SNOG_10769	631	SMART	SM00195		250	391	8.6e-07	IPR020422	Dual specificity protein phosphatase domain	GO:0006470|GO:0008138
SNOG_10769	631	PANTHER	PTHR23339:SF27		9	38	2.8e-139	IPR026070	Tyrosine-protein phosphatase CDC14	GO:0004721|GO:0006470|GO:0007096	Reactome: R-HSA-176407|Reactome: R-HSA-5687128
SNOG_10769	631	ProSiteProfiles	PS50056	Tyrosine specific protein phosphatases family profile.	318	384	17.483	IPR000387	Tyrosine specific protein phosphatases domain	GO:0016311|GO:0016791
SNOG_10769	631	SUPERFAMILY	SSF52799		70	200	1.45e-45	IPR029021	Protein-tyrosine phosphatase-like
SNOG_10769	631	SUPERFAMILY	SSF52799		18	39	1.45e-45	IPR029021	Protein-tyrosine phosphatase-like
SNOG_10769	631	PANTHER	PTHR23339		9	38	2.8e-139
SNOG_10769	631	PANTHER	PTHR23339:SF27		69	394	2.8e-139	IPR026070	Tyrosine-protein phosphatase CDC14	GO:0004721|GO:0006470|GO:0007096	Reactome: R-HSA-176407|Reactome: R-HSA-5687128
SNOG_10769	631	SUPERFAMILY	SSF52799		207	394	1.16e-40	IPR029021	Protein-tyrosine phosphatase-like
SNOG_10769	631	Pfam	PF00782	Dual specificity phosphatase, catalytic domain	278	385	4.6e-16	IPR000340	Dual specificity phosphatase, catalytic domain	GO:0006470|GO:0008138
SNOG_10769	631	ProSitePatterns	PS00383	Tyrosine specific protein phosphatases active site.	337	347	-	IPR016130	Protein-tyrosine phosphatase, active site	GO:0004725|GO:0016311|GO:0016791
SNOG_11114	193	Phobius	CYTOPLASMIC_DOMAIN	Region of a membrane-bound protein predicted to be outside the membrane, in the cytoplasm.	161	193	-
SNOG_11114	193	Phobius	TRANSMEMBRANE	Region of a membrane-bound protein predicted to be embedded in the membrane.	23	42	-
SNOG_11114	193	Phobius	TRANSMEMBRANE	Region of a membrane-bound protein predicted to be embedded in the membrane.	54	72	-
SNOG_11114	193	PANTHER	PTHR28026:SF4		1	193	5.2e-82
SNOG_11114	193	Phobius	CYTOPLASMIC_DOMAIN	Region of a membrane-bound protein predicted to be outside the membrane, in the cytoplasm.	100	110	-
SNOG_11114	193	PANTHER	PTHR28026		1	193	5.2e-82
SNOG_11114	193	Phobius	NON_CYTOPLASMIC_DOMAIN	Region of a membrane-bound protein predicted to be outside the membrane, in the extracellular region.	129	139	-
SNOG_11114	193	Phobius	NON_CYTOPLASMIC_DOMAIN	Region of a membrane-bound protein predicted to be outside the membrane, in the extracellular region.	1	22	-
SNOG_11114	193	Phobius	CYTOPLASMIC_DOMAIN	Region of a membrane-bound protein predicted to be outside the membrane, in the cytoplasm.	43	53	-
SNOG_11114	193	Phobius	NON_CYTOPLASMIC_DOMAIN	Region of a membrane-bound protein predicted to be outside the membrane, in the extracellular region.	73	77	-
SNOG_11114	193	Pfam	PF06127	Protein of unknown function (DUF962)	5	163	2.8e-24	IPR009305	Protein of unknown function DUF962
SNOG_11114	193	Phobius	TRANSMEMBRANE	Region of a membrane-bound protein predicted to be embedded in the membrane.	111	128	-
SNOG_11114	193	Phobius	TRANSMEMBRANE	Region of a membrane-bound protein predicted to be embedded in the membrane.	78	99	-
SNOG_11114	193	Phobius	TRANSMEMBRANE	Region of a membrane-bound protein predicted to be embedded in the membrane.	140	160	-
SNOG_11275	309	Gene3D	G3DSA:3.40.50.720		7	104	6.5e-58	IPR016040	NAD(P)-binding domain
SNOG_11275	309	Gene3D	G3DSA:3.40.50.720		139	302	6.5e-58	IPR016040	NAD(P)-binding domain
SNOG_11275	309	PRINTS	PR00081	Glucose/ribitol dehydrogenase family signature	87	98	3e-27	IPR002347	Short-chain dehydrogenase/reductase SDR
SNOG_11275	309	PRINTS	PR00081	Glucose/ribitol dehydrogenase family signature	175	191	3e-27	IPR002347	Short-chain dehydrogenase/reductase SDR
SNOG_11275	309	PRINTS	PR00081	Glucose/ribitol dehydrogenase family signature	265	285	3e-27	IPR002347	Short-chain dehydrogenase/reductase SDR
SNOG_11275	309	PRINTS	PR00081	Glucose/ribitol dehydrogenase family signature	203	222	3e-27	IPR002347	Short-chain dehydrogenase/reductase SDR
SNOG_11275	309	PRINTS	PR00081	Glucose/ribitol dehydrogenase family signature	224	241	3e-27	IPR002347	Short-chain dehydrogenase/reductase SDR
SNOG_11275	309	PRINTS	PR00081	Glucose/ribitol dehydrogenase family signature	15	32	3e-27	IPR002347	Short-chain dehydrogenase/reductase SDR
SNOG_11275	309	CDD	cd05233	SDR_c	29	298	6.58356e-33
SNOG_11275	309	PANTHER	PTHR24322:SF518		138	185	6.8e-33
SNOG_11275	309	PANTHER	PTHR24322		138	185	6.8e-33	IPR002347	Short-chain dehydrogenase/reductase SDR
SNOG_11275	309	SUPERFAMILY	SSF51735		9	101	8.95e-50	IPR016040	NAD(P)-binding domain
SNOG_11275	309	SUPERFAMILY	SSF51735		134	301	8.95e-50	IPR016040	NAD(P)-binding domain
SNOG_11275	309	Pfam	PF00106	short chain dehydrogenase	15	100	5.2e-18	IPR002347	Short-chain dehydrogenase/reductase SDR
SNOG_11275	309	PANTHER	PTHR24322		203	236	6.8e-33	IPR002347	Short-chain dehydrogenase/reductase SDR
SNOG_11275	309	PANTHER	PTHR24322		18	103	6.8e-33	IPR002347	Short-chain dehydrogenase/reductase SDR
SNOG_11275	309	PANTHER	PTHR24322:SF518		203	236	6.8e-33
SNOG_11275	309	PANTHER	PTHR24322:SF518		18	103	6.8e-33
SNOG_11275	309	Pfam	PF13561	Enoyl-(Acyl carrier protein) reductase	143	300	5.9e-21
SNOG_11087	576	Pfam	PF07690	Major Facilitator Superfamily	21	480	5e-24	IPR011701	Major facilitator superfamily	GO:0016021|GO:0055085
SNOG_11087	576	PRINTS	PR01035	Tetracycline resistance protein signature	54	73	2.5e-05	IPR001958	Tetracycline resistance protein TetA/multidrug resistance protein MdtG	GO:0005215
SNOG_11087	576	PRINTS	PR01035	Tetracycline resistance protein signature	85	109	2.5e-05	IPR001958	Tetracycline resistance protein TetA/multidrug resistance protein MdtG	GO:0005215
SNOG_11087	576	PRINTS	PR01035	Tetracycline resistance protein signature	143	165	2.5e-05	IPR001958	Tetracycline resistance protein TetA/multidrug resistance protein MdtG	GO:0005215
SNOG_11087	576	Phobius	TRANSMEMBRANE	Region of a membrane-bound protein predicted to be embedded in the membrane.	455	477	-
SNOG_11087	576	Phobius	NON_CYTOPLASMIC_DOMAIN	Region of a membrane-bound protein predicted to be outside the membrane, in the extracellular region.	539	576	-
SNOG_11087	576	Phobius	TRANSMEMBRANE	Region of a membrane-bound protein predicted to be embedded in the membrane.	347	373	-
SNOG_11087	576	Phobius	TRANSMEMBRANE	Region of a membrane-bound protein predicted to be embedded in the membrane.	394	417	-
SNOG_11087	576	Phobius	NON_CYTOPLASMIC_DOMAIN	Region of a membrane-bound protein predicted to be outside the membrane, in the extracellular region.	418	422	-
SNOG_11087	576	Gene3D	G3DSA:1.20.1250.20		13	220	4.3e-35
SNOG_11087	576	Gene3D	G3DSA:1.20.1250.20		344	544	2e-17
SNOG_11087	576	Phobius	TRANSMEMBRANE	Region of a membrane-bound protein predicted to be embedded in the membrane.	50	72	-
SNOG_11087	576	Phobius	TRANSMEMBRANE	Region of a membrane-bound protein predicted to be embedded in the membrane.	84	102	-
SNOG_11087	576	Phobius	NON_CYTOPLASMIC_DOMAIN	Region of a membrane-bound protein predicted to be outside the membrane, in the extracellular region.	129	147	-
SNOG_11087	576	Phobius	TRANSMEMBRANE	Region of a membrane-bound protein predicted to be embedded in the membrane.	186	208	-
SNOG_11087	576	Phobius	CYTOPLASMIC_DOMAIN	Region of a membrane-bound protein predicted to be outside the membrane, in the cytoplasm.	514	519	-
SNOG_11087	576	Phobius	NON_CYTOPLASMIC_DOMAIN	Region of a membrane-bound protein predicted to be outside the membrane, in the extracellular region.	1	14	-
SNOG_11087	576	Phobius	CYTOPLASMIC_DOMAIN	Region of a membrane-bound protein predicted to be outside the membrane, in the cytoplasm.	444	454	-
SNOG_11087	576	Phobius	NON_CYTOPLASMIC_DOMAIN	Region of a membrane-bound protein predicted to be outside the membrane, in the extracellular region.	209	346	-
SNOG_11087	576	CDD	cd06174	MFS	347	541	4.7034e-09	IPR020846	Major facilitator superfamily domain
SNOG_11087	576	CDD	cd06174	MFS	15	166	1.87407e-15	IPR020846	Major facilitator superfamily domain
SNOG_11087	576	Phobius	TRANSMEMBRANE	Region of a membrane-bound protein predicted to be embedded in the membrane.	520	538	-
SNOG_11087	576	Phobius	TRANSMEMBRANE	Region of a membrane-bound protein predicted to be embedded in the membrane.	423	443	-
SNOG_11087	576	SUPERFAMILY	SSF103473		330	545	4.32e-52	IPR020846	Major facilitator superfamily domain
SNOG_11087	576	SUPERFAMILY	SSF103473		6	220	4.32e-52	IPR020846	Major facilitator superfamily domain
SNOG_11087	576	PANTHER	PTHR23504:SF15		1	228	5.6e-185
SNOG_11087	576	PANTHER	PTHR23504:SF15		286	576	5.6e-185
SNOG_11087	576	Phobius	TRANSMEMBRANE	Region of a membrane-bound protein predicted to be embedded in the membrane.	148	165	-
SNOG_11087	576	ProSiteProfiles	PS50850	Major facilitator superfamily (MFS) profile.	14	544	16.524	IPR020846	Major facilitator superfamily domain
SNOG_11087	576	Phobius	NON_CYTOPLASMIC_DOMAIN	Region of a membrane-bound protein predicted to be outside the membrane, in the extracellular region.	73	83	-
SNOG_11087	576	Phobius	TRANSMEMBRANE	Region of a membrane-bound protein predicted to be embedded in the membrane.	109	128	-
SNOG_11087	576	Phobius	CYTOPLASMIC_DOMAIN	Region of a membrane-bound protein predicted to be outside the membrane, in the cytoplasm.	103	108	-
SNOG_11087	576	Phobius	CYTOPLASMIC_DOMAIN	Region of a membrane-bound protein predicted to be outside the membrane, in the cytoplasm.	39	49	-
SNOG_11087	576	Phobius	CYTOPLASMIC_DOMAIN	Region of a membrane-bound protein predicted to be outside the membrane, in the cytoplasm.	166	185	-
SNOG_11087	576	Phobius	TRANSMEMBRANE	Region of a membrane-bound protein predicted to be embedded in the membrane.	15	38	-
SNOG_11087	576	Phobius	CYTOPLASMIC_DOMAIN	Region of a membrane-bound protein predicted to be outside the membrane, in the cytoplasm.	374	393	-
SNOG_11087	576	Phobius	NON_CYTOPLASMIC_DOMAIN	Region of a membrane-bound protein predicted to be outside the membrane, in the extracellular region.	478	491	-
SNOG_11087	576	PANTHER	PTHR23504		1	228	5.6e-185
SNOG_11087	576	PANTHER	PTHR23504		286	576	5.6e-185
SNOG_11087	576	Phobius	TRANSMEMBRANE	Region of a membrane-bound protein predicted to be embedded in the membrane.	492	513	-
SNOG_15180	812	Gene3D	G3DSA:3.40.50.300		6	325	1.2e-129	IPR027417	P-loop containing nucleoside triphosphate hydrolase
SNOG_15180	812	SMART	SM00302		720	811	3.5e-38	IPR003130	Dynamin GTPase effector	GO:0003924|GO:0005525
SNOG_15180	812	SUPERFAMILY	SSF52540		6	325	2.27e-81	IPR027417	P-loop containing nucleoside triphosphate hydrolase
SNOG_15180	812	Coils	Coil		787	807	-
SNOG_15180	812	ProSitePatterns	PS00410	Dynamin-type guanine nucleotide-binding (G) domain signature.	56	65	-	IPR019762	Dynamin, GTPase region, conserved site
SNOG_15180	812	PRINTS	PR00195	Dynamin signature	55	72	2.4e-61	IPR022812	Dynamin superfamily
SNOG_15180	812	PRINTS	PR00195	Dynamin signature	30	48	2.4e-61	IPR022812	Dynamin superfamily
SNOG_15180	812	PRINTS	PR00195	Dynamin signature	218	234	2.4e-61	IPR022812	Dynamin superfamily
SNOG_15180	812	PRINTS	PR00195	Dynamin signature	149	166	2.4e-61	IPR022812	Dynamin superfamily
SNOG_15180	812	PRINTS	PR00195	Dynamin signature	241	260	2.4e-61	IPR022812	Dynamin superfamily
SNOG_15180	812	PRINTS	PR00195	Dynamin signature	199	217	2.4e-61	IPR022812	Dynamin superfamily
SNOG_15180	812	PANTHER	PTHR11566:SF21		1	85	0
SNOG_15180	812	PANTHER	PTHR11566:SF21		622	811	0
SNOG_15180	812	PANTHER	PTHR11566:SF21		101	544	0
SNOG_15180	812	ProSiteProfiles	PS51388	GED domain profile.	725	812	29.353	IPR020850	GTPase effector domain
SNOG_15180	812	CDD	cd08771	DLP_1	28	317	5.51682e-141
SNOG_15180	812	SMART	SM00053		5	268	1.3e-123	IPR001401	Dynamin, GTPase domain	GO:0003924|GO:0005525
SNOG_15180	812	Coils	Coil		528	558	-
SNOG_15180	812	ProSiteProfiles	PS51718	Dynamin-type guanine nucleotide-binding (G) domain profile.	27	317	66.212	IPR030381	Dynamin-type guanine nucleotide-binding (G) domain	GO:0005525
SNOG_15180	812	Pfam	PF02212	Dynamin GTPase effector domain	720	811	7.9e-32	IPR003130	Dynamin GTPase effector	GO:0003924|GO:0005525
SNOG_15180	812	Pfam	PF01031	Dynamin central region	239	525	3.4e-107	IPR000375	Dynamin central domain	GO:0005525
SNOG_15180	812	Pfam	PF00350	Dynamin family	33	229	2.1e-56	IPR022812	Dynamin superfamily
SNOG_15180	812	PANTHER	PTHR11566		1	85	0	IPR022812	Dynamin superfamily
SNOG_15180	812	PANTHER	PTHR11566		622	811	0	IPR022812	Dynamin superfamily
SNOG_15180	812	PANTHER	PTHR11566		101	544	0	IPR022812	Dynamin superfamily
SNOG_10693	126	Coils	Coil		107	126	-
SNOG_10693	126	PANTHER	PTHR23105:SF62		1	124	1.6e-64
SNOG_10693	126	Pfam	PF01248	Ribosomal protein L7Ae/L30e/S12e/Gadd45 family	19	109	2.9e-26	IPR004038	Ribosomal protein L7Ae/L30e/S12e/Gadd45
SNOG_10693	126	PRINTS	PR00883	High mobility group-like nuclear protein signature	6	19	2e-22	IPR002415	H/ACA ribonucleoprotein complex, subunit Nhp2, eukaryote	GO:0003723|GO:0005730	Reactome: R-HSA-6790901
SNOG_10693	126	PRINTS	PR00883	High mobility group-like nuclear protein signature	19	34	2e-22	IPR002415	H/ACA ribonucleoprotein complex, subunit Nhp2, eukaryote	GO:0003723|GO:0005730	Reactome: R-HSA-6790901
SNOG_10693	126	PRINTS	PR00883	High mobility group-like nuclear protein signature	80	92	2e-22	IPR002415	H/ACA ribonucleoprotein complex, subunit Nhp2, eukaryote	GO:0003723|GO:0005730	Reactome: R-HSA-6790901
SNOG_10693	126	PRINTS	PR00883	High mobility group-like nuclear protein signature	36	46	2e-22	IPR002415	H/ACA ribonucleoprotein complex, subunit Nhp2, eukaryote	GO:0003723|GO:0005730	Reactome: R-HSA-6790901
SNOG_10693	126	Gene3D	G3DSA:3.30.1330.30		10	124	1.2e-49	IPR029064	50S ribosomal protein L30e-like
SNOG_10693	126	PANTHER	PTHR23105		1	124	1.6e-64
SNOG_10693	126	ProSitePatterns	PS01082	Ribosomal protein L7Ae signature.	71	88	-	IPR004037	Ribosomal protein L7Ae conserved site	GO:0030529|GO:0042254	Reactome: R-HSA-6791226
SNOG_10693	126	SUPERFAMILY	SSF55315		5	124	1.79e-34	IPR029064	50S ribosomal protein L30e-like
SNOG_10693	126	PRINTS	PR00881	Ribosomal protein L7A/RS6 family signature	78	92	2.9e-19	IPR018492	Ribosomal protein L7Ae/L8/Nhp2 family
SNOG_10693	126	PRINTS	PR00881	Ribosomal protein L7A/RS6 family signature	33	47	2.9e-19	IPR018492	Ribosomal protein L7Ae/L8/Nhp2 family
SNOG_10693	126	PRINTS	PR00881	Ribosomal protein L7A/RS6 family signature	68	78	2.9e-19	IPR018492	Ribosomal protein L7Ae/L8/Nhp2 family
SNOG_10693	126	PRINTS	PR00881	Ribosomal protein L7A/RS6 family signature	52	65	2.9e-19	IPR018492	Ribosomal protein L7Ae/L8/Nhp2 family
SNOG_11214	507	Phobius	TRANSMEMBRANE	Region of a membrane-bound protein predicted to be embedded in the membrane.	327	345	-
SNOG_11214	507	Phobius	TRANSMEMBRANE	Region of a membrane-bound protein predicted to be embedded in the membrane.	381	403	-
SNOG_11214	507	Phobius	CYTOPLASMIC_DOMAIN	Region of a membrane-bound protein predicted to be outside the membrane, in the cytoplasm.	470	507	-
SNOG_11214	507	SUPERFAMILY	SSF103473		42	472	3.53e-66	IPR020846	Major facilitator superfamily domain
SNOG_11214	507	Phobius	TRANSMEMBRANE	Region of a membrane-bound protein predicted to be embedded in the membrane.	415	437	-
SNOG_11214	507	Phobius	NON_CYTOPLASMIC_DOMAIN	Region of a membrane-bound protein predicted to be outside the membrane, in the extracellular region.	205	215	-
SNOG_11214	507	Phobius	TRANSMEMBRANE	Region of a membrane-bound protein predicted to be embedded in the membrane.	216	237	-
SNOG_11214	507	Pfam	PF07690	Major Facilitator Superfamily	61	421	5.5e-37	IPR011701	Major facilitator superfamily	GO:0016021|GO:0055085
SNOG_11214	507	Phobius	CYTOPLASMIC_DOMAIN	Region of a membrane-bound protein predicted to be outside the membrane, in the cytoplasm.	346	356	-
SNOG_11214	507	PANTHER	PTHR11662		3	499	1.8e-257
SNOG_11214	507	Gene3D	G3DSA:1.20.1250.20		52	243	4e-37
SNOG_11214	507	Phobius	TRANSMEMBRANE	Region of a membrane-bound protein predicted to be embedded in the membrane.	449	469	-
SNOG_11214	507	Phobius	NON_CYTOPLASMIC_DOMAIN	Region of a membrane-bound protein predicted to be outside the membrane, in the extracellular region.	438	448	-
SNOG_11214	507	Phobius	CYTOPLASMIC_DOMAIN	Region of a membrane-bound protein predicted to be outside the membrane, in the cytoplasm.	404	414	-
SNOG_11214	507	Phobius	NON_CYTOPLASMIC_DOMAIN	Region of a membrane-bound protein predicted to be outside the membrane, in the extracellular region.	297	326	-
SNOG_11214	507	Phobius	TRANSMEMBRANE	Region of a membrane-bound protein predicted to be embedded in the membrane.	183	204	-
SNOG_11214	507	Phobius	TRANSMEMBRANE	Region of a membrane-bound protein predicted to be embedded in the membrane.	277	296	-
SNOG_11214	507	Phobius	CYTOPLASMIC_DOMAIN	Region of a membrane-bound protein predicted to be outside the membrane, in the cytoplasm.	67	182	-
SNOG_11214	507	Gene3D	G3DSA:1.20.1250.20		271	472	2.2e-10
SNOG_11214	507	Phobius	TRANSMEMBRANE	Region of a membrane-bound protein predicted to be embedded in the membrane.	357	375	-
SNOG_11214	507	CDD	cd06174	MFS	57	461	1.91759e-24	IPR020846	Major facilitator superfamily domain
SNOG_11214	507	Phobius	NON_CYTOPLASMIC_DOMAIN	Region of a membrane-bound protein predicted to be outside the membrane, in the extracellular region.	1	46	-
SNOG_11214	507	PANTHER	PTHR11662:SF242		3	499	1.8e-257
SNOG_11214	507	Phobius	CYTOPLASMIC_DOMAIN	Region of a membrane-bound protein predicted to be outside the membrane, in the cytoplasm.	238	276	-
SNOG_11214	507	Phobius	TRANSMEMBRANE	Region of a membrane-bound protein predicted to be embedded in the membrane.	47	66	-
SNOG_11214	507	Phobius	NON_CYTOPLASMIC_DOMAIN	Region of a membrane-bound protein predicted to be outside the membrane, in the extracellular region.	376	380	-
SNOG_10647	522	Phobius	TRANSMEMBRANE	Region of a membrane-bound protein predicted to be embedded in the membrane.	310	330	-
SNOG_10647	522	Phobius	TRANSMEMBRANE	Region of a membrane-bound protein predicted to be embedded in the membrane.	128	145	-
SNOG_10647	522	CDD	cd06174	MFS	56	232	8.9255e-11	IPR020846	Major facilitator superfamily domain
SNOG_10647	522	Phobius	CYTOPLASMIC_DOMAIN	Region of a membrane-bound protein predicted to be outside the membrane, in the cytoplasm.	1	48	-
SNOG_10647	522	PANTHER	PTHR23500:SF87		10	520	7.7e-300
SNOG_10647	522	Phobius	CYTOPLASMIC_DOMAIN	Region of a membrane-bound protein predicted to be outside the membrane, in the cytoplasm.	170	180	-
SNOG_10647	522	Phobius	TRANSMEMBRANE	Region of a membrane-bound protein predicted to be embedded in the membrane.	151	169	-
SNOG_10647	522	Phobius	CYTOPLASMIC_DOMAIN	Region of a membrane-bound protein predicted to be outside the membrane, in the cytoplasm.	362	372	-
SNOG_10647	522	Phobius	NON_CYTOPLASMIC_DOMAIN	Region of a membrane-bound protein predicted to be outside the membrane, in the extracellular region.	67	100	-
SNOG_10647	522	TIGRFAM	TIGR00879	SP: MFS transporter, sugar porter (SP) family	28	498	1.2e-79	IPR003663	Sugar/inositol transporter	GO:0016020|GO:0022891|GO:0055085
SNOG_10647	522	Phobius	TRANSMEMBRANE	Region of a membrane-bound protein predicted to be embedded in the membrane.	435	456	-
SNOG_10647	522	Phobius	TRANSMEMBRANE	Region of a membrane-bound protein predicted to be embedded in the membrane.	468	487	-
SNOG_10647	522	Phobius	TRANSMEMBRANE	Region of a membrane-bound protein predicted to be embedded in the membrane.	342	361	-
SNOG_10647	522	ProSiteProfiles	PS50850	Major facilitator superfamily (MFS) profile.	53	491	26.052	IPR020846	Major facilitator superfamily domain
SNOG_10647	522	Phobius	NON_CYTOPLASMIC_DOMAIN	Region of a membrane-bound protein predicted to be outside the membrane, in the extracellular region.	457	467	-
SNOG_10647	522	PANTHER	PTHR23500		10	520	7.7e-300
SNOG_10647	522	Phobius	TRANSMEMBRANE	Region of a membrane-bound protein predicted to be embedded in the membrane.	403	423	-
SNOG_10647	522	Phobius	TRANSMEMBRANE	Region of a membrane-bound protein predicted to be embedded in the membrane.	101	121	-
SNOG_10647	522	Phobius	TRANSMEMBRANE	Region of a membrane-bound protein predicted to be embedded in the membrane.	181	201	-
SNOG_10647	522	SUPERFAMILY	SSF103473		46	254	1.44e-43	IPR020846	Major facilitator superfamily domain
SNOG_10647	522	SUPERFAMILY	SSF103473		282	499	1.44e-43	IPR020846	Major facilitator superfamily domain
SNOG_10647	522	Phobius	NON_CYTOPLASMIC_DOMAIN	Region of a membrane-bound protein predicted to be outside the membrane, in the extracellular region.	331	341	-
SNOG_10647	522	Phobius	NON_CYTOPLASMIC_DOMAIN	Region of a membrane-bound protein predicted to be outside the membrane, in the extracellular region.	202	215	-
SNOG_10647	522	Phobius	TRANSMEMBRANE	Region of a membrane-bound protein predicted to be embedded in the membrane.	49	66	-
SNOG_10647	522	Phobius	NON_CYTOPLASMIC_DOMAIN	Region of a membrane-bound protein predicted to be outside the membrane, in the extracellular region.	392	402	-
SNOG_10647	522	Gene3D	G3DSA:1.20.1250.20		47	232	1.6e-14
SNOG_10647	522	Phobius	CYTOPLASMIC_DOMAIN	Region of a membrane-bound protein predicted to be outside the membrane, in the cytoplasm.	488	522	-
SNOG_10647	522	Gene3D	G3DSA:1.20.1250.20		304	490	1.8e-08
SNOG_10647	522	Phobius	NON_CYTOPLASMIC_DOMAIN	Region of a membrane-bound protein predicted to be outside the membrane, in the extracellular region.	146	150	-
SNOG_10647	522	Phobius	TRANSMEMBRANE	Region of a membrane-bound protein predicted to be embedded in the membrane.	373	391	-
SNOG_10647	522	Phobius	TRANSMEMBRANE	Region of a membrane-bound protein predicted to be embedded in the membrane.	216	239	-
SNOG_10647	522	Phobius	CYTOPLASMIC_DOMAIN	Region of a membrane-bound protein predicted to be outside the membrane, in the cytoplasm.	122	127	-
SNOG_10647	522	Phobius	CYTOPLASMIC_DOMAIN	Region of a membrane-bound protein predicted to be outside the membrane, in the cytoplasm.	424	434	-
SNOG_10647	522	Pfam	PF00083	Sugar (and other) transporter	55	502	1e-74	IPR005828	Major facilitator, sugar transporter-like	GO:0016021|GO:0022857|GO:0055085
SNOG_10647	522	Phobius	CYTOPLASMIC_DOMAIN	Region of a membrane-bound protein predicted to be outside the membrane, in the cytoplasm.	240	309	-
SNOG_11126	542	Phobius	NON_CYTOPLASMIC_DOMAIN	Region of a membrane-bound protein predicted to be outside the membrane, in the extracellular region.	136	140	-
SNOG_11126	542	Phobius	NON_CYTOPLASMIC_DOMAIN	Region of a membrane-bound protein predicted to be outside the membrane, in the extracellular region.	391	401	-
SNOG_11126	542	Phobius	TRANSMEMBRANE	Region of a membrane-bound protein predicted to be embedded in the membrane.	301	323	-
SNOG_11126	542	Phobius	TRANSMEMBRANE	Region of a membrane-bound protein predicted to be embedded in the membrane.	116	135	-
SNOG_11126	542	Phobius	TRANSMEMBRANE	Region of a membrane-bound protein predicted to be embedded in the membrane.	367	390	-
SNOG_11126	542	Phobius	TRANSMEMBRANE	Region of a membrane-bound protein predicted to be embedded in the membrane.	436	454	-
SNOG_11126	542	Phobius	CYTOPLASMIC_DOMAIN	Region of a membrane-bound protein predicted to be outside the membrane, in the cytoplasm.	1	44	-
SNOG_11126	542	SUPERFAMILY	SSF103473		38	245	1.31e-52	IPR020846	Major facilitator superfamily domain
SNOG_11126	542	SUPERFAMILY	SSF103473		278	496	1.31e-52	IPR020846	Major facilitator superfamily domain
SNOG_11126	542	Phobius	NON_CYTOPLASMIC_DOMAIN	Region of a membrane-bound protein predicted to be outside the membrane, in the extracellular region.	67	85	-
SNOG_11126	542	Phobius	TRANSMEMBRANE	Region of a membrane-bound protein predicted to be embedded in the membrane.	141	163	-
SNOG_11126	542	Phobius	NON_CYTOPLASMIC_DOMAIN	Region of a membrane-bound protein predicted to be outside the membrane, in the extracellular region.	455	465	-
SNOG_11126	542	Phobius	TRANSMEMBRANE	Region of a membrane-bound protein predicted to be embedded in the membrane.	175	198	-
SNOG_11126	542	Phobius	CYTOPLASMIC_DOMAIN	Region of a membrane-bound protein predicted to be outside the membrane, in the cytoplasm.	425	435	-
SNOG_11126	542	Pfam	PF00083	Sugar (and other) transporter	50	499	4e-71	IPR005828	Major facilitator, sugar transporter-like	GO:0016021|GO:0022857|GO:0055085
SNOG_11126	542	Phobius	TRANSMEMBRANE	Region of a membrane-bound protein predicted to be embedded in the membrane.	343	360	-
SNOG_11126	542	Phobius	TRANSMEMBRANE	Region of a membrane-bound protein predicted to be embedded in the membrane.	45	66	-
SNOG_11126	542	Phobius	CYTOPLASMIC_DOMAIN	Region of a membrane-bound protein predicted to be outside the membrane, in the cytoplasm.	164	174	-
SNOG_11126	542	Phobius	TRANSMEMBRANE	Region of a membrane-bound protein predicted to be embedded in the membrane.	210	227	-
SNOG_11126	542	Phobius	CYTOPLASMIC_DOMAIN	Region of a membrane-bound protein predicted to be outside the membrane, in the cytoplasm.	110	115	-
SNOG_11126	542	Phobius	CYTOPLASMIC_DOMAIN	Region of a membrane-bound protein predicted to be outside the membrane, in the cytoplasm.	486	542	-
SNOG_11126	542	Phobius	TRANSMEMBRANE	Region of a membrane-bound protein predicted to be embedded in the membrane.	402	424	-
SNOG_11126	542	Gene3D	G3DSA:1.20.1250.20		298	489	7.2e-16
SNOG_11126	542	Gene3D	G3DSA:1.20.1250.20		50	233	6.4e-23
SNOG_11126	542	Phobius	TRANSMEMBRANE	Region of a membrane-bound protein predicted to be embedded in the membrane.	86	109	-
SNOG_11126	542	Phobius	TRANSMEMBRANE	Region of a membrane-bound protein predicted to be embedded in the membrane.	466	485	-
SNOG_11126	542	Phobius	NON_CYTOPLASMIC_DOMAIN	Region of a membrane-bound protein predicted to be outside the membrane, in the extracellular region.	324	342	-
SNOG_11126	542	PANTHER	PTHR23500:SF145		9	541	4.2e-298
SNOG_11126	542	Phobius	CYTOPLASMIC_DOMAIN	Region of a membrane-bound protein predicted to be outside the membrane, in the cytoplasm.	361	366	-
SNOG_11126	542	ProSiteProfiles	PS50850	Major facilitator superfamily (MFS) profile.	48	489	29.094	IPR020846	Major facilitator superfamily domain
SNOG_11126	542	CDD	cd06174	MFS	49	486	3.98646e-20	IPR020846	Major facilitator superfamily domain
SNOG_11126	542	PANTHER	PTHR23500		9	541	4.2e-298
SNOG_11126	542	Phobius	CYTOPLASMIC_DOMAIN	Region of a membrane-bound protein predicted to be outside the membrane, in the cytoplasm.	228	300	-
SNOG_11126	542	Phobius	NON_CYTOPLASMIC_DOMAIN	Region of a membrane-bound protein predicted to be outside the membrane, in the extracellular region.	199	209	-
SNOG_15141	298	PANTHER	PTHR36175		6	298	4.8e-93
SNOG_15141	298	Phobius	SIGNAL_PEPTIDE_C_REGION	C-terminal region of a signal peptide.	14	18	-
SNOG_15141	298	Phobius	SIGNAL_PEPTIDE_N_REGION	N-terminal region of a signal peptide.	1	1	-
SNOG_15141	298	Phobius	SIGNAL_PEPTIDE_H_REGION	Hydrophobic region of a signal peptide.	2	13	-
SNOG_15141	298	SUPERFAMILY	SSF52317		50	247	7.67e-18	IPR029062	Class I glutamine amidotransferase-like
SNOG_15141	298	Pfam	PF03575	Peptidase family S51	48	238	3.1e-19	IPR005320	Peptidase S51	GO:0006508|GO:0008236
SNOG_15141	298	PANTHER	PTHR36175:SF1		6	298	4.8e-93
SNOG_15141	298	Phobius	SIGNAL_PEPTIDE	Signal peptide region	1	18	-
SNOG_15141	298	CDD	cd03145	GAT1_cyanophycinase	38	240	1.27635e-42
SNOG_15141	298	Gene3D	G3DSA:3.40.50.880		51	249	8.9e-24	IPR029062	Class I glutamine amidotransferase-like
SNOG_15141	298	Phobius	NON_CYTOPLASMIC_DOMAIN	Region of a membrane-bound protein predicted to be outside the membrane, in the extracellular region.	19	298	-
SNOG_11248	860	CDD	cd09630	CDH_like_cytochrome	27	195	1.88621e-32
SNOG_11248	860	ProSiteProfiles	PS51164	CBM1 (carbohydrate binding type-1) domain profile.	822	858	12.249	IPR000254	Cellulose-binding domain, fungal	GO:0004553|GO:0005576|GO:0005975|GO:0030248
SNOG_11248	860	SUPERFAMILY	SSF51905		240	541	4.97e-54	IPR023753	FAD/NAD(P)-binding domain	GO:0016491|GO:0055114
SNOG_11248	860	SUPERFAMILY	SSF51905		710	775	4.97e-54	IPR023753	FAD/NAD(P)-binding domain	GO:0016491|GO:0055114
SNOG_11248	860	SMART	SM00236		825	858	1.4e-13	IPR000254	Cellulose-binding domain, fungal	GO:0004553|GO:0005576|GO:0005975|GO:0030248
SNOG_11248	860	Phobius	SIGNAL_PEPTIDE_H_REGION	Hydrophobic region of a signal peptide.	9	18	-
SNOG_11248	860	PANTHER	PTHR11552		221	795	0
SNOG_11248	860	ProSitePatterns	PS00624	GMC oxidoreductases signature 2.	491	505	-	IPR000172	Glucose-methanol-choline oxidoreductase, N-terminal	GO:0016614|GO:0050660|GO:0055114	Reactome: R-HSA-6798163
SNOG_11248	860	Phobius	SIGNAL_PEPTIDE_C_REGION	C-terminal region of a signal peptide.	19	23	-
SNOG_11248	860	SUPERFAMILY	SSF57180		825	858	1.23e-11	IPR000254	Cellulose-binding domain, fungal	GO:0004553|GO:0005576|GO:0005975|GO:0030248
SNOG_11248	860	SUPERFAMILY	SSF54373		537	714	4.84e-46
SNOG_11248	860	Phobius	NON_CYTOPLASMIC_DOMAIN	Region of a membrane-bound protein predicted to be outside the membrane, in the extracellular region.	24	860	-
SNOG_11248	860	Pfam	PF00732	GMC oxidoreductase	245	542	1.8e-29	IPR000172	Glucose-methanol-choline oxidoreductase, N-terminal	GO:0016614|GO:0050660|GO:0055114	Reactome: R-HSA-6798163
SNOG_11248	860	Gene3D	G3DSA:2.60.40.1210		25	209	3.6e-44	IPR015920	Cellobiose dehydrogenase, cytochrome domain
SNOG_11248	860	ProSitePatterns	PS00562	CBM1 (carbohydrate binding type-1) domain signature.	830	857	-	IPR000254	Cellulose-binding domain, fungal	GO:0004553|GO:0005576|GO:0005975|GO:0030248
SNOG_11248	860	Pfam	PF16010	Cytochrome domain of cellobiose dehydrogenase	27	206	2e-51	IPR015920	Cellobiose dehydrogenase, cytochrome domain
SNOG_11248	860	SUPERFAMILY	SSF49344		25	209	6.67e-42
SNOG_11248	860	Gene3D	G3DSA:3.50.50.60		715	777	6.8e-74	IPR023753	FAD/NAD(P)-binding domain	GO:0016491|GO:0055114
SNOG_11248	860	Gene3D	G3DSA:3.50.50.60		241	373	6.8e-74	IPR023753	FAD/NAD(P)-binding domain	GO:0016491|GO:0055114
SNOG_11248	860	Gene3D	G3DSA:3.50.50.60		428	546	6.8e-74	IPR023753	FAD/NAD(P)-binding domain	GO:0016491|GO:0055114
SNOG_11248	860	Pfam	PF00734	Fungal cellulose binding domain	826	854	8.4e-11	IPR000254	Cellulose-binding domain, fungal	GO:0004553|GO:0005576|GO:0005975|GO:0030248
SNOG_11248	860	Gene3D	G3DSA:3.30.410.10		547	714	3e-76
SNOG_11248	860	Gene3D	G3DSA:3.30.410.10		374	427	3e-76
SNOG_11248	860	Phobius	SIGNAL_PEPTIDE_N_REGION	N-terminal region of a signal peptide.	1	8	-
SNOG_11248	860	PANTHER	PTHR11552:SF110		221	795	0
SNOG_11248	860	Pfam	PF05199	GMC oxidoreductase	634	769	1.1e-20	IPR007867	Glucose-methanol-choline oxidoreductase, C-terminal	GO:0016614|GO:0055114	Reactome: R-HSA-6798163
SNOG_11248	860	Phobius	SIGNAL_PEPTIDE	Signal peptide region	1	23	-
SNOG_20117	266	Phobius	NON_CYTOPLASMIC_DOMAIN	Region of a membrane-bound protein predicted to be outside the membrane, in the extracellular region.	1	31	-
SNOG_20117	266	Phobius	CYTOPLASMIC_DOMAIN	Region of a membrane-bound protein predicted to be outside the membrane, in the cytoplasm.	261	266	-
SNOG_20117	266	Phobius	NON_CYTOPLASMIC_DOMAIN	Region of a membrane-bound protein predicted to be outside the membrane, in the extracellular region.	231	235	-
SNOG_20117	266	Phobius	TRANSMEMBRANE	Region of a membrane-bound protein predicted to be embedded in the membrane.	236	260	-
SNOG_20117	266	Phobius	TRANSMEMBRANE	Region of a membrane-bound protein predicted to be embedded in the membrane.	66	83	-
SNOG_20117	266	Phobius	TRANSMEMBRANE	Region of a membrane-bound protein predicted to be embedded in the membrane.	209	230	-
SNOG_20117	266	Phobius	CYTOPLASMIC_DOMAIN	Region of a membrane-bound protein predicted to be outside the membrane, in the cytoplasm.	55	65	-
SNOG_20117	266	Pfam	PF10348	Domain of unknown function (DUF2427)	26	117	1.8e-22	IPR018825	Domain of unknown function DUF2427
SNOG_20117	266	PANTHER	PTHR31685		1	265	5e-73
SNOG_20117	266	Phobius	NON_CYTOPLASMIC_DOMAIN	Region of a membrane-bound protein predicted to be outside the membrane, in the extracellular region.	84	97	-
SNOG_20117	266	Phobius	CYTOPLASMIC_DOMAIN	Region of a membrane-bound protein predicted to be outside the membrane, in the cytoplasm.	120	208	-
SNOG_20117	266	Phobius	TRANSMEMBRANE	Region of a membrane-bound protein predicted to be embedded in the membrane.	98	119	-
SNOG_20117	266	Phobius	TRANSMEMBRANE	Region of a membrane-bound protein predicted to be embedded in the membrane.	32	54	-
SNOG_10999	474	Phobius	NON_CYTOPLASMIC_DOMAIN	Region of a membrane-bound protein predicted to be outside the membrane, in the extracellular region.	178	188	-
SNOG_10999	474	Phobius	TRANSMEMBRANE	Region of a membrane-bound protein predicted to be embedded in the membrane.	418	435	-
SNOG_10999	474	Pfam	PF07690	Major Facilitator Superfamily	50	327	1.3e-08	IPR011701	Major facilitator superfamily	GO:0016021|GO:0055085
SNOG_10999	474	Phobius	NON_CYTOPLASMIC_DOMAIN	Region of a membrane-bound protein predicted to be outside the membrane, in the extracellular region.	413	417	-
SNOG_10999	474	Phobius	TRANSMEMBRANE	Region of a membrane-bound protein predicted to be embedded in the membrane.	352	374	-
SNOG_10999	474	Phobius	NON_CYTOPLASMIC_DOMAIN	Region of a membrane-bound protein predicted to be outside the membrane, in the extracellular region.	333	351	-
SNOG_10999	474	Phobius	TRANSMEMBRANE	Region of a membrane-bound protein predicted to be embedded in the membrane.	312	332	-
SNOG_10999	474	Phobius	CYTOPLASMIC_DOMAIN	Region of a membrane-bound protein predicted to be outside the membrane, in the cytoplasm.	375	394	-
SNOG_10999	474	Phobius	TRANSMEMBRANE	Region of a membrane-bound protein predicted to be embedded in the membrane.	94	113	-
SNOG_10999	474	PANTHER	PTHR23294:SF19		9	471	1.5e-299
SNOG_10999	474	Phobius	CYTOPLASMIC_DOMAIN	Region of a membrane-bound protein predicted to be outside the membrane, in the cytoplasm.	90	93	-
SNOG_10999	474	Phobius	TRANSMEMBRANE	Region of a membrane-bound protein predicted to be embedded in the membrane.	29	49	-
SNOG_10999	474	Phobius	CYTOPLASMIC_DOMAIN	Region of a membrane-bound protein predicted to be outside the membrane, in the cytoplasm.	145	155	-
SNOG_10999	474	Gene3D	G3DSA:1.20.1250.20		27	214	2.6e-09
SNOG_10999	474	PANTHER	PTHR23294		9	471	1.5e-299
SNOG_10999	474	Phobius	NON_CYTOPLASMIC_DOMAIN	Region of a membrane-bound protein predicted to be outside the membrane, in the extracellular region.	273	277	-
SNOG_10999	474	Phobius	NON_CYTOPLASMIC_DOMAIN	Region of a membrane-bound protein predicted to be outside the membrane, in the extracellular region.	50	68	-
SNOG_10999	474	Phobius	TRANSMEMBRANE	Region of a membrane-bound protein predicted to be embedded in the membrane.	69	89	-
SNOG_10999	474	Phobius	TRANSMEMBRANE	Region of a membrane-bound protein predicted to be embedded in the membrane.	189	209	-
SNOG_10999	474	Phobius	CYTOPLASMIC_DOMAIN	Region of a membrane-bound protein predicted to be outside the membrane, in the cytoplasm.	436	474	-
SNOG_10999	474	Phobius	TRANSMEMBRANE	Region of a membrane-bound protein predicted to be embedded in the membrane.	156	177	-
SNOG_10999	474	CDD	cd06174	MFS	38	333	6.35527e-05	IPR020846	Major facilitator superfamily domain
SNOG_10999	474	Phobius	TRANSMEMBRANE	Region of a membrane-bound protein predicted to be embedded in the membrane.	119	144	-
SNOG_10999	474	Phobius	NON_CYTOPLASMIC_DOMAIN	Region of a membrane-bound protein predicted to be outside the membrane, in the extracellular region.	114	118	-
SNOG_10999	474	SUPERFAMILY	SSF103473		17	435	8.89e-19	IPR020846	Major facilitator superfamily domain
SNOG_10999	474	Phobius	CYTOPLASMIC_DOMAIN	Region of a membrane-bound protein predicted to be outside the membrane, in the cytoplasm.	210	246	-
SNOG_10999	474	Phobius	TRANSMEMBRANE	Region of a membrane-bound protein predicted to be embedded in the membrane.	395	412	-
SNOG_10999	474	Phobius	CYTOPLASMIC_DOMAIN	Region of a membrane-bound protein predicted to be outside the membrane, in the cytoplasm.	1	28	-
SNOG_10999	474	Phobius	CYTOPLASMIC_DOMAIN	Region of a membrane-bound protein predicted to be outside the membrane, in the cytoplasm.	301	311	-
SNOG_10999	474	Phobius	TRANSMEMBRANE	Region of a membrane-bound protein predicted to be embedded in the membrane.	247	272	-
SNOG_10999	474	Phobius	TRANSMEMBRANE	Region of a membrane-bound protein predicted to be embedded in the membrane.	278	300	-
SNOG_10886	513	ProSitePatterns	PS00086	Cytochrome P450 cysteine heme-iron ligand signature.	455	464	-	IPR017972	Cytochrome P450, conserved site	GO:0016705|GO:0055114
SNOG_10886	513	Phobius	NON_CYTOPLASMIC_DOMAIN	Region of a membrane-bound protein predicted to be outside the membrane, in the extracellular region.	1	12	-
SNOG_10886	513	PRINTS	PR00463	E-class P450 group I signature	373	391	1.6e-09	IPR002401	Cytochrome P450, E-class, group I	GO:0005506|GO:0016705|GO:0020037|GO:0055114
SNOG_10886	513	PRINTS	PR00463	E-class P450 group I signature	452	462	1.6e-09	IPR002401	Cytochrome P450, E-class, group I	GO:0005506|GO:0016705|GO:0020037|GO:0055114
SNOG_10886	513	PRINTS	PR00463	E-class P450 group I signature	306	323	1.6e-09	IPR002401	Cytochrome P450, E-class, group I	GO:0005506|GO:0016705|GO:0020037|GO:0055114
SNOG_10886	513	PRINTS	PR00463	E-class P450 group I signature	326	352	1.6e-09	IPR002401	Cytochrome P450, E-class, group I	GO:0005506|GO:0016705|GO:0020037|GO:0055114
SNOG_10886	513	PRINTS	PR00463	E-class P450 group I signature	462	485	1.6e-09	IPR002401	Cytochrome P450, E-class, group I	GO:0005506|GO:0016705|GO:0020037|GO:0055114
SNOG_10886	513	Phobius	TRANSMEMBRANE	Region of a membrane-bound protein predicted to be embedded in the membrane.	13	35	-
SNOG_10886	513	PANTHER	PTHR24305:SF83		15	513	0
SNOG_10886	513	PRINTS	PR00385	P450 superfamily signature	462	473	7.9e-10	IPR001128	Cytochrome P450	GO:0005506|GO:0016705|GO:0020037|GO:0055114
SNOG_10886	513	PRINTS	PR00385	P450 superfamily signature	317	334	7.9e-10	IPR001128	Cytochrome P450	GO:0005506|GO:0016705|GO:0020037|GO:0055114
SNOG_10886	513	PRINTS	PR00385	P450 superfamily signature	374	385	7.9e-10	IPR001128	Cytochrome P450	GO:0005506|GO:0016705|GO:0020037|GO:0055114
SNOG_10886	513	PRINTS	PR00385	P450 superfamily signature	453	462	7.9e-10	IPR001128	Cytochrome P450	GO:0005506|GO:0016705|GO:0020037|GO:0055114
SNOG_10886	513	Pfam	PF00067	Cytochrome P450	57	496	1.9e-64	IPR001128	Cytochrome P450	GO:0005506|GO:0016705|GO:0020037|GO:0055114
SNOG_10886	513	Phobius	CYTOPLASMIC_DOMAIN	Region of a membrane-bound protein predicted to be outside the membrane, in the cytoplasm.	36	513	-
SNOG_10886	513	Gene3D	G3DSA:1.10.630.10		33	513	1.9e-88	IPR001128	Cytochrome P450	GO:0005506|GO:0016705|GO:0020037|GO:0055114
SNOG_10886	513	PANTHER	PTHR24305		15	513	0
SNOG_10886	513	SUPERFAMILY	SSF48264		35	513	3.41e-85	IPR001128	Cytochrome P450	GO:0005506|GO:0016705|GO:0020037|GO:0055114
SNOG_11348	340	Phobius	CYTOPLASMIC_DOMAIN	Region of a membrane-bound protein predicted to be outside the membrane, in the cytoplasm.	298	340	-
SNOG_11348	340	Phobius	CYTOPLASMIC_DOMAIN	Region of a membrane-bound protein predicted to be outside the membrane, in the cytoplasm.	152	171	-
SNOG_11348	340	Phobius	TRANSMEMBRANE	Region of a membrane-bound protein predicted to be embedded in the membrane.	172	196	-
SNOG_11348	340	Phobius	TRANSMEMBRANE	Region of a membrane-bound protein predicted to be embedded in the membrane.	12	32	-
SNOG_11348	340	Phobius	CYTOPLASMIC_DOMAIN	Region of a membrane-bound protein predicted to be outside the membrane, in the cytoplasm.	1	11	-
SNOG_11348	340	Phobius	NON_CYTOPLASMIC_DOMAIN	Region of a membrane-bound protein predicted to be outside the membrane, in the extracellular region.	102	129	-
SNOG_11348	340	Phobius	TRANSMEMBRANE	Region of a membrane-bound protein predicted to be embedded in the membrane.	276	297	-
SNOG_11348	340	Phobius	TRANSMEMBRANE	Region of a membrane-bound protein predicted to be embedded in the membrane.	52	71	-
SNOG_11348	340	Phobius	NON_CYTOPLASMIC_DOMAIN	Region of a membrane-bound protein predicted to be outside the membrane, in the extracellular region.	197	207	-
SNOG_11348	340	Phobius	CYTOPLASMIC_DOMAIN	Region of a membrane-bound protein predicted to be outside the membrane, in the cytoplasm.	72	82	-
SNOG_11348	340	Phobius	TRANSMEMBRANE	Region of a membrane-bound protein predicted to be embedded in the membrane.	208	229	-
SNOG_11348	340	Phobius	NON_CYTOPLASMIC_DOMAIN	Region of a membrane-bound protein predicted to be outside the membrane, in the extracellular region.	257	275	-
SNOG_11348	340	Phobius	CYTOPLASMIC_DOMAIN	Region of a membrane-bound protein predicted to be outside the membrane, in the cytoplasm.	230	235	-
SNOG_11348	340	PANTHER	PTHR34391		1	329	3.5e-100
SNOG_11348	340	Phobius	TRANSMEMBRANE	Region of a membrane-bound protein predicted to be embedded in the membrane.	83	101	-
SNOG_11348	340	Phobius	TRANSMEMBRANE	Region of a membrane-bound protein predicted to be embedded in the membrane.	236	256	-
SNOG_11348	340	PANTHER	PTHR34391:SF1		1	329	3.5e-100
SNOG_11348	340	Phobius	NON_CYTOPLASMIC_DOMAIN	Region of a membrane-bound protein predicted to be outside the membrane, in the extracellular region.	33	51	-
SNOG_11348	340	Phobius	TRANSMEMBRANE	Region of a membrane-bound protein predicted to be embedded in the membrane.	130	151	-
SNOG_10566	1179	PANTHER	PTHR22891:SF32		184	1121	0
SNOG_10566	1179	PANTHER	PTHR22891:SF32		64	158	0
SNOG_10566	1179	PANTHER	PTHR22891		64	158	0
SNOG_10566	1179	Coils	Coil		1088	1108	-
SNOG_10566	1179	Pfam	PF02171	Piwi domain	750	1077	2.7e-59	IPR003165	Piwi domain	GO:0003676
SNOG_10566	1179	Gene3D	G3DSA:3.40.50.2300		641	815	3.4e-07
SNOG_10566	1179	SUPERFAMILY	SSF101690		429	601	3.14e-13	IPR003100	PAZ domain	GO:0005515
SNOG_10566	1179	CDD	cd04657	Piwi_ago-like	630	1077	2.94839e-153
SNOG_10566	1179	Gene3D	G3DSA:2.170.260.10		430	571	5.1e-05
SNOG_10566	1179	ProSiteProfiles	PS50822	Piwi domain profile.	749	1078	26.248	IPR003165	Piwi domain	GO:0003676
SNOG_10566	1179	Gene3D	G3DSA:3.30.420.10		895	1077	1.8e-12	IPR012337	Ribonuclease H-like domain	GO:0003676
SNOG_10566	1179	SUPERFAMILY	SSF53098		737	1076	2.53e-62	IPR012337	Ribonuclease H-like domain	GO:0003676
SNOG_10566	1179	SMART	SM00950		749	1078	3.1e-66	IPR003165	Piwi domain	GO:0003676
SNOG_10566	1179	Coils	Coil		1127	1147	-
SNOG_10566	1179	PANTHER	PTHR22891		184	1121	0
SNOG_11238	580	Phobius	TRANSMEMBRANE	Region of a membrane-bound protein predicted to be embedded in the membrane.	187	213	-
SNOG_11238	580	SUPERFAMILY	SSF103473		51	252	1.57e-57	IPR020846	Major facilitator superfamily domain
SNOG_11238	580	SUPERFAMILY	SSF103473		525	551	1.57e-57	IPR020846	Major facilitator superfamily domain
SNOG_11238	580	SUPERFAMILY	SSF103473		306	477	1.57e-57	IPR020846	Major facilitator superfamily domain
SNOG_11238	580	Phobius	CYTOPLASMIC_DOMAIN	Region of a membrane-bound protein predicted to be outside the membrane, in the cytoplasm.	242	252	-
SNOG_11238	580	Phobius	TRANSMEMBRANE	Region of a membrane-bound protein predicted to be embedded in the membrane.	129	148	-
SNOG_11238	580	PANTHER	PTHR23501		11	580	0
SNOG_11238	580	PANTHER	PTHR23501:SF17		11	580	0
SNOG_11238	580	Phobius	NON_CYTOPLASMIC_DOMAIN	Region of a membrane-bound protein predicted to be outside the membrane, in the extracellular region.	346	364	-
SNOG_11238	580	CDD	cd06174	MFS	65	477	8.50283e-25	IPR020846	Major facilitator superfamily domain
SNOG_11238	580	Phobius	TRANSMEMBRANE	Region of a membrane-bound protein predicted to be embedded in the membrane.	60	88	-
SNOG_11238	580	Phobius	NON_CYTOPLASMIC_DOMAIN	Region of a membrane-bound protein predicted to be outside the membrane, in the extracellular region.	550	580	-
SNOG_11238	580	Phobius	NON_CYTOPLASMIC_DOMAIN	Region of a membrane-bound protein predicted to be outside the membrane, in the extracellular region.	214	218	-
SNOG_11238	580	Phobius	CYTOPLASMIC_DOMAIN	Region of a membrane-bound protein predicted to be outside the membrane, in the cytoplasm.	1	59	-
SNOG_11238	580	Phobius	CYTOPLASMIC_DOMAIN	Region of a membrane-bound protein predicted to be outside the membrane, in the cytoplasm.	384	391	-
SNOG_11238	580	Phobius	CYTOPLASMIC_DOMAIN	Region of a membrane-bound protein predicted to be outside the membrane, in the cytoplasm.	306	324	-
SNOG_11238	580	Phobius	TRANSMEMBRANE	Region of a membrane-bound protein predicted to be embedded in the membrane.	529	549	-
SNOG_11238	580	ProSiteProfiles	PS50850	Major facilitator superfamily (MFS) profile.	64	553	36.261	IPR020846	Major facilitator superfamily domain
SNOG_11238	580	Phobius	CYTOPLASMIC_DOMAIN	Region of a membrane-bound protein predicted to be outside the membrane, in the cytoplasm.	118	128	-
SNOG_11238	580	Phobius	TRANSMEMBRANE	Region of a membrane-bound protein predicted to be embedded in the membrane.	154	175	-
SNOG_11238	580	Phobius	NON_CYTOPLASMIC_DOMAIN	Region of a membrane-bound protein predicted to be outside the membrane, in the extracellular region.	411	421	-
SNOG_11238	580	Phobius	TRANSMEMBRANE	Region of a membrane-bound protein predicted to be embedded in the membrane.	100	117	-
SNOG_11238	580	Pfam	PF07690	Major Facilitator Superfamily	73	467	1.9e-39	IPR011701	Major facilitator superfamily	GO:0016021|GO:0055085
SNOG_11238	580	PRINTS	PR01036	Tetracycline resistance protein TetB signature	187	211	9e-07
SNOG_11238	580	PRINTS	PR01036	Tetracycline resistance protein TetB signature	458	477	9e-07
SNOG_11238	580	PRINTS	PR01036	Tetracycline resistance protein TetB signature	126	148	9e-07
SNOG_11238	580	Phobius	TRANSMEMBRANE	Region of a membrane-bound protein predicted to be embedded in the membrane.	253	277	-
SNOG_11238	580	Phobius	NON_CYTOPLASMIC_DOMAIN	Region of a membrane-bound protein predicted to be outside the membrane, in the extracellular region.	278	282	-
SNOG_11238	580	Phobius	NON_CYTOPLASMIC_DOMAIN	Region of a membrane-bound protein predicted to be outside the membrane, in the extracellular region.	89	99	-
SNOG_11238	580	Phobius	TRANSMEMBRANE	Region of a membrane-bound protein predicted to be embedded in the membrane.	325	345	-
SNOG_11238	580	Phobius	TRANSMEMBRANE	Region of a membrane-bound protein predicted to be embedded in the membrane.	365	383	-
SNOG_11238	580	Phobius	TRANSMEMBRANE	Region of a membrane-bound protein predicted to be embedded in the membrane.	283	305	-
SNOG_11238	580	Phobius	TRANSMEMBRANE	Region of a membrane-bound protein predicted to be embedded in the membrane.	422	440	-
SNOG_11238	580	Phobius	CYTOPLASMIC_DOMAIN	Region of a membrane-bound protein predicted to be outside the membrane, in the cytoplasm.	176	186	-
SNOG_11238	580	Phobius	NON_CYTOPLASMIC_DOMAIN	Region of a membrane-bound protein predicted to be outside the membrane, in the extracellular region.	149	153	-
SNOG_11238	580	Phobius	TRANSMEMBRANE	Region of a membrane-bound protein predicted to be embedded in the membrane.	392	410	-
SNOG_11238	580	Phobius	CYTOPLASMIC_DOMAIN	Region of a membrane-bound protein predicted to be outside the membrane, in the cytoplasm.	441	528	-
SNOG_11238	580	Phobius	TRANSMEMBRANE	Region of a membrane-bound protein predicted to be embedded in the membrane.	219	241	-
SNOG_11238	580	Gene3D	G3DSA:1.20.1250.20		328	478	4.8e-24
SNOG_11238	580	Gene3D	G3DSA:1.20.1250.20		526	567	4.8e-24
SNOG_11238	580	Gene3D	G3DSA:1.20.1250.20		65	243	3.5e-24
SNOG_10948	1494	Gene3D	G3DSA:3.40.50.300		191	416	2.5e-27	IPR027417	P-loop containing nucleoside triphosphate hydrolase
SNOG_10948	1494	CDD	cd03232	ABCG_PDR_domain2	864	1092	1.51501e-110
SNOG_10948	1494	PANTHER	PTHR19241:SF62		773	793	0
SNOG_10948	1494	PANTHER	PTHR19241:SF62		240	752	0
SNOG_10948	1494	ProSiteProfiles	PS50893	ATP-binding cassette, ABC transporter-type domain profile.	172	430	12.278	IPR003439	ABC transporter-like	GO:0005524|GO:0016887
SNOG_10948	1494	Phobius	TRANSMEMBRANE	Region of a membrane-bound protein predicted to be embedded in the membrane.	540	563	-
[truncated: 141,429 more rows]

## Sheet: Panther families
seqid	id	term
SNOG_15945	PTHR37271:SF1	KARYOGAMY PROTEIN KAR9
SNOG_02603	PTHR21708	PROBABLE 2-DEHYDROPANTOATE 2-REDUCTASE
SNOG_15994	PTHR21139	TRIOSEPHOSPHATE ISOMERASE
SNOG_14306	PTHR13009:SF8	AHSA1 PROTEIN
SNOG_02284	PTHR21661:SF35	EPOXIDE HYDROLASE 1
SNOG_11852	PTHR10587	GLYCOSYL TRANSFERASE-RELATED
SNOG_00016	PTHR12673	FACIOGENITAL DYSPLASIA PROTEIN
SNOG_13218	PTHR12483:SF21	COPPER TRANSPORT PROTEIN CTR3
SNOG_06676	PTHR11712:SF262	PROTEIN C41A3.1
SNOG_15490	PTHR10066	BETA-GALACTOSIDASE
SNOG_06582	PTHR13989:SF14	CST COMPLEX SUBUNIT STN1
SNOG_03621	PTHR21708	PROBABLE 2-DEHYDROPANTOATE 2-REDUCTASE
SNOG_01141	PTHR31051:SF1	PROTEASOME ASSEMBLY CHAPERONE 3
SNOG_30957	PTHR13693:SF3	LD36009P
SNOG_00201	PTHR23404:SF2	MOLYBDOPTERIN SYNTHASE CATALYTIC SUBUNIT
SNOG_05323	PTHR12022	UBIQUINOL-CYTOCHROME C REDUCTASE COMPLEX 14 KD PROTEIN
SNOG_12689	PTHR21139:SF2	TRIOSEPHOSPHATE ISOMERASE
SNOG_00209	PTHR22951:SF5	PHOSPHATIDYLINOSITOL-BINDING CLATHRIN ASSEMBLY PROTEIN LAP
SNOG_00802	PTHR11695	ALCOHOL DEHYDROGENASE RELATED
SNOG_16470	PTHR11669	REPLICATION FACTOR C / DNA POLYMERASE III GAMMA-TAU SUBUNIT
SNOG_03451	PTHR13844	BRG-1 ASSOCIATED FACTOR 60 BAF60
SNOG_10163	PTHR14218	PROTEASE S8 TRIPEPTIDYL PEPTIDASE I CLN2
SNOG_11814	PTHR22999:SF23	SORTING NEXIN-16
SNOG_13049	PTHR21250:SF0	PRE-RRNA-PROCESSING PROTEIN TSR2 HOMOLOG
SNOG_00192	PTHR11695	ALCOHOL DEHYDROGENASE RELATED
SNOG_08094	PTHR11662	SODIUM-DEPENDENT PHOSPHATE TRANSPORTERS
SNOG_13704	PTHR11742	MANNOSYL-OLIGOSACCHARIDE ALPHA-1,2-MANNOSIDASE-RELATED
SNOG_01584	PTHR11695	ALCOHOL DEHYDROGENASE RELATED
SNOG_15042	PTHR22958:SF1	GLYCEROPHOSPHOCHOLINE PHOSPHODIESTERASE GPCPD1
SNOG_03530	PTHR19317:SF0	PRENYLATED RAB ACCEPTOR PROTEIN 1
SNOG_02490	PTHR23322:SF1	FAS-ASSOCIATED FACTOR 2
SNOG_02697	PTHR10015:SF136	HSF2 PROTEIN
SNOG_02928	PTHR10795	PROPROTEIN CONVERTASE SUBTILISIN/KEXIN
SNOG_03271	PTHR20854:SF4	INOSITOL MONOPHOSPHATASE TTX-7
SNOG_08680	PTHR11177	CHITINASE
SNOG_07690	PTHR11739:SF15	CITRATE SYNTHASE 3
SNOG_08188	PTHR10366	NAD DEPENDENT EPIMERASE/DEHYDRATASE
SNOG_03502	PTHR10501	U1 SMALL NUCLEAR RIBONUCLEOPROTEIN A/U2 SMALL NUCLEAR RIBONUCLEOPROTEIN B
SNOG_16556	PTHR10642	RIBONUCLEASE H1
SNOG_11950	PTHR31586:SF1	CYTOCHROME C OXIDASE PROTEIN 20 HOMOLOG
SNOG_13797	PTHR12718	CELL CYCLE CONTROL PROTEIN CWF15
SNOG_02673	PTHR10182:SF3	PROTEIN MO25
SNOG_01163	PTHR10996:SF163	FORMATE DEHYDROGENASE 1-RELATED
SNOG_05873	PTHR11247:SF8	PALMITOYL-PROTEIN THIOESTERASE 1
SNOG_14044	PTHR11586:SF22	AMINOACYL TRNA SYNTHASE COMPLEX-INTERACTING MULTIFUNCTIONAL PROTEIN 1
SNOG_03411	PTHR11552	GLUCOSE-METHANOL-CHOLINE GMC OXIDOREDUCTASE
SNOG_14122	PTHR23181	RHO GTPASE ACTIVATING PROTEIN
SNOG_01567	PTHR11599:SF14	PROTEASOME SUBUNIT ALPHA TYPE-5
SNOG_07643	PTHR12220:SF13	39S RIBOSOMAL PROTEIN L16, MITOCHONDRIAL
SNOG_00401	PTHR11799	PARAOXONASE
SNOG_00588	PTHR14194	NITROGEN METABOLIC REGULATION PROTEIN NMR-RELATED
SNOG_14615	PTHR12907	EGL NINE HOMOLOG-RELATED
SNOG_03725	PTHR22781	DELTA ADAPTIN-RELATED
SNOG_14133	PTHR11465:SF7	CATALASE-B
SNOG_14255	PTHR32440:SF11	INACTIVE PURPLE ACID PHOSPHATASE 16-RELATED
SNOG_01680	PTHR21663:SF0	PROTEIN C13F10.4
SNOG_03130	PTHR12692:SF0	GH11935P
SNOG_15366	PTHR12619:SF5	RFX, ISOFORM B
SNOG_07244	PTHR22734:SF2	U3 SMALL NUCLEOLAR RIBONUCLEOPROTEIN PROTEIN IMP4
SNOG_14193	PTHR11584:SF381	PROTEIN PQN-80, ISOFORM B
SNOG_10979	PTHR12965:SF0	VACUOLAR PROTEIN SORTING-ASSOCIATED PROTEIN 54
SNOG_15213	PTHR14596	ZINC FINGER PROTEIN
SNOG_08022	PTHR12358	SPHINGOSINE KINASE
SNOG_02834	PTHR18884:SF52	SEVENTH HOMOLOG OF SEPTIN 1
SNOG_10209	PTHR10108	METHYLTRANSFERASE
SNOG_02913	PTHR17490:SF3	YRDC DOMAIN-CONTAINING PROTEIN, MITOCHONDRIAL
SNOG_13039	PTHR11746	O-METHYLTRANSFERASE
SNOG_02713	PTHR24102:SF7	TRANSCRIPTIONAL REGULATORY PROTEIN RCO1
SNOG_11334	PTHR22765	RING FINGER AND PROTEASE ASSOCIATED DOMAIN-CONTAINING
SNOG_15497	PTHR11707:SF28	60 KDA LYSOPHOSPHOLIPASE
SNOG_01341	PTHR12940:SF0	PROTEIN DGCR14
SNOG_01907	PTHR32026:SF10	PROTEIN Y39F10A.3-RELATED
SNOG_03577	PTHR19854:SF15	TRANSDUCIN BETA-LIKE PROTEIN 3
SNOG_03348	PTHR19865:SF0	U3 SMALL NUCLEOLAR RNA-INTERACTING PROTEIN 2
SNOG_30421	PTHR11216	EH DOMAIN
SNOG_16053	PTHR15180	GENERAL TRANSCRIPTION FACTOR 3C POLYPEPTIDE 1
SNOG_07261	PTHR11748	D-LACTATE DEHYDROGENASE
SNOG_15379	PTHR10799:SF598	PROTEIN MUT-16, ISOFORM A
SNOG_14852	PTHR13743:SF84	BEACH DOMAIN-CONTAINING PROTEIN LVSB
SNOG_12428	PTHR11254:SF338	UBIQUITIN FUSION DEGRADATION PROTEIN 4
SNOG_04136	PTHR10534:SF2	PYRIDOXAL KINASE
SNOG_15549	PTHR32379:SF1	GUANIDINOACETATE N-METHYLTRANSFERASE
SNOG_30796	PTHR10657	PEPTIDYL-PROLYL CIS-TRANS ISOMERASE
SNOG_30029	PTHR10442	40S RIBOSOMAL PROTEIN S21
SNOG_10595	PTHR24031:SF284	DEAD-BOX HELICASE DBP80
SNOG_05379	PTHR10695	DEPHOSPHO-COA KINASE-RELATED
SNOG_10969	PTHR12341:SF34	5'-3' EXORIBONUCLEASE 1
SNOG_01679	PTHR12532:SF0	TRANSCRIPTIONAL REGULATORY PROTEIN HAH1-RELATED
SNOG_00362	PTHR14269	CDP-DIACYLGLYCEROL--GLYCEROL-3-PHOSPHATE 3-PHOSPHATIDYLTRANSFERASE-RELATED
SNOG_12690	PTHR21091:SF120	METHYLENETETRAHYDROFOLATE REDUCTASE 2
SNOG_16379	PTHR37278:SF1	AUTOPHAGY-RELATED PROTEIN 33-RELATED
SNOG_12477	PTHR22893	NADH OXIDOREDUCTASE-RELATED
SNOG_03692	PTHR23350	PEROXISOME ASSEMBLY PROTEIN 10
SNOG_08212	PTHR15502:SF7	CALCINEURIN-BINDING PROTEIN CABIN-1
SNOG_118812	PTHR30620	PERIPLASMIC BETA-GLUCOSIDASE-RELATED
SNOG_03357	PTHR13126	CHAPERONE ATP11
SNOG_00694	PTHR22594:SF5	ASPARTATE--TRNA LIGASE, MITOCHONDRIAL
SNOG_13266	PTHR10799	SWI/SNF-RELATED MATRIX-ASSOCIATED ACTIN-DEPENDENT REGULATOR OF CHROMATIN SUBFAMILY-RELATED
SNOG_08764	PTHR10066	BETA-GALACTOSIDASE
SNOG_14853	PTHR11956:SF1	ARGININE--TRNA LIGASE, MITOCHONDRIAL-RELATED
SNOG_14763	PTHR31884:SF1	POLYGALACTURONASE
SNOG_10029	PTHR23024	MEMBER OF 'GDXG' FAMILY OF LIPOLYTIC ENZYMES
SNOG_09809	PTHR23406:SF34	NAD-DEPENDENT MALIC ENZYME, MITOCHONDRIAL
SNOG_09926	PTHR13789	MONOOXYGENASE
SNOG_15677	PTHR10072:SF41	IRON-SULFUR CLUSTER ASSEMBLY 1 HOMOLOG, MITOCHONDRIAL
SNOG_10882	PTHR11748	D-LACTATE DEHYDROGENASE
SNOG_11376	PTHR11785	AMINO ACID TRANSPORTER
SNOG_04756	PTHR10555	SORTING NEXIN
SNOG_09947	PTHR16557	ALKYLATED DNA REPAIR PROTEIN ALKB-RELATED
SNOG_10743	PTHR22912	DISULFIDE OXIDOREDUCTASE
SNOG_12334	PTHR23502:SF7	DRUG/PROTON ANTIPORTER YHK8-RELATED
SNOG_09755	PTHR22844:SF193	F-BOX PROTEIN MET30
SNOG_01407	PTHR10963	GLYCOSYL HYDROLASE-RELATED
SNOG_11214	PTHR11662	SODIUM-DEPENDENT PHOSPHATE TRANSPORTERS
SNOG_15180	PTHR11566:SF21	DYNAMIN
SNOG_30857	PTHR10366:SF267	PROTEIN F13D11.4
SNOG_11435	PTHR21090	AROM/DEHYDROQUINATE SYNTHASE
SNOG_11616	PTHR15629	SH3YL1 PROTEIN
SNOG_02877	PTHR30024:SF17	TAURINE-BINDING PERIPLASMIC PROTEIN
SNOG_14272	PTHR11048	PRENYLTRANSFERASES
SNOG_04679	PTHR12480:SF21	TRANSCRIPTION FACTOR JUMONJI, JMJC DOMAIN-CONTAINING PROTEIN
SNOG_11250	PTHR23237	NUCLEOLAR PROTEIN FAMILY A MEMBER 1 SNORNP PROTEIN GAR1
SNOG_05805	PTHR10545	DIAMINE N-ACETYLTRANSFERASE
SNOG_14322	PTHR19375:SF140	HEAT SHOCK PROTEIN SSA3-RELATED
SNOG_10239	PTHR21535	MAGNESIUM AND COBALT TRANSPORT PROTEIN/MITOCHONDRIAL IMPORT INNER MEMBRANE TRANSLOCASE SUBUNIT TIM8
SNOG_10679	PTHR13789	MONOOXYGENASE
SNOG_10299	PTHR23105	RIBOSOMAL PROTEIN L7AE FAMILY MEMBER
SNOG_06577	PTHR11079:SF3	INACTIVE TRNA-SPECIFIC ADENOSINE DEAMINASE-LIKE PROTEIN 3-RELATED
SNOG_11562	PTHR24423	TWO-COMPONENT SENSOR HISTIDINE KINASE
SNOG_06526	PTHR31001	UNCHARACTERIZED TRANSCRIPTIONAL REGULATORY PROTEIN
SNOG_05626	PTHR21631:SF13	MITOCHONDRIAL 2-METHYLISOCITRATE LYASE
SNOG_00434	PTHR11731	PROTEASE FAMILY S9B,C DIPEPTIDYL-PEPTIDASE IV-RELATED
SNOG_11795	PTHR18968	THIAMINE PYROPHOSPHATE ENZYMES
SNOG_00489	PTHR10108	METHYLTRANSFERASE
SNOG_00443	PTHR12210:SF3	MITOCHONDRIAL IMPORT INNER MEMBRANE TRANSLOCASE SUBUNIT TIM50
SNOG_07591	PTHR16056:SF2	TESTIS-EXPRESSED SEQUENCE 10 PROTEIN HOMOLOG
SNOG_12048	PTHR23091	N-TERMINAL ACETYLTRANSFERASE
SNOG_04461	PTHR23139:SF9	SPLICING FACTOR U2AF 65 KDA SUBUNIT
SNOG_04213	PTHR15184:SF3	ATP SYNTHASE SUBUNIT ALPHA, MITOCHONDRIAL
SNOG_04831	PTHR12743	CYTOCHROME C1 HEME LYASE
SNOG_08349	PTHR10587	GLYCOSYL TRANSFERASE-RELATED
SNOG_08193	PTHR11732	ALDO/KETO REDUCTASE
SNOG_07100	PTHR13194	COMPLEX I INTERMEDIATE-ASSOCIATED PROTEIN 30
SNOG_10271	PTHR12696:SF0	CULLIN-ASSOCIATED NEDD8-DISSOCIATED PROTEIN 1
SNOG_16419	PTHR13789	MONOOXYGENASE
SNOG_09753	PTHR12231	CTX-RELATED TYPE I TRANSMEMBRANE PROTEIN
SNOG_06524	PTHR13182:SF8	ZINC FINGER PROTEIN 622
SNOG_03151	PTHR21506	COMPONENT OF OLIGOMERIC GOLGI COMPLEX 6
SNOG_04682	PTHR24345:SF0	SERINE/THREONINE-PROTEIN KINASE PLK1
SNOG_07927	PTHR10631:SF3	TRNA (GUANINE(26)-N(2))-DIMETHYLTRANSFERASE
SNOG_03029	PTHR11552	GLUCOSE-METHANOL-CHOLINE GMC OXIDOREDUCTASE
SNOG_30272	PTHR14360:SF1	PROTEIN FMP32, MITOCHONDRIAL
SNOG_05559	PTHR12147:SF6	ZINC METALLOPROTEASE YBR074W-RELATED
SNOG_12604	PTHR14194	NITROGEN METABOLIC REGULATION PROTEIN NMR-RELATED
SNOG_06576	PTHR24067:SF39	NEDD8-CONJUGATING ENZYME UBC12
SNOG_01464	PTHR11748	D-LACTATE DEHYDROGENASE
SNOG_04783	PTHR10209	OXIDOREDUCTASE, 2OG-FE II OXYGENASE FAMILY PROTEIN
SNOG_00237	PTHR23079:SF1	PROTEIN RRF-3
SNOG_10770	PTHR13271	UNCHARACTERIZED PUTATIVE METHYLTRANSFERASE
SNOG_06737	PTHR13173	WW DOMAIN BINDING PROTEIN 4
SNOG_14291	PTHR11552	GLUCOSE-METHANOL-CHOLINE GMC OXIDOREDUCTASE
SNOG_15697	PTHR23029	PHOSPHOGLYCERATE MUTASE
SNOG_03314	PTHR10314:SF127	DIAMINOPROPIONATE AMMONIA-LYASE
SNOG_00784	PTHR10681	THIOREDOXIN PEROXIDASE
SNOG_09352	PTHR13254:SF0	PROTEIN Y57G11C.33, ISOFORM A
SNOG_03087	PTHR11711:SF201	ADP-RIBOSYLATION FACTOR-LIKE PROTEIN 8B-A
SNOG_14793	PTHR30383	PERIPLASMIC BROAD-SPECIFICITY ESTERASE/LIPASE/PROTEASE
SNOG_02089	PTHR21363	PREPHENATE DEHYDROGENASE
SNOG_09391	PTHR11200	INOSITOL 5-PHOSPHATASE
SNOG_04181	PTHR10992	ALPHA/BETA HYDROLASE FOLD-CONTAINING PROTEIN
SNOG_16006	PTHR10898	MITOCHONDRIAL IMPORT INNER MEMBRANE TRANSLOCASE SUBUNIT TIM9
SNOG_13605	PTHR18806:SF4	RNA-BINDING PROTEIN 25
SNOG_09625	PTHR10666	UBIQUITIN
SNOG_08713	PTHR10263:SF18	V-TYPE PROTON ATPASE 21 KDA PROTEOLIPID SUBUNIT
SNOG_08842	PTHR10134:SF1	CYTOCHROME B-C1 COMPLEX SUBUNIT RIESKE, MITOCHONDRIAL
SNOG_12876	PTHR10992	ALPHA/BETA HYDROLASE FOLD-CONTAINING PROTEIN
SNOG_10190	PTHR21535	MAGNESIUM AND COBALT TRANSPORT PROTEIN/MITOCHONDRIAL IMPORT INNER MEMBRANE TRANSLOCASE SUBUNIT TIM8
SNOG_12802	PTHR12663:SF0	PDS5
SNOG_06896	PTHR13789	MONOOXYGENASE
SNOG_12489	PTHR10627:SF31	DODECA-SATELLITE-BINDING PROTEIN 1, ISOFORM A
SNOG_148512	PTHR10795	PROPROTEIN CONVERTASE SUBTILISIN/KEXIN
SNOG_30536	PTHR10799	SWI/SNF-RELATED MATRIX-ASSOCIATED ACTIN-DEPENDENT REGULATOR OF CHROMATIN SUBFAMILY-RELATED
SNOG_03875	PTHR11021:SF1	LSM6 HOMOLOG, U6 SMALL NUCLEAR RNA ASSOCIATED (S. CEREVISIAE)
SNOG_00319	PTHR13822:SF7	ATP SYNTHASE SUBUNIT DELTA, MITOCHONDRIAL
SNOG_14455	PTHR22925	GLYCOSYL HYDROLASE 43 FAMILY MEMBER
SNOG_09481	PTHR10742:SF276	PROTOPORPHYRINOGEN OXIDASE
SNOG_05960	PTHR38402:SF1	MITOCHONDRIAL OUTER MEMBRANE PROTEIN OM14
SNOG_09988	PTHR10209	OXIDOREDUCTASE, 2OG-FE II OXYGENASE FAMILY PROTEIN
SNOG_03960	PTHR10871:SF1	37S RIBOSOMAL PROTEIN SWS2, MITOCHONDRIAL
SNOG_06036	PTHR11831:SF4	37S RIBOSOMAL PROTEIN NAM9, MITOCHONDRIAL
SNOG_07205	PTHR21027	TRNA-SPLICING ENDONUCLEASE SUBUNIT SEN54
SNOG_06260	PTHR10992	ALPHA/BETA HYDROLASE FOLD-CONTAINING PROTEIN
SNOG_00543	PTHR11365	5-OXOPROLINASE RELATED
SNOG_00370	PTHR21017:SF17	PROTEIN NIPSNAP
SNOG_02547	PTHR30480	BETA-HEXOSAMINIDASE-RELATED
SNOG_10078	PTHR10285	URIDINE KINASE
SNOG_10113	PTHR14430	RABIN3-RELATED
SNOG_13276	PTHR22762:SF38	ALPHA-GLUCOSIDASE YIHQ
SNOG_07880	PTHR11732	ALDO/KETO REDUCTASE
SNOG_13349	PTHR14194	NITROGEN METABOLIC REGULATION PROTEIN NMR-RELATED
SNOG_14180	PTHR12386:SF12	ATP SYNTHASE SUBUNIT G, MITOCHONDRIAL-RELATED
SNOG_03081	PTHR11440:SF4	PHOSPHOLIPID:DIACYLGLYCEROL ACYLTRANSFERASE
SNOG_09725	PTHR30005:SF0	RETROGRADE REGULATION PROTEIN 2
SNOG_09864	PTHR10992	ALPHA/BETA HYDROLASE FOLD-CONTAINING PROTEIN
SNOG_06957	PTHR11864:SF19	PRE-MRNA-PROCESSING PROTEIN PRP40-RELATED
SNOG_00710	PTHR22935:SF77	BETA-LACTAMASE FAMILY PROTEIN
SNOG_05446	PTHR12668	TRANSMEMBRANE PROTEIN 14, 15
SNOG_07420	PTHR24356:SF185	CELL CYCLE PROTEIN KINASE DBF2-RELATED
SNOG_05849	PTHR13510:SF21	VACUOLAR SEGREGATION PROTEIN PEP7
SNOG_04612	PTHR11361:SF86	DNA MISMATCH REPAIR PROTEIN MSH1, MITOCHONDRIAL
SNOG_06239	PTHR21600:SF3	PROTEIN PSP1
SNOG_046862	PTHR12346:SF0	LD13852P
SNOG_03801	PTHR10937:SF0	GH12731P-RELATED
SNOG_00017	PTHR23023	DIMETHYLANILINE MONOOXYGENASE
SNOG_01470	PTHR11615:SF115	NADH-UBIQUINONE OXIDOREDUCTASE 75 KDA SUBUNIT, MITOCHONDRIAL
SNOG_08123	PTHR10108	METHYLTRANSFERASE
SNOG_04432	PTHR10992	ALPHA/BETA HYDROLASE FOLD-CONTAINING PROTEIN
SNOG_14155	PTHR10963	GLYCOSYL HYDROLASE-RELATED
SNOG_15692	PTHR30618	NCS1 FAMILY PURINE/PYRIMIDINE TRANSPORTER
SNOG_11344	PTHR13789	MONOOXYGENASE
SNOG_04173	PTHR11474	TYROSINASE
SNOG_14351	PTHR24012:SF491	FOUND IN NEURONS, ISOFORM A-RELATED
SNOG_08224	PTHR11271:SF6	GUANINE DEAMINASE
SNOG_06878	PTHR22599:SF20	CBK1 KINASE ACTIVATOR PROTEIN MOB2
SNOG_07950	PTHR24056:SF45	SERINE/THREONINE-PROTEIN KINASE PRP4 HOMOLOG
SNOG_10586	PTHR28088:SF2	TRANSCRIPTIONAL ACTIVATOR HAA1-RELATED
SNOG_01494	PTHR10343	5'-AMP-ACTIVATED PROTEIN KINASE , BETA SUBUNIT
SNOG_12336	PTHR31986:SF10	TRANSCRIPTION ACTIVATOR OF GLUCONEOGENESIS ERT1
SNOG_07653	PTHR22743	MEPRIN/TRAF-LIKE MATH FAMILY-C.ELEGANS
SNOG_10493	PTHR21535	MAGNESIUM AND COBALT TRANSPORT PROTEIN/MITOCHONDRIAL IMPORT INNER MEMBRANE TRANSLOCASE SUBUNIT TIM8
SNOG_11864	PTHR10159:SF343	DUAL-SPECIFICITY PROTEIN PHOSPHATASE SDP1-RELATED
SNOG_01687	PTHR31944:SF20	PROLINE UTILIZATION TRANS-ACTIVATOR
SNOG_15063	PTHR19384	FLAVODOXIN-RELATED
SNOG_06154	PTHR24093:SF285	P-TYPE CATION-TRANSPORTING ATPASE
SNOG_08930	PTHR11246:SF5	PRE-MRNA-SPLICING FACTOR SYF1
SNOG_11024	PTHR15893:SF0	39S RIBOSOMAL PROTEIN L27, MITOCHONDRIAL
SNOG_06913	PTHR11759:SF3	28S RIBOSOMAL PROTEIN S11, MITOCHONDRIAL
SNOG_12132	PTHR12203	KDEL LYS-ASP-GLU-LEU CONTAINING - RELATED
SNOG_01087	PTHR10693:SF20	AT27578P
SNOG_05463	PTHR11158:SF29	PROTEIN PRELI-LIKE
SNOG_13871	PTHR14089:SF17	RNA-BINDING PROTEIN MRN1
SNOG_14342	PTHR11556	FRUCTOSE-1,6-BISPHOSPHATASE-RELATED
SNOG_01692	PTHR12949	RNA POLYMERASE III DNA DIRECTED -RELATED
SNOG_12848	PTHR11689	CHLORIDE CHANNEL
SNOG_02266	PTHR33442:SF1	TRANS-L-3-HYDROXYPROLINE DEHYDRATASE
SNOG_03554	PTHR14154:SF3	MITOCHONDRIAL PYRUVATE CARRIER 1
SNOG_08708	PTHR11079:SF9	TRNA-SPECIFIC ADENOSINE DEAMINASE
SNOG_11876	PTHR11792	ARRESTIN
SNOG_16493	PTHR31001	UNCHARACTERIZED TRANSCRIPTIONAL REGULATORY PROTEIN
SNOG_09215	PTHR31685:SF2	PROTEIN YTP1
SNOG_12775	PTHR12436:SF4	LEUKOCYTE RECEPTOR CLUSTER MEMBER 8
SNOG_06599	PTHR11014:SF16	CARBOXYPEPTIDASE PM20D1-RELATED
SNOG_01792	PTHR19229	ATP-BINDING CASSETTE TRANSPORTER SUBFAMILY A ABCA
SNOG_04167	PTHR10108:SF890	TRANS-ACONITATE 2-METHYLTRANSFERASE
SNOG_10285	PTHR13847	FAD NAD BINDING OXIDOREDUCTASES
SNOG_08665	PTHR12896:SF1	ELONGATOR COMPLEX PROTEIN 4
SNOG_06128	PTHR10672	ADDUCIN
SNOG_04865	PTHR11695:SF509	RETICULON-4-INTERACTING PROTEIN 1 HOMOLOG, MITOCHONDRIAL
SNOG_03278	PTHR13803:SF9	GHOST, ISOFORM C
SNOG_15079	PTHR11603	AAA FAMILY ATPASE
SNOG_10360	PTHR31344:SF0	NUCLEAR PORE COMPLEX PROTEIN NUP205
SNOG_12102	PTHR28206:SF1	NUCLEOPORIN POM152
SNOG_11377	PTHR23023:SF125	THIOL-SPECIFIC MONOOXYGENASE
SNOG_14953	PTHR19376:SF11	DNA-DIRECTED RNA POLYMERASE I SUBUNIT RPA1
SNOG_09387	PTHR21660	THIOESTERASE SUPERFAMILY MEMBER-RELATED
SNOG_05579	PTHR10642:SF0	RIBONUCLEASE H1
SNOG_02283	PTHR11662	SODIUM-DEPENDENT PHOSPHATE TRANSPORTERS
SNOG_08464	PTHR36826:SF1	PROTEIN ECM13
SNOG_09292	PTHR14596:SF32	PROTEIN STE12
SNOG_00974	PTHR24072:SF0	RHO-RELATED GTP-BINDING PROTEIN RHOB
SNOG_01085	PTHR14218:SF15	TRIPEPTIDYL-PEPTIDASE 1
SNOG_30590	PTHR11046	OLIGORIBONUCLEASE, MITOCHONDRIAL
SNOG_08394	PTHR21535	MAGNESIUM AND COBALT TRANSPORT PROTEIN/MITOCHONDRIAL IMPORT INNER MEMBRANE TRANSLOCASE SUBUNIT TIM8
SNOG_06885	PTHR22981:SF67	OXIDOREDUCTASE GLYR1-RELATED
SNOG_11687	PTHR11455:SF9	(6-4)DNA PHOTOLYASE
SNOG_15261	PTHR10223	26S PROTEASOME NON-ATPASE REGULATORY SUBUNIT 4
SNOG_12566	PTHR12263	VACUOLAR ATP SYNTHASE SUBUNIT H
SNOG_04953	PTHR10587	GLYCOSYL TRANSFERASE-RELATED
SNOG_09121	PTHR10108	METHYLTRANSFERASE
SNOG_09462	PTHR24356:SF151	SERINE/THREONINE-PROTEIN KINASE WARTS
SNOG_12703	PTHR11785	AMINO ACID TRANSPORTER
SNOG_04404	PTHR19375:SF220	HEAT SHOCK PROTEIN SSB1-RELATED
SNOG_02291	PTHR19278:SF9	URIDINE 5'-MONOPHOSPHATE SYNTHASE
SNOG_10248	PTHR10233:SF14	TRANSLATION INITIATION FACTOR EIF-2B SUBUNIT DELTA
SNOG_03447	PTHR13144:SF0	PROTEIN TEX261
SNOG_01307	PTHR24093:SF351	PLASMA MEMBRANE ATPASE-RELATED
SNOG_16088	PTHR15327:SF0	MICROFIBRILLAR-ASSOCIATED PROTEIN 1
SNOG_15016	PTHR12059:SF5	39S RIBOSOMAL PROTEIN L23, MITOCHONDRIAL
SNOG_07358	PTHR10209	OXIDOREDUCTASE, 2OG-FE II OXYGENASE FAMILY PROTEIN
SNOG_04695	PTHR12613:SF0	ERO1-LIKE PROTEIN
SNOG_03171	PTHR13803:SF4	SEC24
SNOG_07594	PTHR20963:SF18	ACID PHOSPHATASE PHO11-RELATED
SNOG_03322	PTHR12725	HALOACID DEHALOGENASE-LIKE HYDROLASE
SNOG_13647	PTHR11119	XANTHINE-URACIL / VITAMIN C PERMEASE FAMILY MEMBER
SNOG_00377	PTHR22748:SF4	DNA-(APURINIC OR APYRIMIDINIC SITE) LYASE 2
SNOG_15648	PTHR24095:SF210	ACETYL-COENZYME A SYNTHETASE 2
SNOG_11762	PTHR24189:SF25	ANKYRIN REPEAT-CONTAINING PROTEIN YGL242C
SNOG_03798	PTHR11129:SF1	PROTEIN FARNESYLTRANSFERASE/GERANYLGERANYLTRANSFERASE TYPE-1 SUBUNIT ALPHA
SNOG_09304	PTHR10992	ALPHA/BETA HYDROLASE FOLD-CONTAINING PROTEIN
SNOG_05975	PTHR22589:SF8	PROTEIN B0395.3
SNOG_03830	PTHR10237	DEFORMED EPIDERMAL AUTOREGULATORY FACTOR 1 HOMOLOG SUPPRESSIN
SNOG_30720	PTHR21471	GNAT FAMILY ACETYLTRANSFERASE-RELATED
SNOG_14548	PTHR10066	BETA-GALACTOSIDASE
SNOG_05839	PTHR24093:SF82	CATION-TRANSPORTING ATPASE 13A1-RELATED
SNOG_091502	PTHR12395:SF9	DECAPPING AND EXORIBONUCLEASE PROTEIN
SNOG_16394	PTHR11353:SF19	CCT8 PROTEIN
SNOG_01483	PTHR24322:SF625	FAT BODY PROTEIN 2
SNOG_13142	PTHR24198:SF47	DEATH DOMAIN-CONTAINING PROTEIN 1
SNOG_08650	PTHR22761	SNF7 - RELATED
SNOG_03146	PTHR10108	METHYLTRANSFERASE
SNOG_00950	PTHR11699	ALDEHYDE DEHYDROGENASE-RELATED
SNOG_12236	PTHR13227:SF0	EUKARYOTIC TRANSLATION INITIATION FACTOR 2A
SNOG_14550	PTHR11266	PEROXISOMAL MEMBRANE PROTEIN 2, PXMP2 MPV17
SNOG_06329	PTHR11081:SF24	HOLLIDAY JUNCTION RESOLVASE YEN1
SNOG_30471	PTHR21471	GNAT FAMILY ACETYLTRANSFERASE-RELATED
SNOG_11056	PTHR11960:SF18	4EHP, ISOFORM B
SNOG_01727	PTHR10799	SWI/SNF-RELATED MATRIX-ASSOCIATED ACTIN-DEPENDENT REGULATOR OF CHROMATIN SUBFAMILY-RELATED
SNOG_10531	PTHR24078	DNAJ HOMOLOG SUBFAMILY C MEMBER
SNOG_05103	PTHR11223:SF2	EXPORTIN-1
SNOG_13946	PTHR16469:SF27	PROTEIN UBASH3A HOMOLOG
SNOG_04509	PTHR10662	NUCLEAR RNA EXPORT FACTOR
SNOG_04376	PTHR10925:SF5	N-ACETYLTRANSFERASE 10
SNOG_01697	PTHR11599:SF12	PROTEASOME SUBUNIT ALPHA TYPE-1
SNOG_119064	PTHR23001:SF3	EUKARYOTIC TRANSLATION INITIATION FACTOR 2 SUBUNIT 2
SNOG_12693	PTHR11702:SF4	NUCLEOLAR GTP-BINDING PROTEIN 1
SNOG_16009	PTHR21451	HISTONE H3 METHYLTRANSFERASE
SNOG_04093	PTHR12728:SF0	RIBOSOME PRODUCTION FACTOR 2 HOMOLOG
SNOG_12665	PTHR12385:SF4	PROTEIN PNS1
SNOG_11156	PTHR21227:SF0	TRNA-SPLICING ENDONUCLEASE SUBUNIT SEN2
SNOG_06055	PTHR24286:SF0	CYTOCHROME P450 61
SNOG_00477	PTHR11712	POLYKETIDE SYNTHASE-RELATED
SNOG_13748	PTHR12184:SF1	UBIQUINOL-CYTOCHROME-C REDUCTASE COMPLEX ASSEMBLY FACTOR 1
SNOG_12330	PTHR23024	MEMBER OF 'GDXG' FAMILY OF LIPOLYTIC ENZYMES
SNOG_05913	PTHR12443:SF9	TRANSLOCATION PROTEIN SEC62
SNOG_30781	PTHR28266:SF1	54S RIBOSOMAL PROTEIN L20, MITOCHONDRIAL
SNOG_02066	PTHR10342	ARYLSULFATASE
SNOG_09262	PTHR23023	DIMETHYLANILINE MONOOXYGENASE
SNOG_08262	PTHR23024	MEMBER OF 'GDXG' FAMILY OF LIPOLYTIC ENZYMES
SNOG_08902	PTHR22844	F-BOX AND WD40 DOMAIN PROTEIN
SNOG_06179	PTHR22924	LEGHEMOGLOBIN-RELATED
SNOG_09663	PTHR11132	SOLUTE CARRIER FAMILY 35
SNOG_08913	PTHR13683	ASPARTYL PROTEASES
SNOG_08645	PTHR11530:SF11	D-AMINO-ACID OXIDASE
SNOG_11082	PTHR10783:SF41	SPX AND EXS DOMAIN-CONTAINING PROTEIN 3
SNOG_02466	PTHR10527:SF3	FI21453P1
SNOG_04258	PTHR11102:SF46	PROTEIN SKT5
SNOG_11945	PTHR18895:SF71	HEMK METHYLTRANSFERASE FAMILY MEMBER 2
SNOG_03685	PTHR14614	HEPATOCELLULAR CARCINOMA-ASSOCIATED ANTIGEN
SNOG_09196	PTHR21531	LOW-TEMPERATURE VIABILITY PROTEIN LTV1-RELATED
SNOG_02579	PTHR10983:SF16	1-ACYL-SN-GLYCEROL-3-PHOSPHATE ACYLTRANSFERASE EPSILON
SNOG_01468	PTHR13605	UNCHARACTERIZED
SNOG_06985	PTHR11246:SF3	CROOKED NECK-LIKE PROTEIN 1
SNOG_12685	PTHR22914	CHITIN SYNTHASE
SNOG_14204	PTHR12565:SF83	PROTEIN INO4
SNOG_07382	PTHR10792:SF1	60S RIBOSOMAL PROTEIN L24
SNOG_03926	PTHR23500:SF162	ALPHA-GLUCOSIDES PERMEASE MPH2-RELATED
SNOG_02386	PTHR11562	CATION EFFLUX PROTEIN/ ZINC TRANSPORTER
SNOG_06909	PTHR11143	60S RIBOSOMAL PROTEIN L26 FAMILY MEMBER
SNOG_11659	PTHR11850	HOMEOBOX PROTEIN TRANSCRIPTION FACTORS
SNOG_02567	PTHR11736	MELANOMA-ASSOCIATED ANTIGEN MAGE ANTIGEN
SNOG_30664	PTHR22949	WHITE COLLAR 2 PROTEIN WC2
SNOG_00262	PTHR11748	D-LACTATE DEHYDROGENASE
SNOG_04101	PTHR10829:SF25	DREBRIN-LIKE PROTEIN
SNOG_09903	PTHR12725	HALOACID DEHALOGENASE-LIKE HYDROLASE
SNOG_06522	PTHR22761	SNF7 - RELATED
SNOG_08958	PTHR12975:SF6	TRAFFICKING PROTEIN PARTICLE COMPLEX SUBUNIT 8
SNOG_30330	PTHR11785:SF199	PROLINE-SPECIFIC PERMEASE
SNOG_00248	PTHR19957:SF3	SYNTAXIN-5
SNOG_03791	PTHR10783:SF55	PROTEIN ERD1
SNOG_13070	PTHR11709:SF75	FI03373P
SNOG_15251	PTHR23504:SF15	PROTEIN ZINC INDUCED FACILITATOR 1-RELATED
SNOG_14612	PTHR23428	HISTONE H2B
SNOG_15246	PTHR12413:SF1	DOLICHYL PYROPHOSPHATE MAN9GLCNAC2 ALPHA-1,3-GLUCOSYLTRANSFERASE
SNOG_00151	PTHR11260	GLUTATHIONE S-TRANSFERASE, GST, SUPERFAMILY, GST DOMAIN CONTAINING
SNOG_09648	PTHR11647:SF4	ALLANTOINASE
SNOG_08754	PTHR10484:SF13	SVF1-LIKE PROTEIN YDR222W-RELATED
SNOG_16552	PTHR12106:SF27	VPS10 HOMOLOG 1-RELATED
SNOG_00490	PTHR30620:SF5	PERIPLASMIC BETA-GLUCOSIDASE
SNOG_00360	PTHR23244	KELCH REPEAT DOMAIN
SNOG_04220	PTHR23148	SERINE/ARGININE REGULATED NUCLEAR MATRIX PROTEIN
SNOG_08521	PTHR14950	HELICASE-RELATED
SNOG_08807	PTHR11731	PROTEASE FAMILY S9B,C DIPEPTIDYL-PEPTIDASE IV-RELATED
SNOG_04577	PTHR15606:SF3	GPALPP MOTIFS-CONTAINING PROTEIN 1
SNOG_07627	PTHR21230:SF26	VESICLE TRANSPORT THROUGH INTERACTION WITH T-SNARES HOMOLOG 1A
SNOG_03925	PTHR10357:SF136	ALPHA-GLUCOSIDASE MAL12-RELATED
SNOG_03690	PTHR10642:SF0	RIBONUCLEASE H1
SNOG_07445	PTHR21668	EIF-1A
SNOG_13537	PTHR19315:SF9	ER MEMBRANE PROTEIN COMPLEX SUBUNIT 4
SNOG_06455	PTHR13439:SF0	BCDNA.GH12326
SNOG_07176	PTHR13169:SF0	UBIQUITIN-LIKE PROTEIN 3
SNOG_06494	PTHR11709	MULTI-COPPER OXIDASE
SNOG_04155	PTHR23200	UNCHARACTERIZED
SNOG_00971	PTHR11559	CARBOXYLESTERASE
SNOG_083672	PTHR24031	RNA HELICASE
SNOG_10686	PTHR24198	ANKYRIN REPEAT AND PROTEIN KINASE DOMAIN-CONTAINING PROTEIN
SNOG_06734	PTHR15396:SF1	RIBONUCLEASE P PROTEIN SUBUNIT P40
SNOG_00983	PTHR11594	40S RIBOSOMAL PROTEIN S27
SNOG_15447	PTHR10996	2-HYDROXYACID DEHYDROGENASE-RELATED
SNOG_02088	PTHR11759:SF12	40S RIBOSOMAL PROTEIN S14-1-RELATED
SNOG_16038	PTHR24092:SF8	PROTEIN TAT-3
SNOG_09790	PTHR10122:SF0	CYTOCHROME C OXIDASE SUBUNIT VB
SNOG_03046	PTHR22093	LEUKOCYTE RECEPTOR CLUSTER LRC MEMBER 1
SNOG_16154	PTHR11731	PROTEASE FAMILY S9B,C DIPEPTIDYL-PEPTIDASE IV-RELATED
SNOG_02171	PTHR11662	SODIUM-DEPENDENT PHOSPHATE TRANSPORTERS
SNOG_15960	PTHR13878	GULONOLACTONE OXIDASE
SNOG_15117	PTHR22893:SF7	NADH:FLAVIN OXIDOREDUCTASE/NADH OXIDASE DOMAIN-CONTAINING PROTEIN
SNOG_05710	PTHR23200	UNCHARACTERIZED
SNOG_04321	PTHR23153	UBX-RELATED
SNOG_12627	PTHR12905	SPERM PROTEIN HOMOLOG
SNOG_09788	PTHR10972:SF89	OXYSTEROL-BINDING PROTEIN HOMOLOG 6-RELATED
SNOG_02053	PTHR11802:SF51	SERINE CARBOXYPEPTIDASE YBR139W-RELATED
SNOG_08543	PTHR11066	ACYL-COA THIOESTERASE
SNOG_11642	PTHR11850	HOMEOBOX PROTEIN TRANSCRIPTION FACTORS
SNOG_02459	PTHR19375	HEAT SHOCK PROTEIN 70KDA
SNOG_12155	PTHR19980:SF0	CLEAVAGE STIMULATION FACTOR SUBUNIT 3
SNOG_15090	PTHR22601	ISP4 LIKE PROTEIN
SNOG_01621	PTHR22812	CHROMOBOX PROTEIN
SNOG_13738	PTHR10520	TRIFUNCTIONAL PURINE BIOSYNTHETIC PROTEIN ADENOSINE-3-RELATED
SNOG_01762	PTHR11588:SF73	ALPHA TUBULIN-LIKE PROTEIN
SNOG_11052	PTHR11705	PROTEASE FAMILY M14 CARBOXYPEPTIDASE A,B
SNOG_062962	PTHR22952:SF166	AP-1-LIKE TRANSCRIPTION FACTOR YAP1-RELATED
SNOG_04939	PTHR10293	GLUTAREDOXIN-RELATED PROTEIN
SNOG_09480	PTHR24141:SF1	2-5A-DEPENDENT RIBONUCLEASE
SNOG_09577	PTHR24353	CYCLIC NUCLEOTIDE-DEPENDENT PROTEIN KINASE
SNOG_007142	PTHR10804:SF13	METHIONINE AMINOPEPTIDASE 1
SNOG_05179	PTHR24347:SF152	CALCIUM/CALMODULIN DEPENDENT PROTEIN KINASE I
SNOG_06261	PTHR10013	GENERAL VESICULAR TRANSPORT FACTOR P115
SNOG_05917	PTHR11695	ALCOHOL DEHYDROGENASE RELATED
SNOG_06004	PTHR11907:SF1	GLUTAMINE AMIDOTRANSFERASE DUG3-RELATED
SNOG_00898	PTHR11751	SUBGROUP I AMINOTRANSFERASE RELATED
SNOG_09972	PTHR11960:SF6	EUKARYOTIC TRANSLATION INITIATION FACTOR 4E TYPE 3
SNOG_01348	PTHR13402:SF6	SEC16, ISOFORM F
SNOG_03474	PTHR11552	GLUCOSE-METHANOL-CHOLINE GMC OXIDOREDUCTASE
SNOG_02918	PTHR10502:SF102	ANNEXIN A8-RELATED
SNOG_01184	PTHR24362:SF279	LYMPHOKINE-ACTIVATED KILLER T-CELL-ORIGINATED PROTEIN KINASE
SNOG_05304	PTHR11048:SF28	4-HYDROXYBENZOATE POLYPRENYLTRANSFERASE, MITOCHONDRIAL
SNOG_07095	PTHR24031:SF54	ATP-DEPENDENT RNA HELICASE DDX10-RELATED
SNOG_03923	PTHR21493:SF119	TRIGLYCERIDE LIPASE-RELATED
SNOG_04523	PTHR24193	ANKYRIN REPEAT PROTEIN
SNOG_12897	PTHR11712	POLYKETIDE SYNTHASE-RELATED
SNOG_04517	PTHR11946:SF5	VALYL-TRNA SYNTHETASE, ISOFORM A
SNOG_01938	PTHR23196	PAX TRANSCRIPTION ACTIVATION DOMAIN INTERACTING PROTEIN
SNOG_01017	PTHR13017:SF0	METHENYLTETRAHYDROFOLATE SYNTHASE DOMAIN-CONTAINING PROTEIN
SNOG_077432	PTHR11972:SF38	FERRIC/CUPRIC REDUCTASE TRANSMEMBRANE COMPONENT 7
SNOG_02843	PTHR13232	N-TERMINAL YJEF RELATED
SNOG_01612	PTHR14187:SF52	PROTEIN SEY1
SNOG_01813	PTHR11808:SF12	PROTEIN MET17
SNOG_08054	PTHR11014:SF7	PROTEIN C44E12.1
SNOG_04482	PTHR12320:SF1	PROTEIN PHOSPHATASE PTC7 HOMOLOG
SNOG_04868	PTHR11712	POLYKETIDE SYNTHASE-RELATED
SNOG_12187	PTHR22936	RHOMBOID-RELATED
SNOG_11163	PTHR15955	RWD DOMAIN CONTAINING PROTEIN 2
SNOG_14471	PTHR11552	GLUCOSE-METHANOL-CHOLINE GMC OXIDOREDUCTASE
SNOG_01704	PTHR10909:SF303	SHORT-CHAIN SPECIFIC ACYL-COA DEHYDROGENASE, MITOCHONDRIAL
SNOG_30122	PTHR11711	ADP RIBOSYLATION FACTOR-RELATED
SNOG_05699	PTHR10272	PLATELET-ACTIVATING FACTOR ACETYLHYDROLASE
SNOG_07288	PTHR11695	ALCOHOL DEHYDROGENASE RELATED
SNOG_11538	PTHR24012:SF477	PROTEIN RBD-1
SNOG_15142	PTHR13789	MONOOXYGENASE
SNOG_13472	PTHR31001	UNCHARACTERIZED TRANSCRIPTIONAL REGULATORY PROTEIN
SNOG_10632	PTHR13295	GLUTAMATE CYSTEINE LIGASE REGULATORY SUBUNIT
SNOG_12915	PTHR11550	CTP SYNTHASE
SNOG_09623	PTHR11712:SF262	PROTEIN C41A3.1
SNOG_04104	PTHR23500:SF84	HIGH-AFFINITY GLUCOSE TRANSPORTER RGT2-RELATED
SNOG_08128	PTHR24343:SF163	SERINE/THREONINE-PROTEIN KINASE SKS1-RELATED
SNOG_09357	PTHR13693:SF57	5-AMINOLEVULINATE SYNTHASE
SNOG_13523	PTHR24362:SF266	LD04361P
SNOG_02373	PTHR13510	FYVE-FINGER-CONTAINING RAB5 EFFECTOR PROTEIN RABENOSYN-5-RELATED
SNOG_01297	PTHR10357	ALPHA-AMYLASE
SNOG_10327	PTHR22935:SF77	BETA-LACTAMASE FAMILY PROTEIN
SNOG_12640	PTHR19959	KINESIN LIGHT CHAIN
SNOG_09512	PTHR11365	5-OXOPROLINASE RELATED
SNOG_04766	PTHR11040	ZINC/IRON TRANSPORTER
SNOG_14514	PTHR15938:SF0	HOMOLOGOUS-PAIRING PROTEIN 2 HOMOLOG
SNOG_04109	PTHR10336	PHOSPHOINOSITIDE-SPECIFIC PHOSPHOLIPASE C FAMILY PROTEIN
SNOG_10892	PTHR23500:SF84	HIGH-AFFINITY GLUCOSE TRANSPORTER RGT2-RELATED
SNOG_06266	PTHR13950	RABCONNECTIN-RELATED
SNOG_09785	PTHR12298	PCDC2 PROGRAMMED CELL DEATH PROTEIN 2 -RELATED
SNOG_12361	PTHR10173:SF18	METHIONINE-R-SULFOXIDE REDUCTASE B3
SNOG_05749	PTHR11746	O-METHYLTRANSFERASE
SNOG_04850	PTHR10285:SF78	ATP-DEPENDENT KINASE TDA10-RELATED
SNOG_04091	PTHR10742	AMINE OXIDASE
SNOG_11752	PTHR16453:SF9	WD REPEAT-CONTAINING PROTEIN MIO
SNOG_05126	PTHR10992	ALPHA/BETA HYDROLASE FOLD-CONTAINING PROTEIN
SNOG_12074	PTHR30399	UNCHARACTERIZED PROTEIN YGJP
SNOG_15751	PTHR11579	PROTEIN-L-ISOASPARTATE O-METHYLTRANSFERASE
SNOG_01005	PTHR15574:SF21	PROTEIN R11D1.1, ISOFORM B
SNOG_00313	PTHR17630:SF54	ALPHA/BETA-HYDROLASES SUPERFAMILY PROTEIN
SNOG_01551	PTHR28612:SF3	PROTEIN F13H10.8, ISOFORM A
SNOG_02719	PTHR20863:SF5	ACYL CARRIER PROTEIN, MITOCHONDRIAL
SNOG_03619	PTHR11559	CARBOXYLESTERASE
SNOG_15917	PTHR35523:SF1	CELL WALL PROTEIN SED1
SNOG_02795	PTHR23309	3-HYDROXYACYL-COA DEHYROGENASE
SNOG_10305	PTHR24006:SF22	BCDNA.LD22910
SNOG_15643	PTHR28064:SF1	CENTRAL KINETOCHORE SUBUNIT NKP2
SNOG_08565	PTHR31001	UNCHARACTERIZED TRANSCRIPTIONAL REGULATORY PROTEIN
SNOG_12838	PTHR12526	GLYCOSYLTRANSFERASE
SNOG_05903	PTHR10627:SF42	KH DOMAIN-CONTAINING PROTEIN YLL032C
SNOG_00037	PTHR21737:SF4	CACTIN
SNOG_08306	PTHR22573:SF57	XANTHINE PHOSPHORIBOSYLTRANSFERASE 1
SNOG_05622	PTHR13847:SF150	OXIDOREDUCTASE TDA3-RELATED
SNOG_30541	PTHR13683	ASPARTYL PROTEASES
SNOG_08540	PTHR10578	S -2-HYDROXY-ACID OXIDASE-RELATED
SNOG_11059	PTHR28570:SF4	VACUOLAR AMINOPEPTIDASE 1
SNOG_09238	PTHR14289:SF21	CELL WALL ASSEMBLY REGULATOR SMI1
SNOG_30926	PTHR10638:SF18	COPPER AMINE OXIDASE FAMILY PROTEIN
SNOG_15844	PTHR11727	DIMETHYLADENOSINE TRANSFERASE
SNOG_09843	PTHR22904:SF389	DNA POLYMERASE INTERACTING TPR CONTAINING PROTEIN OF 47KD
SNOG_04593	PTHR24089:SF59	MITOCHONDRIAL THIAMINE PYROPHOSPHATE CARRIER
SNOG_12677	PTHR31405:SF4	TRANSCRIPTION FACTOR PDR8-RELATED
SNOG_07197	PTHR24089:SF390	MITOCHONDRIAL 2-OXODICARBOXYLATE CARRIER
SNOG_10870	PTHR11662	SODIUM-DEPENDENT PHOSPHATE TRANSPORTERS
SNOG_30744	PTHR11552	GLUCOSE-METHANOL-CHOLINE GMC OXIDOREDUCTASE
SNOG_14571	PTHR13285:SF18	PROTEIN-CYSTEINE N-PALMITOYLTRANSFERASE RASP
SNOG_04931	PTHR11760:SF21	TAIL-ANCHORED PROTEIN INSERTION RECEPTOR WRB
SNOG_05950	PTHR11662	SODIUM-DEPENDENT PHOSPHATE TRANSPORTERS
SNOG_04476	PTHR11748	D-LACTATE DEHYDROGENASE
SNOG_16427	PTHR12223:SF28	PROTEIN ILE-2
SNOG_15119	PTHR31573:SF1	ALPHA-KETOGLUTARATE-DEPENDENT DIOXYGENASE ALKB HOMOLOG 2
SNOG_07096	PTHR15606	DNAJ HOMOLOG SUBFAMILY C MEMBER 8/LIPOPOLYSACCHARIDE SPECIFIC RESPONSE-7-RELATED
SNOG_00927	PTHR31184:SF2	HUNTINGTIN-INTERACTING PROTEIN K
SNOG_01237	PTHR15598	AUTOANTIGEN RCD8
SNOG_12377	PTHR23289:SF2	CYTOCHROME C OXIDASE ASSEMBLY PROTEIN COX15 HOMOLOG
SNOG_07742	PTHR39145:SF1	BIOGENESIS OF LYSOSOME-RELATED ORGANELLES COMPLEX 1 SUBUNIT CNL1
SNOG_06489	PTHR12910:SF1	NADH:UBIQUINONE OXIDOREDUCTASE SUBUNIT-17.2
SNOG_13230	PTHR24322:SF449	WW DOMAIN-CONTAINING OXIDOREDUCTASE
SNOG_02569	PTHR22851	U3 SMALL NUCLEOLAR RNA U3 SNORNA ASSOCIATED PROTEIN
SNOG_07879	PTHR13683	ASPARTYL PROTEASES
SNOG_06435	PTHR10728:SF33	LYSOPHOSPHOLIPASE 1-RELATED
SNOG_03493	PTHR17204:SF5	PRE-MRNA-PROCESSING FACTOR 39
SNOG_15669	PTHR11961	CYTOCHROME C
SNOG_140342	PTHR13266:SF1	PROTEASOME INHIBITOR PI31 SUBUNIT
SNOG_12554	PTHR11306:SF0	EPIDIDYMAL SECRETORY PROTEIN E1
SNOG_15125	PTHR11986:SF8	ADENOSYLMETHIONINE-8-AMINO-7-OXONONANOATE AMINOTRANSFERASE
SNOG_14301	PTHR11119:SF9	ADENINE/GUANINE PERMEASE AZG1
SNOG_02041	PTHR11835:SF35	3-ISOPROPYLMALATE DEHYDROGENASE
SNOG_06620	PTHR22762	ALPHA-GLUCOSIDASE
SNOG_15071	PTHR11814	SULFATE TRANSPORTER
SNOG_14658	PTHR11705	PROTEASE FAMILY M14 CARBOXYPEPTIDASE A,B
SNOG_08320	PTHR23088	NITRILASE-RELATED
SNOG_16422	PTHR11695	ALCOHOL DEHYDROGENASE RELATED
SNOG_12636	PTHR11063:SF12	GLUTAMATE 5-KINASE
SNOG_01196	PTHR12147	FXNA-RELATED
SNOG_07604	PTHR11260	GLUTATHIONE S-TRANSFERASE, GST, SUPERFAMILY, GST DOMAIN CONTAINING
SNOG_15665	PTHR10606	6-PHOSPHOFRUCTO-2-KINASE/FRUCTOSE-2,6-BISPHOSPHATASE
SNOG_04375	PTHR11731	PROTEASE FAMILY S9B,C DIPEPTIDYL-PEPTIDASE IV-RELATED
SNOG_30930	PTHR11177	CHITINASE
SNOG_00263	PTHR30620	PERIPLASMIC BETA-GLUCOSIDASE-RELATED
SNOG_15657	PTHR10394	40S RIBOSOMAL PROTEIN S8
SNOG_00084	PTHR11668:SF276	SERINE/THREONINE-PROTEIN PHOSPHATASE
SNOG_04253	PTHR30546	FLAVODOXIN-RELATED PROTEIN WRBA-RELATED
SNOG_05043	PTHR11124	VACUOLAR SORTING PROTEIN VPS29
SNOG_02597	PTHR31001	UNCHARACTERIZED TRANSCRIPTIONAL REGULATORY PROTEIN
SNOG_00324	PTHR11748	D-LACTATE DEHYDROGENASE
SNOG_12371	PTHR11101	PHOSPHATE TRANSPORTER
SNOG_00259	PTHR11085	CHROMATIN REGULATORY PROTEIN SIR2
SNOG_04535	PTHR23077:SF9	PEROXISOME ASSEMBLY FACTOR 2
SNOG_00092	PTHR19918:SF1	FIZZY-RELATED PROTEIN HOMOLOG
SNOG_09317	PTHR11829:SF220	PROTEIN FKH-8, ISOFORM B
SNOG_09656	PTHR13036:SF0	GLYCOSYLTRANSFERASE ALG1L2-RELATED
SNOG_00491	PTHR11941	ENOYL-COA HYDRATASE-RELATED
SNOG_14053	PTHR24220:SF70	ABC TRANSPORTER I FAMILY MEMBER 17
SNOG_14508	PTHR15954	UNCHARACTERIZED
SNOG_12409	PTHR10907	REGUCALCIN
SNOG_00235	PTHR24064:SF296	INORGANIC PHOSPHATE TRANSPORTER PHO84
SNOG_06636	PTHR11122:SF13	GLUCOSE-6-PHOSPHATE 1-EPIMERASE
SNOG_12642	PTHR31321:SF1	PECTINESTERASE 67-RELATED
SNOG_00354	PTHR21321:SF1	EXOSOME COMPLEX COMPONENT RRP40
SNOG_04639	PTHR12416:SF3	RRNA-PROCESSING PROTEIN UTP23 HOMOLOG
SNOG_10075	PTHR21493:SF115	PROTEIN K08B12.1
SNOG_01591	PTHR23403:SF6	NEUTRAL TREHALASE-RELATED
SNOG_14016	PTHR10943:SF1	26S PROTEASOME NON-ATPASE REGULATORY SUBUNIT 2
SNOG_11956	PTHR13856:SF94	PROTEIN C07A12.7, ISOFORM A
SNOG_08643	PTHR11922	GMP SYNTHASE-RELATED
SNOG_10278	PTHR14513	PROTECTION OF TELOMERES 1
SNOG_15526	PTHR14418:SF5	CONDENSIN COMPLEX SUBUNIT 3
SNOG_11761	PTHR20978:SF0	SPLICING FACTOR 3B SUBUNIT 5
SNOG_10391	PTHR20900:SF0	NADH DEHYDROGENASE [UBIQUINONE] 1 BETA SUBCOMPLEX SUBUNIT 7
SNOG_11028	PTHR24023:SF577	ALPHA-METHYLACYL-COA RACEMASE
SNOG_12099	PTHR10682	POLY A POLYMERASE
SNOG_10958	PTHR23248:SF9	GH10494P-RELATED
SNOG_30376	PTHR11670:SF33	HOMOCITRATE DEHYDRATASE, MITOCHONDRIAL
SNOG_08783	PTHR23077:SF55	NUCLEAR VALOSIN-CONTAINING PROTEIN-LIKE
SNOG_14749	PTHR10314:SF36	SERINE RACEMASE
SNOG_03666	PTHR11200:SF148	SYNAPTOJANIN-2
SNOG_10564	PTHR11922:SF7	MULTIFUNCTIONAL TRYPTOPHAN BIOSYNTHESIS PROTEIN
SNOG_16116	PTHR10746:SF6	39S RIBOSOMAL PROTEIN L4, MITOCHONDRIAL
SNOG_00267	PTHR10909	ELECTRON TRANSPORT OXIDOREDUCTASE
SNOG_01964	PTHR10682:SF10	FI03258P
SNOG_10286	PTHR21266:SF2	CHOLINE MONOOXYGENASE, CHLOROPLASTIC
SNOG_14107	PTHR31465:SF11	SPHINGOID LONG-CHAIN BASE TRANSPORTER RSB1
SNOG_10143	PTHR18934:SF145	ATP-DEPENDENT RNA HELICASE DHX57-RELATED
SNOG_10069	PTHR13357:SF2	BUD SITE SELECTION PROTEIN 14
SNOG_00668	PTHR18829:SF0	YAE1 DOMAIN-CONTAINING PROTEIN 1
SNOG_01961	PTHR13789	MONOOXYGENASE
SNOG_09476	PTHR12389	ZINC FINGER PROTEIN 294
SNOG_14940	PTHR19961:SF36	FIMBRIN
SNOG_02890	PTHR23500:SF162	ALPHA-GLUCOSIDES PERMEASE MPH2-RELATED
SNOG_05499	PTHR22914:SF9	CHITIN SYNTHASE 1
SNOG_01298	PTHR15184	ATP SYNTHASE
SNOG_03049	PTHR21277:SF5	TRANSCRIPTIONAL ADAPTER 1
SNOG_08778	PTHR12147	FXNA-RELATED
SNOG_10786	PTHR10465:SF0	TRANSMEMBRANE GTPASE MARF-RELATED
SNOG_00819	PTHR11817:SF37	PYRUVATE KINASE
SNOG_12259	PTHR23200	UNCHARACTERIZED
SNOG_00252	PTHR10773	DNA-DIRECTED RNA POLYMERASES I, II, AND III SUBUNIT RPABC2
SNOG_047282	PTHR21141	60S ACIDIC RIBOSOMAL PROTEIN FAMILY MEMBER
SNOG_08259	PTHR10108	METHYLTRANSFERASE
SNOG_04636	PTHR14091	WD REPEAT PROTEIN
SNOG_01575	PTHR32093:SF13	SERINE/ARGININE REPETITIVE MATRIX PROTEIN 2
SNOG_04923	PTHR11743:SF23	GH26960P-RELATED
SNOG_05336	PTHR10956	60S RIBOSOMAL PROTEIN L31
SNOG_06747	PTHR10019:SF5	SWI/SNF-RELATED MATRIX-ASSOCIATED ACTIN-DEPENDENT REGULATOR OF CHROMATIN SUBFAMILY B MEMBER 1
SNOG_10708	PTHR12801:SF51	PROTEIN Y56A3A.33
SNOG_01205	PTHR11093:SF2	RUVB-LIKE 2
SNOG_10356	PTHR19321:SF0	FASCETTO-RELATED
SNOG_06849	PTHR13872	60S RIBOSOMAL PROTEIN L35
SNOG_04250	PTHR12768	BECLIN 1
SNOG_11850	PTHR10108	METHYLTRANSFERASE
SNOG_02189	PTHR11731	PROTEASE FAMILY S9B,C DIPEPTIDYL-PEPTIDASE IV-RELATED
SNOG_13364	PTHR14194	NITROGEN METABOLIC REGULATION PROTEIN NMR-RELATED
SNOG_15829	PTHR11712	POLYKETIDE SYNTHASE-RELATED
SNOG_07399	PTHR11019:SF100	PROTEIN DJ-1
SNOG_11337	PTHR24055	MITOGEN-ACTIVATED PROTEIN KINASE
SNOG_07208	PTHR19957:SF124	SYNTAXIN-8B-RELATED
SNOG_12628	PTHR23074:SF20	GH08677P
SNOG_13742	PTHR19384:SF80	NADPH-DEPENDENT DIFLAVIN OXIDOREDUCTASE 1
SNOG_06991	PTHR11207	RIBONUCLEASE III
SNOG_14675	PTHR24320:SF67	OXIDOREDUCTASE ENV9-RELATED
SNOG_107862	PTHR10465:SF0	TRANSMEMBRANE GTPASE MARF-RELATED
SNOG_14207	PTHR11451:SF5	THREONINE--TRNA LIGASE 1, CYTOPLASMIC-RELATED
SNOG_14169	PTHR22847:SF501	U5 SMALL NUCLEAR RIBONUCLEOPROTEIN 40 KDA PROTEIN
SNOG_05546	PTHR11079:SF98	PROTEIN ZK287.7
SNOG_12826	PTHR11785	AMINO ACID TRANSPORTER
SNOG_137602	PTHR12977:SF4	HISTONE-LYSINE N-METHYLTRANSFERASE SUV4-20
SNOG_13670	PTHR11024:SF3	NUCLEOPORIN SEH1
SNOG_08397	PTHR23294	ET TRANSLATION PRODUCT-RELATED
SNOG_09364	PTHR22935	PENICILLIN-BINDING PROTEIN
SNOG_10498	PTHR12560:SF11	SPHINGOSINE N-ACYLTRANSFERASE LAC1-RELATED
SNOG_05244	PTHR31084:SF0	ALPHA-L-FUCOSIDASE 2
SNOG_12303	PTHR10183	CALPAIN
SNOG_09531	PTHR12708:SF0	DNA POLYMERASE EPSILON SUBUNIT 2
SNOG_15979	PTHR11035:SF3	VERY-LONG-CHAIN (3R)-3-HYDROXYACYL-[ACYL-CARRIER PROTEIN] DEHYDRATASE HPO-8
SNOG_14254	PTHR30540:SF7	K+ POTASSIUM TRANSPORTER
SNOG_00877	PTHR11528	HEAT SHOCK PROTEIN 90
SNOG_13415	PTHR13381	RNA POLYMERASE II HOLOENZYME COMPONENT SRB7
SNOG_02832	PTHR12560:SF0	LD18904P
SNOG_11778	PTHR10000:SF7	PHOSPHOSERINE PHOSPHATASE
SNOG_15371	PTHR11009	DER1-LIKE PROTEIN, DERLIN
SNOG_05793	PTHR11748	D-LACTATE DEHYDROGENASE
SNOG_06316	PTHR31605:SF0	GLYCEROL-3-PHOSPHATE O-ACYLTRANSFERASE 1
SNOG_02328	PTHR10992	ALPHA/BETA HYDROLASE FOLD-CONTAINING PROTEIN
SNOG_12427	PTHR12039:SF0	NICOTINAMIDE MONONUCLEOTIDE ADENYLYLTRANSFERASE 3
SNOG_14298	PTHR12609	MICROTUBULE ASSOCIATED PROTEIN XMAP215
SNOG_13666	PTHR23407:SF1	5-FORMYLTETRAHYDROFOLATE CYCLO-LIGASE
SNOG_14715	PTHR23129:SF0	FIT FAMILY PROTEIN CG10671
SNOG_10602	PTHR12504:SF0	MITOCHONDRIAL IMPORT RECEPTOR SUBUNIT TOM22 HOMOLOG
SNOG_10456	PTHR24012:SF484	PLEXUS, ISOFORM A-RELATED
SNOG_03016	PTHR23024	MEMBER OF 'GDXG' FAMILY OF LIPOLYTIC ENZYMES
SNOG_01262	PTHR10585	ER LUMEN PROTEIN RETAINING RECEPTOR
SNOG_07163	PTHR10876:SF0	ZINC FINGER PROTEIN ZPR1
SNOG_15768	PTHR18934	ATP-DEPENDENT RNA HELICASE
SNOG_00052	PTHR13315:SF1	PROTEIN TED1
SNOG_04296	PTHR31306:SF5	ALPHA-1,6-MANNOSYLTRANSFERASE MNN10-RELATED
SNOG_15367	PTHR11751:SF358	1-AMINOCYCLOPROPANE-1-CARBOXYLATE SYNTHASE
SNOG_04176	PTHR11695	ALCOHOL DEHYDROGENASE RELATED
SNOG_01429	PTHR13367:SF8	OTU DOMAIN-CONTAINING PROTEIN 7B
SNOG_14143	PTHR10094:SF12	NON-SPECIFIC LIPID-TRANSFER PROTEIN-LIKE
SNOG_11436	PTHR31001:SF53	ACTIVATOR OF STRESS GENES 1-RELATED
SNOG_03310	PTHR23081:SF0	RNA POLYMERASE II SUBUNIT A C-TERMINAL DOMAIN PHOSPHATASE
SNOG_10919	PTHR23077	AAA-FAMILY ATPASE
SNOG_12467	PTHR21428:SF11	MEDIATOR OF RNA POLYMERASE II TRANSCRIPTION SUBUNIT 7
SNOG_12770	PTHR11662	SODIUM-DEPENDENT PHOSPHATE TRANSPORTERS
SNOG_04337	PTHR12790	TRANSCRIPTION INITIATION FACTOR IA RRN3
SNOG_07536	PTHR19918:SF5	MEIOSIS-SPECIFIC APC/C ACTIVATOR PROTEIN AMA1
SNOG_01797	PTHR14194	NITROGEN METABOLIC REGULATION PROTEIN NMR-RELATED
SNOG_13114	PTHR11353	CHAPERONIN
SNOG_13056	PTHR24072:SF73	MITOCHONDRIAL RHO GTPASE
SNOG_16068	PTHR35779:SF1	PH-RESPONSE REGULATOR PROTEIN PALH/RIM21
SNOG_163762	PTHR12231	CTX-RELATED TYPE I TRANSMEMBRANE PROTEIN
SNOG_30826	PTHR31001	UNCHARACTERIZED TRANSCRIPTIONAL REGULATORY PROTEIN
SNOG_10997	PTHR11662:SF6	TRANSPORTER SEO1-RELATED
SNOG_04328	PTHR10992	ALPHA/BETA HYDROLASE FOLD-CONTAINING PROTEIN
SNOG_13190	PTHR12299:SF25	ATPASE-STABILIZING FACTOR 15 KDA PROTEIN-RELATED
SNOG_02078	PTHR12049:SF7	NADH DEHYDROGENASE [UBIQUINONE] COMPLEX I, ASSEMBLY FACTOR 7
SNOG_07412	PTHR11387	CYTOCHROME C OXIDASE POLYPEPTIDE VIB
SNOG_07525	PTHR24089:SF39	MITOCHONDRIAL DICARBOXYLATE CARRIER
SNOG_08295	PTHR21236:SF2	PROTEIN F32D8.14, ISOFORM A
SNOG_02350	PTHR22960	MOLYBDOPTERIN COFACTOR SYNTHESIS PROTEIN A
SNOG_15207	PTHR23225	ZINC FINGER PROTEIN
SNOG_00178	PTHR21357:SF4	PROTEIN FAM172A
SNOG_02410	PTHR11662	SODIUM-DEPENDENT PHOSPHATE TRANSPORTERS
SNOG_04140	PTHR13878	GULONOLACTONE OXIDASE
SNOG_01101	PTHR24073:SF569	GTP-BINDING PROTEIN YPT52
SNOG_01968	PTHR15362:SF4	CDP-DIACYLGLYCEROL--INOSITOL 3-PHOSPHATIDYLTRANSFERASE
SNOG_12901	PTHR24198	ANKYRIN REPEAT AND PROTEIN KINASE DOMAIN-CONTAINING PROTEIN
SNOG_14059	PTHR11353	CHAPERONIN
SNOG_30623	PTHR11014:SF7	PROTEIN C44E12.1
SNOG_13471	PTHR10799	SWI/SNF-RELATED MATRIX-ASSOCIATED ACTIN-DEPENDENT REGULATOR OF CHROMATIN SUBFAMILY-RELATED
SNOG_12794	PTHR16079:SF4	E3 UBIQUITIN-PROTEIN LIGASE CHFR
SNOG_13084	PTHR22925	GLYCOSYL HYDROLASE 43 FAMILY MEMBER
SNOG_16425	PTHR13966	ENDONUCLEASE RELATED
SNOG_00315	PTHR11055	ADENYLSULFATE KINASE/SULFATE ADENYLTRANSFERASE
SNOG_02995	PTHR11040:SF32	ZINC-REGULATED TRANSPORTER 1
SNOG_15395	PTHR10245	ENDOTHELIAL DIFFERENTIATION-RELATED FACTOR 1 MULTIPROTEIN BRIDGING FACTOR 1
SNOG_04685	PTHR30620	PERIPLASMIC BETA-GLUCOSIDASE-RELATED
SNOG_11403	PTHR21661:SF35	EPOXIDE HYDROLASE 1
SNOG_03572	PTHR11599:SF6	PROTEASOME SUBUNIT BETA TYPE-2
SNOG_05562	PTHR10587	GLYCOSYL TRANSFERASE-RELATED
SNOG_04924	PTHR24078	DNAJ HOMOLOG SUBFAMILY C MEMBER
SNOG_11341	PTHR19444	UNC-93 RELATED
SNOG_03528	PTHR24078	DNAJ HOMOLOG SUBFAMILY C MEMBER
SNOG_06683	PTHR24322:SF428	PEROXISOMAL MULTIFUNCTIONAL ENZYME TYPE 2
SNOG_04835	PTHR13931:SF2	UBIQUITIN CONJUGATION FACTOR E4 A
SNOG_151942	PTHR11945:SF141	MYOCYTE-SPECIFIC ENHANCER FACTOR 2
SNOG_01553	PTHR23139:SF24	RNA-BINDING PROTEIN 8A
SNOG_16054	PTHR33643:SF1	UREASE ACCESSORY PROTEIN D
SNOG_15780	PTHR21091:SF119	HOMOCYSTEINE S-METHYLTRANSFERASE 1-RELATED
SNOG_10016	PTHR13561	DNA REPLICATION REGULATOR DPB11-RELATED
SNOG_14413	PTHR24198	ANKYRIN REPEAT AND PROTEIN KINASE DOMAIN-CONTAINING PROTEIN
SNOG_08305	PTHR22957:SF148	RE26521P
SNOG_12240	PTHR13710:SF70	BLOOM SYNDROME PROTEIN
SNOG_06769	PTHR23355:SF9	DIS3-LIKE EXONUCLEASE 2
SNOG_00613	PTHR23500:SF162	ALPHA-GLUCOSIDES PERMEASE MPH2-RELATED
SNOG_01234	PTHR22942:SF24	DNA REPAIR PROTEIN XRCC3
SNOG_03494	PTHR11686:SF9	GAMMA-GLUTAMYL TRANSPEPTIDASE
SNOG_11418	PTHR24198	ANKYRIN REPEAT AND PROTEIN KINASE DOMAIN-CONTAINING PROTEIN
SNOG_12049	PTHR10655:SF17	PROTEIN ATH-1
SNOG_16070	PTHR10555:SF153	SORTING NEXIN MVP1
SNOG_10431	PTHR10071:SF180	PROTEIN GAT2-RELATED
SNOG_12237	PTHR21221:SF1	UREIDOGLYCOLATE LYASE
SNOG_09858	PTHR12197:SF177	N-LYSINE METHYLTRANSFERASE SMYD2
SNOG_11354	PTHR10681	THIOREDOXIN PEROXIDASE
SNOG_00170	PTHR21708:SF24	2-DEHYDROPANTOATE 2-REDUCTASE
SNOG_01596	PTHR10245	ENDOTHELIAL DIFFERENTIATION-RELATED FACTOR 1 MULTIPROTEIN BRIDGING FACTOR 1
SNOG_00755	PTHR11626:SF2	SQUALENE SYNTHASE
SNOG_12756	PTHR12653	NADH-UBIQUINONE OXIDOREDUCTASE 13 KD-B SUBUNIT
SNOG_10021	PTHR22913	HYALURONAN SYNTHASE
SNOG_01386	PTHR23502:SF38	POLYAMINE TRANSPORTER 4
SNOG_10442	PTHR13612:SF0	ENHANCER OF MRNA-DECAPPING PROTEIN 3
SNOG_16509	PTHR23309	3-HYDROXYACYL-COA DEHYROGENASE
SNOG_05467	PTHR19302:SF14	GAMMA-TUBULIN COMPLEX COMPONENT 3
SNOG_08912	PTHR23237	NUCLEOLAR PROTEIN FAMILY A MEMBER 1 SNORNP PROTEIN GAR1
SNOG_09580	PTHR24423:SF477	DIGUANYLATE CYCLASE YEGE-RELATED
SNOG_00818	PTHR28118:SF1	POLYNUCLEOTIDE 5'-TRIPHOSPHATASE-RELATED
SNOG_07032	PTHR10209	OXIDOREDUCTASE, 2OG-FE II OXYGENASE FAMILY PROTEIN
SNOG_04121	PTHR24321:SF6	3-HYDROXYBUTYRATE DEHYDROGENASE TYPE 2
SNOG_14150	PTHR10953	UBIQUITIN-ACTIVATING ENZYME E1
SNOG_13441	PTHR10108:SF919	PROTEIN SMTA
SNOG_13807	PTHR12271	POLY A POLYMERASE CID PAP -RELATED
SNOG_032362	PTHR24322:SF376	OXIDOREDUCTASE-LIKE PROTEIN SRL4
SNOG_02031	PTHR12751	PHOSPHATASE AND ACTIN REGULATOR PHACTR
SNOG_13534	PTHR10625:SF104	HISTONE DEACETYLASE 6
SNOG_07841	PTHR11699:SF25	ALDEHYDE DEHYDROGENASE-LIKE PROTEIN YHR039C-RELATED
SNOG_00939	PTHR10165:SF35	DIACYLGLYCEROL PYROPHOSPHATE PHOSPHATASE 1-RELATED
SNOG_11974	PTHR30466	FLAVIN REDUCTASE
SNOG_03297	PTHR12645:SF0	FAD-LINKED SULFHYDRYL OXIDASE ALR
SNOG_11096	PTHR11972:SF5	DUAL OXIDASE
SNOG_03043	PTHR16023	TAX1 BINDING PROTEIN-RELATED
SNOG_05340	PTHR11995:SF19	NADH DEHYDROGENASE [UBIQUINONE] IRON-SULFUR PROTEIN 7, MITOCHONDRIAL
SNOG_11319	PTHR33146:SF5	ENDONUCLEASE 3-RELATED
SNOG_14659	PTHR10992	ALPHA/BETA HYDROLASE FOLD-CONTAINING PROTEIN
SNOG_00626	PTHR23115:SF162	ELONGATION FACTOR G, MITOCHONDRIAL
SNOG_01731	PTHR15407:SF28	FUKUTIN
SNOG_05780	PTHR10333	INHIBITOR OF GROWTH PROTEIN
SNOG_05632	PTHR13507	UNCHARACTERIZED
SNOG_05347	PTHR10159:SF310	LD31102P
SNOG_15618	PTHR24096:SF242	PROTEIN ACS-7
SNOG_10851	PTHR10099:SF1	PHOSPHORIBOSYLFORMYLGLYCINAMIDINE SYNTHASE
SNOG_08152	PTHR18968:SF13	ACETOLACTATE SYNTHASE CATALYTIC SUBUNIT, MITOCHONDRIAL
SNOG_15019	PTHR12461	HYPOXIA-INDUCIBLE FACTOR 1 ALPHA INHIBITOR-RELATED
SNOG_15895	PTHR11360	MONOCARBOXYLATE TRANSPORTER
SNOG_05874	PTHR21432:SF10	ACETYL-COA HYDROLASE
SNOG_11602	PTHR13794	ENOLASE SUPERFAMILY, MANDELATE RACEMASE
SNOG_06788	PTHR13711	SWI/SNF-RELATED CHROMATIN BINDING PROTEIN
SNOG_00606	PTHR31297:SF12	GLUCAN 1,3-BETA-GLUCOSIDASE I/II-RELATED
SNOG_14999	PTHR30502	2-KETO-3-DEOXY-L-RHAMNONATE ALDOLASE
SNOG_05488	PTHR11829	FORKHEAD BOX PROTEIN
SNOG_05302	PTHR19920:SF0	CYTOSOLIC IRON-SULFUR PROTEIN ASSEMBLY PROTEIN CIAO1-RELATED
SNOG_05838	PTHR12725	HALOACID DEHALOGENASE-LIKE HYDROLASE
SNOG_06034	PTHR23338	SMALL NUCLEAR RIBONUCLEOPROTEIN SM
SNOG_11604	PTHR23002	ZINC FINGER CCHC DOMAIN CONTAINING PROTEIN
SNOG_15904	PTHR12452	42-9-9 PROTEIN-RELATED
SNOG_16084	PTHR15074	5-METHYLCYTOSINE G/T MISMATCH-SPECIFIC DNA GLYCOSYLASE
SNOG_12175	PTHR10963	GLYCOSYL HYDROLASE-RELATED
SNOG_13853	PTHR10250:SF17	MICROSOMAL GLUTATHIONE S-TRANSFERASE 3
SNOG_01132	PTHR21152:SF1	PHOSPHOSERINE AMINOTRANSFERASE
SNOG_15144	PTHR13789	MONOOXYGENASE
SNOG_103352	PTHR12844	CONNECTOR ENCHANCER OF KINASE SUPPRESSOR OF RAS
SNOG_09297	PTHR24423	TWO-COMPONENT SENSOR HISTIDINE KINASE
SNOG_01212	PTHR13239:SF4	AT25231P
SNOG_13103	PTHR10837	PEPTIDYLARGININE DEIMINASE
SNOG_00981	PTHR11552	GLUCOSE-METHANOL-CHOLINE GMC OXIDOREDUCTASE
SNOG_10439	PTHR12209	O-SIALOGLYCOPROTEIN ENDOPEPTIDASE
SNOG_03709	PTHR11361:SF21	MUTS PROTEIN HOMOLOG 4
SNOG_11822	PTHR24073:SF132	DRAB5-RELATED
SNOG_01062	PTHR14145:SF2	COP9 SIGNALOSOME COMPLEX SUBUNIT 1
SNOG_08265	PTHR11496	ALCOHOL DEHYDROGENASE
SNOG_08374	PTHR13711	SWI/SNF-RELATED CHROMATIN BINDING PROTEIN
SNOG_04338	PTHR24362	SERINE/THREONINE-PROTEIN KINASE NEK
SNOG_15264	PTHR10366:SF242	STEROL-4-ALPHA-CARBOXYLATE 3-DEHYDROGENASE, DECARBOXYLATING
SNOG_09389	PTHR11207	RIBONUCLEASE III
SNOG_07743	PTHR11972:SF38	FERRIC/CUPRIC REDUCTASE TRANSMEMBRANE COMPONENT 7
SNOG_11730	PTHR11260	GLUTATHIONE S-TRANSFERASE, GST, SUPERFAMILY, GST DOMAIN CONTAINING
SNOG_02696	PTHR22572:SF7	TRANSLATION INITIATION FACTOR EIF-2B SUBUNIT EPSILON
SNOG_10333	PTHR23077:SF69	TRANSITIONAL ENDOPLASMIC RETICULUM ATPASE
SNOG_08753	PTHR10484	HISTONE H4
SNOG_08707	PTHR12925:SF0	PROTEIN HIKESHI
SNOG_09057	PTHR23024	MEMBER OF 'GDXG' FAMILY OF LIPOLYTIC ENZYMES
SNOG_02007	PTHR24361:SF302	MAP KINASE KINASE PBS2
SNOG_03677	PTHR20971	U6 SNRNA-ASSOCIATED PROTEIN
SNOG_07705	PTHR10799:SF637	APOPTOTIC CHROMATIN CONDENSATION INDUCER IN THE NUCLEUS
SNOG_03726	PTHR15601:SF0	PROTEIN F59F4.2
SNOG_11328	PTHR24073:SF450	RAB-PROTEIN 4, ISOFORM A
SNOG_05337	PTHR21319	RING FINGER AND CHY ZINC FINGER DOMAIN-CONTAINING PROTEIN 1
SNOG_04240	PTHR15858	UNCHARACTERIZED
SNOG_00166	PTHR22952	CAMP-RESPONSE ELEMENT BINDING PROTEIN-RELATED
SNOG_11041	PTHR10529	LOW-DENSITY LIPOPROTEIN RECEPTOR-RELATED
SNOG_11374	PTHR13943	HRAS-LIKE SUPPRESSOR - RELATED
SNOG_06764	PTHR22912	DISULFIDE OXIDOREDUCTASE
SNOG_00794	PTHR13793:SF98	NUA3 HAT COMPLEX COMPONENT NTO1
SNOG_15686	PTHR10961:SF7	PEROXISOMAL SARCOSINE OXIDASE
SNOG_07688	PTHR10108	METHYLTRANSFERASE
SNOG_09464	PTHR14218	PROTEASE S8 TRIPEPTIDYL PEPTIDASE I CLN2
SNOG_02861	PTHR11850	HOMEOBOX PROTEIN TRANSCRIPTION FACTORS
SNOG_30342	PTHR23416	SIALIC ACID SYNTHASE-RELATED
SNOG_15589	PTHR11093	RUVB-RELATED REPTIN AND PONTIN
SNOG_15310	PTHR22904	TPR REPEAT CONTAINING PROTEIN
SNOG_14334	PTHR11559	CARBOXYLESTERASE
SNOG_02444	PTHR11552	GLUCOSE-METHANOL-CHOLINE GMC OXIDOREDUCTASE
SNOG_05171	PTHR24361:SF129	MITOGEN-ACTIVATED PROTEIN KINASE KINASE KINASE 19
SNOG_124982	PTHR19359	CYTOCHROME B5
SNOG_02502	PTHR22950	AMINO ACID TRANSPORTER
SNOG_04748	PTHR12789	DENSITY-REGULATED PROTEIN HOMOLOG
SNOG_09781	PTHR10963:SF22	GLYCOSIDASE CRH2-RELATED
SNOG_01064	PTHR10032:SF195	PROTEIN OVO
SNOG_09652	PTHR10783:SF3	VACUOLAR TRANSPORTER CHAPERONE 4
SNOG_00061	PTHR10997:SF7	IMPORTIN-11
SNOG_04151	PTHR18919	ACETYL-COA C-ACYLTRANSFERASE
SNOG_12999	PTHR23142	UNCHARACTERIZED
SNOG_15451	PTHR11731	PROTEASE FAMILY S9B,C DIPEPTIDYL-PEPTIDASE IV-RELATED
SNOG_30491	PTHR10410:SF3	EUKARYOTIC TRANSLATION INITIATION FACTOR 3 SUBUNIT H
SNOG_05974	PTHR11540:SF16	MALATE DEHYDROGENASE, MITOCHONDRIAL
SNOG_00049	PTHR11808	TRANS-SULFURATION ENZYME FAMILY MEMBER
SNOG_12339	PTHR11624:SF21	2-OXOISOVALERATE DEHYDROGENASE SUBUNIT BETA, MITOCHONDRIAL
SNOG_15012	PTHR13149:SF0	VACUOLAR PROTEIN-SORTING-ASSOCIATED PROTEIN 25
SNOG_00980	PTHR18763:SF0	WD REPEAT-CONTAINING PROTEIN 18
SNOG_03414	PTHR13675:SF0	LYR MOTIF-CONTAINING PROTEIN 2
SNOG_15245	PTHR16719	CYTOCHROME C OXIDASE COPPER CHAPERONE
SNOG_10328	PTHR31001	UNCHARACTERIZED TRANSCRIPTIONAL REGULATORY PROTEIN
SNOG_00881	PTHR11662	SODIUM-DEPENDENT PHOSPHATE TRANSPORTERS
SNOG_03620	PTHR24096:SF231	BCDNA.GH02901
SNOG_11611	PTHR10052:SF1	60S RIBOSOMAL PROTEIN L18A
SNOG_13265	PTHR11662	SODIUM-DEPENDENT PHOSPHATE TRANSPORTERS
SNOG_05908	PTHR10641	MYB-LIKE DNA-BINDING PROTEIN MYB
SNOG_07947	PTHR12439	PLACENTAL PROTEIN 11-RELATED
SNOG_00624	PTHR12277:SF50	PROTEIN C50B6.9-RELATED
SNOG_07102	PTHR21661	EPOXIDE HYDROLASE 1-RELATED
SNOG_13942	PTHR21726	PHOSPHATIDYLINOSITOL N-ACETYLGLUCOSAMINYLTRANSFERASE SUBUNIT P DOWN SYNDROME CRITICAL REGION PROTEIN 5 -RELATED
SNOG_03089	PTHR20856:SF5	DNA-DIRECTED RNA POLYMERASE I SUBUNIT RPA2
SNOG_01343	PTHR10784	EUKARYOTIC TRANSLATION INITIATION FACTOR 6
SNOG_00831	PTHR23077	AAA-FAMILY ATPASE
SNOG_02402	PTHR11662	SODIUM-DEPENDENT PHOSPHATE TRANSPORTERS
SNOG_01094	PTHR11360	MONOCARBOXYLATE TRANSPORTER
SNOG_11542	PTHR23088:SF30	OMEGA-AMIDASE NIT2
SNOG_08939	PTHR13500	NUCLEOLAR PRERIBOSOMAL-ASSOCIATED PROTEIN 1
SNOG_16375	PTHR23180	CENTAURIN/ARF
SNOG_10232	PTHR11266	PEROXISOMAL MEMBRANE PROTEIN 2, PXMP2 MPV17
SNOG_08745	PTHR11239:SF14	DNA-DIRECTED RNA POLYMERASE I SUBUNIT RPA12
SNOG_15048	PTHR10587	GLYCOSYL TRANSFERASE-RELATED
SNOG_021302	PTHR10815	METHYLATED-DNA--PROTEIN-CYSTEINE METHYLTRANSFERASE
SNOG_15475	PTHR11751	SUBGROUP I AMINOTRANSFERASE RELATED
SNOG_06190	PTHR13430:SF4	AUTOPHAGY-RELATED PROTEIN 13
SNOG_04488	PTHR23102	ZINC FINGER CLIPPER -RELATED
SNOG_06043	PTHR22925	GLYCOSYL HYDROLASE 43 FAMILY MEMBER
SNOG_13843	PTHR11689:SF65	CHLORIDE CHANNEL-C, ISOFORM C
SNOG_07651	PTHR15184:SF11	ATPASE, H+ TRANSPORTING, LYSOSOMAL V1 SUBUNIT B2-RELATED
SNOG_16467	PTHR11552	GLUCOSE-METHANOL-CHOLINE GMC OXIDOREDUCTASE
SNOG_06565	PTHR22891	EUKARYOTIC TRANSLATION INITIATION FACTOR 2C
SNOG_06717	PTHR12749	EXCISION REPAIR CROSS-COMPLEMENTING 1 ERCC1
SNOG_15757	PTHR11808:SF52	CYSTATHIONINE GAMMA-SYNTHASE-RELATED
SNOG_15763	PTHR13789	MONOOXYGENASE
SNOG_11396	PTHR11384:SF35	PEROXISOMAL LONG-CHAIN FATTY ACID IMPORT PROTEIN 2
SNOG_02856	PTHR10237	DEFORMED EPIDERMAL AUTOREGULATORY FACTOR 1 HOMOLOG SUPPRESSIN
SNOG_04134	PTHR20994:SF0	ER MEMBRANE PROTEIN COMPLEX SUBUNIT 6
SNOG_30600	PTHR11662	SODIUM-DEPENDENT PHOSPHATE TRANSPORTERS
SNOG_14806	PTHR23076:SF10	PROTEIN SPG-7
SNOG_03102	PTHR14149	RAS GTPASE-ACTIVATING PROTEIN WITH IQ MOTIF
SNOG_04632	PTHR12058	ARP2/3 COMPLEX 34 KDA SUBUNIT
SNOG_12744	PTHR15486	ANCIENT UBIQUITOUS PROTEIN
SNOG_04600	PTHR23241:SF53	PROTEIN UNFERTILIZED EMBRYO SAC 15
SNOG_11675	PTHR11014:SF15	CYTOSOLIC NON-SPECIFIC DIPEPTIDASE
SNOG_08391	PTHR11099	VACUOLAR SORTING PROTEIN 35
SNOG_01525	PTHR21738:SF0	RIBOSOMAL RNA PROCESSING PROTEIN 36 HOMOLOG
SNOG_06794	PTHR23151:SF71	LIPOAMIDE ACYLTRANSFERASE COMPONENT OF BRANCHED-CHAIN ALPHA-KETO ACID DEHYDROGENASE COMPLEX, MITOCHONDRIAL
SNOG_02124	PTHR22850	WD40 REPEAT FAMILY
SNOG_13590	PTHR12231	CTX-RELATED TYPE I TRANSMEMBRANE PROTEIN
SNOG_04402	PTHR24067:SF35	UBIQUITIN-CONJUGATING ENZYME E2 W-A-RELATED
SNOG_05685	PTHR23423	ORGANIC SOLUTE TRANSPORTER-RELATED
SNOG_11010	PTHR13156	NADH-UBIQUINONE OXIDOREDUCTASE 13 KD-A SUBUNIT
SNOG_14590	PTHR10459:SF38	DNA LIGASE
SNOG_30767	PTHR12937	VACUOLAR PROTEIN SORTING 28, ISOFORM 2 VPS28
SNOG_15736	PTHR21540	RING FINGER AND SWIM DOMAIN-CONTAINING PROTEIN 2
SNOG_14194	PTHR18867	RAD50
SNOG_15131	PTHR11746	O-METHYLTRANSFERASE
SNOG_00708	PTHR11019	THIJ/PFPI
SNOG_07441	PTHR23023	DIMETHYLANILINE MONOOXYGENASE
SNOG_13823	PTHR22912	DISULFIDE OXIDOREDUCTASE
SNOG_15534	PTHR11630:SF42	DNA REPLICATION LICENSING FACTOR MCM5
SNOG_30113	PTHR10963	GLYCOSYL HYDROLASE-RELATED
SNOG_00623	PTHR28108:SF1	SWR1-COMPLEX PROTEIN 3
SNOG_00639	PTHR14226	NEUROPATHY TARGET ESTERASE/SWISS CHEESE D.MELANOGASTER
SNOG_13959	PTHR21145:SF0	CHORISMATE MUTASE
SNOG_02465	PTHR12864:SF24	PROTEIN EAR1
SNOG_02082	PTHR11604:SF0	PROFILIN-3
SNOG_05357	PTHR23155:SF581	LEUCINE-RICH REPEAT AND DEATH DOMAIN-CONTAINING PROTEIN 1
SNOG_09789	PTHR11080:SF2	PROTEIN PNC-1, ISOFORM A
SNOG_08660	PTHR12131:SF1	ATP-DEPENDENT RNA HELICASE SUPV3L1, MITOCHONDRIAL
SNOG_04745	PTHR13683	ASPARTYL PROTEASES
SNOG_14267	PTHR13155	A-KINASE ANCHOR PROTEINS
SNOG_03504	PTHR18866:SF110	PYRUVATE CARBOXYLASE, MITOCHONDRIAL
SNOG_02612	PTHR11895	AMIDASE
SNOG_10018	PTHR11188:SF46	ARRESTIN-RELATED TRAFFICKING ADAPTER 3-RELATED
SNOG_16037	PTHR12197:SF168	MYND-TYPE ZINC FINGER PROTEIN MUB1
SNOG_11750	PTHR11742	MANNOSYL-OLIGOSACCHARIDE ALPHA-1,2-MANNOSIDASE-RELATED
SNOG_14483	PTHR10961	PEROXISOMAL SARCOSINE OXIDASE
SNOG_16466	PTHR22893:SF36	PROTEIN R13D11.11-RELATED
SNOG_11872	PTHR18968:SF4	PYRUVATE DECARBOXYLASE ISOZYME 1-RELATED
SNOG_08916	PTHR11731	PROTEASE FAMILY S9B,C DIPEPTIDYL-PEPTIDASE IV-RELATED
SNOG_00592	PTHR11538:SF40	PHENYLALANINE--TRNA LIGASE ALPHA SUBUNIT
SNOG_11918	PTHR10947	PHENYLALANYL-TRNA SYNTHETASE BETA CHAIN AND LEUCINE-RICH REPEAT-CONTAINING PROTEIN 47
SNOG_11195	PTHR12783	RALA BINDING PROTEIN 1 RALBP1
SNOG_12461	PTHR28083:SF1	GOOD FOR FULL DBP5 ACTIVITY PROTEIN 2
SNOG_30992	PTHR11999:SF111	GLUTAMATE DECARBOXYLASE 1-RELATED
SNOG_06686	PTHR11552	GLUCOSE-METHANOL-CHOLINE GMC OXIDOREDUCTASE
SNOG_01934	PTHR12570:SF2	SPICHTHYIN, ISOFORM B
SNOG_09875	PTHR23023	DIMETHYLANILINE MONOOXYGENASE
SNOG_00689	PTHR10407:SF15	HUNTINGTIN INTERACTING PROTEIN 1
SNOG_13368	PTHR31465:SF1	PROTEIN RTA1-RELATED
SNOG_01959	PTHR22953	ACID PHOSPHATASE RELATED
SNOG_08059	PTHR10992	ALPHA/BETA HYDROLASE FOLD-CONTAINING PROTEIN
SNOG_14641	PTHR10792:SF8	RIBOSOME BIOGENESIS PROTEIN RLP24-RELATED
SNOG_02115	PTHR24031:SF249	ATP-DEPENDENT DNA HELICASE RECG
SNOG_00697	PTHR11353:SF57	1-PHOSPHATIDYLINOSITOL 3-PHOSPHATE 5-KINASE
SNOG_15739	PTHR23354	NUCLEOLAR PROTEIN 7/ESTROGEN RECEPTOR COACTIVATOR-RELATED
SNOG_01904	PTHR13082:SF0	HISTONE DEACETYLASE COMPLEX SUBUNIT SAP18
SNOG_00848	PTHR10516	PEPTIDYL-PROLYL CIS-TRANS ISOMERASE
SNOG_14196	PTHR10071	TRANSCRIPTION FACTOR GATA GATA BINDING FACTOR
SNOG_01345	PTHR13046:SF0	CAAX PRENYL PROTEASE 2
SNOG_00767	PTHR12309	SEC61 GAMMA SUBUNIT
SNOG_02814	PTHR14084	KYNURENINASE
SNOG_05933	PTHR31361:SF1	BETA-GLUCAN SYNTHESIS-ASSOCIATED PROTEIN KRE6-RELATED
SNOG_107792	PTHR18896	PHOSPHOLIPASE D
SNOG_07556	PTHR12565	STEROL REGULATORY ELEMENT-BINDING PROTEIN
SNOG_12031	PTHR23077	AAA-FAMILY ATPASE
SNOG_16528	PTHR21535	MAGNESIUM AND COBALT TRANSPORT PROTEIN/MITOCHONDRIAL IMPORT INNER MEMBRANE TRANSLOCASE SUBUNIT TIM8
SNOG_07209	PTHR24089:SF57	CALCIUM-BINDING MITOCHONDRIAL CARRIER F17E5.2-RELATED
SNOG_30071	PTHR30255	SINGLE-STRANDED-DNA-SPECIFIC EXONUCLEASE RECJ
SNOG_07098	PTHR24031:SF292	ATP-DEPENDENT RNA HELICASE DDX54
SNOG_10591	PTHR31468:SF5	1,3-BETA-GLUCANOSYLTRANSFERASE GAS5
SNOG_02188	PTHR11732	ALDO/KETO REDUCTASE
SNOG_06873	PTHR24281:SF2	STEROID 21-HYDROXYLASE
SNOG_06433	PTHR11802	SERINE PROTEASE FAMILY S10 SERINE CARBOXYPEPTIDASE
SNOG_05075	PTHR19328	PQQ OXIDOREDUCTASE-RELATED
SNOG_02534	PTHR13114	TRANSCRIPTIONAL CO-ACTIVATOR CRSP77-RELATED
SNOG_08234	PTHR23253:SF9	EUKARYOTIC TRANSLATION INITIATION FACTOR 4G, ISOFORM B-RELATED
SNOG_03893	PTHR21225:SF0	PHOSPHO-2-DEHYDRO-3-DEOXYHEPTONATE ALDOLASE, PHENYLALANINE-INHIBITED
SNOG_14951	PTHR10366	NAD DEPENDENT EPIMERASE/DEHYDRATASE
SNOG_07073	PTHR24356:SF203	PROTEIN KINASE C
SNOG_13610	PTHR12374:SF20	TRANSCRIPTIONAL ADAPTER 2-ALPHA
SNOG_06413	PTHR11524	60S RIBOSOMAL PROTEIN L7
SNOG_08190	PTHR10769	40S RIBOSOMAL PROTEIN S28
SNOG_01622	PTHR11785	AMINO ACID TRANSPORTER
SNOG_14178	PTHR19139	AQUAPORIN TRANSPORTER
SNOG_01758	PTHR13299:SF0	PEROXISOMAL MEMBRANE PROTEIN PEX16
SNOG_13041	PTHR11746	O-METHYLTRANSFERASE
SNOG_06303	PTHR31001	UNCHARACTERIZED TRANSCRIPTIONAL REGULATORY PROTEIN
SNOG_14366	PTHR21471	GNAT FAMILY ACETYLTRANSFERASE-RELATED
SNOG_10217	PTHR24322:SF486	ESTRADIOL 17-BETA-DEHYDROGENASE 8
SNOG_13632	PTHR23310	ACYL-COA-BINDING PROTEIN, ACBP
SNOG_09332	PTHR11165	SKP1
SNOG_01288	PTHR13000	NUCLEOPORIN P54
SNOG_06166	PTHR19241	ATP-BINDING CASSETTE TRANSPORTER
SNOG_11660	PTHR22971:SF0	PROTEIN UNC-82, ISOFORM E
SNOG_07619	PTHR14152:SF5	U4/U6.U5 TRI-SNRNP-ASSOCIATED PROTEIN 1
SNOG_07207	PTHR10131:SF52	TNF RECEPTOR-ASSOCIATED FACTOR FAMILY PROTEIN DDB_G0268444-RELATED
SNOG_14296	PTHR22847:SF452	LISSENCEPHALY-1 HOMOLOG
SNOG_07125	PTHR10130	PEROXISOMAL TARGETING SIGNAL 1 RECEPTOR PEX5
SNOG_07429	PTHR17630	DIENELACTONE HYDROLASE
SNOG_02750	PTHR10909:SF307	GLUTARYL-COA DEHYDROGENASE, MITOCHONDRIAL
SNOG_02204	PTHR13471	TETRATRICOPEPTIDE-LIKE HELICAL
SNOG_038882	PTHR21403:SF0	ATP PHOSPHORIBOSYLTRANSFERASE
SNOG_06925	PTHR11699:SF211	ALDEHYDE DEHYDROGENASE, MITOCHONDRIAL
SNOG_15209	PTHR13085:SF0	SIGNAL PEPTIDASE COMPLEX SUBUNIT 2
SNOG_04164	PTHR10108	METHYLTRANSFERASE
SNOG_01220	PTHR12147	FXNA-RELATED
SNOG_20043	PTHR24359:SF1	INHIBITOR OF NUCLEAR FACTOR KAPPA-B KINASE EPSILON SUBUNIT HOMOLOG 1-RELATED
SNOG_08066	PTHR22573:SF15	PHOSPHOACETYLGLUCOSAMINE MUTASE
SNOG_06832	PTHR23118	ATP-CITRATE SYNTHASE
SNOG_06364	PTHR18919:SF101	ACETYL-COA ACETYLTRANSFERASE, CYTOSOLIC
SNOG_06669	PTHR22572:SF96	MANNOSE-1-PHOSPHATE GUANYLYLTRANSFERASE 3-RELATED
SNOG_09599	PTHR13257:SF0	NUCLEAR PORE COMPLEX PROTEIN NUP88
SNOG_02783	PTHR24089:SF70	CONGESTED-LIKE TRACHEA PROTEIN
SNOG_13697	PTHR11926	GLUCOSYL/GLUCURONOSYL TRANSFERASES
SNOG_01278	PTHR10836	GLYCERALDEHYDE 3-PHOSPHATE DEHYDROGENASE
SNOG_07290	PTHR12963:SF0	ACTIVATING SIGNAL COINTEGRATOR 1
SNOG_16473	PTHR12650	40S RIBOSOMAL PROTEIN S30/UBIQUITIN-LIKE PROTEIN FUBI
SNOG_16413	PTHR22731	RIBONUCLEASES P/MRP PROTEIN SUBUNIT POP1
SNOG_00960	PTHR31123:SF1	ACCUMULATION OF DYADS PROTEIN 2-RELATED
SNOG_14995	PTHR10366	NAD DEPENDENT EPIMERASE/DEHYDRATASE
SNOG_16121	PTHR24078:SF319	DNAJ HOMOLOG SUBFAMILY C MEMBER 16
SNOG_07311	PTHR14194:SF73	QUINONE OXIDOREDUCTASE 2
SNOG_00837	PTHR12221:SF6	PESCADILLO HOMOLOG
SNOG_11816	PTHR12203	KDEL LYS-ASP-GLU-LEU CONTAINING - RELATED
SNOG_13731	PTHR10642	RIBONUCLEASE H1
SNOG_30689	PTHR23304	SPOT2-RELATED
SNOG_05766	PTHR24031:SF301	ATP-DEPENDENT RNA HELICASE DDX18
SNOG_06735	PTHR11085:SF15	NAD-DEPENDENT PROTEIN DEACETYLASE SIRTUIN-1
SNOG_00410	PTHR13465	UPF0183 PROTEIN
SNOG_02716	PTHR12121:SF36	ENDONUCLEASE/EXONUCLEASE/PHOSPHATASE DOMAIN-CONTAINING PROTEIN
SNOG_13930	PTHR30468	ALPHA-KETOGLUTARATE-DEPENDENT SULFONATE DIOXYGENASE
SNOG_30130	PTHR20932	LOC443603 PROTEIN-RELATED
SNOG_08078	PTHR31964:SF45	UNIVERSAL STRESS PROTEIN A-RELATED
SNOG_04633	PTHR19853:SF0	WD REPEAT-CONTAINING PROTEIN 3
SNOG_08957	PTHR12419:SF7	OTU DOMAIN-CONTAINING PROTEIN 3
SNOG_06586	PTHR24078	DNAJ HOMOLOG SUBFAMILY C MEMBER
SNOG_13212	PTHR19372	SULFITE REDUCTASE
SNOG_10723	PTHR21631:SF12	PHOSPHOENOLPYRUVATE CARBOXYLASE-LIKE PROTEIN
SNOG_12487	PTHR13856:SF83	HEPATOCYTE GROWTH FACTOR-REGULATED TYROSINE KINASE SUBSTRATE
SNOG_09089	PTHR10982	MALONYL COA-ACYL CARRIER PROTEIN TRANSACYLASE
SNOG_02847	PTHR10237	DEFORMED EPIDERMAL AUTOREGULATORY FACTOR 1 HOMOLOG SUPPRESSIN
SNOG_03802	PTHR21058	6,7-DIMETHYL-8-RIBITYLLUMAZINE SYNTHASE DMRL SYNTHASE LUMAZINE SYNTHASE
SNOG_02875	PTHR23273:SF4	REPLICATION PROTEIN A 70 KDA DNA-BINDING SUBUNIT
SNOG_13869	PTHR10166	VOLTAGE-DEPENDENT CALCIUM CHANNEL SUBUNIT ALPHA-2/DELTA-RELATED
SNOG_12439	PTHR12189	MRNA GUANINE-7- METHYLTRANSFERASE
SNOG_075882	PTHR10430:SF17	PEROXIREDOXIN TYPE-2
SNOG_13856	PTHR10663:SF186	PROTEIN M02B7.5, ISOFORM A
SNOG_14078	PTHR13003	NUP107-RELATED
SNOG_12993	PTHR24347:SF211	SERINE/THREONINE-PROTEIN KINASE PRR1
SNOG_10236	PTHR15067:SF4	E3 UBIQUITIN-PROTEIN LIGASE RNF8
SNOG_01593	PTHR10025:SF36	C-1-TETRAHYDROFOLATE SYNTHASE, CYTOPLASMIC
SNOG_10784	PTHR22936:SF4	RHOMBOID FAMILY PROTEIN
SNOG_07896	PTHR12452	42-9-9 PROTEIN-RELATED
SNOG_05122	PTHR10909	ELECTRON TRANSPORT OXIDOREDUCTASE
SNOG_01653	PTHR15071:SF7	MANNOSE 6-PHOSPHATE RECEPTOR-LIKE PROTEIN 1
SNOG_15382	PTHR12170:SF2	MACROPHAGE ERYTHROBLAST ATTACHER
SNOG_11548	PTHR10283:SF21	ARSENICAL PUMP MEMBRANE PROTEIN
SNOG_00063	PTHR23215	ZINC FINGER PROTEIN 207
SNOG_13698	PTHR11474	TYROSINASE
SNOG_00175	PTHR15454:SF7	SERINE/THREONINE-PROTEIN KINASE 11-INTERACTING PROTEIN
SNOG_03582	PTHR11353:SF23	T-COMPLEX PROTEIN 1 SUBUNIT BETA
SNOG_15902	PTHR11662	SODIUM-DEPENDENT PHOSPHATE TRANSPORTERS
SNOG_06881	PTHR10587	GLYCOSYL TRANSFERASE-RELATED
SNOG_05837	PTHR11799:SF12	SERUM PARAOXONASE/ARYLESTERASE 2
SNOG_00053	PTHR11552	GLUCOSE-METHANOL-CHOLINE GMC OXIDOREDUCTASE
SNOG_12854	PTHR12197	SET AND MYND DOMAIN CONTAINING
SNOG_07986	PTHR30519	5-METHYLTETRAHYDROPTEROYLTRIGLUTAMATE--HOMOCYSTEINE METHYLTRANSFERASE
SNOG_30951	PTHR10909:SF240	MEDIUM-CHAIN SPECIFIC ACYL-COA DEHYDROGENASE, MITOCHONDRIAL
SNOG_14464	PTHR11559	CARBOXYLESTERASE
SNOG_15715	PTHR24093:SF334	SODIUM TRANSPORT ATPASE 1-RELATED
SNOG_14345	PTHR12856	TRANSCRIPTION INITIATION FACTOR IIH-RELATED
SNOG_04829	PTHR13269:SF6	NUCLEOPORIN NDC1
SNOG_10889	PTHR13789	MONOOXYGENASE
SNOG_09827	PTHR12620	U2 SNRNP AUXILIARY FACTOR, SMALL SUBUNIT
SNOG_00645	PTHR19957	SYNTAXIN
SNOG_08736	PTHR21299:SF1	PANTOATE--BETA-ALANINE LIGASE
SNOG_02809	PTHR11200	INOSITOL 5-PHOSPHATASE
SNOG_02552	PTHR11280	GLUCOSAMINE-6-PHOSPHATE ISOMERASE
SNOG_11881	PTHR30620	PERIPLASMIC BETA-GLUCOSIDASE-RELATED
SNOG_13934	PTHR23294:SF25	UNC93-LIKE PROTEIN 1-RELATED
SNOG_01644	PTHR20883:SF15	PHYTANOYL-COA DIOXYGENASE DOMAIN-CONTAINING PROTEIN 1
SNOG_07798	PTHR11127	60S RIBOSOMAL PROTEIN L14
SNOG_11785	PTHR24362	SERINE/THREONINE-PROTEIN KINASE NEK
SNOG_07902	PTHR24031:SF78	ATP-DEPENDENT RNA HELICASE DDX47-RELATED
SNOG_08744	PTHR21704:SF18	NIPPED-B-LIKE PROTEIN
SNOG_13014	PTHR11516:SF40	PDHA1 PROTEIN
SNOG_30758	PTHR10344	THYMIDYLATE KINASE
SNOG_07851	PTHR11972	NADPH OXIDASE
SNOG_15991	PTHR28259:SF1	UPF0695 MEMBRANE PROTEIN YOR390W-RELATED
SNOG_14356	PTHR13604:SF0	EMBRYONIC STEM CELL-SPECIFIC 5-HYDROXYMETHYLCYTOSINE-BINDING PROTEIN
SNOG_03085	PTHR19876:SF1	COATOMER SUBUNIT ALPHA
SNOG_119063	PTHR23001:SF3	EUKARYOTIC TRANSLATION INITIATION FACTOR 2 SUBUNIT 2
SNOG_10600	PTHR10606:SF39	6-PHOSPHOFRUCTO-2-KINASE/FRUCTOSE-2,6-BISPHOSPHATASE YLR345W-RELATED
SNOG_06095	PTHR18968	THIAMINE PYROPHOSPHATE ENZYMES
SNOG_14118	PTHR11010	PROTEASE S28 PRO-X CARBOXYPEPTIDASE-RELATED
SNOG_107252	PTHR31845:SF12	REGULATORY PROTEIN LEU3
SNOG_13160	PTHR10996:SF20	D-3-PHOSPHOGLYCERATE DEHYDROGENASE
SNOG_08407	PTHR13011	TFIIF-ALPHA
SNOG_12804	PTHR14207:SF1	EMOPAMIL-BINDING PROTEIN-LIKE
SNOG_109402	PTHR10257:SF24	SERINE/THREONINE-PROTEIN PHOSPHATASE 2A 56 KDA REGULATORY SUBUNIT DELTA ISOFORM
SNOG_09174	PTHR32385:SF2	MANNOSYL PHOSPHORYLINOSITOL CERAMIDE SYNTHASE CSH1-RELATED
SNOG_01277	PTHR10707	CYTOCHROME C OXIDASE SUBUNIT IV
SNOG_07409	PTHR13923:SF11	SEC31, ISOFORM B
SNOG_30257	PTHR22925	GLYCOSYL HYDROLASE 43 FAMILY MEMBER
SNOG_10062	PTHR22912	DISULFIDE OXIDOREDUCTASE
SNOG_02945	PTHR11662	SODIUM-DEPENDENT PHOSPHATE TRANSPORTERS
SNOG_02715	PTHR10804:SF11	PROLIFERATION-ASSOCIATED PROTEIN 2G4
SNOG_02286	PTHR14596	ZINC FINGER PROTEIN
SNOG_01721	PTHR12670:SF1	NEUTRAL CERAMIDASE-RELATED
SNOG_15419	PTHR12558:SF10	CELL DIVISION CYCLE PROTEIN 23 HOMOLOG
SNOG_16094	PTHR15615	UNCHARACTERIZED
SNOG_07550	PTHR13683	ASPARTYL PROTEASES
SNOG_00665	PTHR18884	SEPTIN
SNOG_30917	PTHR10829	CORTACTIN AND DREBRIN
SNOG_14088	PTHR12526:SF389	GLYCOSYLTRANSFERASE 1 DOMAIN-CONTAINING PROTEIN 1
SNOG_05076	PTHR23023	DIMETHYLANILINE MONOOXYGENASE
SNOG_05895	PTHR14445:SF36	PERQ AMINO ACID-RICH WITH GYF DOMAIN-CONTAINING PROTEIN CG11148
SNOG_04846	PTHR11158:SF26	PROTEIN UPS2, MITOCHONDRIAL-RELATED
SNOG_09529	PTHR10587	GLYCOSYL TRANSFERASE-RELATED
SNOG_04640	PTHR14189	PROTEIN PHOSPHATASE METHYLESTERASE-1 RELATED
SNOG_01646	PTHR24362:SF13	SERINE/THREONINE-PROTEIN KINASE NEK10
SNOG_01834	PTHR10909:SF301	PROTEIN ACDH-11, ISOFORM A
SNOG_14313	PTHR31001	UNCHARACTERIZED TRANSCRIPTIONAL REGULATORY PROTEIN
SNOG_02077	PTHR12308:SF25	ANOCTAMIN-8
SNOG_05951	PTHR14194	NITROGEN METABOLIC REGULATION PROTEIN NMR-RELATED
SNOG_10761	PTHR13282:SF6	PROTEIN FAM32A
SNOG_15270	PTHR10587	GLYCOSYL TRANSFERASE-RELATED
SNOG_13483	PTHR11732	ALDO/KETO REDUCTASE
SNOG_09116	PTHR14146:SF0	EXOCYST COMPLEX COMPONENT 4
SNOG_10739	PTHR16201:SF34	LYSOSOMAL AMINO ACID TRANSPORTER 1
SNOG_15448	PTHR22642	IMIDAZOLONEPROPIONASE
SNOG_30579	PTHR13789	MONOOXYGENASE
SNOG_08341	PTHR24351	RIBOSOMAL PROTEIN S6 KINASE
SNOG_04945	PTHR11652	30S RIBOSOMAL PROTEIN S12 FAMILY MEMBER
SNOG_11276	PTHR10209	OXIDOREDUCTASE, 2OG-FE II OXYGENASE FAMILY PROTEIN
SNOG_30621	PTHR15588	LSM1
SNOG_12147	PTHR10288:SF133	PAB1-BINDING PROTEIN 2
SNOG_05223	PTHR35784:SF1	MEDIATOR OF RNA POLYMERASE II TRANSCRIPTION SUBUNIT 5
SNOG_12577	PTHR22599:SF1	MOB-LIKE PROTEIN PHOCEIN-RELATED
SNOG_00816	PTHR11048:SF3	PROTOHEME IX FARNESYLTRANSFERASE, MITOCHONDRIAL
SNOG_05004	PTHR22814:SF15	COPPER TRANSPORT PROTEIN ATOX1
SNOG_08293	PTHR12482:SF9	LIPASE ROG1-RELATED
SNOG_05092	PTHR24064:SF296	INORGANIC PHOSPHATE TRANSPORTER PHO84
SNOG_06993	PTHR11451:SF3	PROLINE--TRNA LIGASE, MITOCHONDRIAL-RELATED
SNOG_16426	PTHR19338	TRANSLOCASE OF INNER MITOCHONDRIAL MEMBRANE 13 HOMOLOG
SNOG_03874	PTHR10562	SMALL UBIQUITIN-RELATED MODIFIER
SNOG_09602	PTHR15410:SF2	HIRA-INTERACTING PROTEIN 3
SNOG_05757	PTHR10894:SF1	PROTEIN NOL-5
SNOG_01402	PTHR22950	AMINO ACID TRANSPORTER
SNOG_10653	PTHR23138	RAN BINDING PROTEIN
SNOG_14335	PTHR10992	ALPHA/BETA HYDROLASE FOLD-CONTAINING PROTEIN
SNOG_04594	PTHR10696:SF25	OXIDOREDUCTASE AIM17-RELATED
SNOG_13047	PTHR31010:SF2	RAN-SPECIFIC GTPASE-ACTIVATING PROTEIN 30
SNOG_10880	PTHR11219	TENEURIN AND N-ACETYLGLUCOSAMINE-1-PHOSPHODIESTER ALPHA-N-ACETYLGLUCOSAMINIDASE
SNOG_10057	PTHR24095:SF183	ACETOACETYL-COA SYNTHETASE
SNOG_00283	PTHR10584:SF177	KETOHEXOKINASE
SNOG_08990	PTHR14089:SF2	PRE-MRNA-SPLICING FACTOR CWC2
SNOG_08446	PTHR22166:SF12	PROTEIN LUNAPARK
SNOG_12634	PTHR24350	SERINE/THREONINE-PROTEIN KINASE IAL-RELATED
SNOG_11212	PTHR30468	ALPHA-KETOGLUTARATE-DEPENDENT SULFONATE DIOXYGENASE
SNOG_12086	PTHR31001	UNCHARACTERIZED TRANSCRIPTIONAL REGULATORY PROTEIN
SNOG_12024	PTHR12741:SF7	1,3-BETA-GLUCAN SYNTHASE COMPONENT FKS1-RELATED
SNOG_07313	PTHR23074	AAA ATPASE
SNOG_12857	PTHR13335	MITOGEN-ACTIVATED PROTEIN KINASE ASSOCIATED PROTEIN
SNOG_15728	PTHR10241:SF25	TOMOSYN, ISOFORM D
SNOG_08297	PTHR12555	UBIQUITIN FUSION DEGRADATON PROTEIN 1
SNOG_02050	PTHR10871	30S RIBOSOMAL PROTEIN S13/40S RIBOSOMAL PROTEIN S18
SNOG_08431	PTHR11552:SF135	OXYGEN-DEPENDENT CHOLINE DEHYDROGENASE
SNOG_01015	PTHR23033	BETA1,3-GALACTOSYLTRANSFERASE
SNOG_15361	PTHR11183	GLYCOGENIN
SNOG_020292	PTHR11259:SF2	GH16429P
SNOG_05877	PTHR11938:SF91	NADPH:ADRENODOXIN OXIDOREDUCTASE, MITOCHONDRIAL
SNOG_15273	PTHR11662	SODIUM-DEPENDENT PHOSPHATE TRANSPORTERS
SNOG_05514	PTHR10587	GLYCOSYL TRANSFERASE-RELATED
SNOG_14527	PTHR11177	CHITINASE
SNOG_13147	PTHR10992	ALPHA/BETA HYDROLASE FOLD-CONTAINING PROTEIN
SNOG_02273	PTHR22937	RING FINGER CONTAINING PROTEIN
SNOG_14678	PTHR28164:SF1	PROTEIN STB3
SNOG_30302	PTHR11405:SF5	CAD PROTEIN
SNOG_06545	PTHR24031:SF232	ATP-DEPENDENT RNA HELICASE TDRD12-RELATED
SNOG_08027	PTHR23309:SF17	LAMBDA-CRYSTALLIN HOMOLOG
SNOG_01243	PTHR23246	NEW-GLUE PROTEIN
SNOG_14992	PTHR11937:SF31	ACTIN-RELATED PROTEIN 3
SNOG_00126	PTHR10907	REGUCALCIN
SNOG_16043	PTHR21148:SF12	PHOSDUCIN-LIKE PROTEIN
SNOG_04141	PTHR23004	DOUBLECORTIN DOMAIN CONTAINING 2
SNOG_08594	PTHR21257	STEROL REDUCTASE/LAMIN B RECEPTOR
SNOG_13514	PTHR12135:SF0	DNA REPAIR PROTEIN COMPLEMENTING XP-C CELLS
SNOG_05472	PTHR11785:SF204	LYSINE-SPECIFIC PERMEASE
SNOG_07911	PTHR30006	THIAMINE-BINDING PERIPLASMIC PROTEIN-RELATED
SNOG_01695	PTHR21373:SF0	N-ALPHA-ACETYLTRANSFERASE 35, NATC AUXILIARY SUBUNIT
SNOG_00463	PTHR21601	SPA2 PROTEIN
SNOG_02223	PTHR24067	UBIQUITIN-CONJUGATING ENZYME E2
SNOG_01296	PTHR11262:SF4	ATP-DEPENDENT CLP PROTEASE ATP-BINDING SUBUNIT CLPX-LIKE, MITOCHONDRIAL
SNOG_03646	PTHR12892:SF11	POST-GPI ATTACHMENT TO PROTEINS FACTOR 2
SNOG_04273	PTHR11616:SF11	TRANSPORTER
SNOG_11291	PTHR11695:SF528	PROSTAGLANDIN REDUCTASE 1
SNOG_10996	PTHR30011	ALKANESULFONATE MONOOXYGENASE-RELATED
SNOG_30889	PTHR11825	SUBGROUP IIII AMINOTRANSFERASE
SNOG_15860	PTHR17695:SF11	SMALL SUBUNIT PROCESSOME COMPONENT 20 HOMOLOG
SNOG_11683	PTHR31087:SF11	PROTEIN LURP-ONE-RELATED 1-RELATED
SNOG_11162	PTHR11764:SF20	LANOSTEROL SYNTHASE
SNOG_02676	PTHR10106	CYTOCHROME B561-RELATED
SNOG_03031	PTHR31803:SF3	ALTERNATIVE OXIDASE
SNOG_02739	PTHR31616:SF0	GLUCOAMYLASE, INTRACELLULAR SPORULATION-SPECIFIC
SNOG_13527	PTHR10908:SF0	SEROTONIN N-ACETYLTRANSFERASE
SNOG_00817	PTHR10943:SF2	26S PROTEASOME NON-ATPASE REGULATORY SUBUNIT 1
SNOG_10242	PTHR12652	PEROXISOMAL BIOGENESIS FACTOR 11
SNOG_11383	PTHR13256	N-ACETYLTRANSFERASE 9
SNOG_08634	PTHR23245:SF25	TRNA WYBUTOSINE-SYNTHESIZING PROTEIN 2 HOMOLOG
SNOG_07475	PTHR11732:SF256	GLYCEROL 2-DEHYDROGENASE (NADP(+))-RELATED
SNOG_10378	PTHR23033:SF14	GLYCOPROTEIN-N-ACETYLGALACTOSAMINE 3-BETA-GALACTOSYLTRANSFERASE 1-RELATED
SNOG_08751	PTHR10073:SF40	DNA MISMATCH REPAIR PROTEIN MLH1
SNOG_10809	PTHR13243	HSPC111 PROTEIN-RELATED
SNOG_04947	PTHR12903:SF0	39S RIBOSOMAL PROTEIN L24, MITOCHONDRIAL
SNOG_10411	PTHR21090:SF1	PENTAFUNCTIONAL AROM POLYPEPTIDE
SNOG_08377	PTHR18937	STRUCTURAL MAINTENANCE OF CHROMOSOMES SMC FAMILY MEMBER
SNOG_03333	PTHR22604	OXIDOREDUCTASES
SNOG_10649	PTHR31121:SF2	MANNOSYLTRANSFERASE KTR5-RELATED
SNOG_14526	PTHR21666	PEPTIDASE-RELATED
SNOG_08195	PTHR16308	UBIQUITIN ASSOCIATED PROTEIN 2-LIKE/LINGERER
SNOG_14452	PTHR10108	METHYLTRANSFERASE
SNOG_00861	PTHR24322:SF583	LD36273P
SNOG_09459	PTHR11076:SF12	DNA REPAIR PROTEIN REV1
SNOG_13098	PTHR10992	ALPHA/BETA HYDROLASE FOLD-CONTAINING PROTEIN
SNOG_10499	PTHR15157:SF5	UV RADIATION RESISTANCE-ASSOCIATED GENE PROTEIN
SNOG_15588	PTHR22880	FALZ-RELATED BROMODOMAIN-CONTAINING PROTEINS
SNOG_07726	PTHR19211:SF44	[NU+] PRION FORMATION PROTEIN 1
SNOG_02549	PTHR19443	HEXOKINASE
SNOG_07908	PTHR14586:SF1	THIAMINE-TRIPHOSPHATASE
SNOG_01491	PTHR11028	VACUOLAR ATP SYNTHASE SUBUNIT AC39
SNOG_13865	PTHR10555:SF139	SORTING NEXIN-4
SNOG_03784	PTHR23153:SF35	TETHER CONTAINING UBX DOMAIN FOR GLUT4
SNOG_12042	PTHR10174:SF137	PHOSPHATIDYLINOSITOL TRANSFER PROTEIN CSR1
SNOG_03768	PTHR11728:SF8	GLYCEROL-3-PHOSPHATE DEHYDROGENASE [NAD(+)], CYTOPLASMIC
SNOG_15611	PTHR12145	UNCHARACTERIZED
SNOG_11921	PTHR10366:SF267	PROTEIN F13D11.4
SNOG_14880	PTHR10996	2-HYDROXYACID DEHYDROGENASE-RELATED
SNOG_085232	PTHR14209	ISOAMYL ACETATE-HYDROLYZING ESTERASE 1
SNOG_12217	PTHR11474	TYROSINASE
SNOG_15839	PTHR15141	TRANSCRIPTION ELONGATION FACTOR B POLYPEPTIDE 3
SNOG_13626	PTHR10744:SF9	40S RIBOSOMAL PROTEIN S11
SNOG_02187	PTHR30292:SF0	UPF0271 PROTEIN YBGL
SNOG_09698	PTHR10108	METHYLTRANSFERASE
SNOG_15067	PTHR23344:SF7	GLYCEROPHOSPHORYL DIESTER PHOSPHODIESTERASE
SNOG_07428	PTHR11705	PROTEASE FAMILY M14 CARBOXYPEPTIDASE A,B
SNOG_08043	PTHR30344:SF1	6-PHOSPHOGLUCONOLACTONASE
SNOG_16107	PTHR11748	D-LACTATE DEHYDROGENASE
SNOG_07940	PTHR21090	AROM/DEHYDROQUINATE SYNTHASE
SNOG_14613	PTHR22624:SF34	AUTOPHAGY-SPECIFIC GENE 4, ISOFORM A
SNOG_30931	PTHR24089:SF318	MITOCHONDRIAL FUSION AND TRANSPORT PROTEIN UGO1
SNOG_06547	PTHR10342:SF207	IDURONATE 2-SULFATASE
SNOG_08345	PTHR10566:SF76	PROTEIN Y32H12A.7
SNOG_04487	PTHR11102	SEL-1-LIKE PROTEIN
SNOG_09426	PTHR20934:SF0	TRANSCRIPTION ELONGATION FACTOR 1 HOMOLOG
SNOG_12056	PTHR14042:SF24	PROTEIN DOPEY-1 HOMOLOG
SNOG_13539	PTHR31356:SF0	L-ASCORBATE PEROXIDASE 1, CYTOSOLIC
SNOG_04527	PTHR22935:SF77	BETA-LACTAMASE FAMILY PROTEIN
SNOG_10931	PTHR24361:SF367	SERINE/THREONINE KINASE 25 (STE20 HOMOLOG, YEAST)
SNOG_02932	PTHR12800:SF4	HSP90 CO-CHAPERONE CDC37
SNOG_07842	PTHR10108	METHYLTRANSFERASE
SNOG_04135	PTHR11352	PROLIFERATING CELL NUCLEAR ANTIGEN
SNOG_05957	PTHR10909:SF299	ELECTRON TRANSFER FLAVOPROTEIN SUBUNIT ALPHA, MITOCHONDRIAL
SNOG_12536	PTHR13878	GULONOLACTONE OXIDASE
SNOG_08356	PTHR10404	N-ACETYLATED-ALPHA-LINKED ACIDIC DIPEPTIDASE
SNOG_00140	PTHR23421	BETA-GALACTOSIDASE RELATED
SNOG_02935	PTHR10639:SF7	CLATHRIN LIGHT CHAIN
SNOG_14862	PTHR15856	PHD FINGER PROTEIN 20-RELATED
SNOG_02920	PTHR31834:SF1	INITIATION-SPECIFIC ALPHA-1,6-MANNOSYLTRANSFERASE
SNOG_07749	PTHR12786	SPLICING FACTOR SF3A-RELATED
SNOG_10763	PTHR11785	AMINO ACID TRANSPORTER
SNOG_12686	PTHR23026:SF90	IODOTYROSINE DEHALOGENASE 1
SNOG_04631	PTHR15346:SF0	DYNACTIN SUBUNIT 2
SNOG_20162	PTHR23151:SF8	DIHYDROLIPOYLLYSINE-RESIDUE SUCCINYLTRANSFERASE COMPONENT OF 2-OXOGLUTARATE DEHYDROGENASE COMPLEX, MITOCHONDRIAL
SNOG_20170	PTHR11260:SF157	GLUTATHIONE S-TRANSFERASE GSTB
SNOG_14205	PTHR14614:SF39	HISTIDINE PROTEIN METHYLTRANSFERASE 1 HOMOLOG
SNOG_00208	PTHR12356	NUCLEAR MOVEMENT PROTEIN NUDC
SNOG_01761	PTHR19932	WD REPEAT AND HMG-BOX DNA BINDING PROTEIN
SNOG_12899	PTHR24198	ANKYRIN REPEAT AND PROTEIN KINASE DOMAIN-CONTAINING PROTEIN
SNOG_09388	PTHR13362:SF2	28S RIBOSOMAL PROTEIN S33, MITOCHONDRIAL
SNOG_05617	PTHR10366:SF35	UDP-GLUCURONIC ACID DECARBOXYLASE 1
SNOG_05500	PTHR23002	ZINC FINGER CCHC DOMAIN CONTAINING PROTEIN
SNOG_06635	PTHR22928	TELOMERE-ASSOCIATED PROTEIN RIF1
SNOG_12888	PTHR16140:SF0	PROTEIN H21P03.2
SNOG_11087	PTHR23504:SF15	PROTEIN ZINC INDUCED FACILITATOR 1-RELATED
SNOG_14068	PTHR12755:SF6	POLYRIBONUCLEOTIDE 5'-HYDROXYL-KINASE CLP1
SNOG_13685	PTHR21148:SF22	QUEUINE TRNA-RIBOSYLTRANSFERASE
SNOG_16508	PTHR19370	NADH-CYTOCHROME B5 REDUCTASE
SNOG_05289	PTHR21026:SF2	39S RIBOSOMAL PROTEIN L32, MITOCHONDRIAL
SNOG_12953	PTHR23024	MEMBER OF 'GDXG' FAMILY OF LIPOLYTIC ENZYMES
SNOG_03164	PTHR21497:SF32	E3 UBIQUITIN-PROTEIN LIGASE UBR1
SNOG_04325	PTHR23023	DIMETHYLANILINE MONOOXYGENASE
SNOG_14145	PTHR11188:SF17	PROTEIN ARRD-16, ISOFORM A-RELATED
SNOG_08335	PTHR10003:SF27	COPPER CHAPERONE FOR SUPEROXIDE DISMUTASE
SNOG_00555	PTHR23029:SF48	SEDOHEPTULOSE 1,7-BISPHOSPHATASE
SNOG_14509	PTHR11895	AMIDASE
SNOG_02021	PTHR24058	DUAL SPECIFICITY PROTEIN KINASE
SNOG_07283	PTHR10412:SF10	ALPHA-GLUCOSIDASE 2-RELATED
SNOG_04468	PTHR10366:SF41	DTDP-D-GLUCOSE 4,6-DEHYDRATASE
SNOG_06792	PTHR12956:SF4	ALKALINE CERAMIDASE 3
SNOG_05380	PTHR10739:SF13	CTP:PHOSPHOCHOLINE CYTIDYLYLTRANSFERASE 1, ISOFORM A-RELATED
SNOG_12151	PTHR21024:SF0	LYR MOTIF-CONTAINING PROTEIN 5
SNOG_13878	PTHR11266	PEROXISOMAL MEMBRANE PROTEIN 2, PXMP2 MPV17
SNOG_02288	PTHR31632:SF2	PLASMA MEMBRANE IRON PERMEASE
SNOG_05898	PTHR12677	UNCHARACTERIZED
SNOG_06341	PTHR10924:SF6	MAJOR FACILITATOR SUPERFAMILY DOMAIN-CONTAINING PROTEIN 7
SNOG_09524	PTHR12145	UNCHARACTERIZED
SNOG_12858	PTHR13063	ENOS INTERACTING PROTEIN
SNOG_06014	PTHR16193	UNCHARACTERIZED
SNOG_10083	PTHR11624:SF60	TRANSKETOLASE 1-RELATED
SNOG_14757	PTHR11802	SERINE PROTEASE FAMILY S10 SERINE CARBOXYPEPTIDASE
SNOG_12907	PTHR12210:SF29	PROTEIN SCPL-1, ISOFORM B
SNOG_12898	PTHR22778	OVARIAN CANCER GENE-2 PROTEIN-RELATED
SNOG_00937	PTHR21257:SF31	DELTA(24(24(1)))-STEROL REDUCTASE
SNOG_01219	PTHR12537:SF13	SUPPRESSOR PROTEIN MPT5
SNOG_07894	PTHR11360	MONOCARBOXYLATE TRANSPORTER
SNOG_10895	PTHR10039	AMELOGENIN
SNOG_13058	PTHR11188:SF69	PROTEIN ROD1-RELATED
SNOG_11996	PTHR13312:SF0	UBIQUITIN THIOESTERASE OTU1
SNOG_30555	PTHR17920	UNCHARACTERIZED
SNOG_09535	PTHR19443:SF21	HEXOKINASE-1-RELATED
SNOG_09550	PTHR11260	GLUTATHIONE S-TRANSFERASE, GST, SUPERFAMILY, GST DOMAIN CONTAINING
SNOG_14662	PTHR31001	UNCHARACTERIZED TRANSCRIPTIONAL REGULATORY PROTEIN
SNOG_30895	PTHR11748:SF35	D-LACTATE DEHYDROGENASE, MITOCHONDRIAL-RELATED
SNOG_13032	PTHR11712:SF262	PROTEIN C41A3.1
SNOG_01337	PTHR10621	UV EXCISION REPAIR PROTEIN RAD23
SNOG_02752	PTHR11134:SF3	BETA ADAPTIN
SNOG_15326	PTHR24089:SF62	MITOCHONDRIAL FOLATE TRANSPORTER/CARRIER
SNOG_16112	PTHR12907	EGL NINE HOMOLOG-RELATED
SNOG_03042	PTHR13677	UNCHARACTERIZED
SNOG_10852	PTHR31001	UNCHARACTERIZED TRANSCRIPTIONAL REGULATORY PROTEIN
SNOG_14980	PTHR22792	LUPUS LA PROTEIN-RELATED
SNOG_08629	PTHR14969:SF3	DIHYDROSPHINGOSINE 1-PHOSPHATE PHOSPHATASE LCB3-RELATED
SNOG_084182	PTHR24356:SF154	SERINE/THREONINE-PROTEIN KINASE SCH9
SNOG_10102	PTHR13390:SF0	UPF0554 PROTEIN C2ORF43
SNOG_09268	PTHR23127	CENTROMERE/MICROTUBULE BINDING PROTEIN CBF5
SNOG_06786	PTHR12984:SF6	SCY1-LIKE PROTEIN 2
SNOG_10458	PTHR30457:SF0	5'/3'-NUCLEOTIDASE SURE
SNOG_12466	PTHR11695	ALCOHOL DEHYDROGENASE RELATED
SNOG_13073	PTHR11552	GLUCOSE-METHANOL-CHOLINE GMC OXIDOREDUCTASE
SNOG_16000	PTHR19446:SF340	REVERSE TRANSCRIPTASE-RELATED
SNOG_10117	PTHR11358:SF2	ARGINASE
SNOG_02142	PTHR12689	A1 CISTRON SPLICING FACTOR AAR2-RELATED
SNOG_03387	PTHR21471	GNAT FAMILY ACETYLTRANSFERASE-RELATED
SNOG_07448	PTHR11102:SF81	ACTIVATOR OF C KINASE PROTEIN 1
SNOG_03951	PTHR11941:SF54	ENOYL-COA HYDRATASE, MITOCHONDRIAL
SNOG_15888	PTHR22760:SF2	ALPHA-1,2-MANNOSYLTRANSFERASE ALG9
SNOG_10986	PTHR22925	GLYCOSYL HYDROLASE 43 FAMILY MEMBER
SNOG_11233	PTHR11668:SF118	SERINE/THREONINE-PROTEIN PHOSPHATASE 2B CATALYTIC SUBUNIT ALPHA ISOFORM
SNOG_10001	PTHR23409:SF18	RIBONUCLEOSIDE-DIPHOSPHATE REDUCTASE SUBUNIT M2
SNOG_13035	PTHR13878	GULONOLACTONE OXIDASE
SNOG_08841	PTHR13261	CDK INHIBITOR P21 BINDING PROTEIN
SNOG_09038	PTHR10015:SF205	HEAT SHOCK FACTOR PROTEIN-RELATED
SNOG_05728	PTHR24362	SERINE/THREONINE-PROTEIN KINASE NEK
SNOG_10938	PTHR14200	CYTOCHROME C OXIDASE POLYPEPTIDE
SNOG_10219	PTHR10909	ELECTRON TRANSPORT OXIDOREDUCTASE
SNOG_02610	PTHR30618	NCS1 FAMILY PURINE/PYRIMIDINE TRANSPORTER
SNOG_02449	PTHR12936:SF0	ANAPHASE-PROMOTING COMPLEX SUBUNIT 10
SNOG_14772	PTHR28125:SF2	PROTEIN ECM8
SNOG_07306	PTHR11907:SF0	AMIDOPHOSPHORIBOSYLTRANSFERASE
SNOG_08712	PTHR10192:SF5	GEPHYRIN
SNOG_10951	PTHR11362	PHOSPHATIDYLETHANOLAMINE-BINDING PROTEIN
SNOG_06743	PTHR12176	UNCHARACTERIZED
SNOG_12071	PTHR13060	SGT1 PROTEIN HSGT1 SUPPRESSOR OF GCR2
SNOG_12615	PTHR21183:SF18	39S RIBOSOMAL PROTEIN L47, MITOCHONDRIAL
SNOG_05178	PTHR11732	ALDO/KETO REDUCTASE
SNOG_15151	PTHR11749	RIBULOSE-5-PHOSPHATE-3-EPIMERASE
SNOG_024432	PTHR10644:SF1	SPLICING FACTOR 3B SUBUNIT 3
SNOG_05145	PTHR12132:SF1	DNA REPAIR PROTEIN RAD52 HOMOLOG
SNOG_06751	PTHR23427:SF1	SURF4L PROTEIN-RELATED
SNOG_01496	PTHR15715	CENTROSOMAL PROTEIN OF 170 KDA
SNOG_01795	PTHR12882:SF1	TRANSCRIPTION ELONGATION FACTOR SPT4
SNOG_15084	PTHR10635	COATOMER SUBUNIT BETA
SNOG_15056	PTHR21107:SF2	CYTOCHROME C OXIDASE ASSEMBLY PROTEIN COX19
SNOG_03299	PTHR24055:SF217	MITOGEN-ACTIVATED PROTEIN KINASE FUS3
SNOG_15456	PTHR30024	ALIPHATIC SULFONATES-BINDING PROTEIN-RELATED
SNOG_11601	PTHR19444	UNC-93 RELATED
SNOG_08090	PTHR12280:SF20	PANTOTHENATE KINASE 4
SNOG_12614	PTHR13044	ACTIVATING TRANSCRIPTION FACTOR ATF 4/5
SNOG_01972	PTHR11091:SF0	PROTEIN F36A2.3
SNOG_14139	PTHR10992:SF860	PROLINE IMINOPEPTIDASE
SNOG_09635	PTHR23024	MEMBER OF 'GDXG' FAMILY OF LIPOLYTIC ENZYMES
SNOG_02464	PTHR11662	SODIUM-DEPENDENT PHOSPHATE TRANSPORTERS
SNOG_06137	PTHR40021:SF1	DEFECT AT LOW TEMPERATURE PROTEIN 1
SNOG_01805	PTHR13683:SF318	ASPARTIC PROTEINASE YAPSIN-6-RELATED
SNOG_14904	PTHR10484	HISTONE H4
SNOG_04495	PTHR11935	BETA LACTAMASE DOMAIN
SNOG_02911	PTHR24093:SF217	SECRETORY PATHWAY CALCIUM ATPASE, ISOFORM G
SNOG_00406	PTHR11347:SF123	3',5'-CYCLIC-NUCLEOTIDE PHOSPHODIESTERASE 2
SNOG_12367	PTHR11895	AMIDASE
SNOG_02094	PTHR22912	DISULFIDE OXIDOREDUCTASE
SNOG_07678	PTHR11751:SF428	PROTEIN NKAT-1-RELATED
SNOG_15537	PTHR13256	N-ACETYLTRANSFERASE 9
SNOG_14017	PTHR10593:SF36	SERINE/THREONINE-PROTEIN KINASE RIO2
SNOG_11351	PTHR24343:SF98	FATTY ACYL-COA SYNTHETASE AND RNA PROCESSING-ASSOCIATED KINASE 1-RELATED
SNOG_01891	PTHR11203:SF11	CLEAVAGE AND POLYADENYLATION SPECIFICITY FACTOR SUBUNIT 3
SNOG_15404	PTHR13943	HRAS-LIKE SUPPRESSOR - RELATED
SNOG_089682	PTHR30383	PERIPLASMIC BROAD-SPECIFICITY ESTERASE/LIPASE/PROTEASE
SNOG_00113	PTHR10108	METHYLTRANSFERASE
SNOG_30447	PTHR12822:SF2	PROTEIN Y25C1A.7, ISOFORM C
SNOG_02442	PTHR12730	HSDA/SDA1-RELATED
SNOG_04257	PTHR22914:SF10	CHITIN SYNTHASE 3
SNOG_06426	PTHR11066	ACYL-COA THIOESTERASE
SNOG_02944	PTHR19877	WD40 REPEAT PROTEIN
SNOG_11733	PTHR31001	UNCHARACTERIZED TRANSCRIPTIONAL REGULATORY PROTEIN
SNOG_07484	PTHR23502:SF38	POLYAMINE TRANSPORTER 4
SNOG_07999	PTHR10026:SF13	CYCLIN-L1-RELATED
SNOG_14632	PTHR28668:SF1	TRANSMEMBRANE PROTEIN 234
SNOG_07534	PTHR10300:SF14	PROTEIN SARAH
SNOG_10196	PTHR10438:SF284	THIOREDOXIN-LIKE PROTEIN 1
SNOG_10225	PTHR10108	METHYLTRANSFERASE
SNOG_10337	PTHR24073:SF420	PROTEIN TEM1
SNOG_12961	PTHR12145	UNCHARACTERIZED
SNOG_15259	PTHR12112	BNIP - RELATED
SNOG_06094	PTHR12197	SET AND MYND DOMAIN CONTAINING
SNOG_09283	PTHR11562	CATION EFFLUX PROTEIN/ ZINC TRANSPORTER
SNOG_03697	PTHR17602	RIBOSOME BIOGENESIS REGULATORY PROTEIN
SNOG_09598	PTHR18847	20 KD NUCLEAR CAP BINDING PROTEIN
SNOG_11132	PTHR11200:SF30	PROTEIN OCRL-1, ISOFORM A
SNOG_08851	PTHR23033	BETA1,3-GALACTOSYLTRANSFERASE
SNOG_15673	PTHR13475:SF3	NEUGRIN
SNOG_07174	PTHR13353:SF5	TRANSMEMBRANE PROTEIN 19
SNOG_08516	PTHR24319:SF13	MANNAN POLYMERASE II COMPLEX ANP1 SUBUNIT
SNOG_06746	PTHR11055	ADENYLSULFATE KINASE/SULFATE ADENYLTRANSFERASE
SNOG_03921	PTHR11695	ALCOHOL DEHYDROGENASE RELATED
SNOG_04526	PTHR15245:SF20	SYMPLEKIN
SNOG_09071	PTHR23073	26S PROTEASE REGULATORY SUBUNIT
SNOG_13515	PTHR24362	SERINE/THREONINE-PROTEIN KINASE NEK
SNOG_09463	PTHR13887:SF14	PROTEIN T07E3.3
SNOG_06884	PTHR30618	NCS1 FAMILY PURINE/PYRIMIDINE TRANSPORTER
SNOG_10565	PTHR13561	DNA REPLICATION REGULATOR DPB11-RELATED
SNOG_10913	PTHR11947:SF20	[3-METHYL-2-OXOBUTANOATE DEHYDROGENASE [LIPOAMIDE]] KINASE, MITOCHONDRIAL
SNOG_06578	PTHR10992	ALPHA/BETA HYDROLASE FOLD-CONTAINING PROTEIN
SNOG_12903	PTHR10663	GUANYL-NUCLEOTIDE EXCHANGE FACTOR
SNOG_07852	PTHR19375	HEAT SHOCK PROTEIN 70KDA
SNOG_03440	PTHR12266:SF0	SODIUM/POTASSIUM/CALCIUM EXCHANGER 6, MITOCHONDRIAL
SNOG_12207	PTHR23131:SF0	BETA-LACTAMASE-LIKE PROTEIN 2
SNOG_09354	PTHR11130:SF0	GLUTATHIONE SYNTHETASE
SNOG_12198	PTHR23074:SF83	BCDNA.GH02678
SNOG_09542	PTHR11019	THIJ/PFPI
SNOG_14589	PTHR10388	EUKARYOTIC TRANSLATION INITIATION FACTOR SUI1
SNOG_15689	PTHR11365	5-OXOPROLINASE RELATED
SNOG_04095	PTHR10025:SF5	METHYLENETETRAHYDROFOLATE DEHYDROGENASE [NAD(+)]
SNOG_04259	PTHR11751:SF377	AROMATIC/AMINOADIPATE AMINOTRANSFERASE 1
SNOG_10182	PTHR31356:SF0	L-ASCORBATE PEROXIDASE 1, CYTOSOLIC
SNOG_03537	PTHR24343:SF196	SERINE/THREONINE-PROTEIN KINASE YPL150W-RELATED
SNOG_07421	PTHR22763	RING ZINC FINGER PROTEIN
SNOG_00685	PTHR23055:SF68	RECOVERIN FAMILY PROTEIN DDB_G0274781
SNOG_06876	PTHR11056:SF0	HOMOGENTISATE 1,2-DIOXYGENASE
SNOG_06321	PTHR31645:SF0	OLIGOPEPTIDE TRANSPORTER YGL114W-RELATED
SNOG_06062	PTHR19375:SF78	HSC70CB, ISOFORM G
SNOG_03038	PTHR10695	DEPHOSPHO-COA KINASE-RELATED
SNOG_07904	PTHR24128:SF12	ANKYRIN REPEAT-CONTAINING PROTEIN
SNOG_11002	PTHR30011	ALKANESULFONATE MONOOXYGENASE-RELATED
SNOG_06233	PTHR23198:SF6	NUCLEAR PORE COMPLEX PROTEIN NUP98-NUP96
SNOG_20176	PTHR10366	NAD DEPENDENT EPIMERASE/DEHYDRATASE
SNOG_05890	PTHR22763:SF35	GB|AAD18119.1
SNOG_16461	PTHR11735:SF14	TRNA N6-ADENOSINE THREONYLCARBAMOYLTRANSFERASE-RELATED
SNOG_06237	PTHR11847	RIBOSOMAL PROTEIN L15
SNOG_15291	PTHR13466:SF5	MAINTENANCE OF MITOCHONDRIAL MORPHOLOGY PROTEIN 1
SNOG_04489	PTHR12228:SF0	TAF7 RNA POLYMERASE II, TATA BOX BINDING PROTEIN (TBP)-ASSOCIATED FACTOR
SNOG_01355	PTHR23023	DIMETHYLANILINE MONOOXYGENASE
SNOG_066212	PTHR17901:SF14	MAGNESIUM-DEPENDENT PHOSPHATASE 1
SNOG_02454	PTHR13326:SF1	PSEUDOURIDYLATE SYNTHASE 7 HOMOLOG
SNOG_03585	PTHR22809:SF9	METHYLTRANSFERASE-LIKE PROTEIN
SNOG_15330	PTHR10366	NAD DEPENDENT EPIMERASE/DEHYDRATASE
SNOG_14011	PTHR10233:SF18	TRANSLATION INITIATION FACTOR EIF-2B SUBUNIT ALPHA
SNOG_10114	PTHR31495:SF0	PEROXYGENASE 1-RELATED
SNOG_15403	PTHR13943	HRAS-LIKE SUPPRESSOR - RELATED
SNOG_07342	PTHR11566	DYNAMIN
SNOG_12735	PTHR10314:SF8	CYSTATHIONINE BETA-SYNTHASE
SNOG_10930	PTHR12143	PEPTIDE N-GLYCANASE PNGASE -RELATED
SNOG_10576	PTHR24058:SF22	DUAL SPECIFICITY TYROSINE-PHOSPHORYLATION-REGULATED KINASE 4
SNOG_12050	PTHR13093	ZINC FINGER HIT DOMAIN CONTAINING PROTEIN 1
SNOG_05039	PTHR21540:SF1	PHD FAMILY PROTEIN
SNOG_06564	PTHR11205	RIBOSOMAL PROTEIN S7
SNOG_04245	PTHR11405	CARBAMOYLTRANSFERASE RELATED
SNOG_11634	PTHR12084	NUCLEAR PORE GLYCOPROTEIN P62-RELATED
SNOG_08180	PTHR11722	60S RIBOSOMAL PROTEIN L13
SNOG_06027	PTHR21496	FERREDOXIN-RELATED
SNOG_13749	PTHR10367:SF0	MRNA-CAPPING ENZYME
SNOG_14370	PTHR11474	TYROSINASE
SNOG_08587	PTHR10281	MEMBRANE-ASSOCIATED PROGESTERONE RECEPTOR COMPONENT-RELATED
SNOG_14488	PTHR14859:SF1	PGAP2-INTERACTING PROTEIN
SNOG_14343	PTHR23152:SF4	NEURAL CONSERVED AT 73EF, ISOFORM I
SNOG_06318	PTHR21680:SF0	COILED-COIL DOMAIN-CONTAINING PROTEIN 124
SNOG_04184	PTHR11662	SODIUM-DEPENDENT PHOSPHATE TRANSPORTERS
SNOG_09852	PTHR11624	DEHYDROGENASE RELATED
SNOG_13522	PTHR13182	ZINC FINGER PROTEIN 622
SNOG_00856	PTHR31001:SF4	GLUCOSE TRANSPORT TRANSCRIPTION REGULATOR RGT1
SNOG_14229	PTHR31001	UNCHARACTERIZED TRANSCRIPTIONAL REGULATORY PROTEIN
SNOG_10252	PTHR11941:SF53	3-HYDROXYISOBUTYRYL-COA HYDROLASE, MITOCHONDRIAL
SNOG_15160	PTHR11695:SF611	D-XYLULOSE REDUCTASE-RELATED
SNOG_06594	PTHR18898:SF2	NUCLEOPROTEIN TPR
SNOG_09705	PTHR13505:SF7	TRANSMEMBRANE PROTEIN 208
SNOG_12392	PTHR24221:SF18	ATP-BINDING CASSETTE SUB-FAMILY B MEMBER 6, MITOCHONDRIAL
SNOG_08047	PTHR24067:SF42	UBIQUITIN-CONJUGATING ENZYME E2 J2
SNOG_12707	PTHR13789	MONOOXYGENASE
SNOG_08705	PTHR11707:SF29	L-ASPARAGINASE 1
SNOG_10452	PTHR12777	SMALL NUCLEAR RIBONUCLEOPROTEIN SM D2
SNOG_10782	PTHR34186:SF2	CYANATE HYDRATASE
SNOG_03075	PTHR11909:SF7	CELL DIVISION CYCLE 7-RELATED PROTEIN KINASE
SNOG_03306	PTHR11661:SF1	39S RIBOSOMAL PROTEIN L11, MITOCHONDRIAL
SNOG_00485	PTHR11953:SF0	EXOSOME COMPLEX COMPONENT RRP41
SNOG_02364	PTHR11785	AMINO ACID TRANSPORTER
SNOG_03422	PTHR19229	ATP-BINDING CASSETTE TRANSPORTER SUBFAMILY A ABCA
SNOG_13641	PTHR14614	HEPATOCELLULAR CARCINOMA-ASSOCIATED ANTIGEN
SNOG_05206	PTHR11405:SF1	ORNITHINE CARBAMOYLTRANSFERASE, MITOCHONDRIAL
SNOG_13755	PTHR11839:SF6	NUDIX HYDROLASE 14, CHLOROPLASTIC
SNOG_02922	PTHR31410:SF1	TRANSMEMBRANE PROTEIN 246
SNOG_09555	PTHR18866	CARBOXYLASE:PYRUVATE/ACETYL-COA/PROPIONYL-COA CARBOXYLASE
SNOG_09530	PTHR15081:SF1	NUCLEAR AUTOANTIGENIC SPERM PROTEIN
SNOG_15086	PTHR15898	UNCHARACTERIZED
SNOG_12967	PTHR15092:SF26	POLY(A)-SPECIFIC RIBONUCLEASE PARN
SNOG_09992	PTHR13028:SF0	RRNA-PROCESSING PROTEIN EBP2-RELATED
SNOG_08253	PTHR10696:SF3	TRIMETHYLLYSINE DIOXYGENASE, MITOCHONDRIAL
SNOG_13667	PTHR11193	SMALL NUCLEAR RIBONUCLEOPROTEIN E
SNOG_01980	PTHR23056	CALCINEURIN B
SNOG_05528	PTHR13683:SF275	ASPARTIC PROTEINASE 3-RELATED
SNOG_05199	PTHR11014	PEPTIDASE M20 FAMILY MEMBER
SNOG_11628	PTHR11082:SF8	TRNA-DIHYDROURIDINE(47) SYNTHASE [NAD(P)(+)]-LIKE
SNOG_07338	PTHR23113:SF226	PROTEIN RGEF-1, ISOFORM A-RELATED
SNOG_15192	PTHR10183	CALPAIN
SNOG_044822	PTHR12320:SF1	PROTEIN PHOSPHATASE PTC7 HOMOLOG
SNOG_00432	PTHR10900	PERIOSTIN-RELATED
SNOG_11523	PTHR10272:SF0	PAF-1-RELATED
SNOG_06236	PTHR24078	DNAJ HOMOLOG SUBFAMILY C MEMBER
SNOG_01857	PTHR23237	NUCLEOLAR PROTEIN FAMILY A MEMBER 1 SNORNP PROTEIN GAR1
SNOG_00251	PTHR24375:SF106	TRANSCRIPTION FACTOR IIIA
SNOG_15357	PTHR11002	CARBONIC ANHYDRASE
SNOG_14766	PTHR12010:SF2	RIBOSOMAL PROTEIN S29
SNOG_16525	PTHR10209	OXIDOREDUCTASE, 2OG-FE II OXYGENASE FAMILY PROTEIN
SNOG_14110	PTHR11748	D-LACTATE DEHYDROGENASE
SNOG_06418	PTHR11629:SF64	VHA100-3
SNOG_12286	PTHR11599:SF13	PROTEASOME SUBUNIT ALPHA TYPE-4
SNOG_156212	PTHR21708:SF25	PROTEIN PAM1-RELATED
SNOG_14487	PTHR10317	EUKARYOTIC TRANSLATION INITIATION FACTOR 3 SUBUNIT E
SNOG_04742	PTHR13256	N-ACETYLTRANSFERASE 9
SNOG_08470	PTHR11559	CARBOXYLESTERASE
SNOG_132792	PTHR10582:SF2	INACTIVE
SNOG_11128	PTHR11748:SF90	D-2-HYDROXYGLUTARATE DEHYDROGENASE, MITOCHONDRIAL
SNOG_12124	PTHR23324	SEC14 RELATED PROTEIN
SNOG_14113	PTHR14978:SF0	BETA-CATENIN-LIKE PROTEIN 1
SNOG_14927	PTHR11712:SF262	PROTEIN C41A3.1
SNOG_00150	PTHR11260	GLUTATHIONE S-TRANSFERASE, GST, SUPERFAMILY, GST DOMAIN CONTAINING
SNOG_09896	PTHR21974:SF2	PROTEIN W03G9.7
SNOG_06187	PTHR12135:SF1	DNA REPAIR PROTEIN RAD4
SNOG_05498	PTHR11717:SF7	LOW MOLECULAR WEIGHT PHOSPHOTYROSINE PROTEIN PHOSPHATASE
SNOG_14993	PTHR10188:SF8	THREONINE ASPARTASE 1
SNOG_12762	PTHR20932:SF15	PROTEIN LMD-2
SNOG_16447	PTHR31811:SF0	TRNA A64-2'-O-RIBOSYLPHOSPHATE TRANSFERASE
SNOG_01357	PTHR10366	NAD DEPENDENT EPIMERASE/DEHYDRATASE
SNOG_14165	PTHR11038	MITOCHONDRIAL IMPORT INNER MEMBRANE TRANSLOCASE SUBUNIT TIM10
SNOG_13827	PTHR22779:SF6	PROTEIN F43G9.13
SNOG_00050	PTHR11071	PEPTIDYL-PROLYL CIS-TRANS ISOMERASE
SNOG_08321	PTHR14089	CELL CYCLE CONTROL PROTEIN
SNOG_03871	PTHR12317:SF0	DIACYLGLYCEROL O-ACYLTRANSFERASE 1
SNOG_12667	PTHR10352:SF0	EUKARYOTIC TRANSLATION INITIATION FACTOR 3 SUBUNIT G
SNOG_12651	PTHR15615	UNCHARACTERIZED
SNOG_01381	PTHR23181	RHO GTPASE ACTIVATING PROTEIN
SNOG_09742	PTHR33777:SF1	UPF0045 PROTEIN ECM15
SNOG_07181	PTHR13264:SF5	PRE-MRNA-SPLICING FACTOR SYF2
SNOG_09192	PTHR12953	MEMBRANE PROTEIN CH1 RELATED
SNOG_07517	PTHR31306:SF4	ALPHA-1,6-MANNOSYLTRANSFERASE MNN11-RELATED
SNOG_08559	PTHR10351	TRANSCRIPTION FACTOR BTF3
SNOG_15838	PTHR23405:SF5	THO COMPLEX SUBUNIT 7 HOMOLOG
SNOG_16105	PTHR12415	TYROSYL-DNA PHOSPHODIESTERASE 1
SNOG_16531	PTHR15032:SF4	N-ACYL-PHOSPHATIDYLETHANOLAMINE-HYDROLYZING PHOSPHOLIPASE D
SNOG_00430	PTHR11811	6-PHOSPHOGLUCONATE DEHYDROGENASE
SNOG_10090	PTHR10906	SECY/SEC61-ALPHA FAMILY MEMBER
SNOG_07531	PTHR30349	PHAGE INTEGRASE-RELATED
SNOG_30409	PTHR10366	NAD DEPENDENT EPIMERASE/DEHYDRATASE
SNOG_13758	PTHR22726:SF1	METALLOENDOPEPTIDASE OMA1, MITOCHONDRIAL
SNOG_07056	PTHR21576:SF1	TRANSPORTER MCH1-RELATED
SNOG_08166	PTHR11711:SF41	ADP-RIBOSYLATION FACTOR-LIKE PROTEIN 1
SNOG_30840	PTHR11695	ALCOHOL DEHYDROGENASE RELATED
SNOG_08116	PTHR10743	PROTEIN RER1
SNOG_12649	PTHR10804	PROTEASE FAMILY M24 METHIONYL AMINOPEPTIDASE, AMINOPEPTIDASE P
SNOG_11333	PTHR13556	TRANSCRIPTIONAL ADAPTER 3-RELATED
SNOG_15480	PTHR23070	BCS1 AAA-TYPE ATPASE
SNOG_06688	PTHR20959:SF1	TRANSPORT AND GOLGI ORGANIZATION PROTEIN 6 HOMOLOG
SNOG_30872	PTHR13789	MONOOXYGENASE
SNOG_05489	PTHR22761	SNF7 - RELATED
SNOG_16023	PTHR21141:SF37	MRNA TURNOVER PROTEIN 4 HOMOLOG
SNOG_15468	PTHR22904:SF344	PROTEIN SGT1 HOMOLOG A-RELATED
SNOG_12675	PTHR12935	UNCHARACTERIZED
SNOG_12137	PTHR10826:SF1	COMPLEMENT COMPONENT 1 Q SUBCOMPONENT-BINDING PROTEIN, MITOCHONDRIAL
SNOG_02013	PTHR14043:SF2	PROTEIN CASP
SNOG_14574	PTHR23193:SF23	PROTEIN NUP153
SNOG_01757	PTHR10540:SF7	26S PROTEASOME NON-ATPASE REGULATORY SUBUNIT 7
SNOG_09768	PTHR12176:SF29	S-ADENOSYL-L-METHIONINE-DEPENDENT METHYLTRANSFERASE DOMAIN-CONTAINING PROTEIN
SNOG_09211	PTHR11042:SF90	EUKARYOTIC TRANSLATION INITIATION FACTOR 2-ALPHA KINASE 4
SNOG_14636	PTHR10696	GAMMA-BUTYROBETAINE HYDROXYLASE-RELATED
SNOG_30527	PTHR21367:SF1	ARGINYL-TRNA--PROTEIN TRANSFERASE 1
SNOG_10192	PTHR11557:SF0	PORPHOBILINOGEN DEAMINASE
SNOG_09878	PTHR23023	DIMETHYLANILINE MONOOXYGENASE
SNOG_02904	PTHR23168	MITOTIC SPINDLE ASSEMBLY CHECKPOINT PROTEIN MAD1 MITOTIC ARREST DEFICIENT-LIKE PROTEIN 1
SNOG_16353	PTHR11746	O-METHYLTRANSFERASE
SNOG_04909	PTHR22847:SF498	PRE-MRNA-PROCESSING FACTOR 17
SNOG_01444	PTHR21090:SF1	PENTAFUNCTIONAL AROM POLYPEPTIDE
SNOG_06882	PTHR11895	AMIDASE
SNOG_14799	PTHR11452	ALPHA-GALACTOSIDASE/ALPHA-N-ACETYLGALACTOSAMINIDASE
SNOG_05462	PTHR10055:SF1	TRYPTOPHAN--TRNA LIGASE, CYTOPLASMIC
SNOG_30082	PTHR11820	FUMARYLACETOACETATE HYDROLASE
SNOG_03364	PTHR31001	UNCHARACTERIZED TRANSCRIPTIONAL REGULATORY PROTEIN
SNOG_01804	PTHR11669:SF5	REPLICATION FACTOR C SUBUNIT 2
SNOG_15964	PTHR17630	DIENELACTONE HYDROLASE
SNOG_07506	PTHR22957	TBC1 DOMAIN FAMILY MEMBER GTPASE-ACTIVATING PROTEIN
SNOG_02515	PTHR13878	GULONOLACTONE OXIDASE
SNOG_08923	PTHR12183	UNCHARACTERIZED RING ZINC FINGER-CONTAINING PROTEIN
SNOG_15753	PTHR23115	TRANSLATION FACTOR
SNOG_16505	PTHR12646:SF0	DOL-P-MAN:MAN(5)GLCNAC(2)-PP-DOL ALPHA-1,3-MANNOSYLTRANSFERASE
SNOG_10578	PTHR23305	GTP-BINDING PROTEIN-RELATED
SNOG_08294	PTHR12743:SF3	CYTOCHROME C HEME LYASE
SNOG_05397	PTHR21141	60S ACIDIC RIBOSOMAL PROTEIN FAMILY MEMBER
SNOG_15514	PTHR10176:SF3	GLYCOGEN [STARCH] SYNTHASE
SNOG_11251	PTHR11360	MONOCARBOXYLATE TRANSPORTER
SNOG_05339	PTHR12403	MBP-1 INTERACTING PROTEIN-2A
SNOG_07107	PTHR10177	CYCLINE
SNOG_12706	PTHR14194	NITROGEN METABOLIC REGULATION PROTEIN NMR-RELATED
SNOG_01504	PTHR10412:SF11	MANNOSYL-OLIGOSACCHARIDE GLUCOSIDASE
SNOG_01967	PTHR24031:SF337	ATP-DEPENDENT RNA HELICASE DRS1
SNOG_05864	PTHR12858:SF2	RIBOSOME BIOGENESIS PROTEIN BMS1 HOMOLOG
SNOG_30303	PTHR12668	TRANSMEMBRANE PROTEIN 14, 15
SNOG_14168	PTHR13048	TRAFFICKING PROTEIN PARTICLE COMPLEX SUBUNIT 3
SNOG_03591	PTHR24018:SF4	ELASTIN
SNOG_15699	PTHR30468	ALPHA-KETOGLUTARATE-DEPENDENT SULFONATE DIOXYGENASE
SNOG_09100	PTHR10055:SF10	TRYPTOPHAN--TRNA LIGASE, MITOCHONDRIAL
SNOG_128052	PTHR12307:SF18	GLC7-INTERACTING PROTEIN 2-RELATED
SNOG_14000	PTHR11360	MONOCARBOXYLATE TRANSPORTER
SNOG_07542	PTHR14950:SF3	ENDORIBONUCLEASE DICER HOMOLOG 1
SNOG_14201	PTHR17630	DIENELACTONE HYDROLASE
SNOG_04955	PTHR12231	CTX-RELATED TYPE I TRANSMEMBRANE PROTEIN
SNOG_13573	PTHR23077	AAA-FAMILY ATPASE
SNOG_086902	PTHR13179	DEP DOMAIN CONTAINING PROTEIN 5
SNOG_08773	PTHR37834:SF2	ESTERASE, SGNH HYDROLASE-TYPE
SNOG_12418	PTHR11935	BETA LACTAMASE DOMAIN
SNOG_00429	PTHR23139:SF72	RNA-BINDING PROTEIN 8A
SNOG_13529	PTHR12787:SF0	RIBOSOMAL RNA-PROCESSING PROTEIN 8
SNOG_12603	PTHR12147:SF21	AMINOPEPTIDASE YDR415C-RELATED
SNOG_09385	PTHR23504:SF31	MAJOR FACILITATOR SUPERFAMILY DOMAIN-CONTAINING PROTEIN 10
SNOG_115992	PTHR11530	D-AMINO ACID OXIDASE
SNOG_11557	PTHR22847	WD40 REPEAT PROTEIN
SNOG_12370	PTHR10366	NAD DEPENDENT EPIMERASE/DEHYDRATASE
SNOG_02823	PTHR12277:SF50	PROTEIN C50B6.9-RELATED
SNOG_06048	PTHR11695:SF509	RETICULON-4-INTERACTING PROTEIN 1 HOMOLOG, MITOCHONDRIAL
SNOG_06789	PTHR11689	CHLORIDE CHANNEL
SNOG_06407	PTHR24423	TWO-COMPONENT SENSOR HISTIDINE KINASE
SNOG_07603	PTHR21576:SF2	RRP12-LIKE PROTEIN
SNOG_12738	PTHR22891	EUKARYOTIC TRANSLATION INITIATION FACTOR 2C
SNOG_03282	PTHR11730:SF25	AMMONIUM TRANSPORTER MEP1-RELATED
SNOG_02546	PTHR11113:SF1	N-ACETYLGLUCOSAMINE-6-PHOSPHATE DEACETYLASE-RELATED
SNOG_04545	PTHR11566	DYNAMIN
SNOG_06363	PTHR11850	HOMEOBOX PROTEIN TRANSCRIPTION FACTORS
SNOG_00388	PTHR13992	NUCLEAR RECEPTOR CO-REPRESSOR RELATED NCOR
SNOG_08131	PTHR11079:SF10	RIBOFLAVIN BIOSYNTHESIS PROTEIN RIBD
SNOG_15278	PTHR31616:SF0	GLUCOAMYLASE, INTRACELLULAR SPORULATION-SPECIFIC
SNOG_00187	PTHR10050:SF28	DOLICHYL-PHOSPHATE-MANNOSE--PROTEIN MANNOSYLTRANSFERASE 1-RELATED
SNOG_11734	PTHR12128	DIHYDRODIPICOLINATE SYNTHASE
SNOG_15418	PTHR11525	FARNESYL-PYROPHOSPHATE SYNTHETASE
SNOG_07900	PTHR20855:SF52	ADIPONECTIN RECEPTOR PROTEIN
SNOG_11791	PTHR11699:SF211	ALDEHYDE DEHYDROGENASE, MITOCHONDRIAL
SNOG_15577	PTHR16821	FRATAXIN
SNOG_06879	PTHR11711:SF181	ADP-RIBOSYLATION FACTOR A1F
SNOG_10819	PTHR12145	UNCHARACTERIZED
SNOG_15349	PTHR10622:SF4	PROTEIN T04B2.5
SNOG_09508	PTHR11361:SF35	DNA MISMATCH REPAIR PROTEIN MSH2
SNOG_07379	PTHR10638	COPPER AMINE OXIDASE
SNOG_15784	PTHR23079	RNA-DEPENDENT RNA POLYMERASE
SNOG_02499	PTHR11079:SF92	TRNA-SPECIFIC ADENOSINE DEAMINASE 2
SNOG_03678	PTHR13620	3-5 EXONUCLEASE
SNOG_14957	PTHR13683:SF318	ASPARTIC PROTEINASE YAPSIN-6-RELATED
SNOG_13071	PTHR12197:SF177	N-LYSINE METHYLTRANSFERASE SMYD2
SNOG_11405	PTHR15350	COP9 SIGNALOSOME COMPLEX SUBUNIT 7/DENDRITIC CELL PROTEIN GA17
SNOG_02844	PTHR22855:SF35	METHYLCROTONOYL-COA CARBOXYLASE BETA CHAIN, MITOCHONDRIAL
SNOG_10897	PTHR16222	ADP-RIBOSYLGLYCOHYDROLASE
SNOG_30295	PTHR30620	PERIPLASMIC BETA-GLUCOSIDASE-RELATED
SNOG_04358	PTHR10953:SF6	NEDD8-ACTIVATING ENZYME E1 CATALYTIC SUBUNIT
SNOG_09006	PTHR24423	TWO-COMPONENT SENSOR HISTIDINE KINASE
SNOG_03060	PTHR21049	RIBOPHORIN I
SNOG_09144	PTHR10745:SF0	GLYCINE--TRNA LIGASE
SNOG_15725	PTHR21669	CAPZ-INTERACTING PROTEIN AND RELATED PROTEINS
SNOG_01487	PTHR10210:SF36	RIBOSE-PHOSPHATE PYROPHOSPHOKINASE 5
SNOG_03622	PTHR30620	PERIPLASMIC BETA-GLUCOSIDASE-RELATED
SNOG_07180	PTHR12805	KIN17 KIN, ANTIGENIC DETERMINANT OF RECA PROTEIN HOMOLOG
SNOG_00961	PTHR23077	AAA-FAMILY ATPASE
SNOG_02708	PTHR18034:SF4	NUCLEOLAR MIF4G DOMAIN-CONTAINING PROTEIN 1
SNOG_00068	PTHR11010:SF11	DIPEPTIDYL PEPTIDASE 2
SNOG_04859	PTHR12933	ORF PROTEIN-RELATED
SNOG_12745	PTHR23403:SF1	TREHALASE
SNOG_01632	PTHR11895:SF45	AMIDASE-RELATED
SNOG_01335	PTHR14248:SF28	PROTEIN SIP3-RELATED
SNOG_03090	PTHR12598:SF0	COPPER HOMEOSTASIS PROTEIN CUTC HOMOLOG
SNOG_07224	PTHR24356:SF184	SERINE/THREONINE-PROTEIN KINASE TRICORNER
SNOG_01334	PTHR10666	UBIQUITIN
SNOG_07815	PTHR14083:SF0	PROTEIN YIF-1, ISOFORM B
SNOG_04428	PTHR10286	INORGANIC PYROPHOSPHATASE
SNOG_05958	PTHR12802:SF41	BRAHMA ASSOCIATED PROTEIN 155 KDA
SNOG_15834	PTHR30620	PERIPLASMIC BETA-GLUCOSIDASE-RELATED
SNOG_08478	PTHR21666	PEPTIDASE-RELATED
SNOG_11835	PTHR12725:SF57	N-ACYLNEURAMINATE-9-PHOSPHATASE
SNOG_04188	PTHR13789	MONOOXYGENASE
SNOG_02601	PTHR13428:SF7	LEM DOMAIN CONTAINING 3
SNOG_03873	PTHR21535	MAGNESIUM AND COBALT TRANSPORT PROTEIN/MITOCHONDRIAL IMPORT INNER MEMBRANE TRANSLOCASE SUBUNIT TIM8
SNOG_13474	PTHR11474	TYROSINASE
SNOG_02496	PTHR13148:SF0	POST-GPI ATTACHMENT TO PROTEINS FACTOR 3
SNOG_15449	PTHR31776:SF0	ALPHA-L-ARABINOFURANOSIDASE 1-RELATED
SNOG_30920	PTHR23024	MEMBER OF 'GDXG' FAMILY OF LIPOLYTIC ENZYMES
SNOG_01178	PTHR23405:SF4	PROTEIN MAK16 HOMOLOG
SNOG_11997	PTHR16062	SWI/SNF-RELATED
SNOG_10346	PTHR11409	ADENOSINE DEAMINASE
SNOG_06914	PTHR10721:SF1	MITOCHONDRIAL IMPORT INNER MEMBRANE TRANSLOCASE SUBUNIT TIM44
SNOG_07084	PTHR11069	GLUCOSYLCERAMIDASE
SNOG_05272	PTHR22950:SF54	SODIUM-COUPLED NEUTRAL AMINO ACID TRANSPORTER 11-RELATED
SNOG_06729	PTHR24329:SF323	GH05443P
SNOG_01438	PTHR11662	SODIUM-DEPENDENT PHOSPHATE TRANSPORTERS
SNOG_03904	PTHR23077:SF10	PACHYTENE CHECKPOINT PROTEIN 2 HOMOLOG
SNOG_08960	PTHR13734:SF5	CCA TRNA NUCLEOTIDYLTRANSFERASE 1, MITOCHONDRIAL
SNOG_00931	PTHR11559	CARBOXYLESTERASE
SNOG_30918	PTHR21286	NUCLEAR PORE COMPLEX PROTEIN NUP160
SNOG_10433	PTHR11164	GLUTAMATE CYSTEINE LIGASE
SNOG_00896	PTHR11377:SF5	GLYCYLPEPTIDE N-TETRADECANOYLTRANSFERASE
SNOG_15850	PTHR31238:SF46	GERMIN-LIKE PROTEIN SUBFAMILY T MEMBER 1-RELATED
SNOG_13953	PTHR12202:SF0	PROTEIN F58B3.4
SNOG_14228	PTHR10366:SF39	UDP-GLUCOSE 4-EPIMERASE
SNOG_02225	PTHR24322:SF485	PROTEIN ZK829.1
SNOG_20155	PTHR12225	ADHESION REGULATING MOLECULE 1 110 KDA CELL MEMBRANE GLYCOPROTEIN
SNOG_15337	PTHR11748	D-LACTATE DEHYDROGENASE
SNOG_06372	PTHR11444:SF2	ADENYLOSUCCINATE LYASE
SNOG_00996	PTHR12792	EXTRA SPINDLE POLES 1-RELATED
SNOG_03082	PTHR11946:SF80	TYROSINE--TRNA LIGASE, CYTOPLASMIC
SNOG_16065	PTHR11199:SF0	LD34181P-RELATED
SNOG_10719	PTHR14269	CDP-DIACYLGLYCEROL--GLYCEROL-3-PHOSPHATE 3-PHOSPHATIDYLTRANSFERASE-RELATED
SNOG_03938	PTHR28041:SF1	54S RIBOSOMAL PROTEIN L25, MITOCHONDRIAL
SNOG_07481	PTHR11178:SF1	NFU1 IRON-SULFUR CLUSTER SCAFFOLD HOMOLOG, MITOCHONDRIAL
SNOG_13721	PTHR10039	AMELOGENIN
SNOG_11788	PTHR11785	AMINO ACID TRANSPORTER
SNOG_06149	PTHR31686:SF1	SULFITE EFFLUX PUMP SSU1
SNOG_13323	PTHR11133	SACCHAROPINE DEHYDROGENASE
SNOG_13974	PTHR11654	OLIGOPEPTIDE TRANSPORTER-RELATED
SNOG_04094	PTHR12891:SF0	MMS19 NUCLEOTIDE EXCISION REPAIR PROTEIN HOMOLOG
SNOG_01473	PTHR11692:SF0	BIFUNCTIONAL PURINE BIOSYNTHESIS PROTEIN PURH
SNOG_028892	PTHR10920	RIBOSOMAL RNA METHYLTRANSFERASE
SNOG_07069	PTHR23421	BETA-GALACTOSIDASE RELATED
SNOG_11789	PTHR10742	AMINE OXIDASE
SNOG_05003	PTHR23030:SF22	PROGRAMMED CELL DEATH 6-INTERACTING PROTEIN
SNOG_15441	PTHR11564:SF5	SIGNAL RECOGNITION PARTICLE 54 KDA PROTEIN
SNOG_11347	PTHR11266	PEROXISOMAL MEMBRANE PROTEIN 2, PXMP2 MPV17
SNOG_10471	PTHR11695:SF269	ALCOHOL DEHYDROGENASE CLASS-3
SNOG_15027	PTHR10039	AMELOGENIN
SNOG_03346	PTHR13205:SF15	DOLICHOL KINASE
SNOG_15309	PTHR28112:SF1	INORGANIC PHOSPHATE TRANSPORT PROTEIN PHO88
SNOG_15364	PTHR12300	HVA22-LIKE PROTEINS
SNOG_072812	PTHR22599	MPS ONE BINDER KINASE ACTIVATOR-LIKE MOB
SNOG_09145	PTHR22734:SF3	RIBOSOME PRODUCTION FACTOR 1
SNOG_05320	PTHR31018	SPORULATION-SPECIFIC PROTEIN-RELATED
SNOG_05944	PTHR11785	AMINO ACID TRANSPORTER
SNOG_03511	PTHR10108:SF90	CYCLOARTENOL-C-24-METHYLTRANSFERASE 1-RELATED
SNOG_09392	PTHR16290	TRANSCRIPTION FACTOR SMIF DECAPPING ENZYME DCP1
SNOG_04145	PTHR22981:SF7	3-HYDROXYISOBUTYRATE DEHYDROGENASE, MITOCHONDRIAL
SNOG_09066	PTHR21471	GNAT FAMILY ACETYLTRANSFERASE-RELATED
SNOG_04738	PTHR23415:SF12	CYCLIN-DEPENDENT KINASES REGULATORY SUBUNIT
SNOG_05928	PTHR12839	NONSENSE-MEDIATED MRNA DECAY PROTEIN 2 UP-FRAMESHIFT SUPPRESSOR 2
SNOG_08867	PTHR11662:SF143	THIAMINE PATHWAY TRANSPORTER THI73
SNOG_11728	PTHR10807:SF71	LD28822P
SNOG_12956	PTHR13789	MONOOXYGENASE
SNOG_01666	PTHR12385:SF44	PLASMA-MEMBRANE CHOLINE TRANSPORTER FAMILY PROTEIN
SNOG_12378	PTHR23231:SF4	BTB/POZ DOMAIN-CONTAINING PROTEIN 16
SNOG_01108	PTHR10982:SF9	FATTY ACID SYNTHASE SUBUNIT BETA
SNOG_00021	PTHR12302:SF2	STAPHYLOCOCCAL NUCLEASE DOMAIN-CONTAINING PROTEIN 1
SNOG_07137	PTHR11266:SF8	MPV17-LIKE PROTEIN 2
SNOG_13707	PTHR11895	AMIDASE
SNOG_12399	PTHR18937	STRUCTURAL MAINTENANCE OF CHROMOSOMES SMC FAMILY MEMBER
SNOG_11063	PTHR22778	OVARIAN CANCER GENE-2 PROTEIN-RELATED
SNOG_08490	PTHR11200:SF9	POLYPHOSPHOINOSITIDE PHOSPHATASE
SNOG_07360	PTHR10283:SF92	INORGANIC PHOSPHATE TRANSPORTER PHO87-RELATED
SNOG_09458	PTHR10516	PEPTIDYL-PROLYL CIS-TRANS ISOMERASE
SNOG_07331	PTHR24198:SF73	DIEGO, ISOFORM A
SNOG_30637	PTHR11271	CHLOROHYDROLASE FAMILY PROTEINS
SNOG_03708	PTHR19848:SF0	NOTCHLESS PROTEIN HOMOLOG 1
SNOG_00367	PTHR11476:SF7	HISTIDYL-TRNA SYNTHETASE, ISOFORM D
SNOG_04675	PTHR11562:SF17	CATION DIFFUSION FACILITATOR FAMILY PROTEIN 1
SNOG_01457	PTHR11247:SF1	DOLICHYLDIPHOSPHATASE 1
SNOG_08868	PTHR14237:SF19	MOLYBDENUM COFACTOR SULFURASE
SNOG_15901	PTHR30290	PERIPLASMIC BINDING COMPONENT OF ABC TRANSPORTER
SNOG_06791	PTHR11588	TUBULIN
SNOG_11070	PTHR12112	BNIP - RELATED
SNOG_06419	PTHR28015:SF1	ATP SYNTHASE ASSEMBLY FACTOR FMC1, MITOCHONDRIAL
SNOG_01198	PTHR22884	SET DOMAIN PROTEINS
SNOG_01766	PTHR20856:SF8	DNA-DIRECTED RNA POLYMERASE III SUBUNIT RPC2
SNOG_04397	PTHR12097	SPLICING FACTOR 3B, SUBUNIT 1-RELATED
SNOG_04317	PTHR10855:SF2	COP9 SIGNALOSOME COMPLEX SUBUNIT 4
SNOG_13495	PTHR14677:SF2	AN1-TYPE ZINC FINGER PROTEIN 1
SNOG_04877	PTHR12561:SF3	LIPOYLTRANSFERASE 1, MITOCHONDRIAL
SNOG_08584	PTHR11655:SF16	60S RIBOSOMAL PROTEIN L9
SNOG_13124	PTHR15629:SF2	SH3 DOMAIN-CONTAINING YSC84-LIKE PROTEIN 1
SNOG_11643	PTHR19924:SF26	U3 SMALL NUCLEOLAR RNA-ASSOCIATED PROTEIN 15 HOMOLOG
SNOG_13819	PTHR16036:SF2	ANKYRIN REPEAT AND ZINC FINGER DOMAIN-CONTAINING PROTEIN 1
SNOG_09831	PTHR24347:SF138	PROTEIN F32D8.1
SNOG_08624	PTHR11709:SF2	MULTI-COPPER OXIDASE-RELATED
SNOG_14558	PTHR11695:SF294	RETICULON-4-INTERACTING PROTEIN 1, MITOCHONDRIAL
SNOG_01631	PTHR14580:SF0	MULTIPLE MYELOMA TUMOR-ASSOCIATED PROTEIN 2
SNOG_03575	PTHR10509	O-METHYLTRANSFERASE-RELATED
SNOG_00523	PTHR11455:SF18	DEOXYRIBODIPYRIMIDINE PHOTO-LYASE, MITOCHONDRIAL
SNOG_01165	PTHR23213	FORMIN-RELATED
SNOG_11556	PTHR19376:SF37	DNA-DIRECTED RNA POLYMERASE II SUBUNIT RPB1
SNOG_07626	PTHR10742	AMINE OXIDASE
SNOG_15097	PTHR18968	THIAMINE PYROPHOSPHATE ENZYMES
SNOG_11325	PTHR14140	E3 UBIQUITIN-PROTEIN LIGASE UHRF-RELATED
SNOG_10944	PTHR10221:SF9	TAF6-LIKE RNA POLYMERASE II P300/CBP-ASSOCIATED FACTOR-ASSOCIATED FACTOR 65 KDA SUBUNIT 6L
SNOG_02493	PTHR23091	N-TERMINAL ACETYLTRANSFERASE
SNOG_14232	PTHR22826	RHO GUANINE EXCHANGE FACTOR-RELATED
SNOG_08630	PTHR24072:SF39	GTP-BINDING PROTEIN RHO4
SNOG_02929	PTHR24359:SF1	INHIBITOR OF NUCLEAR FACTOR KAPPA-B KINASE EPSILON SUBUNIT HOMOLOG 1-RELATED
SNOG_01142	PTHR18934:SF99	ATP-DEPENDENT RNA HELICASE DHX37-RELATED
SNOG_08118	PTHR11972	NADPH OXIDASE
SNOG_09095	PTHR12475:SF4	PROTEIN THEM6
SNOG_12471	PTHR23023	DIMETHYLANILINE MONOOXYGENASE
SNOG_04414	PTHR30618	NCS1 FAMILY PURINE/PYRIMIDINE TRANSPORTER
SNOG_05160	PTHR24423	TWO-COMPONENT SENSOR HISTIDINE KINASE
SNOG_02409	PTHR12128:SF15	4-HYDROXY-TETRAHYDRODIPICOLINATE SYNTHASE 1, CHLOROPLASTIC-RELATED
SNOG_04961	PTHR12143	PEPTIDE N-GLYCANASE PNGASE -RELATED
SNOG_01905	PTHR13007:SF19	PRE-MRNA-SPLICING FACTOR 18
SNOG_02024	PTHR23502:SF40	POLYAMINE TRANSPORTER 2-RELATED
SNOG_04092	PTHR10293:SF40	GLUTAREDOXIN-3
SNOG_12553	PTHR13861	VACUOLAR ATP SYNTHASE SUBUNIT F
SNOG_12552	PTHR28293:SF1	NUCLEAR RIM PROTEIN 1
SNOG_01868	PTHR14015	OPIOID GROWTH FACTOR RECEPTOR OGFR ZETA-TYPE OPIOID RECEPTOR
SNOG_16452	PTHR12875:SF0	GOLGI TO ER TRAFFIC PROTEIN 4 HOMOLOG
SNOG_02799	PTHR11932:SF23	CULLIN-3
SNOG_01595	PTHR23029	PHOSPHOGLYCERATE MUTASE
SNOG_14387	PTHR11662	SODIUM-DEPENDENT PHOSPHATE TRANSPORTERS
SNOG_05162	PTHR17039:SF0	U3 SMALL NUCLEOLAR RIBONUCLEOPROTEIN PROTEIN MPP10
SNOG_07432	PTHR11097:SF9	EXOSOME COMPLEX COMPONENT RRP43
SNOG_14041	PTHR11630:SF43	DNA REPLICATION LICENSING FACTOR MCM6
SNOG_30738	PTHR11922	GMP SYNTHASE-RELATED
SNOG_12841	PTHR28037:SF1	N-ACETYLTRANSFERASE SLI1
SNOG_16130	PTHR11088:SF25	TRNA DIMETHYLALLYLTRANSFERASE, MITOCHONDRIAL
SNOG_07532	PTHR21237	GRPE PROTEIN
SNOG_09813	PTHR11654	OLIGOPEPTIDE TRANSPORTER-RELATED
SNOG_08699	PTHR23293:SF9	FAD SYNTHASE
SNOG_07573	PTHR23091	N-TERMINAL ACETYLTRANSFERASE
SNOG_11891	PTHR24193	ANKYRIN REPEAT PROTEIN
SNOG_112482	PTHR11552	GLUCOSE-METHANOL-CHOLINE GMC OXIDOREDUCTASE
SNOG_08935	PTHR10340	SPHINGOMYELIN PHOSPHODIESTERASE
SNOG_09313	PTHR11895:SF45	AMIDASE-RELATED
SNOG_04137	PTHR11241	DEOXYURIDINE 5'-TRIPHOSPHATE NUCLEOTIDOHYDROLASE
SNOG_15311	PTHR24067:SF31	UBE2N PROTEIN-RELATED
SNOG_13075	PTHR23077	AAA-FAMILY ATPASE
SNOG_11363	PTHR10361:SF31	ARSENICAL-RESISTANCE PROTEIN 3
SNOG_08864	PTHR11731:SF110	DIPEPTIDYL PEPTIDASE FAMILY MEMBER 1
SNOG_16123	PTHR12042	LACTOSYLCERAMIDE 4-ALPHA-GALACTOSYLTRANSFERASE ALPHA- 1,4-GALACTOSYLTRANSFERASE
SNOG_04902	PTHR13711:SF212	DALAO PROTEIN
SNOG_060902	PTHR12277:SF50	PROTEIN C50B6.9-RELATED
SNOG_10757	PTHR10801	24-DEHYDROCHOLESTEROL REDUCTASE
SNOG_08471	PTHR21136:SF86	VESICLE-ASSOCIATED MEMBRANE PROTEIN 7
SNOG_00046	PTHR21234	PURINE NUCLEOSIDE PHOSPHORYLASE
SNOG_08346	PTHR23244	KELCH REPEAT DOMAIN
SNOG_15731	PTHR11662	SODIUM-DEPENDENT PHOSPHATE TRANSPORTERS
SNOG_07495	PTHR13274:SF2	28S RIBOSOMAL PROTEIN S25, MITOCHONDRIAL
SNOG_12192	PTHR22880	FALZ-RELATED BROMODOMAIN-CONTAINING PROTEINS
SNOG_04248	PTHR10151:SF70	ECTONUCLEOTIDE PYROPHOSPHATASE/PHOSPHODIESTERASE C27A7.3
SNOG_03655	PTHR11825	SUBGROUP IIII AMINOTRANSFERASE
SNOG_15569	PTHR12483	SOLUTE CARRIER FAMILY 31 COPPER TRANSPORTERS
SNOG_06308	PTHR22950	AMINO ACID TRANSPORTER
SNOG_08457	PTHR13847	FAD NAD BINDING OXIDOREDUCTASES
SNOG_05237	PTHR11101	PHOSPHATE TRANSPORTER
SNOG_10771	PTHR31001	UNCHARACTERIZED TRANSCRIPTIONAL REGULATORY PROTEIN
SNOG_13596	PTHR20941:SF1	FOLIC ACID SYNTHESIS PROTEIN FOL1
SNOG_15646	PTHR13608:SF3	UPF0668 PROTEIN C10ORF76
SNOG_09786	PTHR10159:SF310	LD31102P
SNOG_03896	PTHR10799	SWI/SNF-RELATED MATRIX-ASSOCIATED ACTIN-DEPENDENT REGULATOR OF CHROMATIN SUBFAMILY-RELATED
SNOG_12586	PTHR23089:SF19	BIS(5'-ADENOSYL)-TRIPHOSPHATASE
SNOG_13321	PTHR23508:SF10	CARBOXYLIC ACID TRANSPORTER PROTEIN HOMOLOG
SNOG_03347	PTHR23073:SF31	26S PROTEASE REGULATORY SUBUNIT 10B
SNOG_07413	PTHR14017:SF1	CHASCON, ISOFORM A-RELATED
SNOG_12460	PTHR11802	SERINE PROTEASE FAMILY S10 SERINE CARBOXYPEPTIDASE
SNOG_11259	PTHR13305:SF0	H/ACA RIBONUCLEOPROTEIN COMPLEX SUBUNIT 3
SNOG_03623	PTHR10989:SF16	AT02829P
SNOG_07150	PTHR11803	TRANSLATION INITIATION INHIBITOR
SNOG_09067	PTHR23023	DIMETHYLANILINE MONOOXYGENASE
SNOG_07080	PTHR24365	TOLL-LIKE RECEPTOR
SNOG_07326	PTHR23023	DIMETHYLANILINE MONOOXYGENASE
SNOG_08469	PTHR13847	FAD NAD BINDING OXIDOREDUCTASES
SNOG_09308	PTHR10799:SF640	NUCLEAR PROTEIN STH1/NPS1
SNOG_09624	PTHR21661	EPOXIDE HYDROLASE 1-RELATED
SNOG_09758	PTHR24078	DNAJ HOMOLOG SUBFAMILY C MEMBER
SNOG_08612	PTHR11746	O-METHYLTRANSFERASE
SNOG_07644	PTHR11999:SF5	SPHINGOSINE-1-PHOSPHATE LYASE 1
SNOG_30788	PTHR22778	OVARIAN CANCER GENE-2 PROTEIN-RELATED
SNOG_01579	PTHR22604:SF124	GALACTOSE/LACTOSE METABOLISM REGULATORY PROTEIN GAL80
SNOG_11584	PTHR23244	KELCH REPEAT DOMAIN
SNOG_05018	PTHR12855:SF10	DNA METHYLTRANSFERASE 1-ASSOCIATED PROTEIN 1
SNOG_07328	PTHR13377:SF3	TRANSMEMBRANE PROTEIN 115
SNOG_084382	PTHR10972:SF27	OXYSTEROL-BINDING PROTEIN-RELATED PROTEIN 9
SNOG_05809	PTHR12277:SF50	PROTEIN C50B6.9-RELATED
SNOG_09267	PTHR24078:SF198	PROTEIN CAJ1
SNOG_10639	PTHR18937	STRUCTURAL MAINTENANCE OF CHROMOSOMES SMC FAMILY MEMBER
SNOG_15294	PTHR10663:SF184	ARF GUANYL-NUCLEOTIDE EXCHANGE FACTOR
SNOG_05985	PTHR19302	GAMMA TUBULIN COMPLEX PROTEIN
SNOG_00829	PTHR24351	RIBOSOMAL PROTEIN S6 KINASE
SNOG_02826	PTHR11260:SF215	GLUTATHIONE S-TRANSFERASE 2
SNOG_14959	PTHR11732	ALDO/KETO REDUCTASE
SNOG_07092	PTHR10037:SF62	SODIUM CHANNEL PROTEIN PARA
SNOG_05861	PTHR19211:SF5	ELONGATION FACTOR 3A-RELATED
SNOG_07194	PTHR23502:SF23	FLUCONAZOLE RESISTANCE PROTEIN 1
SNOG_03430	PTHR23155	LEUCINE-RICH REPEAT-CONTAINING PROTEIN
SNOG_04123	PTHR15414:SF0	PROTEIN OS-9
SNOG_07664	PTHR24361:SF371	SERINE/THREONINE-PROTEIN KINASE STE11
SNOG_165032	PTHR31468:SF2	1,3-BETA-GLUCANOSYLTRANSFERASE GAS1
SNOG_10656	PTHR10799:SF271	ATP-DEPENDENT HELICASE ULS1
SNOG_14537	PTHR11102	SEL-1-LIKE PROTEIN
SNOG_08582	PTHR11732:SF255	ARYL-ALCOHOL DEHYDROGENASE YPL088W-RELATED
SNOG_30749	PTHR22812	CHROMOBOX PROTEIN
SNOG_04455	PTHR11014	PEPTIDASE M20 FAMILY MEMBER
SNOG_02606	PTHR22893	NADH OXIDOREDUCTASE-RELATED
SNOG_02889	PTHR10920	RIBOSOMAL RNA METHYLTRANSFERASE
SNOG_01231	PTHR10954:SF7	RIBONUCLEASE H2 SUBUNIT A
SNOG_01910	PTHR13391:SF0	PROTEIN MISATO HOMOLOG 1
SNOG_09849	PTHR11474	TYROSINASE
SNOG_13594	PTHR15959:SF0	SYNTAXIN-18
SNOG_03366	PTHR10774:SF52	TRICALBIN-3
SNOG_11415	PTHR19959	KINESIN LIGHT CHAIN
SNOG_08322	PTHR23070:SF17	MITOCHONDRIAL CHAPERONE BCS1
SNOG_30700	PTHR13308	UNCHARACTERIZED
SNOG_08373	PTHR10806	SIGNAL PEPTIDASE COMPLEX CATALYTIC SUBUNIT SEC11
SNOG_07675	PTHR10762:SF1	DIPHTHAMIDE BIOSYNTHESIS PROTEIN 1
SNOG_13089	PTHR11731	PROTEASE FAMILY S9B,C DIPEPTIDYL-PEPTIDASE IV-RELATED
SNOG_08142	PTHR10091	ALDOSE-1-EPIMERASE
SNOG_10176	PTHR11662	SODIUM-DEPENDENT PHOSPHATE TRANSPORTERS
SNOG_03526	PTHR23180	CENTAURIN/ARF
SNOG_06684	PTHR11746	O-METHYLTRANSFERASE
SNOG_07597	PTHR11839	UDP/ADP-SUGAR PYROPHOSPHATASE
SNOG_062332	PTHR23198:SF6	NUCLEAR PORE COMPLEX PROTEIN NUP98-NUP96
SNOG_16487	PTHR13044	ACTIVATING TRANSCRIPTION FACTOR ATF 4/5
SNOG_12492	PTHR24031:SF91	ATP-DEPENDENT RNA HELICASE DDX24
SNOG_07136	PTHR11406:SF6	PHOSPHOGLYCERATE KINASE
SNOG_16169	PTHR23416	SIALIC ACID SYNTHASE-RELATED
SNOG_11356	PTHR22762:SF82	PROTEIN AAGR-1
SNOG_02004	PTHR11638:SF18	AAA ATPASE DOMAIN-CONTAINING PROTEIN
SNOG_11060	PTHR22935:SF64	BETA-LACTAMASE-LIKE 1-RELATED
SNOG_07225	PTHR18937	STRUCTURAL MAINTENANCE OF CHROMOSOMES SMC FAMILY MEMBER
SNOG_06829	PTHR19862:SF14	WD REPEAT-CONTAINING PROTEIN 48
SNOG_08931	PTHR11671:SF1	V-TYPE PROTON ATPASE SUBUNIT D
SNOG_11437	PTHR12110	HYDROXYPYRUVATE ISOMERASE
SNOG_12831	PTHR19957:SF83	PROTEIN STX16-NPEPL1-RELATED
SNOG_01633	PTHR21136:SF69	VESICLE-TRAFFICKING PROTEIN SEC22B-A-RELATED
SNOG_06585	PTHR11079:SF92	TRNA-SPECIFIC ADENOSINE DEAMINASE 2
SNOG_03242	PTHR30344	6-PHOSPHOGLUCONOLACTONASE-RELATED
SNOG_04649	PTHR16062	SWI/SNF-RELATED
SNOG_09564	PTHR28271:SF1	54S RIBOSOMAL PROTEIN L31, MITOCHONDRIAL
SNOG_12215	PTHR24361:SF424	SERINE/THREONINE-PROTEIN KINASE KIC1
SNOG_09375	PTHR23100:SF0	ARGININE BIOSYNTHESIS BIFUNCTIONAL PROTEIN ARGJ, MITOCHONDRIAL
SNOG_07134	PTHR31859:SF1	TETRATRICOPEPTIDE REPEAT PROTEIN 39C
SNOG_07585	PTHR12585	SCC1 / RAD21 FAMILY MEMBER
SNOG_08793	PTHR10996	2-HYDROXYACID DEHYDROGENASE-RELATED
SNOG_05141	PTHR10358:SF6	ENDOSULFINE, ISOFORM A
SNOG_07566	PTHR23086:SF46	PHOSPHATIDYLINOSITOL 4-PHOSPHATE 5-KINASE-LIKE PROTEIN 1
SNOG_04441	PTHR10553	SMALL NUCLEAR RIBONUCLEOPROTEIN
SNOG_00988	PTHR13018	PROBABLE MEMBRANE PROTEIN DUF221-RELATED
SNOG_03546	PTHR11785	AMINO ACID TRANSPORTER
SNOG_08332	PTHR10395:SF13	URICASE
SNOG_10380	PTHR24067:SF54	UBIQUITIN-CONJUGATING ENZYME E2 J1
SNOG_08951	PTHR12888:SF0	PEROXISOME ASSEMBLY PROTEIN 12
SNOG_12532	PTHR10066	BETA-GALACTOSIDASE
SNOG_06073	PTHR11452	ALPHA-GALACTOSIDASE/ALPHA-N-ACETYLGALACTOSAMINIDASE
SNOG_09035	PTHR11271	CHLOROHYDROLASE FAMILY PROTEINS
SNOG_00706	PTHR24093:SF263	ATPASE, NA+/K+ TRANSPORTING, ALPHA 2A POLYPEPTIDE
SNOG_14323	PTHR28052:SF1	UPF0545 PROTEIN C22ORF39
SNOG_12281	PTHR28083:SF1	GOOD FOR FULL DBP5 ACTIVITY PROTEIN 2
SNOG_09729	PTHR10992	ALPHA/BETA HYDROLASE FOLD-CONTAINING PROTEIN
SNOG_06491	PTHR10795:SF389	CEREVISIN-RELATED
SNOG_04312	PTHR12455:SF0	NUCLEOLAR COMPLEX PROTEIN 4 HOMOLOG
SNOG_03405	PTHR31001	UNCHARACTERIZED TRANSCRIPTIONAL REGULATORY PROTEIN
SNOG_08558	PTHR23264	NUCLEOTIDE-BINDING PROTEIN NBP35 YEAST -RELATED
SNOG_15081	PTHR19139	AQUAPORIN TRANSPORTER
SNOG_09417	PTHR10902	60S RIBOSOMAL PROTEIN L35A
SNOG_03408	PTHR22812	CHROMOBOX PROTEIN
SNOG_09645	PTHR10536	DNA PRIMASE SMALL SUBUNIT
SNOG_11574	PTHR10887	DNA2/NAM7 HELICASE FAMILY
SNOG_11966	PTHR10374	LACTOYLGLUTATHIONE LYASE GLYOXALASE I
SNOG_13642	PTHR24096:SF153	LETHAL (2) 44DEA, ISOFORM D
SNOG_01186	PTHR12526:SF378	TRANSCRIPTIONAL ACTIVATOR PROTEIN UGA3
SNOG_15434	PTHR11999:SF99	GLUTAMATE DECARBOXYLASE
SNOG_15431	PTHR12935	UNCHARACTERIZED
SNOG_10014	PTHR11081:SF32	PROTEIN MKT1
SNOG_00741	PTHR12886:SF0	GPI MANNOSYLTRANSFERASE 1
SNOG_13018	PTHR24092:SF55	PHOSPHOLIPID-TRANSPORTING ATPASE TAT-1
SNOG_11241	PTHR14194	NITROGEN METABOLIC REGULATION PROTEIN NMR-RELATED
SNOG_10208	PTHR12289:SF38	METAXIN-2
SNOG_02880	PTHR10828:SF17	CDC25-LIKE PROTEIN PHOSPHATASE TWINE-RELATED
SNOG_10362	PTHR11715:SF3	GLYCINE CLEAVAGE SYSTEM H PROTEIN, MITOCHONDRIAL
SNOG_01271	PTHR22957:SF34	TBC1 DOMAIN FAMILY MEMBER 25
SNOG_00325	PTHR10840:SF0	PROGRAMMED CELL DEATH PROTEIN 5
SNOG_00323	PTHR13184	37S RIBOSOMAL PROTEIN S22
SNOG_03279	PTHR11753	CLATHRIN COAT ASSEMBLY PROTEIN
SNOG_14581	PTHR23308	NUCLEAR INHIBITOR OF PROTEIN PHOSPHATASE-1
SNOG_03454	PTHR12100:SF1	RECYCLIN-1
SNOG_05256	PTHR13832:SF102	AT28366P
SNOG_10957	PTHR21227:SF0	TRNA-SPLICING ENDONUCLEASE SUBUNIT SEN2
SNOG_13890	PTHR22908:SF66	MIDASIN
SNOG_07572	PTHR21588	COILED-COIL-HELIX-COILED-COIL-HELIX DOMAIN CONTAINING 6
SNOG_06468	PTHR31303:SF1	CTP-DEPENDENT DIACYLGLYCEROL KINASE 1
SNOG_03542	PTHR30618	NCS1 FAMILY PURINE/PYRIMIDINE TRANSPORTER
SNOG_13795	PTHR10048:SF22	PHOSPHATIDYLINOSITOL 4-KINASE BETA
SNOG_11124	PTHR23181	RHO GTPASE ACTIVATING PROTEIN
SNOG_00548	PTHR10663	GUANYL-NUCLEOTIDE EXCHANGE FACTOR
SNOG_02017	PTHR24031:SF68	ATP-DEPENDENT RNA HELICASE DDX51
SNOG_04568	PTHR11474	TYROSINASE
[truncated: 4,632 more rows]

## Sheet: Superfamilies
seqid	category	id	category_name	long_category_name	term
SNOG_05546	Metabolism	53927	Other enzymes	Other enzymes	Cytidine deaminase-like
SNOG_01108	Metabolism	52151	Transferases	Transferases	FabD/lysophospholipase-like
SNOG_01108	Metabolism	54637	Lipid m/tr	Lipid transport and metabolism	Thioesterase/thiol ester dehydrase-isomerase
SNOG_15391	Metabolism	53474	Other enzymes	Other enzymes	alpha/beta-Hydrolases
SNOG_12878	Metabolism	48264	Redox	Oxidation/Reduction	Cytochrome P450
SNOG_13033	Metabolism	51197	Secondary metabolism	Secondary metabolites biosynthesis, transport and catabolism	Clavaminate synthase-like
SNOG_13635	Processes_IC	49503	Ion m/tr	Inorganic ion transport and metabolism	Cupredoxins
SNOG_13634	Regulation	55785	Signal transduction	Signal transduction	PYP-like sensor domain (PAS domain)
SNOG_12259	Metabolism	56281	Redox	Oxidation/Reduction	Metallo-hydrolase/oxidoreductase
SNOG_13309	Processes_IC	74788	Cell cycle, Apoptosis	Cell devision and chromsome partitioning, cell cycle	Cullin repeat-like
SNOG_13309	Regulation	46785	DNA-binding	DNA-binding (transcription factors)	Winged helix DNA-binding domain
SNOG_13309	Processes_IC	75632	Cell cycle, Apoptosis	Cell devision and chromsome partitioning, cell cycle	Cullin homology domain
SNOG_03773	Regulation	49562	Signal transduction	Signal transduction	C2 domain (Calcium/lipid-binding domain, CaLB)
SNOG_03553	General	52540	Small molecule binding	Small molecule binding	P-loop containing nucleoside triphosphate hydrolases
SNOG_03553	General	50692	General	General or several functions	ADC-like
SNOG_03553	General	54585	Small molecule binding	Small molecule binding	Cdc48 domain 2-like
SNOG_06290	Metabolism	68923	Energy	Energy production and conversion	PEP carboxykinase N-terminal domain
SNOG_06290	Metabolism	53795	Energy	Energy production and conversion	PEP carboxykinase-like
SNOG_06563	Metabolism	52402	Nucleotide m/tr	Nucleotide transport and metabolism	Adenine nucleotide alpha hydrolases-like
SNOG_01569	Metabolism	51445	Carbohydrate m/tr	Carbohydrate transport and metabolism	(Trans)glycosidases
SNOG_15366	Regulation	46785	DNA-binding	DNA-binding (transcription factors)	Winged helix DNA-binding domain
SNOG_03502	Regulation	54928	RNA binding, m/tr	RNA processing and modification	RNA-binding domain, RBD
SNOG_04857	Regulation	47113	DNA-binding	DNA-binding (transcription factors)	Histone-fold
SNOG_08534	Regulation	57701	DNA-binding	DNA-binding (transcription factors)	Zn2/Cys6 DNA-binding domain
SNOG_04287	Metabolism	48056	Redox	Oxidation/Reduction	Di-copper centre-containing domain
SNOG_14229	Regulation	57701	DNA-binding	DNA-binding (transcription factors)	Zn2/Cys6 DNA-binding domain
SNOG_15021	Processes_IC	74924	Transport	Transport	Cap-Gly domain
SNOG_15021	Processes_EC	52047	Cell adhesion	Cell adhesion	RNI-like
SNOG_14296	Other	109925	Unknown function	Function unknown	Lissencephaly-1 protein (Lis-1, PAF-AH alpha) N-terminal domain
SNOG_14296	General	50978	General	General or several functions	WD40 repeat-like
SNOG_10035	Metabolism	82549	Polysaccharide m/tr	Polysaccharide metabolism	DAK1/DegV-like
SNOG_10035	Metabolism	101473	Other enzymes	Other enzymes	Citrobacter dihydroxyacetone kinase extra ATP-binding domain
SNOG_14862	Information	57903	DNA replication/repair	DNA replication, recombination, repair	FYVE/PHD zinc finger
SNOG_16116	Information	52166	Translation	Translation, ribosomes, ribosome biogenesis; tRNA metabolism	Ribosomal protein L4
SNOG_12120	Processes_IC	54001	Proteases	Proteases, peptidases and their inhibitors	Cysteine proteinases
SNOG_30991	General	52540	Small molecule binding	Small molecule binding	P-loop containing nucleoside triphosphate hydrolases
SNOG_15731	Processes_IC	103473	Ion m/tr	Inorganic ion transport and metabolism	MFS general substrate transporter
SNOG_03319	Regulation	47113	DNA-binding	DNA-binding (transcription factors)	Histone-fold
SNOG_07831	Processes_IC	54495	Protein modification	Posttranslational modification, protein turnover, chaperones	UBC-like
SNOG_09430	Metabolism	55681	Coenzyme m/tr	Coenzyme metabolism	Class II aaRS and biotin synthetases
SNOG_09430	Information	46589	Translation	Translation, ribosomes, ribosome biogenesis; tRNA metabolism	tRNA-binding arm
SNOG_10900	General	51905	Small molecule binding	Small molecule binding	FAD/NAD(P)-binding domain
SNOG_00963	Processes_IC	53187	Proteases	Proteases, peptidases and their inhibitors	Zn-dependent exopeptidases
SNOG_11990	General	51735	Small molecule binding	Small molecule binding	NAD(P)-binding Rossmann-fold domains
SNOG_11771	General	51735	Small molecule binding	Small molecule binding	NAD(P)-binding Rossmann-fold domains
SNOG_00381	Metabolism	49785	Carbohydrate m/tr	Carbohydrate transport and metabolism	Galactose-binding domain-like
SNOG_01477	Metabolism	69336	Other enzymes	Other enzymes	Alpha subunit of glutamate synthase, C-terminal domain
SNOG_01477	Metabolism	46548	Redox	Oxidation/Reduction	alpha-helical ferredoxin
SNOG_01477	Metabolism	56235	Other enzymes	Other enzymes	N-terminal nucleophile aminohydrolases (Ntn hydrolases)
SNOG_01477	Information	55608	DNA replication/repair	DNA replication, recombination, repair	Homing endonucleases
SNOG_01477	General	51971	Small molecule binding	Small molecule binding	Nucleotide-binding domain
SNOG_01477	General	51395	Protein interaction	Protein-protein interaction (dimerization domains)	FMN-linked oxidoreductases
SNOG_01477	Regulation	51294	Signal transduction	Signal transduction	Hedgehog/intein (Hint) domain
SNOG_06435	Metabolism	52151	Transferases	Transferases	FabD/lysophospholipase-like
SNOG_10959	Metabolism	53335	Transferases	Transferases	S-adenosyl-L-methionine-dependent methyltransferases
SNOG_09641	Regulation	57667	DNA-binding	DNA-binding (transcription factors)	C2H2 and C2HC zinc fingers
SNOG_09414	General	52540	Small molecule binding	Small molecule binding	P-loop containing nucleoside triphosphate hydrolases
SNOG_09414	Processes_IC	50084	Cell motility	Cell motility, cytoskeleton	Myosin S1 fragment, N-terminal domain
SNOG_16497	Processes_IC	103473	Ion m/tr	Inorganic ion transport and metabolism	MFS general substrate transporter
SNOG_06083	Information	51306	Transcription	Transcription	LexA/Signal peptidase
SNOG_08565	Regulation	57701	DNA-binding	DNA-binding (transcription factors)	Zn2/Cys6 DNA-binding domain
SNOG_03586	General	55961	General	General or several functions	Bet v1-like
SNOG_03059	Metabolism	53613	Other enzymes	Other enzymes	Ribokinase-like
SNOG_03059	Metabolism	110581	Other enzymes	Other enzymes	Indigoidine synthase A-like
SNOG_05554	Metabolism	47027	Lipid m/tr	Lipid transport and metabolism	Acyl-CoA binding protein
SNOG_05622	General	51905	Small molecule binding	Small molecule binding	FAD/NAD(P)-binding domain
SNOG_07028	Information	54791	RNA processing	RNA-binding, RNA procecsing, dynamics	Eukaryotic type KH-domain (KH-domain type I)
SNOG_03108	Regulation	57701	DNA-binding	DNA-binding (transcription factors)	Zn2/Cys6 DNA-binding domain
SNOG_11456	Information	64484	Transcription	Transcription	beta and beta-prime subunits of DNA dependent RNA-polymerase
SNOG_02814	Metabolism	53383	Transferases	Transferases	PLP-dependent transferases
SNOG_16534	General	48452	Protein interaction	Protein-protein interaction (dimerization domains)	TPR-like
SNOG_12206	Metabolism	53335	Transferases	Transferases	S-adenosyl-L-methionine-dependent methyltransferases
SNOG_00579	Metabolism	48613	Redox	Oxidation/Reduction	Heme oxygenase-like
SNOG_12240	General	52540	Small molecule binding	Small molecule binding	P-loop containing nucleoside triphosphate hydrolases
SNOG_12240	Information	47819	DNA replication/repair	DNA replication, recombination, repair	HRDC-like
SNOG_12114	Information	46906	Translation	Translation, ribosomes, ribosome biogenesis; tRNA metabolism	Ribosomal protein L11, C-terminal domain
SNOG_12114	Information	54747	Translation	Translation, ribosomes, ribosome biogenesis; tRNA metabolism	Ribosomal L11/L12e N-terminal domain
SNOG_11733	Regulation	57701	DNA-binding	DNA-binding (transcription factors)	Zn2/Cys6 DNA-binding domain
SNOG_01980	General	47473	General	General or several functions	EF-hand
SNOG_00140	Metabolism	51445	Carbohydrate m/tr	Carbohydrate transport and metabolism	(Trans)glycosidases
SNOG_03032	Regulation	54975	Kinases/phosphatases	Kinases and phosphatases and inhibitors	Acylphosphatase/BLUF domain-like
SNOG_02568	Information	50104	Translation	Translation, ribosomes, ribosome biogenesis; tRNA metabolism	Translation proteins SH3-like domain
SNOG_30496	Information	46946	Translation	Translation, ribosomes, ribosome biogenesis; tRNA metabolism	S13-like H2TH domain
SNOG_30496	Information	81624	DNA replication/repair	DNA replication, recombination, repair	N-terminal domain of MutM-like DNA repair proteins
SNOG_13875	Processes_IC	103473	Ion m/tr	Inorganic ion transport and metabolism	MFS general substrate transporter
SNOG_02649	Metabolism	56801	Other enzymes	Other enzymes	Acetyl-CoA synthetase-like
SNOG_02459	Metabolism	53067	Other enzymes	Other enzymes	Actin-like ATPase domain
SNOG_02459	Processes_IC	100934	Protein modification	Posttranslational modification, protein turnover, chaperones	Heat shock protein 70kD (HSP70), C-terminal subdomain
SNOG_05265	Processes_IC	103473	Ion m/tr	Inorganic ion transport and metabolism	MFS general substrate transporter
SNOG_04124	Regulation	56112	Kinases/phosphatases	Kinases and phosphatases and inhibitors	Protein kinase-like (PK-like)
SNOG_04124	Regulation	49879	DNA-binding	DNA-binding (transcription factors)	SMAD/FHA domain
SNOG_11434	Regulation	50729	Signal transduction	Signal transduction	PH domain-like
SNOG_15578	Regulation	144217	DNA-binding	DNA-binding (transcription factors)	CSL zinc finger
SNOG_03920	Regulation	57701	DNA-binding	DNA-binding (transcription factors)	Zn2/Cys6 DNA-binding domain
SNOG_08712	Metabolism	53218	Coenzyme m/tr	Coenzyme metabolism	Molybdenum cofactor biosynthesis proteins
SNOG_08712	Metabolism	63867	Coenzyme m/tr	Coenzyme metabolism	MoeA C-terminal domain-like
SNOG_08712	Metabolism	63882	Coenzyme m/tr	Coenzyme metabolism	MoeA N-terminal region -like
SNOG_049182	Processes_IC	52087	Phospholipid m/tr	Phospholipid metabolism	CRAL/TRIO domain
SNOG_049182	Regulation	48350	Signal transduction	Signal transduction	GTPase activation domain, GAP
SNOG_02116	General	64356	Protein interaction	Protein-protein interaction (dimerization domains)	SNARE-like
SNOG_02116	Processes_IC	58038	Transport	Transport	SNARE fusion complex
SNOG_05818	Processes_IC	52949	Proteases	Proteases, peptidases and their inhibitors	Macro domain-like
SNOG_07636	General	51735	Small molecule binding	Small molecule binding	NAD(P)-binding Rossmann-fold domains
SNOG_08778	Processes_IC	53187	Proteases	Proteases, peptidases and their inhibitors	Zn-dependent exopeptidases
SNOG_08778	Processes_IC	52025	Proteases	Proteases, peptidases and their inhibitors	PA domain
SNOG_04984	Regulation	56112	Kinases/phosphatases	Kinases and phosphatases and inhibitors	Protein kinase-like (PK-like)
SNOG_15573	Information	55129	Translation	Translation, ribosomes, ribosome biogenesis; tRNA metabolism	Ribosomal protein L30p/L7e
SNOG_15492	Regulation	56112	Kinases/phosphatases	Kinases and phosphatases and inhibitors	Protein kinase-like (PK-like)
SNOG_08414	General	52540	Small molecule binding	Small molecule binding	P-loop containing nucleoside triphosphate hydrolases
SNOG_14864	General	54695	Protein interaction	Protein-protein interaction (dimerization domains)	POZ domain
SNOG_11431	Metabolism	55103	Redox	Oxidation/Reduction	FAD-linked oxidases, C-terminal domain
SNOG_11431	General	56176	Small molecule binding	Small molecule binding	FAD-binding domain
SNOG_00655	General	47473	General	General or several functions	EF-hand
SNOG_07743	Metabolism	63380	Coenzyme m/tr	Coenzyme metabolism	Riboflavin synthase domain-like
SNOG_07743	Metabolism	52343	Redox	Oxidation/Reduction	Ferredoxin reductase-like, C-terminal NADP-linked domain
SNOG_03943	Processes_IC	103473	Ion m/tr	Inorganic ion transport and metabolism	MFS general substrate transporter
SNOG_08657	General	81383	Protein interaction	Protein-protein interaction (dimerization domains)	F-box domain
SNOG_10337	General	52540	Small molecule binding	Small molecule binding	P-loop containing nucleoside triphosphate hydrolases
SNOG_03958	General	52540	Small molecule binding	Small molecule binding	P-loop containing nucleoside triphosphate hydrolases
SNOG_11786	Processes_IC	55874	Protein modification	Posttranslational modification, protein turnover, chaperones	ATPase domain of HSP90 chaperone/DNA topoisomerase II/histidine kinase
SNOG_01031	Processes_IC	55920	Proteases	Proteases, peptidases and their inhibitors	Creatinase/aminopeptidase
SNOG_07203	Metabolism	52499	Other enzymes	Other enzymes	Isochorismatase-like hydrolases
SNOG_03752	Regulation	54928	RNA binding, m/tr	RNA processing and modification	RNA-binding domain, RBD
SNOG_01496	Regulation	49879	DNA-binding	DNA-binding (transcription factors)	SMAD/FHA domain
SNOG_02891	Processes_IC	103506	Transport	Transport	Mitochondrial carrier
SNOG_15577	Other	55387	Unknown function	Function unknown	Frataxin/Nqo15-like
SNOG_14233	Other	89895	Unknown function	Function unknown	FYSH domain
SNOG_01081	Information	57850	DNA replication/repair	DNA replication, recombination, repair	RING/U-box
SNOG_13077	Metabolism	55729	Transferases	Transferases	Acyl-CoA N-acyltransferases (Nat)
SNOG_02495	Metabolism	110296	Other enzymes	Other enzymes	Oligoxyloglucan reducing end-specific cellobiohydrolase
SNOG_03082	Metabolism	52374	Nucleotide m/tr	Nucleotide transport and metabolism	Nucleotidylyl transferase
SNOG_13633	General	50978	General	General or several functions	WD40 repeat-like
SNOG_03582	Processes_IC	48592	Protein modification	Posttranslational modification, protein turnover, chaperones	GroEL equatorial domain-like
SNOG_03582	Processes_IC	52029	Protein modification	Posttranslational modification, protein turnover, chaperones	GroEL apical domain-like
SNOG_03582	Processes_IC	54849	Protein modification	Posttranslational modification, protein turnover, chaperones	GroEL-intermediate domain like
SNOG_05115	Regulation	56112	Kinases/phosphatases	Kinases and phosphatases and inhibitors	Protein kinase-like (PK-like)
SNOG_15524	Regulation	54928	RNA binding, m/tr	RNA processing and modification	RNA-binding domain, RBD
SNOG_15524	Metabolism	53098	Nucleotide m/tr	Nucleotide transport and metabolism	Ribonuclease H-like
SNOG_15524	Regulation	90209	Other regulatory function	Other regulatory function	Ran BP2/NZF zinc finger-like
SNOG_12157	Regulation	101690	RNA binding, m/tr	RNA processing and modification	PAZ domain
SNOG_12157	Metabolism	53098	Nucleotide m/tr	Nucleotide transport and metabolism	Ribonuclease H-like
SNOG_07358	Metabolism	51197	Secondary metabolism	Secondary metabolites biosynthesis, transport and catabolism	Clavaminate synthase-like
SNOG_08341	Regulation	56112	Kinases/phosphatases	Kinases and phosphatases and inhibitors	Protein kinase-like (PK-like)
SNOG_00738	General	51905	Small molecule binding	Small molecule binding	FAD/NAD(P)-binding domain
SNOG_12872	Processes_IC	103506	Transport	Transport	Mitochondrial carrier
SNOG_16103	Other	54285	Unknown function	Function unknown	MoaD/ThiS
SNOG_04188	Metabolism	54373	Redox	Oxidation/Reduction	FAD-linked reductases, C-terminal domain
SNOG_04188	General	51905	Small molecule binding	Small molecule binding	FAD/NAD(P)-binding domain
SNOG_12392	General	52540	Small molecule binding	Small molecule binding	P-loop containing nucleoside triphosphate hydrolases
SNOG_12392	Processes_IC	90123	Transport	Transport	ABC transporter transmembrane region
SNOG_09791	N_A	143870	not annotated	not annotated	PF0523-like
SNOG_04406	Processes_IC	56815	Transport	Transport	Sec1/munc18-like (SM) proteins
SNOG_01947	Processes_IC	54001	Proteases	Proteases, peptidases and their inhibitors	Cysteine proteinases
SNOG_01163	Metabolism	52283	Redox	Oxidation/Reduction	Formate/glycerate dehydrogenase catalytic domain-like
SNOG_01163	General	51735	Small molecule binding	Small molecule binding	NAD(P)-binding Rossmann-fold domains
SNOG_08117	Processes_IC	52096	Proteases	Proteases, peptidases and their inhibitors	ClpP/crotonase
SNOG_05002	Regulation	57667	DNA-binding	DNA-binding (transcription factors)	C2H2 and C2HC zinc fingers
SNOG_035022	Regulation	54928	RNA binding, m/tr	RNA processing and modification	RNA-binding domain, RBD
SNOG_05653	Regulation	55550	Signal transduction	Signal transduction	SH2 domain
SNOG_05653		158832			Tex N-terminal region-like
SNOG_05653	Metabolism	53098	Nucleotide m/tr	Nucleotide transport and metabolism	Ribonuclease H-like
SNOG_05653	Information	47781	DNA replication/repair	DNA replication, recombination, repair	RuvA domain 2-like
SNOG_08090	Metabolism	53067	Other enzymes	Other enzymes	Actin-like ATPase domain
SNOG_00909	Regulation	57701	DNA-binding	DNA-binding (transcription factors)	Zn2/Cys6 DNA-binding domain
SNOG_08282	General	51735	Small molecule binding	Small molecule binding	NAD(P)-binding Rossmann-fold domains
SNOG_08528	Metabolism	48557	Amino acids m/tr	Amino acid transport and metabolism	L-aspartase-like
SNOG_01517	Regulation	51316	Signal transduction	Signal transduction	Mss4-like
SNOG_30949	Processes_IC	144083	Ion m/tr	Inorganic ion transport and metabolism	Magnesium transport protein CorA, transmembrane region
SNOG_00147	Regulation	56112	Kinases/phosphatases	Kinases and phosphatases and inhibitors	Protein kinase-like (PK-like)
SNOG_14841	Processes_IC	103473	Ion m/tr	Inorganic ion transport and metabolism	MFS general substrate transporter
SNOG_12221	Regulation	46774	DNA-binding	DNA-binding (transcription factors)	ARID-like
SNOG_00035	Regulation	46785	DNA-binding	DNA-binding (transcription factors)	Winged helix DNA-binding domain
SNOG_12798	General	48403	Protein interaction	Protein-protein interaction (dimerization domains)	Ankyrin repeat
SNOG_11792	Regulation	57701	DNA-binding	DNA-binding (transcription factors)	Zn2/Cys6 DNA-binding domain
SNOG_13775	General	51905	Small molecule binding	Small molecule binding	FAD/NAD(P)-binding domain
SNOG_12723	Processes_IC	49493	Proteases	Proteases, peptidases and their inhibitors	HSP40/DnaJ peptide-binding domain
SNOG_12723	Processes_IC	46565	Protein modification	Posttranslational modification, protein turnover, chaperones	Chaperone J-domain
SNOG_12723	Information	57938	Transcription	Transcription	DnaJ/Hsp40 cysteine-rich domain
SNOG_30951	Metabolism	47203	E- transfer	Electron transfer/transport	Acyl-CoA dehydrogenase C-terminal domain-like
SNOG_30951	Metabolism	56645	Coenzyme m/tr	Coenzyme metabolism	Acyl-CoA dehydrogenase NM domain-like
SNOG_09764	Regulation	56112	Kinases/phosphatases	Kinases and phosphatases and inhibitors	Protein kinase-like (PK-like)
SNOG_13259	Regulation	47095	DNA-binding	DNA-binding (transcription factors)	HMG-box
SNOG_13259	General	48371	General	General or several functions	ARM repeat
SNOG_00686	Metabolism	53474	Other enzymes	Other enzymes	alpha/beta-Hydrolases
SNOG_04176	Processes_IC	50129	Protein modification	Posttranslational modification, protein turnover, chaperones	GroES-like
SNOG_04176	General	51735	Small molecule binding	Small molecule binding	NAD(P)-binding Rossmann-fold domains
SNOG_14330	General	52540	Small molecule binding	Small molecule binding	P-loop containing nucleoside triphosphate hydrolases
SNOG_10493	Processes_IC	144083	Ion m/tr	Inorganic ion transport and metabolism	Magnesium transport protein CorA, transmembrane region
SNOG_00714	Processes_IC	55920	Proteases	Proteases, peptidases and their inhibitors	Creatinase/aminopeptidase
SNOG_07420	Regulation	56112	Kinases/phosphatases	Kinases and phosphatases and inhibitors	Protein kinase-like (PK-like)
SNOG_14013	Regulation	57716	DNA-binding	DNA-binding (transcription factors)	Glucocorticoid receptor-like (DNA-binding domain)
SNOG_15753	General	52540	Small molecule binding	Small molecule binding	P-loop containing nucleoside triphosphate hydrolases
SNOG_15562	Metabolism	75304	Other enzymes	Other enzymes	Amidase signature (AS) enzymes
SNOG_13075	General	52540	Small molecule binding	Small molecule binding	P-loop containing nucleoside triphosphate hydrolases
SNOG_06125	General	52540	Small molecule binding	Small molecule binding	P-loop containing nucleoside triphosphate hydrolases
SNOG_30069	Metabolism	53732	Energy	Energy production and conversion	Aconitase iron-sulfur domain
SNOG_30069	Metabolism	52016	Energy	Energy production and conversion	LeuD/IlvD-like
SNOG_04330	Processes_IC	81665	Ion m/tr	Inorganic ion transport and metabolism	Calcium ATPase, transmembrane domain M
SNOG_04330	Metabolism	56784	Other enzymes	Other enzymes	HAD-like
SNOG_04330	Processes_IC	81660	Ion m/tr	Inorganic ion transport and metabolism	Metal cation-transporting ATPase, ATP-binding domain N
SNOG_04330	Processes_IC	81653	Ion m/tr	Inorganic ion transport and metabolism	Calcium ATPase, transduction domain A
SNOG_03728	Regulation	57701	DNA-binding	DNA-binding (transcription factors)	Zn2/Cys6 DNA-binding domain
SNOG_04416	Regulation	56112	Kinases/phosphatases	Kinases and phosphatases and inhibitors	Protein kinase-like (PK-like)
SNOG_12110	Metabolism	53383	Transferases	Transferases	PLP-dependent transferases
SNOG_06516	Metabolism	48056	Redox	Oxidation/Reduction	Di-copper centre-containing domain
SNOG_01847	General	51735	Small molecule binding	Small molecule binding	NAD(P)-binding Rossmann-fold domains
SNOG_13714	General	75689	Ion binding	Ion binding	Zinc-binding domain of translation initiation factor 2 beta
SNOG_13714	General	48371	General	General or several functions	ARM repeat
SNOG_13714	Information	100966	Translation	Translation, ribosomes, ribosome biogenesis; tRNA metabolism	Translation initiation factor 2 beta, aIF2beta, N-terminal domain
SNOG_01470	Metabolism	53706	Redox	Oxidation/Reduction	Formate dehydrogenase/DMSO reductase, domains 1-3
SNOG_01470	Metabolism	54862	Redox	Oxidation/Reduction	4Fe-4S ferredoxins
SNOG_01470	Metabolism	54292	Redox	Oxidation/Reduction	2Fe-2S ferredoxin-like
SNOG_12666	Metabolism	48179	Energy	Energy production and conversion	6-phosphogluconate dehydrogenase C-terminal domain-like
SNOG_12666	General	51735	Small molecule binding	Small molecule binding	NAD(P)-binding Rossmann-fold domains
SNOG_03029	Metabolism	54373	Redox	Oxidation/Reduction	FAD-linked reductases, C-terminal domain
SNOG_03029	General	51905	Small molecule binding	Small molecule binding	FAD/NAD(P)-binding domain
SNOG_01489	Metabolism	75005	Other enzymes	Other enzymes	Arabinanase/levansucrase/invertase
SNOG_02043	Metabolism	53474	Other enzymes	Other enzymes	alpha/beta-Hydrolases
SNOG_13059	Metabolism	51182	Nitrogen m/tr	Nitrogen metabolism	RmlC-like cupins
SNOG_01966	Information	57850	DNA replication/repair	DNA replication, recombination, repair	RING/U-box
SNOG_01990	Metabolism	51197	Secondary metabolism	Secondary metabolites biosynthesis, transport and catabolism	Clavaminate synthase-like
SNOG_04653	General	51735	Small molecule binding	Small molecule binding	NAD(P)-binding Rossmann-fold domains
SNOG_11177	Information	57850	DNA replication/repair	DNA replication, recombination, repair	RING/U-box
SNOG_02932	Information	101391	Translation	Translation, ribosomes, ribosome biogenesis; tRNA metabolism	Hsp90 co-chaperone CDC37
SNOG_12192	Regulation	47370	DNA-binding	DNA-binding (transcription factors)	Bromodomain
SNOG_02439	Processes_IC	49503	Ion m/tr	Inorganic ion transport and metabolism	Cupredoxins
SNOG_16440	Metabolism	48264	Redox	Oxidation/Reduction	Cytochrome P450
SNOG_07441	General	51905	Small molecule binding	Small molecule binding	FAD/NAD(P)-binding domain
SNOG_16426	Regulation	144122	DNA-binding	DNA-binding (transcription factors)	Tim10-like
SNOG_14299	Metabolism	53383	Transferases	Transferases	PLP-dependent transferases
SNOG_14159	Regulation	57701	DNA-binding	DNA-binding (transcription factors)	Zn2/Cys6 DNA-binding domain
SNOG_05891	General	48452	Protein interaction	Protein-protein interaction (dimerization domains)	TPR-like
SNOG_13639	Processes_IC	82199	Ion m/tr	Inorganic ion transport and metabolism	SET domain
SNOG_13639	Information	57903	DNA replication/repair	DNA replication, recombination, repair	FYVE/PHD zinc finger
SNOG_08872	Metabolism	53474	Other enzymes	Other enzymes	alpha/beta-Hydrolases
SNOG_00105	Metabolism	53335	Transferases	Transferases	S-adenosyl-L-methionine-dependent methyltransferases
SNOG_00113	Metabolism	53335	Transferases	Transferases	S-adenosyl-L-methionine-dependent methyltransferases
SNOG_13192	General	51735	Small molecule binding	Small molecule binding	NAD(P)-binding Rossmann-fold domains
SNOG_00710	Metabolism	56601	Other enzymes	Other enzymes	beta-lactamase/transpeptidase-like
SNOG_14513	Processes_IC	103473	Ion m/tr	Inorganic ion transport and metabolism	MFS general substrate transporter
SNOG_13452	Metabolism	55729	Transferases	Transferases	Acyl-CoA N-acyltransferases (Nat)
SNOG_12355	Metabolism	50939	Polysaccharide m/tr	Polysaccharide metabolism	Sialidases
SNOG_00712	Other	49344	Unknown function	Function unknown	CBD9-like
SNOG_076822	Regulation	57701	DNA-binding	DNA-binding (transcription factors)	Zn2/Cys6 DNA-binding domain
SNOG_03375	Processes_IC	51695	Phospholipid m/tr	Phospholipid metabolism	PLC-like phosphodiesterases
SNOG_13587	General	48403	Protein interaction	Protein-protein interaction (dimerization domains)	Ankyrin repeat
SNOG_04847	Processes_IC	103473	Ion m/tr	Inorganic ion transport and metabolism	MFS general substrate transporter
SNOG_16475	Processes_IC	48592	Protein modification	Posttranslational modification, protein turnover, chaperones	GroEL equatorial domain-like
SNOG_16475	Processes_IC	52029	Protein modification	Posttranslational modification, protein turnover, chaperones	GroEL apical domain-like
SNOG_16475	Processes_IC	54849	Protein modification	Posttranslational modification, protein turnover, chaperones	GroEL-intermediate domain like
SNOG_13131	General	52540	Small molecule binding	Small molecule binding	P-loop containing nucleoside triphosphate hydrolases
SNOG_02707	Metabolism	55424	Redox	Oxidation/Reduction	FAD/NAD-linked reductases, dimerisation (C-terminal) domain
SNOG_02707	General	51905	Small molecule binding	Small molecule binding	FAD/NAD(P)-binding domain
SNOG_14557	Processes_IC	103473	Ion m/tr	Inorganic ion transport and metabolism	MFS general substrate transporter
SNOG_03963	Regulation	50729	Signal transduction	Signal transduction	PH domain-like
SNOG_03963	Regulation	48350	Signal transduction	Signal transduction	GTPase activation domain, GAP
SNOG_00488	Processes_IC	103473	Ion m/tr	Inorganic ion transport and metabolism	MFS general substrate transporter
SNOG_00201	Metabolism	54690	Coenzyme m/tr	Coenzyme metabolism	Molybdopterin synthase subunit MoaE
SNOG_10343	Metabolism	55666	Nucleotide m/tr	Nucleotide transport and metabolism	Ribonuclease PH domain 2-like
SNOG_10343	Information	54211	Translation	Translation, ribosomes, ribosome biogenesis; tRNA metabolism	Ribosomal protein S5 domain 2-like
SNOG_03232	General	52540	Small molecule binding	Small molecule binding	P-loop containing nucleoside triphosphate hydrolases
SNOG_30018	Metabolism	63380	Coenzyme m/tr	Coenzyme metabolism	Riboflavin synthase domain-like
SNOG_30018	Metabolism	52343	Redox	Oxidation/Reduction	Ferredoxin reductase-like, C-terminal NADP-linked domain
SNOG_15543	General	46934	Protein interaction	Protein-protein interaction (dimerization domains)	UBA-like
SNOG_13905	Metabolism	53474	Other enzymes	Other enzymes	alpha/beta-Hydrolases
SNOG_13480	General	52540	Small molecule binding	Small molecule binding	P-loop containing nucleoside triphosphate hydrolases
SNOG_03013	Metabolism	56801	Other enzymes	Other enzymes	Acetyl-CoA synthetase-like
SNOG_05499	Metabolism	53448	Transferases	Transferases	Nucleotide-diphospho-sugar transferases
SNOG_02200	Metabolism	89000	Other enzymes	Other enzymes	post-HMGL domain-like
SNOG_02200	Metabolism	110921	Other enzymes	Other enzymes	2-isopropylmalate synthase LeuA, allosteric (dimerisation) domain
SNOG_02200	Metabolism	51569	Carbohydrate m/tr	Carbohydrate transport and metabolism	Aldolase
SNOG_15877	Regulation	54928	RNA binding, m/tr	RNA processing and modification	RNA-binding domain, RBD
SNOG_00752	Processes_IC	46565	Protein modification	Posttranslational modification, protein turnover, chaperones	Chaperone J-domain
SNOG_03485	Regulation	50729	Signal transduction	Signal transduction	PH domain-like
SNOG_03485	Regulation	47769	DNA-binding	DNA-binding (transcription factors)	SAM/Pointed domain
SNOG_09550	Metabolism	52833	Redox	Oxidation/Reduction	Thioredoxin-like
SNOG_09550	General	47616	Small molecule binding	Small molecule binding	Glutathione S-transferase (GST), C-terminal domain
SNOG_13652	Metabolism	53335	Transferases	Transferases	S-adenosyl-L-methionine-dependent methyltransferases
SNOG_01716	Regulation	47095	DNA-binding	DNA-binding (transcription factors)	HMG-box
SNOG_01716	Regulation	47769	DNA-binding	DNA-binding (transcription factors)	SAM/Pointed domain
SNOG_12609	General	51735	Small molecule binding	Small molecule binding	NAD(P)-binding Rossmann-fold domains
SNOG_11796	Metabolism	48264	Redox	Oxidation/Reduction	Cytochrome P450
SNOG_14275	Metabolism	56281	Redox	Oxidation/Reduction	Metallo-hydrolase/oxidoreductase
SNOG_09920	General	56176	Small molecule binding	Small molecule binding	FAD-binding domain
SNOG_04951	Metabolism	56784	Other enzymes	Other enzymes	HAD-like
SNOG_00064	Processes_IC	54001	Proteases	Proteases, peptidases and their inhibitors	Cysteine proteinases
SNOG_08621	General	51905	Small molecule binding	Small molecule binding	FAD/NAD(P)-binding domain
SNOG_08166	General	52540	Small molecule binding	Small molecule binding	P-loop containing nucleoside triphosphate hydrolases
SNOG_15734	Metabolism	48264	Redox	Oxidation/Reduction	Cytochrome P450
SNOG_02912	Regulation	46785	DNA-binding	DNA-binding (transcription factors)	Winged helix DNA-binding domain
SNOG_16259	Processes_IC	82199	Ion m/tr	Inorganic ion transport and metabolism	SET domain
SNOG_03366	Regulation	49562	Signal transduction	Signal transduction	C2 domain (Calcium/lipid-binding domain, CaLB)
SNOG_10764	Regulation	57701	DNA-binding	DNA-binding (transcription factors)	Zn2/Cys6 DNA-binding domain
SNOG_10576	Regulation	56112	Kinases/phosphatases	Kinases and phosphatases and inhibitors	Protein kinase-like (PK-like)
SNOG_15926	General	48403	Protein interaction	Protein-protein interaction (dimerization domains)	Ankyrin repeat
SNOG_06231	Metabolism	142984	Other enzymes	Other enzymes	Nqo1 middle domain-like
SNOG_06231	General	142019	Protein interaction	Protein-protein interaction (dimerization domains)	Nqo1 FMN-binding domain-like
SNOG_06231	Metabolism	140490	Other enzymes	Other enzymes	Nqo1C-terminal domain-like
SNOG_12577	Regulation	101152	Other regulatory function	Other regulatory function	Mob1/phocein
SNOG_07397	Regulation	56112	Kinases/phosphatases	Kinases and phosphatases and inhibitors	Protein kinase-like (PK-like)
SNOG_15386	General	51735	Small molecule binding	Small molecule binding	NAD(P)-binding Rossmann-fold domains
SNOG_02918	Processes_IC	47874	Phospholipid m/tr	Phospholipid metabolism	Annexin
SNOG_15699	Metabolism	51197	Secondary metabolism	Secondary metabolites biosynthesis, transport and catabolism	Clavaminate synthase-like
SNOG_15794	General	54695	Protein interaction	Protein-protein interaction (dimerization domains)	POZ domain
SNOG_09793	Metabolism	53474	Other enzymes	Other enzymes	alpha/beta-Hydrolases
SNOG_07546	Metabolism	51338	Other enzymes	Other enzymes	Composite domain of metallo-dependent hydrolases
SNOG_07546	Metabolism	51556	Other enzymes	Other enzymes	Metallo-dependent hydrolases
SNOG_14021	General	48371	General	General or several functions	ARM repeat
SNOG_080742	Regulation	56112	Kinases/phosphatases	Kinases and phosphatases and inhibitors	Protein kinase-like (PK-like)
SNOG_02900	Information	55287	Transcription	Transcription	RPB5-like RNA polymerase subunit
SNOG_02900	Information	53036	Transcription	Transcription	Eukaryotic RPB5 N-terminal domain
SNOG_03437	Metabolism	55797	Secondary metabolism	Secondary metabolites biosynthesis, transport and catabolism	PR-1-like
SNOG_00746	Regulation	46785	DNA-binding	DNA-binding (transcription factors)	Winged helix DNA-binding domain
SNOG_05390	Regulation	56112	Kinases/phosphatases	Kinases and phosphatases and inhibitors	Protein kinase-like (PK-like)
SNOG_09777	Regulation	57667	DNA-binding	DNA-binding (transcription factors)	C2H2 and C2HC zinc fingers
SNOG_10327	Metabolism	56601	Other enzymes	Other enzymes	beta-lactamase/transpeptidase-like
SNOG_08844	Processes_IC	52949	Proteases	Proteases, peptidases and their inhibitors	Macro domain-like
SNOG_09258	General	47576	General	General or several functions	Calponin-homology domain, CH-domain
SNOG_09258	Processes_EC	46966	Cell adhesion	Cell adhesion	Spectrin repeat
SNOG_09258	General	47473	General	General or several functions	EF-hand
SNOG_15079	General	52540	Small molecule binding	Small molecule binding	P-loop containing nucleoside triphosphate hydrolases
SNOG_30799	Processes_EC	69118	Toxins/defense	Toxins and defense enzymes	AhpD-like
SNOG_01449	Processes_IC	53187	Proteases	Proteases, peptidases and their inhibitors	Zn-dependent exopeptidases
SNOG_07431	Regulation	56112	Kinases/phosphatases	Kinases and phosphatases and inhibitors	Protein kinase-like (PK-like)
SNOG_30911	Other	49344	Unknown function	Function unknown	CBD9-like
SNOG_09671	Metabolism	102198	Other enzymes	Other enzymes	Putative cyclase
SNOG_30302	Metabolism	52440	Coenzyme m/tr	Coenzyme metabolism	PreATP-grasp domain
SNOG_30302	Metabolism	56059	Coenzyme m/tr	Coenzyme metabolism	Glutathione synthetase ATP-binding domain-like
SNOG_30302	Metabolism	48108	Amino acids m/tr	Amino acid transport and metabolism	Carbamoyl phosphate synthetase, large subunit connection domain
SNOG_06883	Processes_IC	103473	Ion m/tr	Inorganic ion transport and metabolism	MFS general substrate transporter
SNOG_06485	General	51735	Small molecule binding	Small molecule binding	NAD(P)-binding Rossmann-fold domains
SNOG_14260	Metabolism	56784	Other enzymes	Other enzymes	HAD-like
SNOG_20176	General	51735	Small molecule binding	Small molecule binding	NAD(P)-binding Rossmann-fold domains
SNOG_30732	General	49777	Small molecule binding	Small molecule binding	PEBP-like
SNOG_01946	Metabolism	51182	Nitrogen m/tr	Nitrogen metabolism	RmlC-like cupins
SNOG_30740	Information	51713	Translation	Translation, ribosomes, ribosome biogenesis; tRNA metabolism	tRNA-guanine transglycosylase
SNOG_15354	General	51735	Small molecule binding	Small molecule binding	NAD(P)-binding Rossmann-fold domains
SNOG_15965	Metabolism	52151	Transferases	Transferases	FabD/lysophospholipase-like
SNOG_15965	Metabolism	55048	Lipid m/tr	Lipid transport and metabolism	Probable ACP-binding domain of malonyl-CoA ACP transacylase
SNOG_15965	Other	47336	Unknown function	Function unknown	ACP-like
SNOG_15965	Processes_IC	50129	Protein modification	Posttranslational modification, protein turnover, chaperones	GroES-like
SNOG_15965	General	51735	Small molecule binding	Small molecule binding	NAD(P)-binding Rossmann-fold domains
SNOG_15965	Metabolism	53901	Other enzymes	Other enzymes	Thiolase-like
SNOG_08213	General	48452	Protein interaction	Protein-protein interaction (dimerization domains)	TPR-like
SNOG_04512	Processes_IC	103473	Ion m/tr	Inorganic ion transport and metabolism	MFS general substrate transporter
SNOG_08332	Metabolism	55620	Nucleotide m/tr	Nucleotide transport and metabolism	Tetrahydrobiopterin biosynthesis enzymes-like
SNOG_03448	Metabolism	53335	Transferases	Transferases	S-adenosyl-L-methionine-dependent methyltransferases
SNOG_14558	Processes_IC	50129	Protein modification	Posttranslational modification, protein turnover, chaperones	GroES-like
SNOG_14558	General	51735	Small molecule binding	Small molecule binding	NAD(P)-binding Rossmann-fold domains
SNOG_06832	General	51735	Small molecule binding	Small molecule binding	NAD(P)-binding Rossmann-fold domains
SNOG_06832	Metabolism	48256	Energy	Energy production and conversion	Citrate synthase
SNOG_15618	Metabolism	56801	Other enzymes	Other enzymes	Acetyl-CoA synthetase-like
SNOG_09655	Metabolism	52151	Transferases	Transferases	FabD/lysophospholipase-like
SNOG_00467	Metabolism	53474	Other enzymes	Other enzymes	alpha/beta-Hydrolases
SNOG_06725	Metabolism	53720	Redox	Oxidation/Reduction	ALDH-like
SNOG_04428	Metabolism	50324	Other enzymes	Other enzymes	Inorganic pyrophosphatase
SNOG_16353	Metabolism	53335	Transferases	Transferases	S-adenosyl-L-methionine-dependent methyltransferases
SNOG_16353	Regulation	46785	DNA-binding	DNA-binding (transcription factors)	Winged helix DNA-binding domain
SNOG_03798	Metabolism	48439	Transferases	Transferases	Protein prenylyltransferase
SNOG_01063	Regulation	57701	DNA-binding	DNA-binding (transcription factors)	Zn2/Cys6 DNA-binding domain
SNOG_00645	Processes_IC	47661	Transport	Transport	t-snare proteins
SNOG_12497	General	50978	General	General or several functions	WD40 repeat-like
SNOG_06578	Metabolism	53474	Other enzymes	Other enzymes	alpha/beta-Hydrolases
SNOG_15284	General	48452	Protein interaction	Protein-protein interaction (dimerization domains)	TPR-like
SNOG_05209	Metabolism	53720	Redox	Oxidation/Reduction	ALDH-like
SNOG_06451	General	52540	Small molecule binding	Small molecule binding	P-loop containing nucleoside triphosphate hydrolases
SNOG_13373	Processes_IC	103473	Ion m/tr	Inorganic ion transport and metabolism	MFS general substrate transporter
SNOG_12137	Processes_IC	54529	Cell motility	Cell motility, cytoskeleton	Mitochondrial glycoprotein MAM33-like
SNOG_08678	Processes_IC	56300	Proteases	Proteases, peptidases and their inhibitors	Metallo-dependent phosphatases
SNOG_13980	General	52540	Small molecule binding	Small molecule binding	P-loop containing nucleoside triphosphate hydrolases
SNOG_08714	Regulation	47396	DNA-binding	DNA-binding (transcription factors)	Transcription factor IIA (TFIIA), alpha-helical domain
SNOG_08714	Regulation	50784	DNA-binding	DNA-binding (transcription factors)	Transcription factor IIA (TFIIA), beta-barrel domain
SNOG_03824	Processes_IC	81665	Ion m/tr	Inorganic ion transport and metabolism	Calcium ATPase, transmembrane domain M
SNOG_03824	Metabolism	56784	Other enzymes	Other enzymes	HAD-like
SNOG_03824	Processes_IC	81660	Ion m/tr	Inorganic ion transport and metabolism	Metal cation-transporting ATPase, ATP-binding domain N
SNOG_03824	Processes_IC	81653	Ion m/tr	Inorganic ion transport and metabolism	Calcium ATPase, transduction domain A
SNOG_14673	Regulation	46689	DNA-binding	DNA-binding (transcription factors)	Homeodomain-like
SNOG_03265	Regulation	57701	DNA-binding	DNA-binding (transcription factors)	Zn2/Cys6 DNA-binding domain
SNOG_10363	Processes_IC	50129	Protein modification	Posttranslational modification, protein turnover, chaperones	GroES-like
SNOG_10363	General	51735	Small molecule binding	Small molecule binding	NAD(P)-binding Rossmann-fold domains
SNOG_09024	Metabolism	53167	Nucleotide m/tr	Nucleotide transport and metabolism	Purine and uridine phosphorylases
SNOG_11102	General	51735	Small molecule binding	Small molecule binding	NAD(P)-binding Rossmann-fold domains
SNOG_08251	General	52540	Small molecule binding	Small molecule binding	P-loop containing nucleoside triphosphate hydrolases
SNOG_01769	Metabolism	51430	Redox	Oxidation/Reduction	NAD(P)-linked oxidoreductase
SNOG_15051	Processes_EC	82153	Cell adhesion	Cell adhesion	FAS1 domain
SNOG_13031	Metabolism	53335	Transferases	Transferases	S-adenosyl-L-methionine-dependent methyltransferases
SNOG_13670	General	50978	General	General or several functions	WD40 repeat-like
SNOG_01330	General	51905	Small molecule binding	Small molecule binding	FAD/NAD(P)-binding domain
SNOG_14594	Metabolism	53474	Other enzymes	Other enzymes	alpha/beta-Hydrolases
SNOG_15837	Processes_IC	46988	Protein modification	Posttranslational modification, protein turnover, chaperones	Tubulin chaperone cofactor A
SNOG_11043	Metabolism	49899	Secondary metabolism	Secondary metabolites biosynthesis, transport and catabolism	Concanavalin A-like lectins/glucanases
SNOG_15859	Metabolism	54197	Carbohydrate m/tr	Carbohydrate transport and metabolism	HIT-like
SNOG_12963	General	51735	Small molecule binding	Small molecule binding	NAD(P)-binding Rossmann-fold domains
SNOG_12032	Metabolism	55931	Amino acids m/tr	Amino acid transport and metabolism	Glutamine synthetase/guanido kinase
SNOG_12032	Metabolism	51556	Other enzymes	Other enzymes	Metallo-dependent hydrolases
SNOG_10141	Metabolism	54197	Carbohydrate m/tr	Carbohydrate transport and metabolism	HIT-like
SNOG_01233	Metabolism	52777	Transferases	Transferases	CoA-dependent acyltransferases
SNOG_07184	Processes_IC	50494	Proteases	Proteases, peptidases and their inhibitors	Trypsin-like serine proteases
SNOG_12238	General	51905	Small molecule binding	Small molecule binding	FAD/NAD(P)-binding domain
SNOG_07351	Regulation	56112	Kinases/phosphatases	Kinases and phosphatases and inhibitors	Protein kinase-like (PK-like)
SNOG_08482	Regulation	50729	Signal transduction	Signal transduction	PH domain-like
SNOG_15402	General	51905	Small molecule binding	Small molecule binding	FAD/NAD(P)-binding domain
SNOG_08479	Metabolism	54106	Other enzymes	Other enzymes	LysM domain
SNOG_11023	General	52540	Small molecule binding	Small molecule binding	P-loop containing nucleoside triphosphate hydrolases
SNOG_14603	Processes_IC	54631	Transport	Transport	CBS-domain
SNOG_02225	General	51735	Small molecule binding	Small molecule binding	NAD(P)-binding Rossmann-fold domains
SNOG_01580	Information	57903	DNA replication/repair	DNA replication, recombination, repair	FYVE/PHD zinc finger
SNOG_07056	Processes_IC	103473	Ion m/tr	Inorganic ion transport and metabolism	MFS general substrate transporter
SNOG_12685	Metabolism	53448	Transferases	Transferases	Nucleotide-diphospho-sugar transferases
SNOG_03682	Information	57850	DNA replication/repair	DNA replication, recombination, repair	RING/U-box
SNOG_07167	Metabolism	51556	Other enzymes	Other enzymes	Metallo-dependent hydrolases
SNOG_15045	General	46934	Protein interaction	Protein-protein interaction (dimerization domains)	UBA-like
SNOG_03849	Metabolism	53474	Other enzymes	Other enzymes	alpha/beta-Hydrolases
SNOG_11951	Information	56672	DNA replication/repair	DNA replication, recombination, repair	DNA/RNA polymerases
SNOG_11951	Metabolism	53098	Nucleotide m/tr	Nucleotide transport and metabolism	Ribonuclease H-like
SNOG_05247	Processes_IC	82171	Proteases	Proteases, peptidases and their inhibitors	DPP6 N-terminal domain-like
SNOG_07364	Regulation	47459	DNA-binding	DNA-binding (transcription factors)	HLH, helix-loop-helix DNA-binding domain
SNOG_09772	Metabolism	51621	Energy	Energy production and conversion	Phosphoenolpyruvate/pyruvate domain
SNOG_09023	Information	54999	Translation	Translation, ribosomes, ribosome biogenesis; tRNA metabolism	Ribosomal protein S10
SNOG_07342	General	52540	Small molecule binding	Small molecule binding	P-loop containing nucleoside triphosphate hydrolases
SNOG_15393	Processes_IC	50129	Protein modification	Posttranslational modification, protein turnover, chaperones	GroES-like
SNOG_15393	General	51735	Small molecule binding	Small molecule binding	NAD(P)-binding Rossmann-fold domains
SNOG_09522	Metabolism	51621	Energy	Energy production and conversion	Phosphoenolpyruvate/pyruvate domain
SNOG_12792	Metabolism	53474	Other enzymes	Other enzymes	alpha/beta-Hydrolases
SNOG_12873	Processes_IC	54001	Proteases	Proteases, peptidases and their inhibitors	Cysteine proteinases
SNOG_06635	General	48371	General	General or several functions	ARM repeat
SNOG_12441	Metabolism	53383	Transferases	Transferases	PLP-dependent transferases
SNOG_12131	General	51735	Small molecule binding	Small molecule binding	NAD(P)-binding Rossmann-fold domains
SNOG_08036	Regulation	57959	DNA-binding	DNA-binding (transcription factors)	Leucine zipper domain
SNOG_13716	Information	57903	DNA replication/repair	DNA replication, recombination, repair	FYVE/PHD zinc finger
SNOG_13716	Information	57850	DNA replication/repair	DNA replication, recombination, repair	RING/U-box
SNOG_14730	Metabolism	51197	Secondary metabolism	Secondary metabolites biosynthesis, transport and catabolism	Clavaminate synthase-like
SNOG_11564	Regulation	56112	Kinases/phosphatases	Kinases and phosphatases and inhibitors	Protein kinase-like (PK-like)
SNOG_11141	Metabolism	51197	Secondary metabolism	Secondary metabolites biosynthesis, transport and catabolism	Clavaminate synthase-like
SNOG_02470	Regulation	57701	DNA-binding	DNA-binding (transcription factors)	Zn2/Cys6 DNA-binding domain
SNOG_00872	Metabolism	50475	Coenzyme m/tr	Coenzyme metabolism	FMN-binding split barrel
SNOG_07071	Metabolism	52418	Nucleotide m/tr	Nucleotide transport and metabolism	Nucleoside phosphorylase/phosphoribosyltransferase catalytic domain
SNOG_12837	General	51735	Small molecule binding	Small molecule binding	NAD(P)-binding Rossmann-fold domains
SNOG_04605	Metabolism	53474	Other enzymes	Other enzymes	alpha/beta-Hydrolases
SNOG_06296	Regulation	57959	DNA-binding	DNA-binding (transcription factors)	Leucine zipper domain
SNOG_06296	Metabolism	111430	Redox	Oxidation/Reduction	YAP1 redox domain
SNOG_03257	General	52540	Small molecule binding	Small molecule binding	P-loop containing nucleoside triphosphate hydrolases
SNOG_07625	Regulation	57701	DNA-binding	DNA-binding (transcription factors)	Zn2/Cys6 DNA-binding domain
SNOG_11554	Metabolism	49899	Secondary metabolism	Secondary metabolites biosynthesis, transport and catabolism	Concanavalin A-like lectins/glucanases
SNOG_11383	Metabolism	55729	Transferases	Transferases	Acyl-CoA N-acyltransferases (Nat)
SNOG_02799	Processes_IC	74788	Cell cycle, Apoptosis	Cell devision and chromsome partitioning, cell cycle	Cullin repeat-like
SNOG_02799	Regulation	46785	DNA-binding	DNA-binding (transcription factors)	Winged helix DNA-binding domain
SNOG_02799	Processes_IC	75632	Cell cycle, Apoptosis	Cell devision and chromsome partitioning, cell cycle	Cullin homology domain
SNOG_10530	Information	57850	DNA replication/repair	DNA replication, recombination, repair	RING/U-box
SNOG_06896	General	51905	Small molecule binding	Small molecule binding	FAD/NAD(P)-binding domain
SNOG_03081	Metabolism	53474	Other enzymes	Other enzymes	alpha/beta-Hydrolases
SNOG_04639	Other	88723	Unknown function	Function unknown	PIN domain-like
[truncated: 8,893 more rows]

## Sheet: dbCAN
seqid	family	class_name	activities	notes
[truncated: 538 more rows]

[truncated: 6 more sheets: GO terms, GOSlim terms, Locations, EffectorP, LOCALIZER, PHIbase]
