# Supplementary material for: A specific fungal transcription factor controls effector gene expression and orchestrates the establishment of the necrotrophic pathogen lifestyle on wheat
Source: Sci Rep. 2019 Nov 4;9:15884. doi: 10.1038/s41598-019-52444-7 (PMC6828707; doi:10.1038/s41598-019-52444-7)
Supplement: Supplementary file 6 — Supplementary data S5 [file 41598_2019_52444_MOESM6_ESM.xlsx]

## Sheet: ip vs iv - SN15
								DESeq2	DESeq2	DESeq2	DESeq2	DESeq2	EdgeR	EdgeR	EdgeR	EdgeR	Limma-voom	Limma-voom	Limma-voom	Limma-voom
seqid	differentially_expressed	up_regulated	down_regulated	number_tests_run	gene_length	sn15_ip_cpm_mean	sn15_iv_cpm_mean	lfc	lfc_se	test_statistic	pvalue	padj	lfc	unshrunk_lfc	pvalue	padj	lfc	t	pvalue	padj
SNOG_13265	1	1	0	3	1563	146.996	0.027544	11.5092	0.278092	37.7902	0	0	11.6933	11.7092	6.15171e-21	3.57876e-17	11.7196	27.0022	1.16285e-18	1.0592e-15
SNOG_00557	1	1	0	3	1088	63.0346	0.0421412	9.70627	0.253313	34.3696	7.17267e-259	4.75692e-255	9.86259	9.8731	6.53729e-20	1.17789e-16	9.90046	27.2829	9.2055e-19	1.0592e-15
SNOG_14859	1	0	1	3	1371	8.4604	281.245	-5.81137	0.150705	-31.9258	1.17293e-223	5.18593e-220	-5.73279	-5.73288	1.66472e-18	9.07657e-16	-5.73798	-29.6956	1.47583e-19	1.00732e-15
SNOG_15934	1	1	0	3	963	106.558	0.0231168	11.2356	0.324026	31.5888	5.26787e-219	1.74682e-215	11.4555	11.4743	3.22377e-19	3.75086e-16	11.4674	20.6533	3.44922e-16	6.21618e-14
SNOG_12824	1	1	0	3	1244	43.6167	0.276228	6.51477	0.175531	31.4177	1.16099e-216	3.07988e-213	6.632	6.6336	1.71386e-19	2.21564e-16	6.63482	28.5118	3.5397e-19	1.02961e-15
SNOG_16438	1	1	0	3	417	46.6449	0.099273	8.04917	0.22957	30.706	4.73128e-207	1.04593e-203	8.18977	8.19418	8.86064e-19	5.72742e-16	8.17933	27.7658	6.27314e-19	1.04269e-15
SNOG_14243	1	1	0	3	831	13.5059	0.0657272	6.88486	0.197069	29.8619	6.15875e-196	1.167e-192	7.00449	7.01116	9.92563e-21	3.84949e-17	6.98862	27.3062	8.94268e-19	1.0592e-15
SNOG_13504	1	0	1	3	540	0.829481	42.7839	-6.45456	0.190886	-28.5749	1.37784e-179	2.28445e-176	-6.38804	-6.38889	3.87394e-18	1.63543e-15	-6.39119	-29.3389	1.91483e-19	1.00732e-15
SNOG_14469	1	1	0	3	1752	13.6786	0.16468	5.60335	0.162291	28.3648	5.50391e-177	8.11154e-174	5.71162	5.71428	4.2854e-17	7.44188e-15	5.73691	28.9247	2.59729e-19	1.00732e-15
SNOG_08355	1	1	0	3	697	9.43057	0.0262264	7.68829	0.236018	28.3381	1.17318e-176	1.5561e-173	7.80662	7.82341	3.1382e-20	7.88906e-17	7.80885	27.3871	8.40967e-19	1.0592e-15
SNOG_10623	1	1	0	3	1089	18.7538	0.371688	4.891	0.137355	28.328	1.56095e-176	1.88222e-173	4.99691	4.99808	4.22685e-19	4.06606e-16	5.00677	27.9313	5.49615e-19	1.04269e-15
SNOG_06335	1	1	0	3	1211	23.4265	0.0227718	9.14895	0.289858	28.1136	6.68483e-174	7.38897e-171	9.31468	9.33394	1.04342e-19	1.51753e-16	9.32774	20.8159	2.86072e-16	5.74148e-14
SNOG_04546	1	1	0	3	1048	33.8583	0.0394509	8.90559	0.282183	28.0158	1.04308e-172	1.06426e-169	9.0693	9.08055	4.54308e-19	4.06606e-16	9.0616	22.3422	6.43442e-17	1.88021e-14
SNOG_07944	1	0	1	3	1146	0.324732	40.2657	-7.69302	0.239232	-27.9771	3.08878e-172	2.9264e-169	-7.65086	-7.65303	1.46606e-17	4.02181e-15	-7.66582	-26.953	1.18347e-18	1.0592e-15
SNOG_12139	1	1	0	3	150	9.75942	0.0794372	6.14088	0.185743	27.6773	1.30913e-168	1.15762e-165	6.25737	6.26284	5.90124e-19	4.57739e-16	6.29151	25.166	5.10798e-18	3.96209e-15
SNOG_13103	1	1	0	3	1821	41.3587	0.223939	6.72412	0.206842	27.6738	1.44162e-168	1.1951e-165	6.85146	6.85342	6.57879e-18	2.31265e-15	6.85659	28.0115	5.17685e-19	1.04269e-15
SNOG_08125	1	1	0	3	531	42.2151	0.0236555	9.88609	0.324513	27.3829	4.38849e-165	3.42405e-162	10.0881	10.1064	1.79425e-18	9.07657e-16	10.0836	20.1258	5.8256e-16	8.91853e-14
SNOG_08656	1	1	0	3	1421	52.6089	0.0604704	8.90763	0.290853	27.1878	9.0639e-163	6.67909e-160	9.08289	9.0902	1.77495e-17	4.48946e-15	9.06509	20.6314	3.47273e-16	6.21618e-14
SNOG_11602	1	1	0	3	1302	13.3327	0.108788	6.13889	0.189772	27.0793	1.72449e-161	1.20388e-158	6.25552	6.25953	7.26318e-19	4.971e-16	6.25647	23.9894	1.41465e-17	7.48159e-15
SNOG_01882	1	1	0	3	375	68.1522	0.982161	5.31096	0.160401	26.8762	4.17307e-159	2.76758e-156	5.4212	5.42164	6.16489e-18	2.31265e-15	5.43842	26.2435	2.08664e-18	1.73415e-15
SNOG_09654	1	0	1	3	950	2.60237	125.555	-6.36301	0.206102	-26.0211	2.85893e-149	1.80575e-146	-6.30068	-6.30095	5.56531e-17	9.25035e-15	-6.2737	-27.1271	1.02846e-18	1.0592e-15
SNOG_10647	1	1	0	3	1569	15.4448	0.0400217	7.74814	0.259532	26.0012	4.79807e-149	2.8928e-146	7.88899	7.89979	1.29712e-17	3.95287e-15	8.04073	20.8769	2.67542e-16	5.55866e-14
SNOG_01220	1	1	0	3	1551	25.587	0.0360699	8.6357	0.293824	25.9874	6.883e-149	3.80401e-146	8.80133	8.81361	1.6675e-17	4.31141e-15	8.80791	23.4224	2.36569e-17	1.10099e-14
SNOG_02687	1	1	0	3	887	41.9558	0.0920293	7.98056	0.268602	25.9884	6.69152e-149	3.80401e-146	8.13996	8.14471	3.13158e-17	6.28206e-15	8.12267	20.6817	3.2872e-16	6.15931e-14
SNOG_11734	1	1	0	3	993	11.2368	0.103573	5.97327	0.193213	25.7399	4.18717e-146	2.22154e-143	6.09094	6.09517	2.76051e-18	1.28474e-15	6.12831	22.7152	4.49818e-17	1.49532e-14
SNOG_05296	1	1	0	3	1134	8.53902	0.0703381	6.12914	0.199458	25.7154	7.86279e-146	4.01123e-143	6.24827	6.25449	3.66066e-19	3.87198e-16	6.24397	22.8327	4.03322e-17	1.38019e-14
SNOG_15684	1	1	0	3	687	16.6167	0.0422175	7.82195	0.265745	25.671	2.46564e-145	1.21127e-142	7.9691	7.97975	1.48636e-17	4.02181e-15	8.10944	22.126	7.87129e-17	2.12982e-14
SNOG_01555	1	1	0	3	1450	13.9298	0.0999637	6.32747	0.208371	25.5673	3.52566e-144	1.67016e-141	6.44939	6.45377	5.81433e-19	4.57739e-16	6.44785	22.906	3.76987e-17	1.3707e-14
SNOG_13486	1	1	0	3	486	5.81263	0.0866907	5.29455	0.170207	25.2313	1.81511e-140	8.30192e-138	5.40102	5.40605	1.35149e-18	8.27611e-16	5.41392	24.4717	9.2595e-18	6.13088e-15
SNOG_11248	1	1	0	3	2583	51.256	0.133347	7.76252	0.269014	25.1382	1.90248e-139	8.4115e-137	7.91991	7.92324	1.55014e-16	1.92096e-14	7.91433	22.1066	8.08442e-17	2.13778e-14
SNOG_15694	1	1	0	3	2358	7.42778	0.122154	5.13266	0.166457	24.8272	4.55906e-136	1.95069e-133	5.23824	5.24174	1.63221e-18	9.07657e-16	5.24494	24.3651	1.01597e-17	6.13088e-15
SNOG_13910	1	1	0	3	948	13.5681	0.0508014	7.24757	0.252008	24.7911	1.11815e-135	4.63474e-133	7.38248	7.39116	9.83069e-18	3.268e-15	7.39378	23.1547	3.00429e-17	1.24839e-14
SNOG_00225	1	1	0	3	2410	11.5216	0.0150584	8.74891	0.314594	24.6314	5.81989e-134	2.33924e-131	8.91788	8.9477	3.93572e-18	1.63543e-15	9.17881	19.9809	6.74237e-16	1.00574e-13
SNOG_00081	1	1	0	3	1471	44.7232	0.3014	6.39635	0.21956	24.5781	2.16888e-133	8.46118e-131	6.52685	6.52829	3.32828e-17	6.45408e-15	6.53603	22.4808	5.65465e-17	1.77816e-14
SNOG_14040	1	1	0	3	684	37.8054	0.116367	7.53004	0.26699	24.458	4.13796e-132	1.56817e-129	7.68333	7.68716	6.74317e-17	1.08968e-14	7.69843	20.4395	4.20257e-16	6.97314e-14
SNOG_03546	1	1	0	3	1799	119.873	3.10367	4.48295	0.143623	24.2506	6.51089e-130	2.3989e-127	4.58925	4.58939	3.55139e-17	6.77384e-15	4.60628	24.01	1.38776e-17	7.48159e-15
SNOG_08289	1	1	0	3	774	26.1437	0.0618521	7.88668	0.28407	24.2429	7.86026e-130	2.8178e-127	8.05157	8.05873	1.17865e-16	1.61336e-14	8.06402	19.4875	1.14037e-15	1.59858e-13
SNOG_13226	1	1	0	3	1227	11.8531	0.0277441	7.9287	0.286034	24.2234	1.26241e-129	4.40649e-127	8.08048	8.09663	6.75807e-18	2.31265e-15	8.13775	20.6592	3.33508e-16	6.15931e-14
SNOG_07008	1	1	0	3	1626	95.283	0.29121	7.48337	0.268262	24.1681	4.82164e-129	1.63985e-126	7.6416	7.64308	4.04788e-16	3.92476e-14	7.71336	21.9748	1.00613e-16	2.43881e-14
SNOG_07789	1	1	0	3	1428	22.3313	0.259819	5.61139	0.191685	24.0571	7.04168e-128	2.33502e-125	5.72887	5.73052	2.11307e-17	4.9171e-15	5.73904	24.3401	1.0387e-17	6.13088e-15
SNOG_00570	1	1	0	3	3087	38.5861	0.124133	7.45086	0.269011	23.98	4.50067e-127	1.45602e-124	7.60552	7.60907	1.60984e-16	1.97164e-14	7.60352	20.2027	5.40376e-16	8.54646e-14
SNOG_00815	1	1	0	3	1101	19.8197	0.0675355	7.36439	0.265716	23.9518	8.84809e-127	2.79431e-124	7.51445	7.52096	2.66209e-17	5.58262e-15	7.48959	19.2363	1.48017e-15	1.89251e-13
SNOG_13675	1	1	0	3	2454	48.95	0.059197	8.77332	0.324798	23.9328	1.39534e-126	4.30413e-124	8.97652	8.98386	5.24152e-16	4.65535e-14	9.0282	15.6782	1.20383e-13	6.1164e-12
SNOG_12861	1	1	0	3	1344	16.6914	0.243954	5.3033	0.182405	23.592	4.65842e-123	1.4043e-120	5.41717	5.41894	1.25757e-17	3.95287e-15	5.41589	23.0027	3.44501e-17	1.31862e-14
SNOG_07872	0	0	0	1	2106	38.9075	0.00588197	11.5773	0.450043	23.5028	3.81871e-122	1.12559e-119
SNOG_15449	1	1	0	3	2010	25.4118	0.245193	5.90424	0.209443	23.4156	2.96552e-121	8.55101e-119	6.02763	6.02942	2.08947e-17	4.9171e-15	6.00412	20.7016	3.18018e-16	6.13123e-14
SNOG_11088	1	1	0	3	1374	33.879	0.12847	7.20009	0.265996	23.3089	3.59756e-120	1.01528e-117	7.35036	7.35375	3.21133e-16	3.36611e-14	7.33952	22.2212	7.17351e-17	2.0357e-14
SNOG_06073	1	1	0	3	1085	21.8206	0.0347396	8.42197	0.319874	23.2028	4.2652e-119	1.17862e-116	8.60467	8.61732	3.87068e-17	7.17117e-15	8.55545	17.2655	1.40281e-14	1.02652e-12
SNOG_10989	1	0	1	3	1314	0.340611	60.3482	-8.20618	0.311797	-23.1118	3.52718e-118	9.54786e-116	-8.20962	-8.2117	2.92784e-15	1.71183e-13	-8.08866	-22.1518	9.17107e-17	2.37123e-14
SNOG_06409	1	1	0	3	1350	13.1634	0.0412345	7.45805	0.279606	23.097	4.96083e-118	1.31601e-115	7.61195	7.62244	2.35855e-17	5.22488e-15	7.66074	17.3618	1.2381e-14	9.35405e-13
SNOG_30077	1	1	0	3	365	52.3317	1.62663	4.22895	0.139882	23.0834	6.80319e-118	1.76936e-115	4.33271	4.33297	1.29825e-16	1.6972e-14	4.33109	24.323	1.05387e-17	6.13088e-15
SNOG_00131	1	1	0	3	950	15.5829	0.0154119	9.09704	0.351516	23.0346	2.09815e-117	5.35189e-115	9.29636	9.32512	3.57588e-18	1.60021e-15	9.24943	17.3519	1.26113e-14	9.46662e-13
SNOG_15575	1	1	0	3	903	15.3244	0.284917	4.95324	0.171781	23.0132	3.43485e-117	8.5962e-115	5.06377	5.06527	1.46577e-17	4.02181e-15	5.04999	23.3557	2.49443e-17	1.11626e-14
SNOG_07330	1	1	0	3	947	10.1698	0.0612731	6.57257	0.242315	22.9972	4.96939e-117	1.22063e-114	6.70709	6.71429	2.38005e-17	5.22488e-15	6.70539	19.4496	1.17422e-15	1.62644e-13
SNOG_07696	1	1	0	3	1497	13.9681	0.337374	4.60156	0.157062	22.9308	2.28999e-116	5.52262e-114	4.70905	4.71033	1.44528e-17	4.02181e-15	4.71587	23.6648	1.88733e-17	9.54744e-15
SNOG_06169	1	0	1	3	1104	0.445922	18.1695	-6.0853	0.222049	-22.9017	4.46623e-116	1.05786e-113	-6.02566	-6.02722	2.8875e-16	3.15626e-14	-6.01871	-24.3571	1.02366e-17	6.13088e-15
SNOG_00805	1	1	0	3	1626	21.7369	0.114775	6.73549	0.252463	22.7182	2.96415e-114	6.89762e-112	6.87666	6.88045	1.03092e-16	1.48084e-14	6.87469	19.4072	1.23898e-15	1.67623e-13
SNOG_08142	1	1	0	3	1155	7.81691	0.0312679	7.1207	0.270317	22.6426	1.64872e-113	3.77045e-111	7.26382	7.27769	5.56335e-18	2.15765e-15	7.22355	18.4804	3.40357e-15	3.63307e-13
SNOG_16155	1	1	0	3	978	45.2298	0.0907428	8.0776	0.312938	22.6166	2.97416e-113	6.68631e-111	8.26376	8.26858	9.92119e-16	7.25994e-14	8.23588	15.67	1.21183e-13	6.13026e-12
SNOG_10295	1	0	1	3	1674	0.274115	17.0736	-6.68757	0.251739	-22.5931	5.06186e-113	1.11901e-110	-6.64328	-6.64585	4.78001e-16	4.31127e-14	-6.64812	-21.0164	2.33805e-16	4.94603e-14
SNOG_08858	1	1	0	3	1640	60.2362	0.837642	5.37066	0.193544	22.5823	6.474e-113	1.40772e-110	5.48811	5.48863	1.10061e-16	1.54284e-14	5.48488	22.4212	5.92154e-17	1.81308e-14
SNOG_06731	1	0	1	3	1182	0.28607	3.86846	-4.53005	0.15681	-22.5116	3.19419e-112	6.72503e-110	-4.44509	-4.44746	7.99368e-17	1.24009e-14	-4.45016	-21.5371	1.38327e-16	3.23151e-14
SNOG_08921	1	1	0	3	762	36.3491	0.0079302	11.1524	0.450983	22.5117	3.18785e-112	6.72503e-110	11.4923	11.5493	4.2179e-17	7.43564e-15	11.6313	14.109	8.94088e-13	3.15234e-11
SNOG_02241	1	1	0	3	1235	3.48691	0.0553176	5.20052	0.186775	22.4898	5.22726e-112	1.08335e-109	5.30946	5.31731	7.04004e-19	4.971e-16	5.31057	22.8481	3.9734e-17	1.38019e-14
SNOG_10862	1	1	0	3	999	9.28166	0.0291041	7.51483	0.289869	22.475	7.28222e-112	1.48602e-109	7.66966	7.68517	1.55758e-17	4.11874e-15	7.82492	18.3327	4.02644e-15	4.07371e-13
SNOG_12408	1	1	0	3	1491	8.6837	0.204938	4.6102	0.160753	22.4581	1.06691e-111	2.14417e-109	4.71486	4.71692	1.65337e-15	1.09926e-13	4.70632	21.8779	9.93542e-17	2.43881e-14
SNOG_10981	1	1	0	3	702	63.3472	0.675847	5.75886	0.212237	22.4224	2.37992e-111	4.71153e-109	5.88428	5.88493	3.04606e-16	3.23502e-14	5.88232	22.3363	6.46397e-17	1.88021e-14
SNOG_01894	1	0	1	3	2123	0.0722517	4.76281	-6.76647	0.257576	-22.3874	5.21623e-111	1.01747e-108	-6.71713	-6.72691	1.23482e-16	1.65139e-14	-6.718	-17.5291	1.01391e-14	8.13573e-13
SNOG_01690	1	1	0	3	1228	37.6224	0.0487833	8.72094	0.346045	22.3119	2.8305e-110	5.44112e-108	8.92911	8.93824	1.23563e-15	8.71307e-14	8.97031	15.1435	2.41239e-13	1.07345e-11
SNOG_30911	1	1	0	3	1278	24.239	0.0488038	8.05751	0.317904	22.2001	3.42425e-109	6.48846e-107	8.24045	8.24926	1.55463e-15	1.04556e-13	8.33663	19.2815	1.41699e-15	1.83186e-13
SNOG_30888	1	1	0	3	367	12.6394	0.169508	5.44246	0.201615	22.0343	1.34972e-107	2.52151e-105	5.56059	5.56317	4.14135e-16	3.9822e-14	5.56863	22.144	7.70152e-17	2.12982e-14
SNOG_10637	1	1	0	3	1611	3.77264	0.0752254	4.84312	0.174578	22.0138	2.12605e-107	3.91666e-105	4.94925	4.95487	2.55324e-17	5.50128e-15	4.96536	21.4368	1.52623e-16	3.41494e-14
SNOG_10695	1	1	0	3	1893	86.2806	0.074592	9.25476	0.376214	21.9417	1.03971e-106	1.88914e-104	9.50371	9.50967	1.36207e-14	5.89133e-13	9.51721	13.7496	1.64069e-12	5.27195e-11
SNOG_01776	1	1	0	3	1155	25.8758	0.0301228	8.82932	0.357972	21.8713	4.87228e-106	8.73324e-104	9.04169	9.05613	8.09109e-16	6.23443e-14	9.00471	14.2008	8.65701e-13	3.07086e-11
SNOG_00142	1	1	0	3	1563	6.71735	0.0342866	6.80641	0.265533	21.8671	5.34978e-106	9.46126e-104	6.94477	6.95773	4.7636e-17	8.15065e-15	7.0221	19.4816	1.13535e-15	1.59858e-13
SNOG_01489	1	1	0	3	2692	23.6179	0.0280114	8.83662	0.358517	21.8584	6.46379e-106	1.1281e-103	9.04673	9.06261	3.58418e-16	3.59499e-14	9.07789	14.5461	4.99272e-13	1.94282e-11
SNOG_07556	1	0	1	3	1236	2.89236	115.049	-6.0575	0.231448	-21.8516	7.50741e-106	1.29322e-103	-6.00123	-6.00147	1.59371e-15	1.06568e-13	-6.02896	-20.5097	4.10683e-16	6.92508e-14
SNOG_14800	1	1	0	3	762	17.5001	0.0757722	7.01901	0.275566	21.8423	9.19081e-106	1.56291e-103	7.17049	7.17626	3.42682e-16	3.49746e-14	7.20569	20.4976	3.92195e-16	6.71058e-14
SNOG_03549	1	1	0	3	2006	40.498	0.117993	7.5437	0.30015	21.8014	2.24785e-105	3.77412e-103	7.71725	7.72092	1.77716e-15	1.15668e-13	7.76055	17.6964	9.81499e-15	7.98584e-13
SNOG_10990	1	0	1	3	891	0.904411	17.551	-5.04901	0.185819	-21.7901	2.87822e-105	4.77209e-103	-4.97552	-4.97628	2.38691e-16	2.74869e-14	-4.94493	-22.9812	3.51329e-17	1.31862e-14
SNOG_00558	1	1	0	3	1128	27.5412	0.027342	9.06957	0.372656	21.6542	5.55217e-104	9.09185e-102	9.29471	9.31089	5.40169e-16	4.72991e-14	9.26285	15.7481	9.62127e-14	5.06532e-12
SNOG_05813	1	1	0	3	1608	17.2725	0.0409702	7.82542	0.315848	21.6098	1.45131e-103	2.34758e-101	8.00397	8.01446	3.92359e-16	3.86872e-14	8.07653	17.2413	1.44104e-14	1.04139e-12
SNOG_30837	1	1	0	3	391	7.75703	0.015029	8.13337	0.330705	21.5702	3.42169e-103	5.4681e-101	8.29409	8.32281	7.76613e-17	1.22107e-14	8.30239	18.4462	3.54882e-15	3.75368e-13
SNOG_04886	1	1	0	3	1263	9.04136	0.0431046	6.85725	0.271594	21.5662	3.72852e-103	5.8875e-101	7.00325	7.01329	1.26611e-16	1.67399e-14	7.07181	18.3484	3.94779e-15	4.02917e-13
SNOG_14594	1	1	0	3	1644	9.46116	0.0238619	7.80062	0.315668	21.5436	6.07796e-103	9.48448e-101	7.96806	7.98682	7.0589e-17	1.12507e-14	8.03154	18.3011	4.17574e-15	4.15254e-13
SNOG_08868	1	0	1	3	1638	0.162002	23.292	-7.86999	0.319692	-21.4894	1.95588e-102	3.0166e-100	-7.8736	-7.878	4.98468e-15	2.56623e-13	-7.89829	-19.7358	9.20223e-16	1.33835e-13
SNOG_10382	1	1	0	3	855	24.8239	0.192524	6.22337	0.243985	21.4086	1.11216e-101	1.6956e-99	6.3586	6.36091	5.97365e-16	5.1484e-14	6.45727	23.4203	2.35517e-17	1.10099e-14
SNOG_01849	1	1	0	3	1128	160.277	0.00928809	12.812	0.552901	21.3636	2.91409e-101	4.39233e-99	13.3641	13.4113	3.04912e-14	1.16699e-12	13.2839	8.87972	5.80085e-09	6.34928e-08
SNOG_07258	1	1	0	3	576	7.2078	0.164038	4.6735	0.172005	21.3569	3.36503e-101	5.01504e-99	4.78226	4.78485	6.73794e-18	2.31265e-15	4.76173	19.3447	1.31227e-15	1.73503e-13
SNOG_00490	1	1	0	3	2459	93.5005	0.207166	7.90869	0.324453	21.2933	1.30877e-100	1.92884e-98	8.1037	8.10578	9.48795e-15	4.29542e-13	8.18309	20.9882	2.8621e-16	5.74148e-14
SNOG_14129	1	1	0	3	1458	13.6233	0.0143193	8.94988	0.374636	21.2203	6.20728e-100	9.04762e-98	9.1594	9.18922	1.08235e-16	1.53575e-14	9.28178	14.9066	2.79771e-13	1.21009e-11
SNOG_15334	1	1	0	3	729	4.37158	0.0334469	6.23738	0.247133	21.1925	1.11929e-99	1.61373e-97	6.35793	6.37107	2.90262e-16	3.15626e-14	6.34641	18.0678	5.42418e-15	5.04882e-13
SNOG_06354	1	1	0	3	1410	11.3658	0.0941195	6.09591	0.241103	21.1358	3.72485e-99	5.31252e-97	6.22746	6.23207	1.21239e-16	1.64025e-14	6.2167	18.1169	5.12714e-15	4.84994e-13
SNOG_15433	1	0	1	3	1434	0.0622435	5.36627	-7.11395	0.289789	-21.0979	8.31164e-99	1.17283e-96	-7.07426	-7.08524	9.36323e-15	4.25552e-13	-7.08476	-16.5777	3.1912e-14	2.01549e-12
SNOG_15715	1	1	0	3	3219	27.514	0.195692	6.29816	0.25125	21.0872	1.04186e-98	1.45466e-96	6.43817	6.44037	1.91195e-15	1.22228e-13	6.47118	23.2622	2.71882e-17	1.17161e-14
SNOG_05890	1	0	1	3	1914	3.87102	20.9925	-3.2177	0.105521	-21.0168	4.60727e-98	6.36572e-96	-3.12748	-3.12764	9.69931e-16	7.21611e-14	-3.12349	-20.1782	5.43565e-16	8.54646e-14
SNOG_02909	1	0	1	3	1070	0.0554024	34.2658	-9.84003	0.421065	-20.9945	7.36953e-98	1.00773e-95	-9.95824	-9.97097	3.10189e-14	1.17943e-12	-9.87741	-13.1751	3.79039e-12	1.07042e-10
SNOG_02790	1	0	1	3	2015	1.0821	37.1539	-5.85846	0.231617	-20.9762	1.08136e-97	1.46359e-95	-5.8022	-5.80284	1.31659e-15	9.17276e-14	-5.82645	-22.5813	5.14188e-17	1.66183e-14
SNOG_01128	1	1	0	3	1710	11.492	0.564021	3.56535	0.122355	20.9664	1.32921e-97	1.78088e-95	3.66627	3.66699	4.14498e-17	7.41952e-15	3.66817	21.9247	9.497e-17	2.40212e-14
SNOG_08470	1	1	0	3	1752	6.0826	0.0503133	6.09036	0.24295	20.9523	1.78714e-97	2.37046e-95	6.21698	6.22551	3.2569e-15	1.83952e-13	6.23635	19.1044	1.70422e-15	2.08722e-13
SNOG_14433	1	1	0	3	1701	19.1775	0.0246324	8.66122	0.366374	20.9109	4.25829e-97	5.59227e-95	8.88194	8.89949	9.2565e-16	6.99347e-14	8.88345	15.3477	1.5684e-13	7.60348e-12
SNOG_16592	1	0	1	3	549	0.0550641	2.77296	-6.42342	0.259415	-20.9063	4.6914e-97	6.10066e-95	-6.37144	-6.38446	2.00644e-16	2.38307e-14	-6.47107	-15.1269	2.0482e-13	9.41928e-12
SNOG_07486	1	1	0	3	2610	9.328	0.0987661	5.75283	0.227425	20.8984	5.53507e-97	7.12788e-95	5.87916	5.88356	9.31197e-17	1.38904e-14	5.86902	17.4945	1.05492e-14	8.29325e-13
SNOG_11338	1	1	0	3	756	40.5072	0.0117805	10.6724	0.462919	20.8943	6.03081e-97	7.6916e-95	11.0165	11.053	2.66001e-15	1.59575e-13	10.9656	12.528	1.01446e-11	2.42865e-10
SNOG_11050	1	1	0	3	1551	25.7582	0.162243	6.49502	0.263242	20.8744	9.15056e-97	1.15593e-94	6.64127	6.64399	1.48399e-15	1.01566e-13	6.67007	17.5782	1.00856e-14	8.13573e-13
SNOG_00967	1	1	0	3	1758	7.64747	0.0269502	7.27585	0.300838	20.8613	1.20476e-96	1.50754e-94	7.43762	7.45371	1.94167e-17	4.80667e-15	7.41521	15.1001	2.12718e-13	9.74398e-12
SNOG_13485	1	1	0	3	1089	12.2092	0.0682387	6.65303	0.273138	20.6966	3.71508e-95	4.60531e-93	6.80117	6.80757	4.57817e-16	4.232e-14	6.77828	17.7019	8.28332e-15	7.24635e-13
SNOG_10133	1	0	1	3	639	0.139598	5.33299	-5.96504	0.24044	-20.6498	9.80743e-95	1.2045e-92	-5.90548	-5.91041	7.69516e-16	6.04954e-14	-5.90116	-17.509	1.03707e-14	8.26458e-13
SNOG_00881	1	1	0	3	1701	15.3677	0.0592811	7.16632	0.299241	20.6065	2.39739e-94	2.91734e-92	7.33191	7.3393	7.11476e-16	5.81504e-14	7.3344	15.3762	1.52753e-13	7.46757e-12
SNOG_05090	1	1	0	3	1306	16.5041	0.00642052	10.2535	0.449895	20.5682	5.28735e-94	6.37558e-92	10.5608	10.627	3.88297e-17	7.17117e-15	10.912	13.1147	3.62971e-12	1.03509e-10
SNOG_12371	1	1	0	3	1791	14.7552	0.0841662	6.6181	0.273271	20.5587	6.43412e-94	7.68848e-92	6.76849	6.77367	6.82674e-16	5.63327e-14	6.71794	16.1292	5.64539e-14	3.26095e-12
SNOG_00019	1	1	0	3	2281	26.6899	1.30167	3.57778	0.125992	20.4599	4.90821e-93	5.81273e-91	3.67908	3.67939	1.39408e-16	1.80224e-14	3.6714	21.1098	2.10855e-16	4.54315e-14
SNOG_11178	1	1	0	3	1557	12.6793	0.119647	5.91207	0.241287	20.3578	3.96128e-92	4.64977e-90	6.04502	6.04864	5.05605e-16	4.52517e-14	6.02982	17.6301	8.99861e-15	7.64225e-13
SNOG_11052	1	1	0	3	1602	6.828	0.153057	4.71339	0.182414	20.3569	4.03042e-92	4.68942e-90	4.82253	4.82536	2.9458e-16	3.17355e-14	4.89625	20.499	3.90661e-16	6.71058e-14
SNOG_08802	1	1	0	3	2511	11.8119	0.0392722	7.38806	0.315115	20.2721	2.26654e-91	2.61421e-89	7.55501	7.56624	4.40145e-16	4.16349e-14	7.58034	15.5112	1.24482e-13	6.2429e-12
SNOG_01892	1	0	1	3	2363	2.41167	29.979	-4.41634	0.169586	-20.1452	2.96613e-90	3.39162e-88	-4.33653	-4.33681	7.488e-16	5.92673e-14	-4.30206	-21.533	1.3887e-16	3.23151e-14
SNOG_04196	1	1	0	3	1510	16.8843	0.336762	4.83667	0.190559	20.1337	3.73839e-90	4.23811e-88	4.95111	4.95237	4.583e-16	4.232e-14	4.95121	20.5377	3.75517e-16	6.61991e-14
SNOG_16571	1	1	0	3	584	35.1565	0.0116542	10.5888	0.476649	20.117	5.23891e-90	5.88889e-88	10.9504	10.9905	6.27479e-15	3.05469e-13	11.8803	12.2151	1.66372e-11	3.64547e-10
SNOG_00889	1	1	0	3	814	6.06116	0.0842822	5.36226	0.217171	20.0868	9.6313e-90	1.07353e-87	5.48132	5.48642	3.98699e-17	7.24823e-15	5.46451	18.9608	1.99255e-15	2.37348e-13
SNOG_00340	1	0	1	3	2226	0.629033	10.8219	-4.87594	0.194602	-19.9173	2.88214e-88	3.18572e-86	-4.80307	-4.80416	6.43377e-16	5.46401e-14	-4.84405	-21.4501	1.50634e-16	3.41494e-14
SNOG_14545	1	1	0	3	2582	6.65057	0.449384	3.1251	0.106788	19.9001	4.05946e-88	4.44997e-86	3.22412	3.225	1.4535e-16	1.8382e-14	3.2342	20.4154	4.25521e-16	6.97314e-14
SNOG_10385	1	1	0	3	1335	34.6628	0.0392991	8.86245	0.39584	19.8627	8.56274e-88	9.30952e-86	9.10785	9.11911	1.47378e-14	6.26898e-13	9.0804	12.0312	2.17125e-11	4.66959e-10
SNOG_00947	1	1	0	3	1114	10.847	0.0690598	6.46648	0.275752	19.8239	1.85006e-87	1.99506e-85	6.61631	6.62265	7.19065e-16	5.81504e-14	6.59783	14.9044	2.79367e-13	1.21009e-11
SNOG_09761	1	1	0	3	1638	32.6208	0.179236	6.67236	0.288225	19.6803	3.18159e-86	3.40327e-84	6.83099	6.83343	6.26414e-15	3.05469e-13	6.8149	19.6919	9.143e-16	1.33835e-13
SNOG_14455	1	1	0	3	1710	8.88861	0.0461615	6.74153	0.292043	19.6599	4.75958e-86	5.05049e-84	6.89152	6.9009	7.93994e-16	6.15875e-14	6.97068	17.3264	1.28903e-14	9.61401e-13
SNOG_08447	1	1	0	3	1467	11.448	0.0446133	7.1391	0.312462	19.6475	6.07102e-86	6.39096e-84	7.30298	7.31271	9.46228e-16	7.10281e-14	7.36586	15.947	7.09056e-14	3.98544e-12
SNOG_13274	1	1	0	3	1467	15.4639	0.00652388	10.1619	0.466926	19.6218	1.00741e-85	1.05215e-83	10.4687	10.535	9.55382e-17	1.39993e-14	10.3398	13.2049	3.17239e-12	9.20469e-11
SNOG_00361	1	1	0	3	1200	8.81062	0.129363	5.31505	0.220505	19.569	2.84359e-85	2.92383e-83	5.43489	5.43828	1.6778e-15	1.10916e-13	5.48799	21.1515	2.02365e-16	4.44249e-14
SNOG_07922	1	1	0	3	801	28.4526	0.349091	5.54887	0.232449	19.5693	2.82498e-85	2.92383e-83	5.67729	5.67853	1.92892e-15	1.22639e-13	5.6751	19.419	1.22159e-15	1.67215e-13
SNOG_11741	1	1	0	3	1065	6.908	0.0349055	6.7691	0.295107	19.5492	4.19342e-85	4.27858e-83	6.92383	6.9362	2.42828e-16	2.74869e-14	6.90495	15.1543	1.97646e-13	9.23539e-12
SNOG_14481	1	1	0	3	987	5.79854	0.0169845	7.55403	0.335426	19.5394	5.07606e-85	5.1396e-83	7.72737	7.75329	2.19377e-17	5.00481e-15	7.68069	16.0046	6.55188e-14	3.71859e-12
SNOG_02525	1	1	0	3	1862	9.33122	0.036586	7.16915	0.315748	19.5382	5.19863e-85	5.22384e-83	7.33574	7.34797	1.20661e-15	8.56031e-14	7.39524	13.7606	1.37777e-12	4.56705e-11
SNOG_10366	1	1	0	3	1092	11.6935	0.313891	4.44248	0.177554	19.3884	9.66761e-84	9.64144e-82	4.5519	4.55326	5.44743e-16	4.72991e-14	4.57961	20.772	2.95944e-16	5.83612e-14
SNOG_13210	1	1	0	3	1224	24.8828	0.104931	7.06071	0.313423	19.3371	2.616e-83	2.58945e-81	7.23122	7.23545	7.81984e-15	3.63935e-13	7.29091	15.9859	7.68165e-14	4.19605e-12
SNOG_14242	1	1	0	3	486	7.71395	0.0708112	5.94822	0.255954	19.3324	2.86573e-83	2.81564e-81	6.08489	6.09105	4.31558e-16	4.11572e-14	6.06197	15.0418	2.30756e-13	1.04315e-11
SNOG_00950	1	1	0	3	1500	9.06533	0.00924996	8.94772	0.411339	19.3216	3.53533e-83	3.44798e-81	9.21386	9.26091	3.28446e-17	6.45408e-15	9.17166	12.6189	7.60893e-12	1.91209e-10
SNOG_03219	1	1	0	3	1722	48.3251	0.0352615	9.43355	0.437752	19.2656	1.04462e-82	1.01138e-80	9.73263	9.74508	5.30867e-14	1.8453e-12	9.68448	12.3817	1.25844e-11	2.90203e-10
SNOG_07854	1	1	0	3	1470	17.4616	0.0727225	7.03682	0.313945	19.2289	2.1216e-82	2.0392e-80	7.21214	7.21812	6.78075e-15	3.2214e-13	7.20014	15.2744	1.81333e-13	8.61146e-12
SNOG_12557	1	1	0	3	1729	16.3187	0.0959295	6.56301	0.289429	19.2206	2.48811e-82	2.37427e-80	6.71851	6.72304	3.51411e-15	1.9563e-13	6.70772	13.6166	1.96109e-12	6.16682e-11
SNOG_06512	1	1	0	3	1395	18.6691	0.250287	5.39959	0.228938	19.2174	2.6481e-82	2.50888e-80	5.52619	5.5279	2.66072e-15	1.59575e-13	5.54156	18.9578	1.99915e-15	2.37348e-13
SNOG_13084	1	1	0	3	960	10.4759	0.0276411	7.72279	0.349962	19.2101	3.04866e-82	2.8679e-80	7.90722	7.92337	1.12721e-15	8.04604e-14	7.98702	14.1468	7.92469e-13	2.85461e-11
SNOG_07871	0	0	0	1	1384	37.8962	0.00163784	12.8169	0.615498	19.1989	3.78135e-82	3.5321e-80
SNOG_14118	1	1	0	3	1749	34.0334	0.916893	4.43465	0.178986	19.1895	4.52742e-82	4.19942e-80	4.54551	4.54597	7.81104e-16	6.09943e-14	4.55174	19.5767	1.02325e-15	1.46982e-13
SNOG_07261	1	1	0	3	1491	2.35428	0.0268598	5.66065	0.243696	19.1248	1.56948e-81	1.44566e-79	5.77061	5.78682	2.73062e-16	3.05489e-14	5.81733	17.2361	1.43282e-14	1.04139e-12
SNOG_00263	1	1	0	3	2610	9.31203	0.0344699	7.23383	0.326309	19.1041	2.33544e-81	2.13637e-79	7.40413	7.41694	9.73725e-16	7.21611e-14	7.38955	13.4818	2.09592e-12	6.53782e-11
SNOG_09739	1	1	0	3	1254	19.3485	0.11023	6.60102	0.293465	19.0859	3.31038e-81	3.00745e-79	6.7603	6.76424	5.68502e-15	2.82672e-13	6.75582	15.2446	1.99548e-13	9.24996e-12
SNOG_11796	1	1	0	3	1569	4.37974	0.028298	6.41491	0.28374	19.0841	3.42374e-81	3.08928e-79	6.56068	6.57582	1.55196e-16	1.92096e-14	6.67789	14.6603	3.84788e-13	1.56539e-11
SNOG_07190	1	0	1	3	610	1.37818	7.44249	-3.20182	0.115656	-19.0377	8.30241e-81	7.43464e-79	-3.11166	-3.11212	3.45397e-15	1.93648e-13	-3.10226	-18.8381	2.27953e-15	2.65223e-13
SNOG_10953	1	1	0	3	1602	5.5601	0.0340022	6.5128	0.289577	19.0374	8.35164e-81	7.43464e-79	6.66104	6.67379	2.29628e-16	2.67173e-14	6.63693	12.9927	4.23978e-12	1.17452e-10
SNOG_08150	1	1	0	3	396	19.0713	0.477566	4.5326	0.186528	18.9387	5.4722e-80	4.83888e-78	4.64465	4.64554	5.21015e-15	2.65877e-13	4.63082	23.095	3.1641e-17	1.26946e-14
SNOG_11438	1	1	0	3	1611	19.815	0.286396	5.29177	0.227068	18.9008	1.12362e-79	9.87002e-78	5.41731	5.4188	2.52412e-15	1.52959e-13	5.4371	17.2705	1.3847e-14	1.01968e-12
SNOG_10736	1	1	0	3	1569	34.9864	0.481733	5.3721	0.231549	18.8819	1.60569e-79	1.40117e-77	5.49993	5.50082	4.00536e-15	2.16755e-13	5.51364	17.936	6.43708e-15	5.85121e-13
SNOG_11478	1	1	0	3	1479	19.8401	0.0113806	9.74503	0.463458	18.8691	2.04781e-79	1.7753e-77	10.0523	10.0905	3.59513e-15	1.98244e-13	10.1596	10.0913	5.78521e-10	8.07086e-09
SNOG_12665	1	0	1	3	1596	1.19247	13.7618	-4.29488	0.174859	-18.8431	3.34951e-79	2.88493e-77	-4.21572	-4.21628	2.18351e-15	1.37325e-13	-4.21807	-20.0777	6.03424e-16	9.11797e-14
SNOG_09796	1	1	0	3	957	10.4376	0.276056	4.44178	0.182843	18.8237	4.83137e-79	4.1344e-77	4.55152	4.55305	7.19695e-16	5.81504e-14	4.58259	19.1059	1.69977e-15	2.08722e-13
SNOG_07303	1	1	0	3	1974	17.5127	0.561533	4.1842	0.170089	18.7208	3.35248e-78	2.85046e-76	4.29158	4.29233	1.45907e-15	1.0066e-13	4.31576	20.6903	3.21448e-16	6.13123e-14
SNOG_12573	1	1	0	3	1701	14.7178	0.138395	5.92673	0.26376	18.6788	7.36458e-78	6.2219e-76	6.06627	6.06943	4.4652e-15	2.34021e-13	6.055	17.5891	9.50971e-15	7.8472e-13
SNOG_14763	1	1	0	3	1098	14.3658	0.103642	6.31622	0.284669	18.6751	7.89938e-78	6.63148e-76	6.46659	6.4709	7.90076e-15	3.66236e-13	6.54885	17.0054	1.9049e-14	1.32716e-12
SNOG_04326	1	1	0	3	369	9.61506	0.160761	5.0979	0.21973	18.6497	1.27006e-77	1.0595e-75	5.21917	5.22184	1.5221e-15	1.03565e-13	5.24094	16.4737	3.62039e-14	2.2406e-12
SNOG_07188	1	1	0	3	4404	10.2267	0.241481	4.61013	0.193859	18.6225	2.11085e-77	1.7499e-75	4.72431	4.72607	1.73805e-15	1.1425e-13	4.71727	18.6422	2.83283e-15	3.10944e-13
SNOG_03474	1	1	0	3	2044	3.50812	0.0118477	7.3802	0.342717	18.6165	2.35933e-77	1.94374e-75	7.55243	7.59051	9.28347e-17	1.38904e-14	7.81957	15.805	8.46012e-14	4.54975e-12
SNOG_12328	1	1	0	3	978	6.34185	0.0394274	6.49091	0.295812	18.5622	6.50301e-77	5.32444e-75	6.63905	6.65006	8.9451e-16	6.80237e-14	6.6188	16.4632	3.67353e-14	2.26146e-12
SNOG_03889	1	0	1	3	699	0.953299	692.016	-10.0262	0.486349	-18.559	6.8965e-77	5.61197e-75	-10.2277	-10.2284	3.95982e-12	7.74329e-11	-10.1124	-20.3685	5.7389e-16	8.90294e-14
SNOG_00575	1	0	1	3	1080	2.30448	21.9304	-4.02428	0.163225	-18.5283	1.22056e-76	9.87164e-75	-3.94276	-3.94305	2.87568e-15	1.69841e-13	-3.97878	-19.3722	1.27383e-15	1.70356e-13
SNOG_30359	1	1	0	3	469	5.72048	0.0101617	8.18613	0.388076	18.5173	1.49754e-76	1.20384e-74	8.3983	8.44042	5.36784e-17	9.05142e-15	8.32192	14.4311	5.30284e-13	2.02956e-11
SNOG_13775	1	1	0	3	1755	3.92683	0.0206139	6.72943	0.309812	18.4932	2.34026e-76	1.86995e-74	6.8791	6.90019	3.65294e-16	3.63265e-14	6.83357	13.7108	1.46242e-12	4.82018e-11
SNOG_12239	1	0	1	3	1680	0.156142	8.52222	-6.51014	0.298567	-18.4553	4.72473e-76	3.75262e-74	-6.47834	-6.48278	1.64046e-14	6.9155e-13	-6.32918	-13.6891	1.76592e-12	5.59851e-11
SNOG_14751	1	0	1	3	2136	0.174687	10.9821	-6.7126	0.309753	-18.4424	5.99901e-76	4.73636e-74	-6.69476	-6.69877	3.00718e-14	1.15474e-12	-6.58443	-13.403	2.67132e-12	7.96943e-11
SNOG_00140	1	1	0	3	1713	3.68247	0.0225758	6.48989	0.297963	18.4248	8.31694e-76	6.52757e-74	6.63438	6.65345	7.36037e-16	5.90606e-14	6.59612	14.114	8.21865e-13	2.93325e-11
SNOG_14799	1	1	0	3	1644	8.98067	0.00761238	9.21466	0.446475	18.3989	1.3395e-75	1.04513e-73	9.47236	9.52933	1.16916e-16	1.61336e-14	9.45577	12.5474	8.47353e-12	2.0932e-10
SNOG_05978	1	1	0	3	862	60.3952	0.0546301	9.11573	0.441295	18.3907	1.5596e-75	1.20974e-73	9.42218	9.43021	4.1892e-13	1.09778e-11	9.52093	11.0535	1.07731e-10	1.84875e-09
SNOG_13087	1	1	0	3	1884	9.54636	0.0199566	7.9457	0.37776	18.3865	1.68478e-75	1.29924e-73	8.15251	8.17372	3.96104e-15	2.15359e-13	8.41378	13.4415	2.18828e-12	6.7535e-11
SNOG_12323	1	1	0	3	1470	8.50554	0.028542	7.31839	0.343874	18.3742	2.11588e-75	1.62225e-73	7.50902	7.52422	3.21983e-15	1.82745e-13	7.44956	11.18	8.60805e-11	1.53611e-09
SNOG_15337	1	1	0	3	1590	3.74532	0.132937	4.04562	0.165839	18.3649	2.51061e-75	1.91383e-73	4.15066	4.15382	5.31307e-14	1.8453e-12	4.15423	17.559	9.77144e-15	7.98584e-13
SNOG_10810	1	0	1	3	1695	0.19396	59.7324	-8.80836	0.425652	-18.3444	3.65635e-75	2.7713e-73	-8.91149	-8.91514	9.64604e-13	2.23569e-11	-8.70972	-14.121	9.66006e-13	3.36512e-11
SNOG_06963	1	1	0	3	1380	3.90419	0.106846	4.41502	0.186546	18.3066	7.33036e-75	5.52056e-73	4.52469	4.52867	9.91174e-16	7.25994e-14	4.52772	18.1362	5.01063e-15	4.81807e-13
SNOG_00863	1	1	0	3	2115	5.13445	0.0655673	5.47042	0.244201	18.3063	7.36685e-75	5.52056e-73	5.59739	5.60391	3.36428e-16	3.49495e-14	5.57412	15.2068	1.83975e-13	8.70142e-12
SNOG_13661	1	1	0	3	978	13.3353	0.154476	5.61305	0.252964	18.236	2.67307e-74	1.99189e-72	5.74852	5.75133	3.46186e-15	1.93648e-13	5.74318	15.5555	1.18069e-13	6.02515e-12
SNOG_05425	1	1	0	3	2198	7.43523	0.507788	3.09244	0.114766	18.2323	2.86242e-74	2.12107e-72	3.19098	3.19176	3.40387e-16	3.49746e-14	3.19034	19.3018	1.37418e-15	1.79646e-13
SNOG_10178	1	1	0	3	1881	3.27354	0.0275758	6.04924	0.277058	18.2245	3.29783e-74	2.43014e-72	6.1821	6.19775	6.74017e-16	5.63327e-14	6.24059	16.8414	2.30648e-14	1.56023e-12
SNOG_08048	1	1	0	3	903	8.63981	0.038739	6.92924	0.325824	18.1976	5.38705e-74	3.94772e-72	7.09887	7.11006	2.41805e-15	1.48857e-13	7.06995	14.0492	9.06884e-13	3.18779e-11
SNOG_04533	1	0	1	3	1014	1.34191	25.9299	-5.03656	0.221944	-18.1873	6.50964e-74	4.74417e-72	-4.97126	-4.97177	1.24566e-14	5.44858e-13	-4.95324	-20.3631	4.49079e-16	7.25699e-14
SNOG_01146	1	1	0	3	690	9.478	0.0148351	8.39462	0.407179	18.1606	1.05869e-73	7.67347e-72	8.62509	8.65487	1.90353e-15	1.22228e-13	8.57048	12.2091	1.5063e-11	3.33824e-10
SNOG_09267	1	0	1	3	1401	5.64187	139.161	-5.38672	0.241832	-18.1395	1.55367e-73	1.12e-71	-5.32968	-5.3298	4.30045e-14	1.56362e-12	-5.29705	-18.4315	3.63339e-15	3.80851e-13
SNOG_07788	1	1	0	3	1156	6.3144	0.241179	3.93081	0.161578	18.1387	1.57834e-73	1.12912e-71	4.03448	4.0362	1.05398e-15	7.56981e-14	4.07127	18.3516	3.92366e-15	4.02917e-13
SNOG_10386	1	1	0	3	1983	15.4342	0.0403686	7.66862	0.367651	18.1385	1.58336e-73	1.12912e-71	7.87736	7.88813	1.92776e-14	7.95372e-13	7.85051	12.9971	4.8811e-12	1.31158e-10
SNOG_11929	1	1	0	3	1065	2.04328	0.0180265	6.00503	0.276187	18.1219	2.13978e-73	1.51776e-71	6.1313	6.15542	2.08905e-17	4.9171e-15	6.07996	18.2302	4.50612e-15	4.40577e-13
SNOG_04117	1	1	0	3	1484	26.5621	0.0708638	7.66989	0.369405	18.0557	7.11012e-73	5.01641e-71	7.88083	7.88707	7.64502e-14	2.51982e-12	7.89012	12.3743	1.25958e-11	2.90203e-10
SNOG_00559	1	1	0	3	1297	61.8685	0.261221	7.02281	0.333948	18.0352	1.03164e-72	7.24003e-71	7.21099	7.21267	1.20284e-13	3.7529e-12	7.23009	17.0005	2.3257e-14	1.56413e-12
SNOG_12079	1	0	1	3	1377	0.217593	68.7564	-8.90071	0.438446	-18.0198	1.36226e-72	9.51004e-71	-9.01856	-9.02182	9.96454e-13	2.29579e-11	-8.97065	-16.7353	3.22202e-14	2.01549e-12
SNOG_13484	1	1	0	3	1596	6.57403	0.0268089	7.04438	0.335531	18.0144	1.50316e-72	1.04387e-70	7.22513	7.24121	3.93932e-15	2.15183e-13	7.2537	13.4938	2.01787e-12	6.32827e-11
SNOG_11311	1	1	0	3	1509	15.2369	0.245726	5.15874	0.231696	17.9492	4.87102e-72	3.36506e-70	5.28409	5.28585	5.26135e-15	2.66156e-13	5.28628	19.0911	1.72765e-15	2.09387e-13
SNOG_07331	1	1	0	3	2109	6.53337	0.462372	3.04714	0.114176	17.9297	6.91239e-72	4.75056e-70	3.14613	3.14698	1.03426e-15	7.4743e-14	3.14345	17.8277	7.143e-15	6.39298e-13
SNOG_00211	1	1	0	3	1098	26.1424	0.265987	5.77083	0.266096	17.929	7.00104e-72	4.78669e-70	5.91322	5.91483	1.15627e-14	5.11529e-13	5.96582	17.1077	1.75844e-14	1.2325e-12
SNOG_16370	1	1	0	3	1623	11.1767	0.00590919	9.7968	0.491334	17.9039	1.09901e-71	7.4755e-70	10.1178	10.19	2.17651e-16	2.55795e-14	9.95901	12.9796	4.39146e-12	1.20791e-10
SNOG_13091	1	1	0	3	363	3.19068	0.146202	3.6625	0.148776	17.896	1.26689e-71	8.57347e-70	3.76201	3.7648	7.46997e-16	5.92673e-14	3.77049	18.6807	2.71361e-15	3.03585e-13
SNOG_09757	1	1	0	3	486	4.86246	0.010991	7.87517	0.38449	17.8813	1.64976e-71	1.11078e-69	8.08776	8.12778	2.00723e-16	2.38307e-14	8.01599	13.7044	1.48131e-12	4.86865e-11
SNOG_03747	1	0	1	3	756	0.986739	8.19369	-3.82741	0.158264	-17.8651	2.20488e-71	1.47705e-69	-3.74475	-3.74542	4.17872e-15	2.19997e-13	-3.73345	-18.2832	4.23897e-15	4.1797e-13
SNOG_16154	1	1	0	3	1803	16.4368	0.00754703	9.97517	0.502517	17.8604	2.39838e-71	1.5986e-69	10.341	10.398	5.23543e-15	2.66001e-13	10.1915	9.97255	7.16952e-10	9.76784e-09
SNOG_00090	1	1	0	3	1266	4.38737	0.353167	2.8611	0.104294	17.8448	3.17006e-71	2.10238e-69	2.95863	2.95972	3.05847e-16	3.23502e-14	2.95784	18.3202	4.06538e-15	4.07765e-13
SNOG_12664	1	0	1	3	765	0.0161906	1.59352	-7.33421	0.355178	-17.8339	3.85509e-71	2.54398e-69	-7.32778	-7.37298	9.74264e-14	3.12062e-12	-8.11799	-10.5536	2.25308e-10	3.49062e-09
SNOG_14334	1	1	0	3	2076	4.45677	0.0248657	6.6252	0.315893	17.8073	6.20801e-71	4.07639e-69	6.77893	6.79633	4.72121e-15	2.45229e-13	6.86723	14.4962	4.82346e-13	1.88959e-11
SNOG_12661	1	1	0	3	2172	6.59591	0.264666	3.87478	0.161473	17.8035	6.63839e-71	4.33751e-69	3.98015	3.98173	1.53877e-15	1.04091e-13	3.99497	18.3533	3.91628e-15	4.02917e-13
SNOG_01236	1	1	0	3	381	1.65788	0.0513215	4.21842	0.181178	17.7638	1.34691e-70	8.75753e-69	4.31899	4.3271	2.77713e-16	3.07733e-14	4.30846	18.6233	2.89284e-15	3.14563e-13
SNOG_00414	1	1	0	3	1593	14.0874	0.01101	9.30618	0.467779	17.7566	1.53153e-70	9.90935e-69	9.62371	9.66381	1.4736e-14	6.26898e-13	9.55656	10.1078	5.5871e-10	7.85096e-09
SNOG_13402	1	1	0	3	1170	11.6708	0.00860791	9.34385	0.470094	17.7493	1.74461e-70	1.12333e-68	9.65835	9.70831	4.93778e-15	2.55338e-13	9.5774	10.1973	4.76109e-10	6.84737e-09
SNOG_00341	1	0	1	3	1157	0.70796	208.893	-8.79988	0.439737	-17.7376	2.14992e-70	1.37761e-68	-8.91972	-8.92072	2.16042e-12	4.61724e-11	-8.99704	-17.997	7.32258e-15	6.50368e-13
SNOG_00136	1	1	0	3	1614	2.09745	0.0235549	5.67367	0.264041	17.7005	4.15354e-70	2.64868e-68	5.79587	5.81437	2.43331e-16	2.74869e-14	5.78796	17.4	1.17933e-14	9.02734e-13
SNOG_07834	1	1	0	3	1569	13.0575	0.574148	3.71465	0.15392	17.6368	1.28634e-69	8.16364e-68	3.82007	3.82078	2.2876e-15	1.42333e-13	3.84518	18.5843	3.02146e-15	3.25507e-13
SNOG_01189	1	1	0	3	964	3.92046	0.00493226	8.62216	0.432269	17.6329	1.37649e-69	8.6942e-68	8.8818	8.96939	7.08658e-20	1.17789e-16	9.07443	18.7598	2.50946e-15	2.83471e-13
SNOG_12331	1	1	0	3	1017	3.02681	0.0356723	5.61231	0.262205	17.5905	2.91402e-69	1.83183e-67	5.73852	5.75077	2.91658e-15	1.71183e-13	5.75537	16.1235	5.61464e-14	3.26095e-12
SNOG_12094	1	1	0	3	1089	8.12102	0.171003	4.76865	0.214411	17.5768	3.71246e-69	2.32274e-67	4.88703	4.88952	2.46188e-15	1.50758e-13	4.88498	16.5702	3.21278e-14	2.01549e-12
SNOG_13858	1	1	0	3	573	5.36737	0.0828243	5.21129	0.239741	17.566	4.48446e-69	2.79258e-67	5.33611	5.3413	3.09936e-15	1.7852e-13	5.35951	16.1951	5.12819e-14	3.04421e-12
SNOG_05960	1	0	1	3	819	1.59645	11.1831	-3.57379	0.146547	-17.5628	4.74599e-69	2.94163e-67	-3.48789	-3.48829	1.37766e-14	5.93669e-13	-3.49256	-18.8001	2.37717e-15	2.73845e-13
SNOG_10241	1	1	0	3	417	4.6664	0.0124142	7.65259	0.379043	17.551	5.84123e-69	3.60363e-67	7.83368	7.86851	3.09971e-17	6.28206e-15	7.74663	14.7126	3.59284e-13	1.48637e-11
SNOG_10327	1	1	0	3	1230	12.187	0.00367572	10.4453	0.538627	17.5359	7.62097e-69	4.67984e-67	10.8625	10.9743	3.48783e-16	3.52878e-14	10.9916	10.3157	3.90775e-10	5.68334e-09
SNOG_06110	1	0	1	3	3003	3.36104	15.3706	-2.97516	0.11271	-17.5244	9.33715e-69	5.70728e-67	-2.88453	-2.88471	5.49392e-15	2.75525e-13	-2.88419	-17.6548	8.73454e-15	7.52788e-13
SNOG_05392	1	0	1	3	300	0.0798167	2.75253	-5.82534	0.275671	-17.504	1.33578e-68	8.12741e-67	-5.78258	-5.79131	9.88194e-15	4.43924e-13	-5.73113	-13.6895	1.50533e-12	4.90603e-11
SNOG_07620	1	1	0	3	1434	20.6485	0.413017	4.81663	0.2181	17.4995	1.44657e-68	8.76134e-67	4.93787	4.93889	8.50286e-15	3.92582e-13	4.98953	17.6108	9.26129e-15	7.75216e-13
SNOG_30647	1	0	1	3	840	0.0351983	2.52814	-6.84757	0.334375	-17.488	1.76727e-68	1.0655e-66	-6.83864	-6.85895	1.01223e-14	4.52972e-13	-6.90159	-11.4915	4.58891e-11	8.97344e-10
SNOG_30834	1	1	0	3	1265	5.98811	0.200401	4.10948	0.17791	17.4778	2.11404e-68	1.26881e-66	4.21667	4.21875	1.85762e-15	1.20074e-13	4.22036	17.6453	8.8326e-15	7.55642e-13
SNOG_15270	1	1	0	3	933	17.917	0.101483	6.6078	0.320883	17.4762	2.1766e-68	1.30047e-66	6.77909	6.78339	2.52159e-14	9.91219e-13	6.75486	15.0144	2.70615e-13	1.17925e-11
SNOG_11517	1	0	1	3	888	3.88649	45.3524	-4.32385	0.190265	-17.4696	2.44204e-68	1.45252e-66	-4.24908	-4.24925	1.92039e-14	7.9515e-13	-4.27253	-18.1194	5.10749e-15	4.84994e-13
SNOG_07407	1	0	1	3	1722	1.3523	18.8111	-4.56822	0.205039	-17.4026	7.87765e-68	4.66469e-66	-4.49679	-4.49729	2.09957e-14	8.57142e-13	-4.49857	-18.6569	2.78664e-15	3.08786e-13
SNOG_10188	1	1	0	3	1734	3.75132	0.0251844	6.38609	0.310339	17.3555	1.79176e-67	1.05626e-65	6.53777	6.55518	5.42889e-16	4.72991e-14	6.53774	14.4035	5.48043e-13	2.08382e-11
SNOG_15467	1	1	0	3	1347	19.2705	0.47372	4.54624	0.204993	17.2994	4.75576e-67	2.79117e-65	4.66268	4.66357	5.77221e-15	2.85786e-13	4.66161	16.7149	2.70092e-14	1.74584e-12
SNOG_03622	1	1	0	3	2941	14.2447	0.135932	5.87506	0.281834	17.2976	4.90479e-67	2.86595e-65	6.02252	6.02571	2.325e-14	9.32807e-13	6.01106	16.9132	2.128e-14	1.46504e-12
SNOG_09586	1	1	0	3	1488	10.8884	0.151088	5.36485	0.252499	17.2866	5.9336e-67	3.4519e-65	5.49629	5.49917	1.21944e-14	5.35401e-13	5.48835	15.1522	1.9904e-13	9.24996e-12
SNOG_14305	1	1	0	3	708	41.8115	0.0262136	9.56109	0.495259	17.2861	5.98994e-67	3.46946e-65	9.92963	9.94614	1.01367e-12	2.33085e-11	9.90797	7.98899	3.33118e-08	3.10563e-07
SNOG_12436	1	1	0	3	1368	6.92833	0.155586	4.68236	0.213559	17.2429	1.266e-66	7.30095e-65	4.79957	4.80231	6.03154e-15	2.96105e-13	4.81638	17.993	5.90386e-15	5.4517e-13
SNOG_06067	1	1	0	3	1755	13.2854	0.448247	4.09714	0.179631	17.2417	1.29211e-66	7.41931e-65	4.20573	4.20666	3.57417e-15	1.98026e-13	4.21758	17.7393	7.91538e-15	6.97693e-13
SNOG_01186	1	1	0	3	1524	12.4241	1.00285	2.85358	0.10759	17.2282	1.63022e-66	9.32035e-65	2.95144	2.95183	3.20075e-15	1.82553e-13	2.95305	17.1821	1.52724e-14	1.09015e-12
SNOG_12647	1	1	0	3	1224	12.057	0.0449009	7.2076	0.360561	17.2165	1.99723e-66	1.13696e-64	7.39747	7.40733	2.38249e-14	9.46086e-13	7.4257	12.6062	8.79766e-12	2.15951e-10
SNOG_08778	1	1	0	3	1539	45.1807	0.132786	7.4873	0.377119	17.2023	2.55226e-66	1.44672e-64	7.70593	7.70918	2.37376e-13	6.63912e-12	7.81085	13.5611	2.13157e-12	6.63122e-11
SNOG_03832	1	0	1	3	499	3.59936	25.6806	-3.6079	0.151754	-17.185	3.44027e-66	1.94177e-64	-3.52319	-3.52337	1.71279e-14	7.19433e-13	-3.51753	-17.1949	1.50404e-14	1.08021e-12
SNOG_01958	1	1	0	3	2170	3.07947	0.0129446	7.0043	0.350254	17.1427	7.12667e-66	4.00543e-64	7.17533	7.20864	2.68695e-17	5.58262e-15	7.09082	14.7834	3.25629e-13	1.37271e-11
SNOG_00829	1	0	1	3	2436	2.42351	17.7369	-3.63428	0.153958	-17.1104	1.24108e-65	6.94587e-64	-3.55055	-3.55082	1.38903e-14	5.96359e-13	-3.5472	-17.8446	7.00464e-15	6.31775e-13
SNOG_06514	1	1	0	3	1659	6.45901	0.0138096	7.89869	0.403219	17.109	1.27063e-65	7.08134e-64	8.12195	8.1528	5.03726e-15	2.58187e-13	8.30988	12.9708	4.40671e-12	1.20925e-10
SNOG_05087	1	1	0	3	1068	1.89199	0.0290265	5.23926	0.248143	17.084	1.954e-65	1.08443e-63	5.35733	5.37229	1.84382e-13	5.36181e-12	5.63644	13.1408	3.37186e-12	9.71079e-11
SNOG_03849	1	1	0	3	1236	3.32227	0.098754	4.29886	0.193509	17.0476	3.64316e-65	2.01345e-63	4.40951	4.41381	2.09471e-15	1.32456e-13	4.44108	16.2422	4.83227e-14	2.88325e-12
SNOG_07855	1	1	0	3	3030	6.14433	0.120712	4.86385	0.226696	17.0442	3.8611e-65	2.12504e-63	4.98433	4.98786	5.98015e-15	2.94826e-13	4.9917	17.4052	1.17146e-14	9.02643e-13
SNOG_06980	1	1	0	3	1171	8.79651	0.00325668	10.2643	0.543742	17.0381	4.28311e-65	2.34757e-63	10.5924	10.7221	4.59751e-18	1.84455e-15	10.5749	15.0171	2.41723e-13	1.07345e-11
SNOG_07069	1	1	0	3	3012	11.9458	0.181382	5.2208	0.248051	17.0159	6.26558e-65	3.42002e-63	5.35116	5.35353	1.27888e-14	5.55217e-13	5.33515	16.6034	3.0979e-14	1.96962e-12
SNOG_10510	1	1	0	3	669	95.1837	2.20857	4.63962	0.21392	17.0139	6.47701e-65	3.52095e-63	4.75961	4.75981	1.81395e-14	7.56464e-13	4.78153	17.6273	9.08672e-15	7.66116e-13
SNOG_11437	1	1	0	3	1092	5.77951	0.0310829	6.69214	0.334626	17.0104	6.87266e-65	3.72077e-63	6.8583	6.87241	2.78241e-15	1.65317e-13	6.82964	11.5001	4.68678e-11	9.13019e-10
SNOG_03269	1	1	0	3	961	4.21966	0.063481	5.26644	0.250955	17.0008	8.09635e-65	4.36544e-63	5.39318	5.40007	7.49545e-15	3.51652e-13	5.44026	16.7658	2.52721e-14	1.65192e-12
SNOG_06513	1	1	0	3	1302	10.1703	0.0076039	9.32637	0.489778	17.0003	8.16887e-65	4.38672e-63	9.64842	9.70538	4.15919e-15	2.19997e-13	9.69685	11.1422	8.9866e-11	1.59146e-09
SNOG_06000	1	1	0	3	1218	13.4051	0.153252	5.61323	0.272238	16.9456	2.07364e-64	1.10906e-62	5.75637	5.75918	7.62849e-14	2.51982e-12	5.81474	17.3027	1.33298e-14	9.87847e-13
SNOG_02189	1	1	0	3	2250	2.70324	0.021218	6.15092	0.304169	16.9344	2.50947e-64	1.33677e-62	6.29828	6.31876	9.62563e-17	1.39993e-14	6.24731	14.9541	2.58072e-13	1.12882e-11
SNOG_30892	1	0	1	3	843	1.33422	6.01404	-2.95419	0.115516	-16.9171	3.36678e-64	1.78628e-62	-2.86391	-2.86436	1.58234e-13	4.72064e-12	-2.86685	-16.8069	2.40264e-14	1.58784e-12
SNOG_06814	1	0	1	3	1635	1.40238	21.9253	-4.70202	0.218956	-16.9076	3.95278e-64	2.08883e-62	-4.6333	-4.63378	5.17948e-14	1.82616e-12	-4.57275	-17.5003	1.05458e-14	8.29325e-13
SNOG_00932	1	1	0	3	1820	7.2955	0.00605856	9.16228	0.483279	16.8894	5.38853e-64	2.83625e-62	9.50008	9.57218	1.30618e-15	9.15506e-14	9.47077	10.2986	3.85486e-10	5.62751e-09
SNOG_12911	1	1	0	3	327	6.58662	0.00334091	9.89046	0.526907	16.8729	7.11959e-64	3.73258e-62	10.179	10.3086	2.74615e-18	1.28474e-15	10.181	16.6438	2.98316e-14	1.91215e-12
SNOG_16576	1	1	0	3	1686	1.98412	0.0556142	4.37624	0.200176	16.8663	7.96272e-64	4.15817e-62	4.48087	4.48848	1.77951e-15	1.15668e-13	4.45982	17.1743	1.54167e-14	1.09374e-12
SNOG_10451	1	1	0	3	1755	3.51459	0.0630725	4.98761	0.236841	16.8367	1.31455e-63	6.83771e-62	5.11035	5.11711	4.49364e-15	2.34455e-13	5.11021	14.7072	3.60254e-13	1.48637e-11
SNOG_06473	1	1	0	3	358	5.65772	0.0303015	6.67086	0.336972	16.8289	1.49899e-63	7.76666e-62	6.84389	6.85821	6.39742e-14	2.15127e-12	6.86189	13.2476	2.89705e-12	8.53347e-11
SNOG_10833	1	1	0	3	1647	5.52689	0.0166013	7.44897	0.383473	16.8173	1.82332e-63	9.4103e-62	7.65062	7.67652	4.16632e-15	2.19997e-13	7.61757	12.5886	7.87489e-12	1.97466e-10
SNOG_15858	1	1	0	3	630	2.18674	0.0266809	5.54668	0.270523	16.807	2.16856e-63	1.11487e-61	5.67005	5.68626	4.08978e-15	2.19571e-13	5.61975	15.6385	1.04438e-13	5.42474e-12
SNOG_13802	1	1	0	3	1617	7.39845	0.301215	3.86521	0.170942	16.7613	4.68062e-63	2.39706e-61	3.97214	3.97355	6.76489e-15	3.2214e-13	4.02401	18.7579	2.49089e-15	2.83471e-13
SNOG_12346	1	1	0	3	615	3.27088	0.017235	6.68974	0.340779	16.6963	1.3946e-62	7.11458e-61	6.85436	6.87936	2.26579e-15	1.41734e-13	6.81968	14.2383	6.90351e-13	2.54992e-11
SNOG_10130	1	1	0	3	1092	4.32538	0.0690973	5.14053	0.248012	16.6949	1.42778e-62	7.25597e-61	5.26828	5.27444	6.76639e-15	3.2214e-13	5.29037	13.4027	2.2863e-12	7.00029e-11
SNOG_02004	1	0	1	3	2948	5.30175	257.925	-6.33788	0.319905	-16.6858	1.66169e-62	8.41247e-61	-6.32189	-6.32202	7.34066e-13	1.78679e-11	-6.22926	-16.5069	4.21972e-14	2.5705e-12
SNOG_30910	1	1	0	3	489	2.01503	0.0165002	6.1142	0.30675	16.6722	2.08745e-62	1.05278e-60	6.24502	6.27157	6.35558e-17	1.04151e-14	6.20496	15.9817	6.72363e-14	3.79754e-12
SNOG_12213	1	0	1	3	1731	1.33865	494.951	-9.06684	0.483906	-16.6703	2.15642e-62	1.08344e-60	-9.24074	-9.24127	1.76246e-11	2.89227e-10	-9.19422	-16.1745	6.43109e-14	3.66793e-12
SNOG_04543	1	1	0	3	1532	31.3079	0.0384175	8.69566	0.461678	16.6689	2.20692e-62	1.10463e-60	9.0019	9.01348	9.05626e-13	2.11161e-11	9.02072	10.8468	1.52492e-10	2.51369e-09
SNOG_16100	1	1	0	3	1884	8.28673	0.0344613	7.02748	0.362147	16.6437	3.3604e-62	1.67565e-60	7.22388	7.23666	4.24554e-14	1.55336e-12	7.2003	11.1274	9.39176e-11	1.65315e-09
SNOG_11179	1	1	0	3	1095	1.94964	0.0338089	5.05175	0.24346	16.6423	3.43867e-62	1.70826e-60	5.17243	5.18516	8.40895e-16	6.43672e-14	5.13376	15.032	2.3221e-13	1.04315e-11
SNOG_04705	1	1	0	3	1218	11.008	0.0207253	8.10909	0.427257	16.6389	3.64281e-62	1.80292e-60	8.36251	8.38372	6.95639e-14	2.31913e-12	8.3149	11.123	9.5083e-11	1.67113e-09
SNOG_15710	1	1	0	3	2301	12.8132	0.372943	4.29212	0.197883	16.6367	3.77833e-62	1.86304e-60	4.40493	4.40605	1.47632e-14	6.26898e-13	4.43092	17.4455	1.11686e-14	8.66309e-13
SNOG_07428	1	1	0	3	1248	64.9057	0.228748	7.24729	0.375577	16.6339	3.96251e-62	1.94662e-60	7.46495	7.46687	9.95175e-13	2.29579e-11	7.46439	13.3335	2.96387e-12	8.66447e-11
SNOG_00814	1	0	1	3	1221	1.15937	6.925	-3.34958	0.141628	-16.5898	8.26405e-62	4.04481e-60	-3.2626	-3.26315	3.77809e-14	1.39994e-12	-3.26761	-17.9836	5.96731e-15	5.4669e-13
SNOG_15558	1	1	0	3	2136	11.5014	0.451262	3.87792	0.173602	16.5777	1.0104e-61	4.92717e-60	3.98411	3.98503	7.75607e-15	3.62417e-13	4.00809	17.3886	1.1946e-14	9.08442e-13
SNOG_07895	1	1	0	3	1623	10.9514	0.0898926	6.10834	0.308479	16.5598	1.36094e-61	6.61228e-60	6.26461	6.26954	3.07626e-14	1.17352e-12	6.25891	14.7538	3.44196e-13	1.43569e-11
SNOG_08043	1	1	0	3	1167	15.8238	0.0376224	7.85218	0.414202	16.5431	1.79573e-61	8.69292e-60	8.08437	8.09646	2.31843e-14	9.32807e-13	8.77718	15.3514	1.54232e-13	7.50835e-12
SNOG_13707	1	1	0	3	1914	10.711	0.320867	4.26274	0.197251	16.5411	1.85602e-61	8.95207e-60	4.37546	4.37676	9.04463e-15	4.12683e-13	4.37651	16.3456	4.24525e-14	2.57258e-12
SNOG_13403	1	1	0	3	1375	9.80804	0.132883	5.37757	0.264926	16.5237	2.47573e-61	1.18979e-59	5.51431	5.51755	2.9931e-14	1.15314e-12	5.53628	16.4786	3.59941e-14	2.23952e-12
SNOG_15141	1	1	0	3	897	2.90073	0.0119217	7.0472	0.366681	16.4917	4.20607e-61	2.01406e-59	7.21617	7.25248	4.49003e-16	4.21303e-14	7.13692	13.7801	1.32437e-12	4.44064e-11
SNOG_00951	1	1	0	3	403	5.00124	0.0723289	5.28943	0.260591	16.4604	7.06309e-61	3.36996e-59	5.4237	5.42965	6.36833e-15	3.08731e-13	5.43086	12.889	4.95031e-12	1.32712e-10
SNOG_00293	1	1	0	3	714	4.80178	0.0105446	7.89855	0.419256	16.4543	7.81235e-61	3.71409e-59	8.13842	8.18051	5.4468e-15	2.74344e-13	8.18876	12.628	7.39019e-12	1.87331e-10
SNOG_16152	0	0	0	1	1020	15.2752	0.00329462	10.8962	0.601854	16.4428	9.44272e-61	4.47315e-59
SNOG_03544	1	1	0	3	940	3.85684	0.0107386	7.53607	0.397592	16.4391	1.0038e-60	4.73823e-59	7.75522	7.79522	1.4621e-15	1.0066e-13	7.77005	10.926	1.17876e-10	2.0051e-09
SNOG_00343	1	0	1	3	1453	0.776909	16.5035	-5.14621	0.252855	-16.3976	1.98976e-60	9.35894e-59	-5.09259	-5.09349	9.73983e-14	3.12062e-12	-5.22627	-18.9377	2.0593e-15	2.4202e-13
SNOG_13640	1	1	0	3	2016	10.0858	0.358341	4.03291	0.185132	16.3825	2.55199e-60	1.1961e-58	4.14313	4.14429	6.71749e-15	3.2214e-13	4.14545	16.9303	2.06812e-14	1.4323e-12
SNOG_13073	1	1	0	3	2436	3.09438	0.0309709	5.8064	0.294212	16.3365	5.42892e-60	2.53553e-58	5.94736	5.96134	3.1571e-15	1.8095e-13	5.93894	15.3924	1.44027e-13	7.07068e-12
SNOG_00880	1	1	0	3	1143	5.7624	0.120293	4.76606	0.230586	16.3325	5.79344e-60	2.69629e-58	4.88759	4.89111	1.08091e-14	4.80017e-13	4.90281	15.6018	1.09482e-13	5.66142e-12
SNOG_12973	1	1	0	3	1701	3.88937	0.135266	4.04585	0.186845	16.3015	9.63574e-60	4.46883e-58	4.1532	4.15625	4.11401e-15	2.19571e-13	4.16814	16.1697	5.29353e-14	3.11062e-12
SNOG_09650	1	1	0	3	748	9.21662	0.112502	5.53271	0.27812	16.2977	1.02486e-59	4.73652e-58	5.67654	5.68039	2.87072e-14	1.10966e-12	5.66209	12.5577	9.07928e-12	2.22395e-10
SNOG_09309	1	1	0	3	752	10.6993	0.0260938	7.76543	0.415273	16.2915	1.1336e-59	5.22088e-58	7.99409	8.01092	9.09774e-14	2.94034e-12	8.05834	11.5841	4.42906e-11	8.71949e-10
SNOG_16366	1	1	0	3	2646	8.38159	0.137979	5.10983	0.252348	16.2864	1.23348e-59	5.6612e-58	5.2394	5.24251	2.22279e-14	9.01121e-13	5.21224	14.7901	3.23762e-13	1.36981e-11
SNOG_12345	1	1	0	3	565	3.68096	0.12584	4.06986	0.188607	16.2765	1.45001e-59	6.63205e-58	4.17951	4.1828	5.57091e-15	2.78187e-13	4.18274	16.2536	4.76307e-14	2.85661e-12
SNOG_00133	1	0	1	3	545	0.143743	15.1309	-7.33351	0.390464	-16.2205	3.61487e-59	1.64769e-57	-7.38146	-7.38644	1.20437e-12	2.72095e-11	-7.23662	-10.9328	1.30474e-10	2.19056e-09
SNOG_01133	1	1	0	3	2391	5.5046	0.268758	3.565	0.158368	16.1965	5.34064e-59	2.42597e-57	3.66849	3.67	4.10849e-15	2.19571e-13	3.66622	16.8436	2.29765e-14	1.56023e-12
SNOG_06099	1	1	0	3	1530	1.94091	0.00982692	6.77586	0.358811	16.0972	2.66904e-58	1.20826e-56	6.92018	6.9644	1.1227e-17	3.62852e-15	6.87939	15.9362	7.13386e-14	3.99051e-12
SNOG_02830	1	0	1	3	880	3.37546	29.6645	-3.92675	0.181828	-16.0962	2.711e-58	1.22308e-56	-3.84767	-3.84787	4.62412e-14	1.64531e-12	-3.79118	-16.6281	2.99107e-14	1.91215e-12
SNOG_00617	1	0	1	3	1134	1.96173	15.6814	-3.75654	0.171346	-16.0876	3.11736e-58	1.40165e-56	-3.67551	-3.67584	3.86956e-14	1.42928e-12	-3.6693	-16.8129	2.38505e-14	1.58784e-12
SNOG_14326	1	1	0	3	1869	1.73663	0.114148	3.14159	0.133168	16.0818	3.42045e-58	1.53273e-56	3.23732	3.24076	6.78851e-16	5.63327e-14	3.23392	18.0701	5.40328e-15	5.04882e-13
SNOG_12612	1	1	0	3	1147	1.6537	0.0118942	6.32234	0.331098	16.0748	3.83173e-58	1.71125e-56	6.47312	6.51101	2.60476e-14	1.01699e-12	7.10043	12.8516	5.22743e-12	1.38905e-10
SNOG_07938	1	1	0	3	612	2.44283	0.0444082	4.99465	0.248611	16.0679	4.28513e-58	1.90731e-56	5.11846	5.12821	6.92566e-15	3.27561e-13	5.13859	14.4912	4.84599e-13	1.89205e-11
SNOG_08237	1	1	0	3	1653	9.95931	0.349703	4.02821	0.188475	16.067	4.34927e-58	1.92939e-56	4.13788	4.13906	1.83198e-14	7.61255e-13	4.17718	17.1176	1.64992e-14	1.16344e-12
SNOG_00294	1	1	0	3	1086	2.53331	0.0310177	5.53571	0.282817	16.0376	6.98102e-58	3.08654e-56	5.6672	5.68115	2.34545e-15	1.45156e-13	5.64213	13.5886	1.74257e-12	5.53957e-11
SNOG_02789	1	0	1	3	1107	3.40272	32.041	-3.98979	0.186597	-16.0227	8.8678e-58	3.90772e-56	-3.91257	-3.91276	7.33483e-14	2.43136e-12	-3.90811	-16.1841	5.19811e-14	3.07005e-12
SNOG_14716	1	1	0	3	2244	9.85288	0.41908	3.76088	0.172387	16.0156	9.94557e-58	4.36815e-56	3.86675	3.86772	8.89798e-15	4.09202e-13	3.88502	17.672	8.56039e-15	7.43285e-13
SNOG_13261	1	1	0	3	1350	5.90568	0.119643	4.84854	0.240575	15.9972	1.33568e-57	5.84703e-56	4.97006	4.97368	1.05268e-14	4.69268e-13	4.99214	16.7563	2.55627e-14	1.66158e-12
SNOG_10638	1	1	0	3	1116	3.6634	0.0646617	4.97258	0.249131	15.9458	3.0484e-57	1.33006e-55	5.09938	5.10583	7.85038e-14	2.57654e-12	5.26042	15.0204	2.35871e-13	1.05552e-11
SNOG_15978	1	1	0	3	2772	17.3263	0.203572	5.54433	0.285158	15.9361	3.55653e-57	1.54668e-55	5.69179	5.69387	1.02448e-13	3.25678e-12	5.8023	15.8125	8.74693e-14	4.66837e-12
SNOG_01187	1	1	0	3	450	3.59286	0.00335991	8.97295	0.500707	15.9234	4.35963e-57	1.88359e-55	9.30138	9.43094	3.39023e-20	7.88906e-17	9.31599	19.2105	1.53313e-15	1.93891e-13
SNOG_07744	1	1	0	3	1671	6.53422	0.210158	4.15342	0.198037	15.9234	4.35731e-57	1.88359e-55	4.26547	4.26744	9.04415e-15	4.12683e-13	4.27036	15.707	9.5527e-14	5.05208e-12
SNOG_01259	1	0	1	3	1048	0.705655	15.4376	-5.20097	0.264008	-15.9123	5.20876e-57	2.24315e-55	-5.15137	-5.15236	2.04478e-13	5.81688e-12	-5.32789	-18.1995	4.69827e-15	4.55536e-13
SNOG_08888	1	0	1	3	2490	0.292013	5.08778	-4.88983	0.244781	-15.8911	7.30365e-57	3.13513e-55	-4.82961	-4.83199	5.6836e-14	1.93926e-12	-4.9539	-16.8027	2.41554e-14	1.58784e-12
SNOG_30803	1	0	1	3	1713	1.895	15.9601	-3.82773	0.177992	-15.8869	7.8136e-57	3.34321e-55	-3.74686	-3.7472	5.23176e-14	1.83902e-12	-3.7485	-15.8569	7.87642e-14	4.28234e-12
SNOG_13401	1	1	0	3	1764	22.1022	0.118131	6.64577	0.35539	15.8861	7.90936e-57	3.3733e-55	6.84122	6.84489	7.01227e-13	1.72126e-11	6.81873	11.4676	5.33359e-11	1.01732e-09
SNOG_05461	1	1	0	3	1515	9.46888	0.0517263	6.6385	0.355005	15.8829	8.32323e-57	3.53844e-55	6.82491	6.83338	1.15591e-13	3.63486e-12	6.79153	12.2638	1.44886e-11	3.25434e-10
SNOG_10995	1	1	0	3	495	2.77992	0.0946331	4.09018	0.195273	15.8249	2.09674e-56	8.88536e-55	4.19735	4.20176	4.68387e-16	4.25756e-14	4.1669	15.5499	1.1711e-13	6.00255e-12
SNOG_07454	1	1	0	3	1452	23.6205	0.0487453	7.99113	0.441826	15.8233	2.15032e-56	9.08338e-55	8.26041	8.26953	1.13848e-12	2.59222e-11	8.30343	11.4575	5.45502e-11	1.03708e-09
SNOG_04760	1	0	1	3	765	1.68723	6.61087	-2.74684	0.110942	-15.7455	7.37484e-56	3.10539e-54	-2.65562	-2.65597	1.10893e-13	3.49658e-12	-2.65823	-15.9094	7.36511e-14	4.08062e-12
SNOG_01830	1	1	0	3	829	7.83954	0.00278315	10.1655	0.58293	15.7232	1.04947e-55	4.40514e-54	10.6617	10.8159	6.59415e-16	5.55963e-14	10.8276	10.6313	2.03659e-10	3.20212e-09
SNOG_10951	1	1	0	3	759	2.48809	0.00601227	7.76751	0.430767	15.7104	1.28405e-55	5.37277e-54	7.94915	8.02105	1.76884e-18	9.07657e-16	7.95379	17.4758	1.08305e-14	8.45724e-13
SNOG_06068	1	1	0	3	1676	22.3659	0.34967	5.16913	0.265955	15.6761	2.20459e-55	9.19551e-54	5.30615	5.30737	1.22635e-13	3.79482e-12	5.32217	14.3243	7.21707e-13	2.63231e-11
SNOG_00471	1	1	0	3	1713	3.30675	0.192308	3.32803	0.148572	15.6694	2.44903e-55	1.01831e-53	3.42866	3.43075	1.79673e-14	7.51979e-13	3.43486	16.4148	3.89416e-14	2.38466e-12
SNOG_08277	1	0	1	3	905	0.0113954	3.8505	-8.86185	0.502168	-15.6558	3.0316e-55	1.2566e-53	-9.08189	-9.14516	4.58606e-13	1.18982e-11	-9.24237	-9.64881	1.28615e-09	1.66456e-08
SNOG_09589	0	0	0	1	1211	6.05434	0.003703	9.5331	0.548112	15.5682	1.19749e-54	4.94815e-53
SNOG_07194	1	0	1	3	1722	0.239809	4.30146	-4.92097	0.252011	-15.5587	1.3885e-54	5.7196e-53	-4.86095	-4.86379	7.88354e-14	2.57654e-12	-4.8023	-13.114	3.54722e-12	1.01405e-10
SNOG_05717	1	0	1	3	573	1.53536	22.0626	-4.59115	0.231339	-15.5233	2.41369e-54	9.9118e-53	-4.52582	-4.52626	1.84795e-13	5.36181e-12	-4.5336	-15.9083	7.47638e-14	4.12264e-12
SNOG_02813	1	1	0	3	1079	3.98306	0.0687256	5.09316	0.264311	15.4862	4.30136e-54	1.7609e-52	5.21921	5.22565	6.68464e-14	2.23494e-12	5.38815	16.2699	4.66844e-14	2.81437e-12
SNOG_10370	1	1	0	3	2022	3.97865	0.0417648	5.71356	0.304801	15.4644	6.03325e-54	2.46231e-52	5.86287	5.8731	2.52171e-14	9.91219e-13	5.89707	11.8023	2.72095e-11	5.69285e-10
SNOG_03898	1	0	1	3	2967	5.33119	44.9233	-3.81764	0.182968	-15.3996	1.64632e-53	6.69842e-52	-3.73859	-3.73872	1.72231e-13	5.07317e-12	-3.72062	-15.6751	9.95387e-14	5.20073e-12
SNOG_12988	1	1	0	3	2217	16.3588	0.337835	4.79906	0.247236	15.3661	2.76211e-53	1.12038e-51	4.9271	4.92837	1.07492e-13	3.39857e-12	4.9119	14.8417	3.06754e-13	1.30736e-11
SNOG_08297	1	0	1	3	2364	1.63327	15.0355	-3.9888	0.194596	-15.359	3.0829e-53	1.2467e-51	-3.91233	-3.91274	1.19663e-13	3.75279e-12	-3.86374	-16.1164	5.66146e-14	3.26095e-12
SNOG_02495	1	1	0	3	1150	4.42251	0.195295	3.73369	0.178413	15.3223	5.42675e-53	2.18786e-51	3.84052	3.84264	2.28185e-14	9.21851e-13	3.84916	15.7989	8.48557e-14	4.54975e-12
SNOG_06089	1	0	1	3	804	4.82161	30.0889	-3.4109	0.157484	-15.3089	6.67096e-53	2.68132e-51	-3.32689	-3.32702	1.37343e-13	4.20523e-12	-3.32832	-15.4757	1.29021e-13	6.4152e-12
SNOG_00426	1	1	0	3	792	2.62905	0.00818901	7.43126	0.420853	15.2815	1.01606e-52	4.07163e-51	7.59716	7.65021	6.78336e-15	3.2214e-13	7.4937	11.238	6.90321e-11	1.26288e-09
SNOG_05983	0	0	0	1	1063	40.226	0	14.0108	0.851754	15.2753	1.11797e-52	4.46648e-51
SNOG_09655	1	0	1	3	1647	2.01928	8.91496	-2.92511	0.126078	-15.2692	1.22643e-52	4.88511e-51	-2.83579	-2.8361	4.59996e-14	1.64174e-12	-2.83832	-15.5116	1.23099e-13	6.20022e-12
SNOG_09884	1	1	0	3	1407	25.9868	1.30717	3.53886	0.166392	15.2583	1.45008e-52	5.75863e-51	3.64565	3.64596	2.50287e-14	9.90507e-13	3.67416	16.8055	2.40677e-14	1.58784e-12
SNOG_12097	1	1	0	3	1533	3.83797	0.0542245	5.32296	0.28402	15.2206	2.58066e-52	1.02179e-50	5.45973	5.46767	9.79283e-14	3.12163e-12	5.45092	13.3698	2.40004e-12	7.272e-11
SNOG_30572	1	1	0	3	747	11.4027	0.0842415	6.20156	0.342388	15.192	3.99589e-52	1.57743e-50	6.3794	6.38451	2.3888e-13	6.66514e-12	6.40391	13.9697	1.07652e-12	3.68393e-11
SNOG_15432	1	0	1	3	1524	0.149368	5.26952	-5.83412	0.318381	-15.1834	4.5532e-52	1.7921e-50	-5.79934	-5.80391	1.11592e-12	2.54584e-11	-5.82153	-13.2822	2.94797e-12	8.63969e-11
SNOG_03626	1	0	1	3	1081	0.116972	9.40187	-6.99972	0.396611	-15.1275	1.06696e-51	4.18704e-50	-7.03425	-7.04025	7.79771e-13	1.8668e-11	-7.1273	-13.7999	1.51009e-12	4.90778e-11
SNOG_06492	1	1	0	3	1219	11.6093	0.0138395	8.67922	0.508287	15.108	1.43342e-51	5.60852e-50	9.02735	9.05952	6.14124e-13	1.5366e-11	9.00345	8.77997	6.71651e-09	7.26945e-08
SNOG_02609	1	1	0	3	2415	1.2381	0.0731837	3.2973	0.152089	15.105	1.50199e-51	5.85953e-50	3.39143	3.39687	4.62594e-16	4.23802e-14	3.38896	17.5956	9.36044e-15	7.7792e-13
SNOG_07900	1	0	1	3	957	0.43307	3.95982	-3.97273	0.196838	-15.1024	1.56068e-51	6.05289e-50	-3.89543	-3.89694	6.31952e-14	2.13124e-12	-3.8449	-13.7733	1.33291e-12	4.45236e-11
SNOG_01424	1	1	0	3	1227	4.67255	0.044436	5.87973	0.323107	15.1025	1.55897e-51	6.05289e-50	6.03502	6.04478	6.26531e-14	2.12527e-12	5.98287	10.828	1.44956e-10	2.40938e-09
SNOG_11649	1	1	0	3	1059	4.87825	0.245364	3.52363	0.167145	15.0984	1.65803e-51	6.41167e-50	3.62824	3.62988	4.16994e-14	1.53536e-12	3.63054	16.8637	2.24212e-14	1.53453e-12
SNOG_10180	1	1	0	3	966	2.79643	0.0409368	5.27967	0.283591	15.091	1.85587e-51	7.1559e-50	5.41157	5.42215	2.35793e-14	9.39539e-13	5.38395	13.0287	3.98828e-12	1.11547e-10
SNOG_00098	1	1	0	3	609	1.17956	0.0216832	4.94576	0.262103	15.0542	3.23779e-51	1.24481e-49	5.06985	5.08948	1.32499e-17	3.95287e-15	5.01753	16.1341	5.53716e-14	3.23743e-12
SNOG_13263	1	1	0	3	1866	4.94849	0.0829687	5.07773	0.27125	15.0331	4.45713e-51	1.70865e-49	5.2114	5.21655	7.29171e-14	2.42397e-12	5.20485	13.0282	4.01128e-12	1.11921e-10
SNOG_02287	1	0	1	3	1641	4.45757	103.005	-5.26055	0.283687	-15.0185	5.55246e-51	2.12242e-49	-5.21766	-5.21782	1.22326e-12	2.75826e-11	-5.22531	-13.5876	2.04083e-12	6.38307e-11
SNOG_06313	1	0	1	3	2192	0.0248298	1.57104	-6.63293	0.375184	-15.0138	5.96627e-51	2.27404e-49	-6.62194	-6.64998	3.6439e-14	1.35887e-12	-6.42881	-9.10953	3.33509e-09	3.84576e-08
SNOG_08503	1	1	0	3	1860	8.88989	0.0783564	5.96212	0.330703	15.0048	6.83303e-51	2.59694e-49	6.13267	6.1382	6.18761e-13	1.5416e-11	6.11409	10.0717	5.85645e-10	8.16045e-09
SNOG_10569	1	0	1	3	420	27.9777	432.349	-4.72196	0.248057	-15.0044	6.86661e-51	2.60225e-49	-4.66308	-4.66311	1.02869e-12	2.36071e-11	-4.64296	-15.1722	1.93729e-13	9.12567e-12
SNOG_04451	1	1	0	3	1718	5.24618	0.110593	4.74743	0.250526	14.9582	1.37685e-50	5.18823e-49	4.87412	4.87795	4.45484e-14	1.60471e-12	4.86781	13.3306	2.54665e-12	7.63668e-11
SNOG_12893	1	1	0	3	672	4.28452	0.0245861	6.57632	0.372791	14.9583	1.37503e-50	5.18823e-49	6.75729	6.77513	4.51956e-14	1.618e-12	6.71215	11.4392	4.94282e-11	9.55311e-10
SNOG_09672	1	1	0	3	340	1.32094	0.0270132	4.79943	0.254029	14.9567	1.40854e-50	5.29262e-49	4.91766	4.93334	2.78489e-15	1.65317e-13	4.92725	14.3012	6.30869e-13	2.36018e-11
SNOG_00613	1	1	0	3	1874	25.8795	0.292517	5.60627	0.308073	14.9519	1.51429e-50	5.67389e-49	5.76478	5.76624	7.38524e-13	1.79389e-11	5.80611	13.522	2.24473e-12	6.89114e-11
SNOG_10389	1	1	0	3	1590	14.7539	0.159909	5.69919	0.31437	14.948	1.60548e-50	5.99861e-49	5.85748	5.8602	5.30763e-13	1.35426e-11	5.83695	12.9021	5.59828e-12	1.47366e-10
SNOG_03744	1	0	1	3	870	0.0140343	1.28068	-7.11906	0.409505	-14.9426	1.74096e-50	6.48655e-49	-7.15237	-7.20231	1.63154e-13	4.84259e-12	-7.04142	-9.24305	2.51751e-09	3.00423e-08
SNOG_09007	1	0	1	3	2362	0.680331	5.11142	-3.67804	0.179456	-14.9231	2.33022e-50	8.65773e-49	-3.59598	-3.59693	5.73655e-14	1.9516e-12	-3.58679	-15.4023	1.42045e-13	7.00296e-12
SNOG_16533	1	1	0	3	1005	2.99383	0.189279	3.20336	0.147668	14.9211	2.40397e-50	8.90679e-49	3.30297	3.30507	1.52345e-14	6.44557e-13	3.3041	15.5722	1.13759e-13	5.85659e-12
SNOG_01153	1	0	1	3	1276	0.701062	5.58205	-3.74187	0.183823	-14.9158	2.60019e-50	9.60695e-49	-3.66182	-3.66275	1.42001e-13	4.3138e-12	-3.64694	-14.9733	2.51177e-13	1.10699e-11
SNOG_30474	1	0	1	3	1107	0.216335	1.48343	-3.52841	0.169599	-14.9082	2.91597e-50	1.07437e-48	-3.44623	-3.44918	1.39455e-13	4.25868e-12	-3.44552	-14.6717	3.78024e-13	1.55417e-11
SNOG_02024	1	1	0	3	2143	1.5244	0.0671121	3.71381	0.182168	14.8973	3.43346e-50	1.26154e-48	3.81812	3.82421	4.51655e-14	1.618e-12	3.82354	14.9563	2.56996e-13	1.12836e-11
SNOG_00339	1	0	1	3	1861	0.973156	5.03187	-3.14652	0.144243	-14.8813	4.35785e-50	1.59675e-48	-3.0596	-3.06024	4.41763e-14	1.59858e-12	-3.07283	-15.9241	7.22788e-14	4.02375e-12
SNOG_00148	1	0	1	3	1162	12.6869	92.9466	-3.63409	0.177351	-14.8524	6.71334e-50	2.45305e-48	-3.55314	-3.55319	3.11013e-13	8.45476e-12	-3.55849	-13.2525	2.85332e-12	8.42598e-11
SNOG_01973	1	1	0	3	1954	30.5123	0.156521	6.70463	0.384229	14.8469	7.28204e-50	2.65354e-48	6.92183	6.92462	4.16761e-12	8.10872e-11	7.00864	11.7677	3.27547e-11	6.67458e-10
SNOG_11397	1	1	0	3	615	1.66431	0.0148076	5.9578	0.333974	14.8449	7.50849e-50	2.72857e-48	6.11366	6.14306	3.38459e-14	1.27031e-12	6.29429	11.9274	2.21427e-11	4.75213e-10
SNOG_02244	1	1	0	3	671	1.93231	0.0113534	6.52338	0.372232	14.8385	8.25361e-50	2.99115e-48	6.69511	6.73304	1.26976e-14	5.53321e-13	6.84754	12.1658	1.51486e-11	3.35084e-10
SNOG_16047	1	0	1	3	1821	1.30595	20.2362	-4.72921	0.251651	-14.819	1.10483e-49	3.99304e-48	-4.67006	-4.67058	5.73114e-13	1.45276e-11	-4.59403	-14.5083	5.17354e-13	1.99318e-11
SNOG_07043	1	0	1	3	1452	1.47776	5.36173	-2.63164	0.110204	-14.8057	1.34611e-49	4.85184e-48	-2.54073	-2.54112	2.84691e-13	7.81221e-12	-2.53344	-14.5901	4.22747e-13	1.68447e-11
SNOG_08457	1	0	1	3	1266	0.707318	11.9671	-4.84184	0.259554	-14.8017	1.42837e-49	5.13438e-48	-4.78579	-4.78677	4.04659e-13	1.06521e-11	-4.88263	-15.8318	8.30753e-14	4.49573e-12
SNOG_00879	1	0	1	3	804	0.122215	0.980003	-3.78461	0.188515	-14.7713	2.24348e-49	8.04258e-48	-3.69865	-3.704	5.3631e-14	1.85636e-12	-3.68621	-14.0575	8.88497e-13	3.14215e-11
SNOG_15500	1	0	1	3	354	0.615088	13.5738	-5.18125	0.283887	-14.7286	4.2245e-49	1.51034e-47	-5.13562	-5.13674	7.49384e-13	1.8127e-11	-5.13497	-14.0481	1.05999e-12	3.6488e-11
SNOG_08344	1	1	0	3	1707	5.64745	0.0306255	6.59972	0.380448	14.7188	4.88524e-49	1.74188e-47	6.8077	6.82177	5.2451e-13	1.3442e-11	6.86376	9.32943	2.30379e-09	2.77787e-08
SNOG_07655	1	0	1	3	786	0.980448	2.47597	-2.1047	0.075123	-14.7053	5.96207e-49	2.12013e-47	-2.01306	-2.0136	1.0138e-11	1.77111e-10	-2.01128	-12.3515	1.12734e-11	2.63385e-10
SNOG_12297	1	1	0	3	2109	2.99379	0.1085	3.97965	0.202912	14.6844	8.11083e-49	2.87653e-47	4.0876	4.09139	2.57814e-14	1.00999e-12	4.07938	15.0327	2.31935e-13	1.04315e-11
SNOG_02243	1	1	0	3	812	4.15339	0.070839	5.08012	0.277978	14.6778	8.93831e-49	3.16154e-47	5.21795	5.2241	2.00253e-13	5.71066e-12	5.25805	12.7142	6.42791e-12	1.65829e-10
SNOG_09895	1	1	0	3	717	8.53539	0.215916	4.47229	0.23681	14.6628	1.11615e-48	3.9374e-47	4.59503	4.59697	1.4754e-13	4.47039e-12	4.64299	15.8798	7.64937e-14	4.19605e-12
SNOG_06740	1	0	1	3	729	0.306423	50.9925	-7.98034	0.476608	-14.6459	1.43133e-48	5.03584e-47	-8.11444	-8.11675	3.67709e-11	5.51326e-10	-8.00804	-12.4892	1.05524e-11	2.4904e-10
SNOG_06094	1	1	0	3	1047	1.16916	0.0176836	5.25236	0.29061	14.6325	1.74154e-48	6.11105e-47	5.3713	5.39594	2.6571e-13	7.32592e-12	5.44297	13.6907	1.50243e-12	4.90603e-11
SNOG_30063	1	0	1	3	935	0.17371	2.19688	-4.41079	0.233179	-14.6274	1.87901e-48	6.57605e-47	-4.34212	-4.34602	7.96956e-13	1.89623e-11	-4.36337	-13.0148	4.07052e-12	1.13032e-10
SNOG_14918	1	0	1	3	783	0.0238171	6.86458	-8.64427	0.523162	-14.6117	2.36622e-48	8.25935e-47	-8.82733	-8.85564	1.8683e-11	3.02753e-10	-8.79012	-6.71024	5.16628e-07	3.87555e-06
SNOG_10922	0	0	0	1	1467	4.31932	0.00858109	7.98131	0.478073	14.603	2.68611e-48	9.35133e-47
SNOG_11807	1	1	0	3	1797	8.52264	0.108864	5.46521	0.306579	14.5646	4.71586e-48	1.63746e-46	5.61632	5.62033	3.97349e-13	1.05311e-11	5.60801	12.8027	5.96e-12	1.55481e-10
SNOG_03316	1	1	0	3	1107	3.46374	0.196659	3.36023	0.162472	14.527	8.1744e-48	2.83095e-46	3.46436	3.46641	3.61844e-14	1.35371e-12	3.46546	14.8215	3.08286e-13	1.30909e-11
SNOG_00342	1	0	1	3	1731	0.387497	8.56888	-5.21353	0.290272	-14.5158	9.62479e-48	3.32456e-46	-5.17015	-5.17192	7.94966e-13	1.89623e-11	-5.10675	-12.926	5.39781e-12	1.4306e-10
SNOG_02476	1	0	1	3	1227	0.422884	23.096	-6.44573	0.375871	-14.4883	1.43717e-47	4.95133e-46	-6.46054	-6.4622	7.13069e-12	1.28829e-10	-6.26465	-12.7838	6.69541e-12	1.71967e-10
SNOG_10699	1	1	0	3	1747	16.9662	0.0518633	7.40087	0.442027	14.4807	1.60459e-47	5.51379e-46	7.6598	7.66822	2.66187e-12	5.49156e-11	7.64893	10.5801	2.39638e-10	3.66867e-09
SNOG_04279	1	1	0	3	324	4.89979	0.00218725	9.7057	0.601391	14.4759	1.71963e-47	5.89385e-46	10.2723	10.4627	1.91606e-16	2.32222e-14	10.1025	11.4619	4.84675e-11	9.38301e-10
SNOG_03593	1	1	0	3	1700	7.74605	0.0502985	6.38166	0.372712	14.4392	2.93292e-47	1.00263e-45	6.57274	6.58138	4.01587e-13	1.06165e-11	6.53765	13.6888	1.51694e-12	4.91632e-11
SNOG_11659	1	0	1	3	2067	1.28695	12.4354	-4.01858	0.209072	-14.438	2.98349e-47	1.0173e-45	-3.94544	-3.94596	3.81567e-13	1.01824e-11	-3.93932	-15.4987	1.25195e-13	6.25167e-12
SNOG_09464	1	1	0	3	1782	14.2415	0.0877882	6.47765	0.3795	14.4339	3.16851e-47	1.07762e-45	6.67972	6.68477	2.16278e-12	4.61724e-11	6.7248	11.6533	3.93785e-11	7.84536e-10
SNOG_14927	1	0	1	3	5868	0.354112	1.6651	-3.00567	0.139568	-14.3706	7.91274e-47	2.68426e-45	-2.91543	-2.91717	5.84534e-13	1.47528e-11	-2.91957	-13.7119	1.45635e-12	4.81382e-11
SNOG_12359	1	0	1	3	971	0.0200011	5.04563	-8.42997	0.517215	-14.3653	8.5391e-47	2.88935e-45	-8.62832	-8.6638	2.78117e-12	5.70703e-11	-9.09462	-7.06227	2.37643e-07	1.90033e-06
SNOG_07101	1	0	1	3	1268	6.21044	44.7623	-3.6219	0.18263	-14.3563	9.72719e-47	3.28299e-45	-3.542	-3.54211	4.61317e-13	1.19276e-11	-3.53358	-15.1324	2.02992e-13	9.37225e-12
SNOG_09300	1	0	1	3	1064	1.09204	7.966	-3.65498	0.184996	-14.3515	1.0419e-46	3.50756e-45	-3.57513	-3.57572	1.90654e-13	5.51805e-12	-3.57323	-14.7403	3.4427e-13	1.43569e-11
SNOG_15972	1	1	0	3	2310	1.85966	0.0475595	4.48436	0.242841	14.3484	1.09085e-46	3.66304e-45	4.60182	4.61068	1.2245e-13	3.79482e-12	4.62956	13.6903	1.50274e-12	4.90603e-11
SNOG_11869	1	0	1	3	1824	4.47602	39.1158	-3.90938	0.202782	-14.3473	1.10773e-46	3.71033e-45	-3.83415	-3.8343	5.30395e-13	1.35426e-11	-3.79945	-15.2493	1.7379e-13	8.32119e-12
SNOG_30842	1	0	1	3	1425	1.46011	8.60339	-3.34273	0.163327	-14.3438	1.16573e-46	3.89477e-45	-3.2575	-3.25794	1.9687e-13	5.65576e-12	-3.26235	-14.8365	3.02111e-13	1.2923e-11
SNOG_10008	1	1	0	3	1611	60.3466	1.13419	4.89931	0.271893	14.3413	1.20705e-46	4.02269e-45	5.03655	5.03692	7.95615e-13	1.89623e-11	5.07108	14.1277	9.48192e-13	3.31298e-11
SNOG_05959	1	0	1	3	1006	3.83087	16.4982	-2.88159	0.131294	-14.3311	1.39935e-46	4.65189e-45	-2.79291	-2.79307	4.17702e-13	1.09706e-11	-2.78863	-14.2725	6.56529e-13	2.43271e-11
SNOG_15094	1	1	0	3	3888	8.25647	0.000530473	11.4207	0.72749	14.3242	1.54474e-46	5.12236e-45	12.5675	13.2132	4.801e-22	5.58597e-18	11.8033	19.1676	1.63412e-15	2.04441e-13
SNOG_11242	1	1	0	3	1914	1.86461	0.00816172	6.92281	0.413614	14.3197	1.64949e-46	5.45608e-45	7.10914	7.16206	1.02133e-15	7.42702e-14	6.9751	12.8685	5.09354e-12	1.36238e-10
SNOG_13159	1	0	1	3	693	0.671806	4.39825	-3.46734	0.172916	-14.269	3.41473e-46	1.12669e-44	-3.38415	-3.3851	3.33038e-13	8.94896e-12	-3.37786	-14.7235	3.52234e-13	1.46366e-11
SNOG_09878	1	1	0	3	1779	3.6227	0.14554	3.84598	0.199497	14.2657	3.57781e-46	1.17757e-44	3.95541	3.95825	3.36874e-14	1.26846e-12	3.93045	13.4372	2.17259e-12	6.72288e-11
SNOG_05327	1	0	1	3	830	1.65066	25.2073	-4.68921	0.258939	-14.2474	4.65183e-46	1.52727e-44	-4.6315	-4.63191	1.28611e-12	2.88877e-11	-4.61387	-15.1064	2.25786e-13	1.0302e-11
SNOG_08720	1	1	0	3	1206	12.2337	1.05309	2.76386	0.123936	14.232	5.80242e-46	1.90033e-44	2.8636	2.86396	1.99449e-14	8.19998e-13	2.86367	15.252	1.73172e-13	8.32119e-12
SNOG_12929	1	0	1	3	1551	4.03721	24.0276	-3.34088	0.164698	-14.2132	7.58928e-46	2.47942e-44	-3.25681	-3.25697	3.31241e-13	8.94198e-12	-3.25192	-15.2215	1.80322e-13	8.59854e-12
SNOG_01922	1	1	0	3	768	52.8071	0.0251779	9.85152	0.623092	14.2058	8.43455e-46	2.74879e-44	10.4215	10.4399	1.56445e-13	4.68058e-12	10.8558	14.2551	8.13317e-13	2.91167e-11
SNOG_10572	1	0	1	3	2098	0.174279	1.17409	-3.51836	0.178004	-14.1477	1.92948e-45	6.27271e-44	-3.4332	-3.4369	7.3148e-13	1.78423e-11	-3.46241	-13.3566	2.44605e-12	7.39216e-11
SNOG_15422	1	1	0	3	201	1.24898	0.00969621	6.12689	0.363112	14.1193	2.88872e-45	9.3682e-44	6.27676	6.32074	5.299e-14	1.8453e-12	6.26032	13.3381	2.51746e-12	7.56864e-11
SNOG_30835	1	1	0	3	479	1.22327	0.0237484	4.85968	0.273532	14.1105	3.27221e-45	1.0586e-43	4.98352	5.00134	7.00185e-15	3.29824e-13	4.94191	15.1577	1.96316e-13	9.21024e-12
SNOG_13389	1	0	1	3	1217	0.10463	2.17443	-5.10343	0.29099	-14.1016	3.71273e-45	1.19819e-43	-5.05876	-5.0654	7.10297e-13	1.7362e-11	-5.09745	-11.2709	6.55626e-11	1.21083e-09
SNOG_08149	1	1	0	3	1477	3.56743	0.153387	3.76832	0.196409	14.0947	4.09634e-45	1.31878e-43	3.87745	3.88016	3.22394e-14	1.21787e-12	3.8826	14.1524	7.7707e-13	2.80783e-11
SNOG_05236	1	1	0	3	1807	9.27426	0.365073	3.87781	0.204284	14.0873	4.54374e-45	1.45928e-43	3.99031	3.99144	1.07142e-13	3.39672e-12	3.98627	13.7912	1.29913e-12	4.36862e-11
SNOG_02146	1	1	0	3	2561	6.78509	0.605277	2.70709	0.121248	14.0793	5.08797e-45	1.63012e-43	2.80531	2.80594	2.00309e-14	8.20631e-13	2.80709	14.8847	2.83034e-13	1.21967e-11
SNOG_00345	1	1	0	3	2039	8.21335	0.388976	3.60234	0.184923	14.0725	5.60405e-45	1.79114e-43	3.71053	3.71157	1.82708e-13	5.32784e-12	3.71771	15.674	9.96787e-14	5.20073e-12
SNOG_13304	1	1	0	3	726	2.48442	0.00633637	7.59179	0.469415	14.0426	8.55672e-45	2.72828e-43	7.82596	7.89199	9.53403e-15	4.29955e-13	7.94528	11.9036	2.31223e-11	4.91824e-10
SNOG_07227	1	0	1	3	1002	1.46144	27.181	-4.96212	0.283025	-13.9992	1.57654e-44	5.01468e-43	-4.91573	-4.9162	2.25429e-12	4.77362e-11	-4.9225	-14.5728	5.13076e-13	1.98327e-11
SNOG_07875	1	1	0	3	1581	8.10836	0.24186	4.22501	0.23044	13.995	1.67272e-44	5.3079e-43	4.34489	4.34658	3.6529e-13	9.77047e-12	4.48033	15.7487	9.05175e-14	4.809e-12
SNOG_00803	1	1	0	3	2216	6.75499	0.287736	3.75612	0.196962	13.9932	1.71523e-44	5.42977e-43	3.86635	3.86777	1.55152e-13	4.66459e-12	3.86648	15.31	1.60388e-13	7.74324e-12
SNOG_01437	1	0	1	3	612	0.576581	18.3389	-5.68655	0.336121	-13.943	3.46877e-44	1.09547e-42	-5.67159	-5.6728	4.01047e-12	7.82481e-11	-5.72103	-14.3437	7.02779e-13	2.58761e-11
SNOG_01362	1	1	0	3	1262	12.4489	0.795223	3.18652	0.157162	13.9125	5.31823e-44	1.67556e-42	3.29053	3.29102	5.37682e-14	1.85636e-12	3.28434	14.5791	4.29196e-13	1.70433e-11
SNOG_02980	1	1	0	3	819	20.0641	0.0900528	6.86802	0.422487	13.8892	7.36282e-44	2.31423e-42	7.11423	7.1191	1.33985e-11	2.28246e-10	7.18171	10.6688	2.05064e-10	3.21987e-09
SNOG_01962	1	1	0	3	1332	3.22921	0.0870392	4.43721	0.247575	13.8835	7.97561e-44	2.50091e-42	4.5574	4.56234	2.23924e-13	6.29314e-12	4.64981	14.217	7.09667e-13	2.60472e-11
SNOG_13696	1	1	0	3	837	2.37286	0.00756576	7.32757	0.455856	13.8806	8.30002e-44	2.5965e-42	7.55307	7.60978	5.68142e-14	1.93926e-12	7.63183	12.1308	1.60529e-11	3.5374e-10
SNOG_13071	1	1	0	3	1353	5.74709	0.122048	4.77025	0.271949	13.8638	1.04969e-43	3.27601e-42	4.90195	4.9055	4.59156e-13	1.18982e-11	4.94561	14.6595	3.84502e-13	1.56539e-11
SNOG_09008	1	1	0	3	1268	18.2977	0.789959	3.75851	0.199006	13.8614	1.08464e-43	3.37717e-42	3.87087	3.87139	1.81569e-13	5.30792e-12	3.88886	15.0359	2.30939e-13	1.04315e-11
SNOG_08805	1	1	0	3	1872	23.3097	0.0428546	8.0574	0.509149	13.8612	1.08868e-43	3.38181e-42	8.40219	8.41242	2.81914e-11	4.35022e-10	8.34425	9.37885	2.11479e-09	2.5765e-08
SNOG_11735	1	1	0	3	1373	10.8209	0.469035	3.73033	0.197272	13.8405	1.4528e-43	4.49477e-42	3.84147	3.84234	2.11713e-13	5.97885e-12	3.85478	15.4519	1.33107e-13	6.5902e-12
SNOG_11091	1	1	0	3	2871	13.8778	1.01362	2.98694	0.143561	13.8404	1.45375e-43	4.49477e-42	3.0879	3.08828	8.10465e-14	2.63401e-12	3.10019	14.6555	3.86498e-13	1.56687e-11
SNOG_11357	1	1	0	3	579	0.944937	0.017338	4.94345	0.285718	13.8019	2.4823e-43	7.65702e-42	5.05399	5.07842	6.30903e-14	2.13124e-12	5.08601	14.498	4.80092e-13	1.88712e-11
SNOG_09588	1	1	0	3	1010	6.05123	0.256885	3.76848	0.200625	13.7993	2.5744e-43	7.9227e-42	3.87843	3.88004	1.3132e-13	4.04209e-12	3.86888	12.9583	4.43223e-12	1.21339e-10
SNOG_05023	1	1	0	3	1917	2.94099	0.00380609	8.47434	0.541935	13.7919	2.84987e-43	8.75016e-42	8.81183	8.9235	6.29997e-16	5.38972e-14	8.52449	10.1499	4.63285e-10	6.69605e-09
SNOG_01436	1	0	1	3	624	0.0603037	1.95699	-5.71006	0.341528	-13.7911	2.8822e-43	8.82898e-42	-5.68473	-5.69618	9.22519e-13	2.1467e-11	-5.71384	-11.0103	1.01939e-10	1.76235e-09
SNOG_07562	1	1	0	3	525	4.87021	0.293601	3.26272	0.164154	13.7841	3.17628e-43	9.70742e-42	3.36627	3.36763	7.99928e-14	2.60705e-12	3.37231	14.4219	5.33224e-13	2.03412e-11
SNOG_10333	1	0	1	3	2451	26.9996	104.321	-2.73822	0.126106	-13.7839	3.18793e-43	9.72063e-42	-2.64873	-2.64875	3.91713e-12	7.69862e-11	-2.63132	-12.4111	1.02692e-11	2.44341e-10
SNOG_06389	1	1	0	3	1659	2.38103	0.00818908	7.2203	0.451774	13.7686	3.93578e-43	1.19734e-41	7.46179	7.51482	6.61941e-14	2.2195e-12	7.39173	11.4059	5.21123e-11	9.97248e-10
SNOG_07062	1	1	0	3	1677	3.30924	0.295248	2.71045	0.124342	13.7561	4.68221e-43	1.42116e-41	2.80694	2.80822	5.45323e-14	1.87717e-12	2.81143	14.5138	4.69584e-13	1.85207e-11
SNOG_11792	1	1	0	3	2139	2.94186	0.172785	3.30114	0.167489	13.739	5.92609e-43	1.7946e-41	3.4039	3.40621	1.56489e-13	4.68058e-12	3.40008	14.1709	7.57115e-13	2.74425e-11
SNOG_02567	1	0	1	3	827	0.383559	22.4643	-6.51355	0.402482	-13.6989	1.03104e-42	3.11519e-41	-6.54921	-6.55104	2.61213e-11	4.07949e-10	-6.59408	-13.1802	3.70457e-12	1.05128e-10
SNOG_01732	1	0	1	3	1034	0.65525	6.63968	-4.08744	0.225423	-13.6962	1.06993e-42	3.22534e-41	-4.01666	-4.01767	7.69737e-13	1.85422e-11	-4.00017	-12.7602	6.0417e-12	1.5726e-10
SNOG_03839	1	1	0	3	978	1.93807	0.0175151	5.92964	0.360324	13.6811	1.31601e-42	3.95816e-41	6.09823	6.1231	1.41522e-13	4.31049e-12	6.06911	12.8204	5.46994e-12	1.44315e-10
SNOG_16369	1	1	0	3	2550	3.50283	0.0129912	7.12985	0.448753	13.6597	1.76657e-42	5.30132e-41	7.35879	7.39215	3.3277e-13	8.94896e-12	7.53157	10.8794	1.27553e-10	2.15085e-09
SNOG_10328	1	1	0	3	2727	2.32307	0.0100014	6.88271	0.430714	13.658	1.80775e-42	5.41265e-41	7.10031	7.14227	2.77065e-13	7.62093e-12	7.39368	9.95745	6.53134e-10	9.02519e-09
SNOG_06583	1	0	1	3	618	1.05924	4.94308	-2.99456	0.146224	-13.6404	2.30144e-42	6.8753e-41	-2.90719	-2.90777	1.36293e-13	4.18409e-12	-2.90369	-14.2856	6.44616e-13	2.40388e-11
SNOG_16108	1	0	1	3	1047	4.21348	19.8586	-3.00682	0.147208	-13.6326	2.56373e-42	7.64165e-41	-2.92013	-2.92027	7.04061e-13	1.72458e-11	-2.9209	-13.769	1.34124e-12	4.45865e-11
SNOG_20078	1	1	0	3	543	47.2273	1.83606	3.89858	0.212637	13.6316	2.59912e-42	7.72975e-41	4.01245	4.01268	3.84126e-13	1.02222e-11	4.08623	14.3984	5.54197e-13	2.10035e-11
SNOG_11126	1	1	0	3	1629	1.85687	0.0153467	6.07648	0.373113	13.6057	3.70184e-42	1.09846e-40	6.23212	6.26054	4.87884e-14	1.72539e-12	6.14987	12.2195	1.38954e-11	3.13927e-10
SNOG_16360	1	1	0	3	888	2.22123	0.00711957	7.31283	0.464534	13.5896	4.61519e-42	1.36643e-40	7.55831	7.61931	4.4241e-14	1.59858e-12	7.4441	10.5363	2.30604e-10	3.55374e-09
SNOG_03571	1	0	1	3	1489	21.2535	123.105	-3.31787	0.170647	-13.5828	5.06209e-42	1.4954e-40	-3.2348	-3.23483	2.1873e-12	4.65252e-11	-3.21852	-13.6247	1.6524e-12	5.28178e-11
SNOG_12126	1	1	0	3	1996	12.8485	0.442465	4.04418	0.224237	13.5758	5.57561e-42	1.64344e-40	4.16264	4.16357	4.46347e-13	1.16441e-11	4.18773	13.8443	1.21055e-12	4.10634e-11
SNOG_13887	1	1	0	3	750	1.95951	0.00714706	7.21373	0.457786	13.5734	5.75617e-42	1.6929e-40	7.38631	7.4473	2.78337e-14	1.08309e-12	7.34751	10.1174	4.87665e-10	6.9705e-09
SNOG_11698	1	1	0	3	1314	5.06306	0.169928	4.09163	0.22795	13.5628	6.65843e-42	1.95393e-40	4.20871	4.21115	2.90476e-13	7.93493e-12	4.1975	12.9165	4.72143e-12	1.28051e-10
SNOG_10832	1	1	0	3	1575	3.04705	0.134531	3.69407	0.198649	13.562	6.73021e-42	1.97063e-40	3.80181	3.80482	3.59965e-13	9.65021e-12	3.82682	14.8581	2.93411e-13	1.25972e-11
SNOG_12970	1	1	0	3	612	1.85299	0.0807366	3.73328	0.201854	13.5409	8.97253e-42	2.6214e-40	3.83982	3.8449	4.81928e-14	1.70952e-12	3.82181	12.7878	5.74153e-12	1.50457e-10
SNOG_08928	1	0	1	3	290	1.82749	21.3539	-4.30729	0.245152	-13.4908	1.77231e-41	5.16658e-40	-4.24369	-4.24406	2.27288e-12	4.79075e-11	-4.27923	-13.3318	2.83719e-12	8.39967e-11
SNOG_03871	1	0	1	3	1530	1.64696	9.42824	-3.29442	0.17012	-13.4871	1.86295e-41	5.41891e-40	-3.21145	-3.21183	4.39246e-13	1.14846e-11	-3.20971	-14.6393	3.95198e-13	1.59105e-11
SNOG_15651	1	1	0	3	1632	31.7802	0.364268	5.59285	0.340625	13.4836	1.95284e-41	5.66795e-40	5.76513	5.76632	6.08016e-12	1.11406e-10	5.78328	14.0853	1.00668e-12	3.49634e-11
SNOG_10891	1	1	0	3	975	1.52235	0.0209927	5.33627	0.321878	13.4718	2.29219e-41	6.63833e-40	5.47018	5.49048	9.76283e-14	3.12062e-12	5.44802	11.9561	2.11207e-11	4.55487e-10
SNOG_13842	1	1	0	3	1101	2.81856	0.0162012	6.52116	0.409963	13.4675	2.43088e-41	7.02466e-40	6.72555	6.75219	4.99485e-13	1.28573e-11	6.63907	9.53239	1.46715e-09	1.86969e-08
SNOG_00075	1	1	0	3	879	3.62522	0.0465003	5.42957	0.328922	13.4669	2.44883e-41	7.06116e-40	5.59129	5.60052	7.5885e-13	1.83179e-11	5.63229	12.4122	1.02599e-11	2.44341e-10
SNOG_01196	1	1	0	3	1543	15.0769	0.260814	5.00405	0.297713	13.4494	3.1054e-41	8.93494e-40	5.14985	5.15147	1.17487e-12	2.66985e-11	5.20483	14.1568	8.27444e-13	2.94413e-11
SNOG_10706	1	1	0	3	1362	3.71666	0.334533	2.70759	0.127048	13.4405	3.4993e-41	1.00465e-39	2.80629	2.80743	2.20073e-13	6.19989e-12	2.82571	14.3189	6.15368e-13	2.30962e-11
SNOG_06093	1	1	0	3	953	3.03204	0.238923	2.89008	0.14066	13.4372	3.65902e-41	1.04823e-39	2.98953	2.99115	3.16795e-14	1.20062e-12	2.97454	14.1991	7.27654e-13	2.6457e-11
SNOG_04495	1	1	0	3	936	2.20825	0.0609081	4.37117	0.251376	13.4109	5.22149e-41	1.49263e-39	4.49192	4.49884	2.29771e-13	6.4419e-12	4.50291	12.2938	1.23438e-11	2.85527e-10
SNOG_06860	1	0	1	3	3501	1.4066	5.93181	-2.86267	0.138929	-13.4074	5.47606e-41	1.56203e-39	-2.77482	-2.77525	2.41655e-13	6.72645e-12	-2.75509	-13.6653	1.55787e-12	5.02101e-11
SNOG_16063	1	0	1	3	525	0.0571454	8.64935	-7.74607	0.503414	-13.4006	5.99429e-41	1.70619e-39	-7.90232	-7.91466	8.31351e-11	1.12736e-09	-7.85043	-7.4211	1.07936e-07	9.18679e-07
SNOG_13495	1	0	1	3	915	1.5119	22.6591	-4.67068	0.273998	-13.3967	6.31935e-41	1.79486e-39	-4.61804	-4.61848	4.59314e-12	8.78967e-11	-4.56031	-12.9186	5.45608e-12	1.44276e-10
SNOG_04309	1	1	0	3	834	8.78367	0.113139	5.41837	0.330185	13.3815	7.75537e-41	2.19802e-39	5.58236	5.58615	2.48242e-12	5.15766e-11	5.55246	12.2044	1.58241e-11	3.49361e-10
SNOG_00428	1	1	0	3	1845	1.81409	0.00429041	7.7131	0.502601	13.3567	1.08241e-40	3.06122e-39	7.92238	8.02037	1.44322e-16	1.8382e-14	7.82812	11.9877	2.01893e-11	4.3672e-10
SNOG_08777	1	1	0	3	1419	46.4546	0.443378	5.81319	0.360637	13.3463	1.24399e-40	3.5107e-39	5.99899	5.99995	1.24243e-11	2.12584e-10	6.07561	12.3671	1.26726e-11	2.9082e-10
SNOG_30480	1	0	1	3	365	0.00292782	2.21279	-9.56657	0.642535	-13.3325	1.4986e-40	4.22027e-39	-10.0342	-10.2587	4.02397e-13	1.06165e-11	-9.8472	-6.59667	6.75648e-07	4.95035e-06
SNOG_00434	1	1	0	3	891	2.66101	0.026148	5.777	0.358881	13.3108	2.00333e-40	5.6297e-39	5.94817	5.96442	7.74179e-13	1.86107e-11	5.96007	11.3243	5.94956e-11	1.1147e-09
SNOG_14671	1	1	0	3	1590	13.8505	0.639304	3.67063	0.200861	13.2959	2.44459e-40	6.8552e-39	3.78216	3.78282	5.91035e-13	1.48846e-11	3.8071	14.0314	9.21978e-13	3.23109e-11
SNOG_02559	1	0	1	3	1165	5.34141	74.3499	-4.5662	0.268363	-13.2887	2.69139e-40	7.53136e-39	-4.51223	-4.51235	5.26351e-12	9.83e-11	-4.53524	-13.0067	4.78261e-12	1.29108e-10
SNOG_30188	1	0	1	3	1135	5.15045	19.1962	-2.67874	0.126347	-13.2868	2.76305e-40	7.71561e-39	-2.58943	-2.58955	1.56492e-12	3.46156e-11	-2.5813	-12.8965	4.86688e-12	1.31079e-10
SNOG_00844	1	1	0	3	507	1.5635	0.0282012	4.99641	0.301421	13.2586	4.02452e-40	1.12145e-38	5.12957	5.14501	4.65693e-12	8.89712e-11	5.261	11.4579	4.7597e-11	9.24526e-10
SNOG_13969	1	1	0	3	1299	1.81006	0.020195	5.65422	0.351969	13.2234	6.42903e-40	1.78773e-38	5.80111	5.82258	7.86316e-14	2.57654e-12	5.74632	11.7807	2.80441e-11	5.80593e-10
SNOG_10481	1	1	0	3	1011	14.5686	0.633338	3.76122	0.208831	13.2223	6.52502e-40	1.81062e-38	3.87528	3.87595	6.54353e-13	1.61301e-11	3.98243	14.6523	3.88202e-13	1.56831e-11
SNOG_09102	1	0	1	3	776	2.64492	11.3109	-2.86408	0.141131	-13.2082	7.87077e-40	2.1795e-38	-2.7763	-2.77653	8.21571e-13	1.93894e-11	-2.77203	-14.4399	5.20089e-13	1.99711e-11
SNOG_00981	1	1	0	3	1893	3.52234	0.172638	3.55669	0.193948	13.1823	1.10921e-39	3.06511e-38	3.66555	3.6679	2.46217e-13	6.80458e-12	3.6668	13.8794	1.14482e-12	3.90614e-11
SNOG_05716	1	0	1	3	987	6.93239	23.0931	-2.50211	0.114028	-13.1732	1.25249e-39	3.45384e-38	-2.4113	-2.41139	2.80739e-12	5.7458e-11	-2.39926	-12.5549	8.21237e-12	2.03733e-10
SNOG_13970	1	1	0	3	1656	3.78265	0.0211257	6.58257	0.423972	13.1673	1.35324e-39	3.72392e-38	6.78583	6.80639	8.301e-13	1.9551e-11	6.8496	11.4249	5.06328e-11	9.73741e-10
SNOG_13939	1	1	0	3	516	9.12889	0.56252	3.22813	0.16936	13.1562	1.5674e-39	4.30436e-38	3.33211	3.33281	2.90527e-13	7.93493e-12	3.33889	14.4576	5.07527e-13	1.96836e-11
SNOG_06715	1	0	1	3	1429	6.52532	58.8959	-3.93784	0.223466	-13.1467	1.77805e-39	4.87273e-38	-3.86728	-3.86738	3.26132e-12	6.58776e-11	-3.85162	-13.21	3.05564e-12	8.91037e-11
SNOG_05351	1	1	0	3	1131	1.74332	0.0171318	5.78089	0.363694	13.1454	1.80878e-39	4.94672e-38	5.94889	5.97371	3.23718e-13	8.75921e-12	5.91161	11.7442	2.9765e-11	6.12948e-10
SNOG_04089	1	1	0	3	2415	6.35318	0.0519203	6.02171	0.382681	13.1224	2.44911e-39	6.68416e-38	6.22302	6.23127	2.73234e-12	5.61675e-11	6.36927	11.8211	2.7766e-11	5.76888e-10
SNOG_13175	1	1	0	3	876	2.3466	0.0436086	4.90646	0.297993	13.1092	2.9153e-39	7.94015e-38	5.04337	5.05308	8.00041e-13	1.89969e-11	5.04732	12.2981	1.22627e-11	2.84215e-10
SNOG_10176	1	1	0	3	1536	4.5466	0.0289738	6.44046	0.415738	13.0863	3.9455e-39	1.0724e-37	6.64212	6.65755	6.37294e-13	1.58101e-11	6.82328	12.7766	5.88638e-12	1.53906e-10
SNOG_00931	1	1	0	3	1620	1.22482	0.010189	6.01364	0.384336	13.0449	6.79167e-39	1.84222e-37	6.17492	6.21661	1.75303e-13	5.15064e-12	6.13499	10.6957	1.73853e-10	2.79776e-09
SNOG_15430	1	0	1	3	1470	0.131135	6.11068	-6.20003	0.39884	-13.0379	7.44947e-39	2.01652e-37	-6.22321	-6.22857	3.90888e-12	7.6954e-11	-6.19819	-11.9822	2.3198e-11	4.92535e-10
SNOG_09209	1	1	0	3	1815	3.47129	0.00427141	8.46502	0.572599	13.0371	7.52794e-39	2.03362e-37	8.86591	8.96409	5.0962e-13	1.30892e-11	8.68227	7.91797	3.81248e-08	3.5177e-07
SNOG_16591	1	1	0	3	708	1.75569	0.0447076	4.49461	0.268115	13.034	7.84051e-39	2.11375e-37	4.61752	4.62702	2.3218e-12	4.87248e-11	4.60778	12.7409	6.16901e-12	1.60215e-10
SNOG_11506	1	0	1	3	3480	0.529702	4.02515	-3.67252	0.205097	-13.0305	8.20713e-39	2.2081e-37	-3.59599	-3.59722	1.06711e-12	2.4413e-11	-3.58125	-12.2712	1.27887e-11	2.92907e-10
SNOG_00152	1	1	0	3	246	3.21286	0.00643966	7.93064	0.532367	13.0185	9.5998e-39	2.57757e-37	8.20329	8.2694	2.0953e-13	5.93159e-12	8.01035	9.31615	2.24498e-09	2.72086e-08
SNOG_09813	1	1	0	3	2166	29.2993	0.547996	4.89888	0.299894	13.0009	1.20948e-38	3.24092e-37	5.04589	5.04666	5.25503e-12	9.82995e-11	5.06946	12.6588	8.08307e-12	2.01384e-10
SNOG_09603	1	0	1	3	1650	3.16239	28.2247	-3.9428	0.226937	-12.9675	1.8712e-38	5.00394e-37	-3.87242	-3.87263	3.65576e-12	7.24613e-11	-3.7673	-13.3306	2.55557e-12	7.64371e-11
SNOG_08577	1	1	0	3	753	0.962386	0.0279379	4.31262	0.255572	12.9616	2.02043e-38	5.39214e-37	4.42964	4.44481	1.59969e-13	4.76021e-12	4.45118	12.4784	9.24741e-12	2.26037e-10
SNOG_11828	1	1	0	3	858	2.34096	0.11527	3.57236	0.198611	12.9518	2.29609e-38	6.11554e-37	3.6804	3.68397	1.98635e-13	5.67843e-12	3.69544	13.4182	2.23406e-12	6.87654e-11
SNOG_30279	1	0	1	3	709	0.0718989	0.946473	-4.45812	0.267092	-12.9473	2.43384e-38	6.46942e-37	-4.39107	-4.40041	1.90851e-12	4.1351e-11	-4.3471	-11.1737	7.65186e-11	1.38459e-09
SNOG_07946	1	0	1	3	1982	0.192993	1.13604	-3.32093	0.179278	-12.946	2.47519e-38	6.56619e-37	-3.23694	-3.24021	2.4389e-13	6.77247e-12	-3.22705	-11.8571	2.47582e-11	5.24703e-10
SNOG_12886	1	1	0	3	1860	11.1142	0.229195	4.75988	0.290472	12.9441	2.53869e-38	6.7212e-37	4.90077	4.90261	2.21989e-12	4.71321e-11	4.99414	12.7023	7.27274e-12	1.84756e-10
SNOG_04861	1	0	1	3	1014	1.99077	356.118	-8.00229	0.541099	-12.9409	2.6465e-38	6.99267e-37	-8.20293	-8.20329	6.35399e-10	6.94165e-09	-8.18442	-13.51	2.29858e-12	7.00103e-11
SNOG_05086	1	1	0	3	774	1.01822	0.0191256	4.92145	0.303208	12.9332	2.92457e-38	7.71202e-37	5.04168	5.06407	4.60912e-11	6.73707e-10	5.05088	10.2408	3.87659e-10	5.64507e-09
SNOG_11155	1	1	0	3	3282	14.789	0.43813	4.27383	0.253603	12.9093	3.98998e-38	1.05006e-36	4.40036	4.40132	2.17159e-12	4.62755e-11	4.39778	12.5028	9.62339e-12	2.33267e-10
SNOG_30049	1	0	1	3	1022	0.806658	9.31805	-4.26178	0.252701	-12.9077	4.07463e-38	1.07022e-36	-4.19899	-4.19982	4.39013e-12	8.44284e-11	-4.19151	-14.5797	4.31433e-13	1.70739e-11
SNOG_15652	1	1	0	3	1665	20.2438	0.612335	4.23472	0.2508	12.8976	4.64202e-38	1.21683e-36	4.36087	4.36155	2.33259e-12	4.87248e-11	4.37716	13.1019	3.83578e-12	1.078e-10
SNOG_00108	1	0	1	3	2497	2.51606	14.7271	-3.34129	0.181874	-12.8731	6.37766e-38	1.66851e-36	-3.25949	-3.25974	2.14825e-12	4.61161e-11	-3.19927	-12.9713	4.34634e-12	1.19895e-10
SNOG_01085	1	1	0	3	1902	4.27945	0.199291	3.63122	0.204563	12.8627	7.30282e-38	1.90678e-36	3.74251	3.74455	8.93713e-13	2.08802e-11	3.73813	13.9376	1.05343e-12	3.63697e-11
SNOG_12727	1	1	0	3	963	5.97362	0.000530541	10.9834	0.776363	12.8592	7.6318e-38	1.98877e-36	12.0991	12.7448	4.01432e-16	3.92476e-14	11.2908	11.1447	8.33391e-11	1.49407e-09
SNOG_02633	1	1	0	3	1716	4.0505	0.12637	4.19431	0.248429	12.858	7.75234e-38	2.01622e-36	4.3161	4.31941	7.78777e-13	1.8668e-11	4.31136	13.2926	2.68886e-12	8.00124e-11
SNOG_15881	1	1	0	3	840	1.76296	0.020222	5.54683	0.353959	12.8456	9.09954e-38	2.36196e-36	5.71211	5.73293	1.32158e-12	2.96274e-11	5.85843	10.0276	5.70202e-10	7.96904e-09
SNOG_10111	1	0	1	3	1260	1.96363	8.15679	-2.83117	0.142662	-12.8357	1.03434e-37	2.67959e-36	-2.74344	-2.74375	1.84379e-12	4.02485e-11	-2.75084	-13.3457	2.48587e-12	7.49302e-11
SNOG_12350	0	0	0	1	330	10.5791	0	12.3969	0.887993	12.8344	1.052e-37	2.72001e-36
SNOG_06125	1	0	1	3	7166	1.36544	54.0266	-5.97762	0.389205	-12.7892	1.88393e-37	4.86156e-36	-5.99525	-5.99576	8.15484e-11	1.10843e-09	-6.08385	-11.865	2.79567e-11	5.79814e-10
SNOG_08094	1	1	0	3	1476	3.45528	0.0292132	6.02368	0.392923	12.7854	1.97836e-37	5.09533e-36	6.218	6.23308	2.1376e-12	4.59722e-11	6.21268	11.0929	8.82565e-11	1.57013e-09
SNOG_01302	1	1	0	3	1176	18.7063	0.148866	6.05924	0.395747	12.7841	2.01305e-37	5.17463e-36	6.26935	6.27223	2.79972e-11	4.326e-10	6.29071	10.3623	3.49268e-10	5.17518e-09
SNOG_13483	1	1	0	3	1092	8.83653	0.329317	3.94293	0.230368	12.7749	2.26442e-37	5.80954e-36	4.06141	4.06266	1.82942e-12	4.00854e-11	4.08115	16.0183	6.41048e-14	3.66793e-12
SNOG_15822	1	1	0	3	1896	2.64027	0.0393589	5.23664	0.331675	12.7735	2.30568e-37	5.90398e-36	5.39452	5.40552	1.83806e-12	4.0199e-11	5.49089	9.52008	1.48391e-09	1.88486e-08
SNOG_01959	1	1	0	3	2624	1.62462	0.102607	3.19847	0.17238	12.7536	2.9769e-37	7.60801e-36	3.29944	3.3033	1.48434e-13	4.48578e-12	3.29829	13.0193	4.04299e-12	1.12536e-10
SNOG_09280	1	1	0	3	2620	1.61404	0.0369097	4.63987	0.285474	12.7503	3.10594e-37	7.92255e-36	4.77758	4.78925	6.46336e-13	1.60003e-11	4.76588	9.99379	6.05678e-10	8.40939e-09
SNOG_02704	1	0	1	3	2236	4.09144	16.1174	-2.74098	0.136611	-12.7441	3.36406e-37	8.56447e-36	-2.65308	-2.65323	2.97425e-12	6.0605e-11	-2.64412	-12.537	8.44289e-12	2.09007e-10
SNOG_15969	1	1	0	3	1830	5.87142	0.286202	3.55415	0.200455	12.7418	3.46508e-37	8.80477e-36	3.66399	3.6654	6.59605e-13	1.62252e-11	3.66313	13.9641	1.01441e-12	3.51271e-11
SNOG_07416	1	0	1	3	447	1.9249	8.21145	-2.86898	0.146724	-12.7381	3.63315e-37	9.21416e-36	-2.78182	-2.78213	8.76804e-13	2.05678e-11	-2.78742	-13.848	1.19733e-12	4.07338e-11
SNOG_04287	1	1	0	3	1223	3.33923	0.0496014	5.20739	0.330908	12.7147	4.90096e-37	1.24058e-35	5.37125	5.37984	3.37999e-12	6.80384e-11	5.40903	10.791	1.47806e-10	2.44975e-09
SNOG_04980	1	0	1	3	1203	1.05367	16.0937	-4.67546	0.289424	-12.6992	5.97026e-37	1.50837e-35	-4.62735	-4.628	9.30553e-12	1.63797e-10	-4.60831	-12.7697	6.82949e-12	1.7464e-10
SNOG_30534	1	1	0	3	1188	3.54063	0.303809	2.76762	0.139299	12.6894	6.77102e-37	1.70743e-35	2.86857	2.86983	5.69119e-13	1.44579e-11	2.86943	14.2063	7.20353e-13	2.63231e-11
SNOG_12699	1	0	1	3	1815	0.830783	4.85796	-3.33677	0.184186	-12.687	6.98163e-37	1.7572e-35	-3.25513	-3.25589	1.18573e-12	2.68926e-11	-3.2273	-12.5576	8.17847e-12	2.03326e-10
SNOG_00952	0	0	0	1	2162	3.38114	0.00157262	9.47689	0.668825	12.6743	8.20835e-37	2.06204e-35
SNOG_15674	1	0	1	3	441	4.73902	247.118	-6.36692	0.423567	-12.6708	8.58545e-37	2.15269e-35	-6.41356	-6.4137	1.75802e-10	2.18765e-09	-6.41392	-12.2748	1.46375e-11	3.27515e-10
SNOG_10200	1	1	0	3	3648	4.97882	0.131618	4.43019	0.270977	12.6586	1.00268e-36	2.50935e-35	4.56064	4.56384	1.36876e-12	3.06252e-11	4.54309	12.2701	1.2875e-11	2.94303e-10
SNOG_13624	1	0	1	3	1188	0.00383425	0.887382	-8.23933	0.572245	-12.6507	1.10829e-36	2.76844e-35	-8.42596	-8.60792	4.24167e-14	1.55336e-12	-8.74342	-9.69727	1.05898e-09	1.3938e-08
SNOG_02210	1	1	0	3	1197	4.31574	0.222237	3.49083	0.197095	12.6377	1.308e-36	3.26114e-35	3.59803	3.59986	6.22284e-13	1.54707e-11	3.61227	12.9249	4.66215e-12	1.26739e-10
SNOG_10145	1	0	1	3	1755	0.389882	8.73585	-5.16854	0.329895	-12.636	1.33767e-36	3.32886e-35	-5.14016	-5.1419	2.24367e-11	3.57114e-10	-5.1458	-11.2279	7.90738e-11	1.42639e-09
SNOG_12456	1	1	0	3	813	0.716555	0.0277966	3.8674	0.227095	12.6264	1.50984e-36	3.75028e-35	3.96794	3.98251	6.53191e-13	1.61301e-11	4.01046	13.3846	2.34743e-12	7.13115e-11
SNOG_01554	1	1	0	3	1670	3.26922	0.168486	3.49461	0.197612	12.6238	1.56185e-36	3.87223e-35	3.60236	3.60478	4.49095e-13	1.16895e-11	3.62299	14.606	4.13645e-13	1.65957e-11
SNOG_00935	1	1	0	3	1224	3.14098	0.00155362	9.36611	0.662956	12.6194	1.65058e-36	4.08458e-35	9.98497	10.2335	1.20119e-14	5.2939e-13	9.82441	8.12947	2.49267e-08	2.38505e-07
SNOG_07623	1	1	0	3	1089	5.1211	0.217279	3.76735	0.219319	12.6179	1.68223e-36	4.15514e-35	3.88113	3.88303	8.89389e-13	2.0821e-11	3.87016	12.9267	4.64901e-12	1.26677e-10
SNOG_12040	1	0	1	3	1761	1.71028	27.2156	-4.69987	0.293329	-12.6134	1.78116e-36	4.39132e-35	-4.65286	-4.65325	1.82892e-11	2.98451e-10	-4.70853	-13.1613	3.80157e-12	1.07097e-10
SNOG_16391	1	1	0	3	1554	1.10402	0.0124898	5.5798	0.363242	12.6081	1.90484e-36	4.68753e-35	5.74601	5.7803	1.95289e-13	5.62424e-12	5.87371	10.3619	3.12622e-10	4.67527e-09
SNOG_13089	1	1	0	3	921	1.37013	0.00476402	7.18485	0.490786	12.6019	2.06043e-36	5.06103e-35	7.37252	7.4598	3.76078e-15	2.064e-13	7.32543	11.6446	3.51384e-11	7.08553e-10
SNOG_05152	1	1	0	3	1008	5.33574	0.0103955	7.95653	0.552371	12.594	2.27972e-36	5.58932e-35	8.30207	8.34419	4.1754e-12	8.11032e-11	8.2856	8.65792	8.49271e-09	8.94233e-08
SNOG_00403	1	1	0	3	1415	1.38629	0.0444907	4.14043	0.249466	12.5886	2.44021e-36	5.97176e-35	4.2559	4.26517	9.63146e-14	3.10421e-12	4.24717	11.9923	1.99174e-11	4.32349e-10
SNOG_11368	1	0	1	3	1320	1.728	19.6959	-4.25241	0.258544	-12.5797	2.72958e-36	6.6676e-35	-4.19087	-4.19126	8.70963e-12	1.54737e-10	-4.21237	-13.7102	1.55696e-12	5.02101e-11
SNOG_03148	1	0	1	3	2520	1.16882	10.3571	-3.91445	0.23171	-12.578	2.78982e-36	6.80224e-35	-3.84435	-3.84491	3.8563e-12	7.60475e-11	-3.80785	-12.1378	1.63506e-11	3.58942e-10
SNOG_04791	1	0	1	3	959	0.174547	0.854948	-3.05401	0.163402	-12.5703	3.07643e-36	7.48729e-35	-2.96796	-2.97149	2.71652e-12	5.59411e-11	-2.94058	-11.0075	1.01429e-10	1.75875e-09
SNOG_02288	1	0	1	3	1391	3.12268	48.8866	-4.70194	0.29471	-12.5613	3.44573e-36	8.37074e-35	-4.65693	-4.65715	1.85445e-11	3.00928e-10	-4.66282	-12.2572	1.50183e-11	3.33469e-10
SNOG_09006	1	0	1	3	3729	3.56478	30.4386	-3.85853	0.227676	-12.5552	3.72016e-36	9.02087e-35	-3.78755	-3.78773	5.28502e-12	9.85437e-11	-3.77146	-13.8401	1.21789e-12	4.11923e-11
SNOG_08534	1	1	0	3	1654	4.23436	0.202795	3.59274	0.20676	12.5399	4.51653e-36	1.0932e-34	3.70303	3.70504	1.1934e-12	2.70141e-11	3.71043	14.3574	5.83209e-13	2.20313e-11
SNOG_06851	1	0	1	3	4169	13.1536	82.6602	-3.41543	0.19269	-12.5353	4.78305e-36	1.1556e-34	-3.33532	-3.33537	7.01383e-12	1.27112e-10	-3.3193	-12.3061	1.21055e-11	2.81134e-10
SNOG_11733	1	1	0	3	2424	20.616	1.02384	3.55183	0.203748	12.5244	5.48897e-36	1.32374e-34	3.66368	3.66408	1.5464e-12	3.42712e-11	3.67244	12.2513	1.32599e-11	3.00739e-10
SNOG_06668	1	0	1	3	1002	0.158352	0.813422	-3.13578	0.170533	-12.5242	5.50641e-36	1.32554e-34	-3.04725	-3.05121	4.51339e-12	8.66556e-11	-3.08237	-12.2648	1.29177e-11	2.947e-10
SNOG_08536	1	1	0	3	1950	1.47543	0.0112605	6.08958	0.4067	12.5143	6.23295e-36	1.49772e-34	6.29852	6.33629	6.06392e-13	1.52055e-11	6.28629	8.7971	5.88346e-09	6.43365e-08
SNOG_15351	1	1	0	3	1467	1.35797	0.0189654	5.31597	0.345125	12.5055	6.96178e-36	1.66982e-34	5.45759	5.48015	1.45587e-12	3.24503e-11	5.38541	11.3596	5.60474e-11	1.06207e-09
SNOG_09077	1	1	0	3	1570	46.6143	0.438827	5.88185	0.390664	12.4963	7.82212e-36	1.87279e-34	6.08348	6.0845	5.21142e-11	7.57935e-10	6.23952	11.5727	4.48488e-11	8.79958e-10
SNOG_10023	1	1	0	3	1532	2.17178	0.18308	2.80391	0.144444	12.4886	8.61693e-36	2.05937e-34	2.90486	2.90697	1.43394e-11	2.41795e-10	2.91459	13.4003	2.29345e-12	7.00103e-11
SNOG_03013	1	1	0	3	1644	2.54516	0.094255	3.95044	0.236255	12.4884	8.64091e-36	2.06139e-34	4.06603	4.07041	2.60472e-12	5.40213e-11	4.08027	13.1219	3.46614e-12	9.93314e-11
SNOG_06384	1	1	0	3	627	8.64114	0.551823	3.16592	0.173467	12.4861	8.89409e-36	2.11797e-34	3.26983	3.27054	8.16352e-13	1.93054e-11	3.30955	14.9763	2.50162e-13	1.10671e-11
SNOG_13648	1	1	0	3	1080	4.40736	0.44971	2.52371	0.122131	12.476	1.00868e-35	2.3977e-34	2.62089	2.62171	1.50809e-13	4.54574e-12	2.61347	13.6208	1.66174e-12	5.2971e-11
SNOG_05513	1	0	1	3	659	2.52247	15.3027	-3.37416	0.190393	-12.4698	1.09089e-35	2.58848e-34	-3.29409	-3.29434	3.74499e-12	7.39779e-11	-3.2736	-12.6564	7.02209e-12	1.78779e-10
SNOG_12719	1	1	0	3	2118	16.6756	1.74487	2.4874	0.119404	12.4568	1.28387e-35	3.04093e-34	2.5862	2.58641	9.29176e-13	2.15788e-11	2.59096	13.1612	3.26859e-12	9.46022e-11
SNOG_14260	1	0	1	3	2545	3.23514	15.93	-3.06218	0.166102	-12.4152	2.16157e-35	5.11072e-34	-2.97782	-2.97801	4.34498e-12	8.39764e-11	-2.96761	-12.4249	1.00505e-11	2.41109e-10
SNOG_02140	1	0	1	3	1673	0.410174	17.6219	-6.08729	0.410755	-12.3852	3.14316e-35	7.4183e-34	-6.12218	-6.12391	5.50724e-11	7.88165e-10	-6.42208	-14.7967	3.7954e-13	1.55491e-11
SNOG_13031	1	1	0	3	702	1.49965	0.0953911	3.20626	0.178209	12.3802	3.34451e-35	7.87949e-34	3.30923	3.31343	1.6613e-12	3.65393e-11	3.31701	12.1794	1.47832e-11	3.29507e-10
SNOG_13099	1	1	0	3	810	1.22103	0.0450335	3.98023	0.240857	12.3735	3.63745e-35	8.55446e-34	4.09332	4.10264	8.3632e-14	2.71047e-12	4.10107	11.684	3.28003e-11	6.67458e-10
SNOG_06997	1	0	1	3	2139	5.66753	44.1833	-3.74009	0.221613	-12.3643	4.07684e-35	9.57084e-34	-3.66895	-3.66906	8.87462e-12	1.56924e-10	-3.75752	-12.6109	7.56998e-12	1.90896e-10
SNOG_04778	1	1	0	3	1668	1.41315	0.0136247	5.8183	0.389988	12.355	4.5763e-35	1.07244e-33	5.98998	6.0217	3.02662e-13	8.247e-12	5.91798	11.1087	8.55051e-11	1.52819e-09
SNOG_13603	1	1	0	3	804	4.79114	0.17381	3.97672	0.24126	12.3382	5.63986e-35	1.31935e-33	4.09686	4.09924	2.05478e-12	4.42729e-11	4.09826	11.9081	2.28731e-11	4.88309e-10
SNOG_03716	1	1	0	3	1760	1.12031	0.0510904	3.67147	0.216787	12.323	6.81056e-35	1.59041e-33	3.77876	3.78678	7.4101e-13	1.79618e-11	3.75396	12.2084	1.41213e-11	3.18414e-10
SNOG_07835	1	1	0	3	990	3.5609	0.129877	3.94747	0.23952	12.3057	8.43677e-35	1.9667e-33	4.06572	4.06886	3.54569e-12	7.10054e-11	4.12075	13.6279	1.64479e-12	5.27195e-11
SNOG_14174	1	1	0	3	1692	0.895789	0.0136711	5.22358	0.343242	12.3049	8.51922e-35	1.98244e-33	5.34385	5.37532	2.34466e-14	9.37463e-13	5.39543	12.0818	1.72728e-11	3.77762e-10
SNOG_02589	1	1	0	3	921	2.36413	0.0858123	3.97224	0.241614	12.3016	8.87586e-35	2.06181e-33	4.08876	4.09355	1.86416e-12	4.06171e-11	4.12011	13.5125	1.94586e-12	6.13552e-11
SNOG_14175	1	1	0	3	1697	2.24409	0.131019	3.32153	0.188906	12.2894	1.03313e-34	2.39571e-33	3.42784	3.43091	1.22547e-13	3.79482e-12	3.41592	12.7023	6.54348e-12	1.68437e-10
SNOG_09836	1	0	1	3	660	0.143274	0.90577	-3.41909	0.196919	-12.2847	1.09405e-34	2.53254e-33	-3.336	-3.34045	4.86999e-12	9.24344e-11	-3.31371	-11.0169	9.98189e-11	1.73861e-09
SNOG_01792	1	1	0	3	4836	4.65431	0.290494	3.21311	0.180272	12.2765	1.21055e-34	2.79734e-33	3.31932	3.32068	6.15431e-13	1.5366e-11	3.31371	12.6764	6.80898e-12	1.74499e-10
SNOG_12646	1	1	0	3	1209	1.80032	0.00208416	8.46586	0.608355	12.2722	1.27712e-34	2.94604e-33	8.83073	9.02084	2.52373e-15	1.52959e-13	8.82847	12.4558	9.68274e-12	2.34218e-10
SNOG_10836	1	1	0	3	1581	4.22996	0.115849	4.36104	0.273935	12.2695	1.32142e-34	3.04294e-33	4.4918	4.49541	3.14064e-12	6.35501e-11	4.50442	11.2572	6.67831e-11	1.22752e-09
SNOG_13503	1	1	0	3	1557	3.64546	0.020159	6.54094	0.452187	12.2536	1.60628e-34	3.69249e-33	6.79336	6.81498	1.88258e-11	3.0422e-10	6.90758	8.56435	1.01427e-08	1.05085e-07
SNOG_06171	1	1	0	3	1065	1.38951	0.0296217	4.70704	0.302609	12.2503	1.67411e-34	3.84177e-33	4.84203	4.85623	1.27113e-12	2.86066e-11	4.86077	10.0324	5.6461e-10	7.92429e-09
SNOG_00608	1	1	0	3	726	0.701508	0.0285691	3.84262	0.232218	12.2412	1.87248e-34	4.28957e-33	3.95102	3.96563	8.73764e-12	1.54737e-10	4.03066	10.8582	1.31e-10	2.19623e-09
SNOG_10754	1	0	1	3	774	0.0176346	0.541715	-5.63223	0.378474	-12.2392	1.91821e-34	4.38674e-33	-5.60597	-5.64512	2.15462e-12	4.61675e-11	-5.61203	-8.86309	5.14402e-09	5.70734e-08
SNOG_01930	1	1	0	3	1542	3.72265	0.365506	2.58231	0.129307	12.2369	1.9749e-34	4.50861e-33	2.68296	2.68399	1.97011e-12	4.25274e-11	2.69061	13.4454	2.1465e-12	6.65988e-11
SNOG_07090	1	1	0	3	345	3.49936	0.0721131	4.82692	0.312813	12.2339	2.04869e-34	4.66903e-33	4.96909	4.97521	5.2115e-12	9.77997e-11	5.15989	13.0896	3.63917e-12	1.03525e-10
SNOG_07819	1	1	0	3	1113	0.938476	0.00988358	5.71933	0.385787	12.233	2.07196e-34	4.71397e-33	5.86315	5.90692	4.26223e-14	1.55458e-12	5.88689	12.6587	7.00391e-12	1.78707e-10
SNOG_02623	1	1	0	3	501	2.18749	0.0645378	4.2926	0.26917	12.2324	2.08582e-34	4.73738e-33	4.416	4.42257	1.60815e-12	3.54372e-11	4.41607	12.1806	1.47569e-11	3.29507e-10
SNOG_12871	1	0	1	3	912	0.0115555	1.2284	-7.26671	0.512834	-12.2198	2.43763e-34	5.52695e-33	-7.38119	-7.44038	2.28191e-11	3.61717e-10	-7.20264	-6.24523	1.45923e-06	9.952e-06
SNOG_02755	1	1	0	3	1666	36.1399	2.20841	3.2336	0.182846	12.2158	2.56036e-34	5.79532e-33	3.34024	3.34042	2.27134e-12	4.79075e-11	3.35632	12.7256	6.31418e-12	1.63257e-10
SNOG_07467	1	0	1	3	1029	0.190014	1.11923	-3.33729	0.19141	-12.2109	2.71791e-34	6.14146e-33	-3.25337	-3.25674	6.53836e-12	1.19051e-10	-3.31218	-11.5458	4.11453e-11	8.12777e-10
SNOG_08860	1	0	1	3	711	6.92568	48.9836	-3.59858	0.212929	-12.204	2.95892e-34	6.67469e-33	-3.52416	-3.52425	1.1004e-11	1.89958e-10	-3.52404	-12.6178	7.45233e-12	1.88495e-10
SNOG_02747	1	0	1	3	2985	5.2311	42.1294	-3.80057	0.229792	-12.1874	3.628e-34	8.17009e-33	-3.7302	-3.73033	1.03807e-11	1.80537e-10	-3.63133	-12.3938	1.06036e-11	2.49239e-10
SNOG_14792	1	0	1	3	717	0.309217	1.1689	-2.68464	0.138319	-12.1794	4.00249e-34	8.99814e-33	-2.59956	-2.60145	3.31648e-12	6.68756e-11	-2.59015	-11.5492	4.09142e-11	8.09586e-10
SNOG_06748	1	0	1	3	699	0.604066	28.0646	-6.21729	0.428953	-12.1628	4.90287e-34	1.10037e-32	-6.26361	-6.26477	2.10367e-10	2.56564e-09	-6.29641	-11.9899	2.2917e-11	4.88351e-10
SNOG_06904	1	1	0	3	1893	14.6657	0.318133	4.72904	0.30671	12.1582	5.18829e-34	1.16246e-32	4.87497	4.87634	1.52644e-11	2.55541e-10	4.91021	11.0506	1.06423e-10	1.8317e-09
SNOG_06180	1	0	1	3	621	0.404167	8.48568	-5.11764	0.338895	-12.1502	5.72361e-34	1.28024e-32	-5.094	-5.0957	3.14224e-11	4.78534e-10	-5.05601	-13.0094	4.76425e-12	1.28912e-10
SNOG_03788	1	1	0	3	1761	8.28492	0.74782	2.69077	0.139184	12.1477	5.90097e-34	1.31768e-32	2.7906	2.79111	5.82489e-13	1.47332e-11	2.79014	13.547	1.85021e-12	5.84977e-11
SNOG_02504	1	0	1	3	1814	1.51429	10.0158	-3.50249	0.206199	-12.1363	6.78522e-34	1.51259e-32	-3.42518	-3.4256	5.18583e-12	9.76329e-11	-3.39662	-12.3584	1.11977e-11	2.62144e-10
SNOG_06399	1	1	0	3	1951	61.2428	0.925002	5.18816	0.346329	12.093	1.14983e-33	2.55895e-32	5.35845	5.35891	3.91193e-11	5.84279e-10	5.36995	11.9176	2.56816e-11	5.39361e-10
SNOG_11275	1	1	0	3	930	0.894142	0.00678282	6.05729	0.418701	12.0785	1.37179e-33	3.0478e-32	6.24834	6.30889	5.33038e-13	1.35709e-11	6.58224	9.754	9.43276e-10	1.25143e-08
SNOG_04685	1	1	0	3	2780	21.4132	1.34405	3.18608	0.181068	12.0733	1.46201e-33	3.24282e-32	3.29213	3.29242	2.36418e-12	4.92961e-11	3.32341	13.0526	3.84558e-12	1.07815e-10
SNOG_09988	1	0	1	3	1131	0.625269	4.0817	-3.45593	0.203593	-12.0629	1.65813e-33	3.67169e-32	-3.3785	-3.37953	5.4111e-12	1.00572e-10	-3.40997	-12.2352	1.3535e-11	3.0638e-10
SNOG_07287	1	1	0	3	1458	6.66893	0.000530541	11.1849	0.844393	12.0618	1.68048e-33	3.71498e-32	12.268	12.9137	5.66123e-14	1.93926e-12	11.4736	10.3962	3.18284e-10	4.74774e-09
SNOG_00458	1	1	0	3	1775	2.82065	0.0248471	5.91798	0.407768	12.0607	1.70308e-33	3.75868e-32	6.12087	6.1382	9.59261e-12	1.67835e-10	6.08965	10.7648	1.54815e-10	2.54418e-09
SNOG_10175	1	1	0	3	1080	2.1675	0.165176	2.92615	0.160006	12.038	2.24256e-33	4.94109e-32	3.02636	3.0287	1.58063e-12	3.48968e-11	3.02971	12.5763	7.94556e-12	1.9881e-10
SNOG_00291	1	0	1	3	1831	0.859744	5.94372	-3.56612	0.213232	-12.0344	2.34313e-33	5.15411e-32	-3.49136	-3.49212	5.20831e-12	9.77997e-11	-3.48678	-12.5245	8.60783e-12	2.12187e-10
SNOG_14704	1	0	1	3	714	0.399097	3.89326	-4.03822	0.252512	-12.032	2.41251e-33	5.29794e-32	-3.97306	-3.97472	6.35513e-12	1.16261e-10	-3.9769	-10.5896	2.19396e-10	3.40356e-09
SNOG_11210	1	0	1	3	672	3.36614	138.998	-6.0456	0.419354	-12.0318	2.41702e-33	5.29906e-32	-6.08253	-6.08273	3.17057e-10	3.72246e-09	-6.01991	-12.2613	1.49397e-11	3.32358e-10
SNOG_11276	1	1	0	3	1089	1.51989	0.00216832	8.13548	0.593282	12.0271	2.5593e-33	5.60174e-32	8.58542	8.77545	8.72519e-17	1.33576e-14	8.16754	13.1894	3.15623e-12	9.18069e-11
SNOG_10148	1	1	0	3	729	0.932464	0.0580308	3.21738	0.1845	12.0183	2.8481e-33	6.2236e-32	3.32226	3.3291	1.64593e-13	4.87287e-12	3.30979	13.1504	3.32184e-12	9.59048e-11
SNOG_14876	1	0	1	3	669	0.0150337	0.678029	-6.17094	0.431017	-11.9971	3.68103e-33	8.03045e-32	-6.18742	-6.23456	5.12722e-12	9.66859e-11	-6.39711	-7.79708	4.58445e-08	4.17045e-07
SNOG_03934	1	1	0	3	1695	1.25014	0.105864	2.7856	0.149225	11.9658	5.36675e-33	1.16888e-31	2.88403	2.88764	1.27498e-13	3.93485e-12	2.87831	13.2396	2.90867e-12	8.54606e-11
SNOG_30519	1	1	0	3	426	0.894084	0.0127301	5.23947	0.354464	11.9602	5.74149e-33	1.24844e-31	5.38978	5.42253	1.87659e-12	4.08114e-11	5.4686	10.6766	1.79537e-10	2.86939e-09
SNOG_02930	1	1	0	3	1035	3.26269	0.115587	4.01396	0.25208	11.9564	6.0141e-33	1.30558e-31	4.13409	4.13768	3.64642e-12	7.24613e-11	4.12956	12.2787	1.26383e-11	2.90606e-10
SNOG_02217	1	0	1	3	1502	0.29308	1.99927	-3.5395	0.212657	-11.9418	7.16652e-33	1.55321e-31	-3.46232	-3.46452	8.10013e-12	1.44935e-10	-3.45388	-11.3362	5.82527e-11	1.09533e-09
SNOG_10553	1	0	1	3	468	0.144499	1.43299	-4.0565	0.256388	-11.9214	9.15766e-33	1.98152e-31	-3.99052	-3.99508	3.72901e-12	7.37876e-11	-3.99099	-9.1929	2.71719e-09	3.19017e-08
SNOG_14304	1	1	0	3	1146	5.89508	0.00557444	8.83447	0.657786	11.9104	1.04519e-32	2.25788e-31	9.33426	9.41339	9.2729e-11	1.23869e-09	9.32623	6.05132	2.33965e-06	1.53535e-05
SNOG_15079	1	1	0	3	696	4.99271	0.399679	2.87106	0.15723	11.9001	1.18209e-32	2.54947e-31	2.97368	2.97465	9.92922e-13	2.29579e-11	2.98369	13.2569	2.83489e-12	8.39967e-11
SNOG_30257	1	1	0	3	1338	3.67935	0.0992361	4.41575	0.287069	11.8987	1.20155e-32	2.58723e-31	4.54715	4.55147	5.58842e-12	1.03373e-10	4.5689	12.3561	1.11938e-11	2.62144e-10
SNOG_14864	1	1	0	3	1068	5.2542	0.214848	3.80494	0.236029	11.8838	1.43599e-32	3.08702e-31	3.92217	3.92408	3.44628e-12	6.91335e-11	3.95777	12.7262	6.30854e-12	1.63257e-10
SNOG_08120	1	1	0	3	2586	2.03567	0.0145741	6.26699	0.443506	11.8758	1.58133e-32	3.39397e-31	6.47212	6.5028	7.11065e-12	1.28666e-10	7.08495	9.51715	1.4749e-09	1.87546e-08
SNOG_09539	1	1	0	3	882	1.15574	0.0973684	2.79552	0.151668	11.8385	2.46888e-32	5.29034e-31	2.89897	2.90292	5.45182e-12	1.01167e-10	2.91373	12.4407	9.80652e-12	2.3672e-10
SNOG_12420	1	1	0	3	1302	21.7082	0.203238	5.90373	0.414726	11.824	2.93275e-32	6.27418e-31	6.11684	6.11906	4.4873e-11	6.57554e-10	6.4554	14.7181	4.21963e-13	1.68447e-11
SNOG_10416	1	1	0	3	1338	1.47432	0.106665	3.00907	0.169985	11.8191	3.11098e-32	6.64476e-31	3.11075	3.11441	8.05925e-13	1.90976e-11	3.09564	12.9451	4.5219e-12	1.23503e-10
SNOG_01944	1	1	0	3	2392	1.35525	0.0239416	4.95208	0.334536	11.8136	3.31987e-32	7.07954e-31	5.09511	5.11256	5.08102e-12	9.59703e-11	5.17769	11.0874	8.85775e-11	1.57274e-09
SNOG_11780	1	0	1	3	3792	1.02809	9.57296	-3.98143	0.252386	-11.813	3.34538e-32	7.1225e-31	-3.91706	-3.9177	1.72415e-11	2.83341e-10	-3.91487	-13.7759	1.33552e-12	4.45236e-11
SNOG_10658	1	1	0	3	780	1.56078	0.00371338	7.57558	0.556804	11.8095	3.48641e-32	7.41087e-31	7.88586	7.99726	3.65226e-12	7.24613e-11	8.51047	10.4906	2.51285e-10	3.83689e-09
SNOG_30963	1	1	0	3	1260	3.14185	0.041282	5.37888	0.370811	11.8089	3.51102e-32	7.45122e-31	5.55439	5.56483	9.05461e-12	1.59864e-10	5.51113	10.643	1.91151e-10	3.02862e-09
SNOG_03919	1	0	1	3	2001	1.03507	11.2926	-4.19548	0.270938	-11.7942	4.18378e-32	8.86479e-31	-4.13777	-4.13842	2.55556e-11	4.00187e-10	-4.13378	-11.7065	3.6027e-11	7.22713e-10
SNOG_06502	1	1	0	3	915	26.11	0.554882	4.73025	0.316459	11.7875	4.52924e-32	9.58148e-31	4.88064	4.88141	2.73983e-11	4.25039e-10	4.89311	13.0707	4.34857e-12	1.19895e-10
SNOG_00877	1	0	1	3	2439	81.3176	614.511	-3.70031	0.229217	-11.7806	4.914e-32	1.03789e-30	-3.62858	-3.62858	6.41103e-11	8.99787e-10	-3.5701	-10.736	1.62475e-10	2.65132e-09
SNOG_09955	1	0	1	3	2811	0.931438	17.504	-4.96551	0.336695	-11.7777	5.08465e-32	1.07222e-30	-4.94188	-4.94263	5.6113e-11	8.00091e-10	-5.19856	-13.9395	1.23512e-12	4.1654e-11
SNOG_00296	1	1	0	3	1056	1.92965	0.0558583	4.30315	0.280576	11.7727	5.39558e-32	1.13598e-30	4.42968	4.43726	3.95151e-12	7.74114e-11	4.43562	10.543	2.26698e-10	3.50748e-09
SNOG_30303	1	0	1	3	376	2.94716	25.3738	-3.878	0.244547	-11.7687	5.65767e-32	1.18928e-30	-3.81096	-3.81118	2.63446e-11	4.1069e-10	-3.77951	-12.2739	1.31927e-11	2.99798e-10
SNOG_04908	1	1	0	3	2636	6.86122	0.44672	3.16148	0.183794	11.7603	6.25007e-32	1.31172e-30	3.26844	3.26933	1.88029e-12	4.08156e-11	3.28549	13.1249	3.45068e-12	9.91324e-11
SNOG_01099	1	0	1	3	1565	0.0227848	8.10471	-8.73546	0.657793	-11.7597	6.29559e-32	1.31919e-30	-9.19529	-9.22722	2.63674e-11	4.1069e-10	-9.33171	-7.97881	3.38153e-08	3.14753e-07
SNOG_07307	1	1	0	3	1510	8.08372	0.57125	3.03376	0.172998	11.756	6.58128e-32	1.37688e-30	3.13729	3.13797	2.38078e-12	4.95535e-11	3.21042	13.0629	3.78665e-12	1.07042e-10
SNOG_11626	1	0	1	3	1809	4.07581	12.5804	-2.39278	0.11849	-11.7544	6.70677e-32	1.40092e-30	-2.30229	-2.30242	2.22358e-11	3.54402e-10	-2.29678	-11.3018	6.16927e-11	1.15031e-09
SNOG_07476	1	1	0	3	981	1.8221	0.00657024	7.09072	0.518305	11.7512	6.95989e-32	1.45151e-30	7.38408	7.45003	2.32866e-12	4.87248e-11	7.24848	9.22989	2.54576e-09	3.02862e-08
SNOG_05649	1	1	0	3	1662	3.82152	0.116928	4.22371	0.27436	11.7499	7.06858e-32	1.47186e-30	4.35309	4.35669	5.2247e-12	9.78894e-11	4.36793	11.847	2.5168e-11	5.30488e-10
SNOG_05930	1	0	1	3	1406	0.160655	1.08937	-3.53136	0.215838	-11.728	9.15461e-32	1.90324e-30	-3.45313	-3.45713	1.2236e-10	1.58185e-09	-3.49111	-10.93	1.15799e-10	1.97555e-09
SNOG_00609	1	1	0	3	1065	0.976873	0.0032104	7.14945	0.524853	11.7165	1.049e-31	2.17745e-30	7.42338	7.55241	2.94817e-15	1.7151e-13	7.16533	11.9277	2.21779e-11	4.75213e-10
SNOG_10574	1	0	1	3	1452	1.58223	21.9907	-4.54311	0.302567	-11.7101	1.13084e-31	2.34368e-30	-4.49848	-4.4989	6.23564e-11	8.79414e-10	-4.4735	-11.7167	3.54401e-11	7.12341e-10
SNOG_14319	1	0	1	3	333	0.316016	6.21564	-5.02214	0.343652	-11.7041	1.21412e-31	2.51234e-30	-4.99695	-4.99912	5.67165e-11	8.07707e-10	-4.99892	-9.53313	1.56635e-09	1.97449e-08
SNOG_11826	1	0	1	3	655	1.24329	4.38829	-2.59538	0.136388	-11.6974	1.31431e-31	2.71541e-30	-2.50628	-2.50675	4.88746e-12	9.2615e-11	-2.50205	-12.3491	1.13152e-11	2.63832e-10
SNOG_04416	1	1	0	3	1192	4.69765	0.234957	3.52971	0.216313	11.6947	1.35707e-31	2.7994e-30	3.64245	3.64418	2.65256e-12	5.49155e-11	3.60652	11.2405	6.83719e-11	1.25277e-09
SNOG_14886	1	1	0	3	1596	3.41155	0.145867	3.76043	0.236327	11.6806	1.60214e-31	3.29981e-30	3.87674	3.87958	3.39209e-12	6.8164e-11	3.85997	11.8539	2.48854e-11	5.26439e-10
SNOG_07718	1	1	0	3	1122	7.03593	0.354546	3.52782	0.216489	11.6764	1.68291e-31	3.45544e-30	3.64127	3.64242	4.84415e-12	9.2245e-11	3.70795	12.3908	1.06007e-11	2.49239e-10
SNOG_05042	1	0	1	3	1673	0.883481	14.5008	-4.75631	0.321699	-11.6764	1.68178e-31	3.45544e-30	-4.72011	-4.72088	5.49922e-11	7.88165e-10	-4.74362	-12.0688	2.01938e-11	4.3672e-10
SNOG_14219	1	0	1	3	1188	0.423587	4.06473	-4.02414	0.259035	-11.6746	1.71793e-31	3.52189e-30	-3.9616	-3.96317	1.58972e-11	2.64235e-10	-3.94062	-12.4287	1.00415e-11	2.41109e-10
SNOG_02439	1	1	0	3	865	15.0172	0.961634	3.17288	0.186176	11.6711	1.79146e-31	3.66697e-30	3.28001	3.28042	3.07042e-12	6.23462e-11	3.28077	12.4131	1.0238e-11	2.44341e-10
SNOG_00114	1	0	1	3	1632	0.137218	1.09703	-3.75826	0.236511	-11.6623	1.98606e-31	4.05903e-30	-3.68416	-3.68898	3.73038e-11	5.57878e-10	-3.7676	-11.5601	4.01867e-11	7.99269e-10
SNOG_00503	1	1	0	3	399	0.849683	0.0243085	4.34683	0.287218	11.6526	2.22573e-31	4.54186e-30	4.46977	4.48737	2.662e-12	5.49156e-11	4.54214	10.8466	1.33669e-10	2.23133e-09
SNOG_10077	1	1	0	3	1725	4.71173	0.109643	4.59639	0.308682	11.6508	2.27368e-31	4.63258e-30	4.73962	4.7435	1.28382e-11	2.19344e-10	4.7169	10.7217	1.71765e-10	2.77182e-09
SNOG_07548	1	1	0	3	1660	63.0653	2.18563	4.05332	0.262541	11.6299	2.90393e-31	5.90763e-30	4.18192	4.18211	1.8325e-11	2.98615e-10	4.12425	11.8968	2.65362e-11	5.56303e-10
SNOG_00292	1	1	0	3	1974	12.3337	0.616778	3.51832	0.216968	11.6069	3.80094e-31	7.72062e-30	3.63221	3.63286	4.38017e-12	8.43763e-11	3.63801	11.5007	4.47055e-11	8.78629e-10
SNOG_16499	1	1	0	3	1188	14.7006	0.605785	3.81521	0.242612	11.6038	3.94251e-31	7.99595e-30	3.93622	3.93691	1.02685e-11	1.78853e-10	3.94389	10.9242	1.30272e-10	2.19035e-09
SNOG_02940	1	0	1	3	1039	0.27094	9.41039	-5.75355	0.409706	-11.6024	4.00909e-31	8.11856e-30	-5.77848	-5.78104	3.30283e-10	3.85828e-09	-5.71074	-10.3048	3.86177e-10	5.63054e-09
SNOG_12935	1	0	1	3	1233	0.62515	4.28336	-3.53849	0.219175	-11.582	5.08331e-31	1.02782e-29	-3.46384	-3.46486	1.09129e-11	1.88664e-10	-3.47338	-11.5542	4.07613e-11	8.07935e-10
SNOG_00053	1	1	0	3	1722	3.94657	0.138637	4.02219	0.261085	11.5755	5.4865e-31	1.10765e-29	4.14703	4.15002	7.76981e-12	1.39509e-10	4.15956	11.3386	5.8273e-11	1.09533e-09
SNOG_30738	1	0	1	3	861	0.41998	2.31621	-3.23474	0.193065	-11.5751	5.51219e-31	1.11115e-29	-3.15282	-3.15432	9.45217e-12	1.65876e-10	-3.14793	-11.8436	2.53016e-11	5.3234e-10
SNOG_15863	1	0	1	3	696	0.00909445	0.592999	-6.64848	0.488525	-11.5623	6.39585e-31	1.28732e-29	-6.69556	-6.77361	7.63092e-11	1.04577e-09	-6.69204	-7.33743	1.23466e-07	1.03942e-06
SNOG_30382	1	0	1	3	1240	0.369884	4.92423	-4.47816	0.300919	-11.5585	6.68739e-31	1.34396e-29	-4.43199	-4.43382	3.33007e-11	5.04496e-10	-4.42825	-9.83714	8.94058e-10	1.19354e-08
SNOG_04476	1	1	0	3	1470	3.14786	0.0738325	4.62015	0.31325	11.5567	6.82548e-31	1.36964e-29	4.76159	4.76748	8.06404e-11	1.09737e-09	4.8441	9.43656	1.77124e-09	2.1994e-08
SNOG_15451	1	1	0	3	912	2.91178	0.221017	2.94246	0.168115	11.5543	7.0182e-31	1.40618e-29	3.04371	3.04547	3.84815e-13	1.02222e-11	3.03671	12.2033	1.42338e-11	3.2033e-10
SNOG_09529	1	0	1	3	1788	1.21841	4.60249	-2.67496	0.145139	-11.5404	8.25456e-31	1.65141e-29	-2.58586	-2.58634	6.82894e-12	1.23954e-10	-2.58121	-11.706	3.16387e-11	6.49235e-10
SNOG_05691	1	1	0	3	1485	0.731897	0.0125446	5.02837	0.349378	11.5301	9.30197e-31	1.85815e-29	5.16268	5.1967	2.79711e-14	1.08481e-12	5.09592	12.5666	8.0682e-12	2.01384e-10
SNOG_11375	1	0	1	3	720	1.38175	16.1444	-4.2958	0.28624	-11.5141	1.11977e-30	2.23349e-29	-4.24272	-4.2432	5.47415e-11	7.8729e-10	-4.21569	-10.7718	1.70968e-10	2.76279e-09
SNOG_05350	1	1	0	3	1557	1.76231	0.00271772	8.06456	0.613726	11.5109	1.16212e-30	2.31447e-29	8.51245	8.66639	1.96592e-12	4.25157e-11	8.48761	7.52889	8.54506e-08	7.44175e-07
SNOG_16153	0	0	0	1	1641	6.82566	0	11.5662	0.918154	11.5081	1.20029e-30	2.3869e-29
SNOG_07047	1	0	1	3	2169	2.41794	55.1011	-5.23307	0.367938	-11.5048	1.2473e-30	2.47668e-29	-5.22459	-5.22487	2.68908e-10	3.21227e-09	-5.10182	-11.1412	9.13931e-11	1.61359e-09
SNOG_05077	1	1	0	3	962	6.89732	0.257301	3.94103	0.25571	11.5014	1.29734e-30	2.57219e-29	4.0653	4.06691	1.05118e-11	1.82545e-10	4.07134	10.4782	2.68053e-10	4.06623e-09
SNOG_05626	1	1	0	3	1684	105.678	0.932799	5.91491	0.427345	11.501	1.30376e-30	2.58105e-29	6.14494	6.1454	4.23747e-10	4.79134e-09	6.00894	10.7072	1.91322e-10	3.02862e-09
SNOG_12165	1	1	0	3	1698	109.919	7.9394	3.00796	0.174653	11.4969	1.36766e-30	2.70352e-29	3.1138	3.11385	7.48725e-12	1.34852e-10	3.11894	12.1864	1.462e-11	3.27515e-10
SNOG_03287	1	0	1	3	1083	1.07955	6.08484	-3.24666	0.195783	-11.4752	1.75684e-30	3.46766e-29	-3.16692	-3.16751	1.12335e-11	1.93346e-10	-3.15762	-11.7977	2.72533e-11	5.69285e-10
SNOG_07305	1	1	0	3	879	0.876172	0.0356403	3.81559	0.245617	11.4634	2.0156e-30	3.9725e-29	3.92941	3.94091	2.05749e-13	5.83877e-12	3.88051	11.4158	5.10186e-11	9.7954e-10
SNOG_01755	1	0	1	3	1134	3.23863	21.0448	-3.47356	0.21582	-11.4612	2.0658e-30	4.0654e-29	-3.3981	-3.3983	3.47371e-11	5.23532e-10	-3.38727	-11.3474	5.74256e-11	1.08642e-09
SNOG_02374	1	0	1	3	987	0.210943	2.89482	-4.49757	0.30527	-11.4573	2.1617e-30	4.24782e-29	-4.44569	-4.44883	3.05252e-11	4.66702e-10	-4.47862	-10.5671	2.29519e-10	3.54643e-09
SNOG_03128	1	0	1	3	1222	2.07275	26.5659	-4.41583	0.29824	-11.4533	2.264e-30	4.44226e-29	-4.37	-4.37033	7.42647e-11	1.02499e-09	-4.37837	-11.8734	2.7548e-11	5.7441e-10
SNOG_08010	1	1	0	3	1311	12.9926	0.328022	4.51114	0.306915	11.4401	2.63551e-30	5.16357e-29	4.65315	4.65446	1.07697e-11	1.86745e-10	4.7614	14.289	6.49007e-13	2.41252e-11
SNOG_00437	1	0	1	3	765	0.238945	1.37739	-3.27336	0.198884	-11.4306	2.94112e-30	5.75384e-29	-3.19245	-3.19508	3.95207e-12	7.74114e-11	-3.19097	-10.0891	5.09327e-10	7.24452e-09
SNOG_00949	1	1	0	3	1608	3.5798	0.0332515	5.81782	0.421768	11.4229	3.21273e-30	6.27595e-29	6.03776	6.05063	6.6178e-11	9.26571e-10	6.10568	8.11395	2.50787e-08	2.39566e-07
SNOG_07136	1	0	1	3	1325	18.5517	64.8819	-2.58889	0.139141	-11.4193	3.34883e-30	6.53218e-29	-2.50025	-2.50028	5.52483e-11	7.89626e-10	-2.48878	-9.82331	8.27458e-10	1.10916e-08
SNOG_02611	1	1	0	3	1796	0.645294	0.0108604	5.0394	0.3538	11.4172	3.43069e-30	6.68204e-29	5.17577	5.21481	1.93037e-13	5.57317e-12	5.12157	12.465	9.44575e-12	2.29919e-10
SNOG_06084	1	0	1	3	1107	1.3925	19.206	-4.48978	0.305832	-11.4108	3.69476e-30	7.18581e-29	-4.44557	-4.44606	8.93047e-11	1.1957e-09	-4.45036	-13.9872	1.07292e-12	3.68242e-11
SNOG_06667	1	0	1	3	993	67.6842	302.13	-2.94712	0.171257	-11.3696	5.92567e-30	1.15078e-28	-2.86338	-2.86339	7.59705e-11	1.04235e-09	-2.83693	-10.7578	1.55804e-10	2.55682e-09
SNOG_07629	1	1	0	3	1422	2.45933	0.119201	3.5768	0.226683	11.3675	6.07326e-30	1.17772e-28	3.68937	3.69281	8.72986e-12	1.54737e-10	3.73732	12.3974	1.0491e-11	2.48094e-10
SNOG_09817	1	1	0	3	1845	17.2287	0.67615	3.88259	0.253894	11.3535	7.12469e-30	1.37959e-28	4.00677	4.00739	1.43689e-11	2.41943e-10	4.03387	14.1263	8.10788e-13	2.91158e-11
SNOG_09470	1	1	0	3	1017	11.7844	0.838817	3.01349	0.177911	11.3174	1.07593e-29	2.08034e-28	3.11868	3.11914	2.98591e-12	6.07361e-11	3.12514	12.4385	9.83921e-12	2.37017e-10
SNOG_15427	1	0	1	3	1302	0.0316271	0.650029	-5.05161	0.358387	-11.3051	1.23793e-29	2.3901e-28	-5.00544	-5.02716	5.7464e-12	1.0579e-10	-4.88274	-8.05094	2.64915e-08	2.51205e-07
SNOG_13498	1	1	0	3	2310	2.47379	0.0287942	5.52496	0.400308	11.3037	1.25815e-29	2.42561e-28	5.72113	5.7361	3.45686e-11	5.21667e-10	5.72461	8.61355	8.96013e-09	9.3751e-08
SNOG_16358	1	1	0	3	315	1.54451	0.00582496	6.99778	0.530983	11.2956	1.37914e-29	2.65499e-28	7.26693	7.33869	4.37223e-12	8.4363e-11	7.17076	9.37557	1.92771e-09	2.37594e-08
SNOG_10543	1	0	1	3	479	0.0237884	1.86268	-6.80314	0.513891	-11.2925	1.42858e-29	2.74619e-28	-6.88034	-6.90778	7.45251e-11	1.02615e-09	-7.16152	-8.00606	3.14348e-08	2.94717e-07
SNOG_03774	1	0	1	3	1932	6.43896	108.043	-4.75594	0.333124	-11.2749	1.74577e-29	3.35107e-28	-4.72449	-4.7246	2.25849e-10	2.73724e-09	-4.63955	-10.3352	3.65677e-10	5.3585e-09
SNOG_01266	1	0	1	3	783	0.918697	2.87505	-2.41595	0.125645	-11.2694	1.85742e-29	3.56023e-28	-2.32482	-2.32544	1.55539e-11	2.59641e-10	-2.31789	-11.2696	6.51176e-11	1.20519e-09
SNOG_00122	1	1	0	3	1203	2.20355	0.175301	2.86278	0.165642	11.2458	2.4281e-29	4.64738e-28	2.96468	2.96687	2.90388e-12	5.92748e-11	2.96587	12.3459	1.13729e-11	2.64647e-10
SNOG_13364	1	1	0	3	921	0.934683	0.0304027	4.13443	0.278762	11.2441	2.47581e-29	4.73186e-28	4.25072	4.26443	5.22567e-11	7.59059e-10	4.20854	10.6515	1.87452e-10	2.97545e-09
SNOG_06825	1	0	1	3	1882	0.429186	24.0887	-6.46349	0.486238	-11.2363	2.70632e-29	5.16497e-28	-6.57018	-6.57184	1.4251e-09	1.45704e-08	-6.92734	-10.9187	1.33494e-10	2.23133e-09
SNOG_01449	1	1	0	3	1597	6.33795	0.24507	3.88635	0.257034	11.2295	2.92184e-29	5.56829e-28	4.01008	4.01177	1.54161e-11	2.5771e-10	4.01521	11.4526	4.82117e-11	9.34906e-10
SNOG_05191	1	1	0	3	1530	0.706185	0.0119218	5.03758	0.359628	11.2271	3.00212e-29	5.71307e-28	5.17547	5.21104	2.45183e-13	6.79215e-12	5.17013	11.1272	8.28017e-11	1.48673e-09
SNOG_00565	1	0	1	3	2478	0.369474	4.19519	-4.22546	0.2874	-11.2229	3.14843e-29	5.98291e-28	-4.16856	-4.17035	4.31729e-11	6.35843e-10	-4.1978	-10.2659	4.13316e-10	6.00366e-09
SNOG_00425	0	0	0	1	870	1.01236	0.00576195	6.59776	0.498917	11.2198	3.25894e-29	6.18405e-28
SNOG_03847	1	0	1	3	825	2.10313	62.864	-5.51398	0.402399	-11.2177	3.33865e-29	6.32626e-28	-5.53164	-5.53196	6.46747e-10	7.05901e-09	-5.29886	-9.20422	2.91036e-09	3.39299e-08
SNOG_00656	1	1	0	3	1029	1.69057	0.0473659	4.29409	0.293766	11.2133	3.50813e-29	6.63793e-28	4.42991	4.43858	1.47874e-11	2.48271e-10	4.53734	9.18804	2.73999e-09	3.21369e-08
SNOG_04383	1	0	1	3	1905	1.81027	7.10025	-2.75544	0.156725	-11.2008	4.04206e-29	7.63731e-28	-2.66849	-2.66882	9.43373e-12	1.65803e-10	-2.65211	-11.6092	3.7071e-11	7.42377e-10
SNOG_12375	1	1	0	3	582	1.03061	0.0031914	7.25488	0.558696	11.1955	4.28963e-29	8.09354e-28	7.50509	7.63416	4.86981e-13	1.25633e-11	7.3127	10.9188	1.1861e-10	2.01464e-09
SNOG_09818	1	1	0	3	1167	2.6238	0.182534	3.07446	0.18542	11.1879	4.67395e-29	8.80614e-28	3.17838	3.18054	4.01496e-12	7.82481e-11	3.17747	12.4738	9.31364e-12	2.27179e-10
SNOG_08710	1	1	0	3	1203	1.37507	0.0986811	3.01237	0.180053	11.1765	5.31392e-29	9.99771e-28	3.11275	3.11669	5.70504e-12	1.05195e-10	3.11694	11.7875	2.77122e-11	5.76801e-10
SNOG_15946	1	1	0	3	675	1.05813	0.0667961	3.18764	0.19582	11.1717	5.61144e-29	1.05425e-27	3.28874	3.29461	2.80993e-12	5.7458e-11	3.30219	11.4336	4.95277e-11	9.55646e-10
SNOG_11881	1	1	0	3	2738	31.5592	2.43285	2.92415	0.172393	11.1614	6.30028e-29	1.18199e-27	3.02875	3.02891	6.50293e-12	1.18592e-10	3.03372	11.4828	4.56495e-11	8.94162e-10
SNOG_07471	1	0	1	3	1101	1.25474	7.31626	-3.29327	0.205604	-11.1538	6.85915e-29	1.28503e-27	-3.21482	-3.21532	2.38954e-11	3.76215e-10	-3.21205	-11.1989	7.36505e-11	1.34104e-09
SNOG_04657	1	1	0	3	1014	1.26668	0.105077	2.82916	0.164029	11.1515	7.04459e-29	1.31791e-27	2.93064	2.93433	5.49596e-12	1.01824e-10	2.92993	11.4131	5.12472e-11	9.82308e-10
SNOG_09408	1	0	1	3	1138	0.790451	4.11741	-3.16004	0.193704	-11.1513	7.05904e-29	1.31875e-27	-3.07938	-3.08017	1.37851e-11	2.33464e-10	-3.09293	-11.6939	3.22713e-11	6.61051e-10
SNOG_30919	1	1	0	3	723	1.63613	0.16511	2.54392	0.1386	11.1395	8.06078e-29	1.50377e-27	2.64352	2.64578	1.71816e-13	5.07317e-12	2.63004	11.7675	2.86269e-11	5.91605e-10
SNOG_11599	1	0	1	3	1260	1.36811	5.15581	-2.68223	0.151199	-11.1259	9.38204e-29	1.7478e-27	-2.59564	-2.59607	1.6139e-11	2.67489e-10	-2.56228	-11.163	7.79115e-11	1.40761e-09
SNOG_06163	1	0	1	3	2658	3.07772	11.5949	-2.70025	0.153091	-11.1061	1.17126e-28	2.1789e-27	-2.61315	-2.61335	1.17621e-11	2.01846e-10	-2.59793	-11.5767	3.90996e-11	7.80315e-10
SNOG_14026	1	1	0	3	1197	1.98403	0.0167342	6.03504	0.453435	11.1042	1.19667e-28	2.22306e-27	6.23946	6.26603	1.31262e-11	2.23934e-10	6.38079	8.91278	4.74247e-09	5.31075e-08
SNOG_14155	1	0	1	3	1738	2.91403	17.6621	-3.35665	0.212417	-11.0945	1.33465e-28	2.47591e-27	-3.28103	-3.28125	5.50733e-11	7.88165e-10	-3.2394	-10.6011	2.06295e-10	3.23048e-09
SNOG_13833	1	1	0	3	966	41.3707	0.445931	5.6534	0.419663	11.0884	1.42758e-28	2.64461e-27	5.87146	5.87243	5.03571e-10	5.60675e-09	5.68169	9.2452	2.69371e-09	3.16579e-08
SNOG_01140	1	0	1	3	636	3.50511	32.8159	-3.97413	0.268421	-11.0801	1.56669e-28	2.89826e-27	-3.91375	-3.91394	9.70293e-11	1.29021e-09	-3.90308	-11.1122	9.59139e-11	1.6832e-09
SNOG_04781	1	1	0	3	966	0.880057	0.0388802	3.69246	0.243096	11.0757	1.64552e-28	3.03986e-27	3.80436	3.81481	1.97726e-13	5.66637e-12	3.76665	10.77	1.52549e-10	2.51369e-09
SNOG_12909	0	0	0	1	1062	0.6118	0.00590097	5.79475	0.433021	11.0728	1.70054e-28	3.13713e-27
SNOG_07754	1	1	0	3	2136	1.3529	0.103669	2.93277	0.174773	11.0587	1.98892e-28	3.66403e-27	3.03726	3.04103	4.22456e-12	8.17849e-11	3.04134	11.5538	4.06018e-11	8.06147e-10
SNOG_08721	1	0	1	3	562	2.5951	12.4186	-3.03609	0.184264	-11.0499	2.19511e-28	4.03826e-27	-2.95446	-2.9547	1.83996e-11	2.99333e-10	-2.97902	-11.6039	3.73925e-11	7.47529e-10
SNOG_14458	0	0	0	1	915	1.07903	0.00269892	7.55862	0.593698	11.0471	2.26507e-28	4.1612e-27
SNOG_16371	1	1	0	3	1179	1.32925	0.0532374	3.84375	0.257667	11.0365	2.54743e-28	4.67346e-27	3.96112	3.9689	1.35991e-11	2.30649e-10	3.9689	11.0118	1.007e-10	1.74872e-09
SNOG_03883	1	0	1	3	2139	0.821615	8.30161	-4.09066	0.280375	-11.0233	2.95017e-28	5.40484e-27	-4.0356	-4.03642	7.95104e-11	1.08326e-09	-4.05153	-10.7643	1.73152e-10	2.79034e-09
SNOG_14493	1	1	0	3	968	2.60955	0.0327228	5.46623	0.405239	11.0212	3.01914e-28	5.52357e-27	5.66006	5.67354	3.30714e-11	5.01677e-10	5.71085	10.055	5.44352e-10	7.66772e-09
SNOG_15907	1	1	0	3	1194	17.5466	1.44017	2.81157	0.164466	11.0148	3.24107e-28	5.92143e-27	2.91423	2.9145	5.68167e-12	1.0493e-10	2.94586	12.0801	1.73093e-11	3.77849e-10
SNOG_09480	1	0	1	3	3618	0.0456334	0.493329	-4.15225	0.28619	-11.0146	3.2513e-28	5.93194e-27	-4.0827	-4.09734	2.28873e-11	3.62304e-10	-4.07381	-9.40401	1.81086e-09	2.24381e-08
SNOG_06447	1	1	0	3	988	1.01393	0.0214137	4.75057	0.340611	11.0113	3.3708e-28	6.14152e-27	4.88981	4.90987	4.21245e-12	8.16864e-11	4.82698	9.92535	6.8631e-10	9.38333e-09
SNOG_07599	1	1	0	3	1158	2.84538	0.055623	4.84431	0.349355	11.004	3.65412e-28	6.6486e-27	4.99858	5.00631	2.74487e-11	4.25254e-10	4.97382	9.51529	1.49202e-09	1.89115e-08
SNOG_07191	1	1	0	3	1251	12.2636	0.666049	3.40121	0.218239	11.0027	3.70953e-28	6.74016e-27	3.51421	3.51481	1.38456e-11	2.34148e-10	3.52962	12.2629	1.30191e-11	2.96433e-10
SNOG_09871	1	1	0	3	1464	11.5319	0.327007	4.28827	0.299352	10.9846	4.53109e-28	8.22166e-27	4.42834	4.42961	3.68717e-11	5.52127e-10	4.46609	12.4399	1.03976e-11	2.46611e-10
SNOG_15632	1	0	1	3	1221	1.31229	7.25871	-3.2107	0.201285	-10.9829	4.61604e-28	8.36436e-27	-3.13176	-3.13224	2.69316e-11	4.18916e-10	-3.09235	-10.7909	1.47525e-10	2.44858e-09
SNOG_02349	1	1	0	3	972	0.843971	0.0526542	3.23057	0.203138	10.9806	4.73814e-28	8.57391e-27	3.33654	3.34418	1.12051e-11	1.93143e-10	3.35238	11.3051	6.13597e-11	1.14594e-09
SNOG_08807	1	1	0	3	2157	26.2563	0.848728	4.11461	0.28389	10.9712	5.25819e-28	9.50199e-27	4.24878	4.24926	4.40985e-11	6.47019e-10	4.329	11.3737	6.20604e-11	1.15532e-09
SNOG_00887	1	1	0	3	1280	23.952	1.04714	3.68462	0.244794	10.9668	5.51741e-28	9.95686e-27	3.80445	3.80483	2.96137e-11	4.54559e-10	3.93658	12.4294	1.04071e-11	2.46611e-10
SNOG_16384	1	0	1	3	478	0.0993924	0.867614	-3.85977	0.260825	-10.9643	5.67354e-28	1.02247e-26	-3.79054	-3.79714	2.45367e-11	3.8527e-10	-3.79023	-9.35993	1.96867e-09	2.41875e-08
SNOG_04165	1	1	0	3	1191	1.90553	0.0948797	3.55204	0.232764	10.964	5.69082e-28	1.02419e-26	3.66384	3.66817	6.7224e-12	1.22211e-10	3.65903	11.0865	8.86735e-11	1.57274e-09
SNOG_04382	1	0	1	3	549	0.14175	1.75738	-4.33744	0.304727	-10.9522	6.4834e-28	1.16525e-26	-4.28386	-4.28851	5.41725e-11	7.81037e-10	-4.28912	-9.25561	2.46952e-09	2.95606e-08
SNOG_04807	1	1	0	3	1119	18.2878	0.779397	3.75257	0.251389	10.9494	6.6863e-28	1.2001e-26	3.87485	3.87537	3.13615e-11	4.78232e-10	3.87791	12.8666	5.11866e-12	1.36595e-10
SNOG_07593	1	0	1	3	1077	1.89939	5.83854	-2.40444	0.128293	-10.9471	6.86278e-28	1.23011e-26	-2.31414	-2.31444	3.97557e-11	5.91506e-10	-2.30387	-10.9071	1.20431e-10	2.03962e-09
SNOG_03794	1	0	1	3	795	0.118096	1.09753	-3.94252	0.268868	-10.9441	7.09028e-28	1.26917e-26	-3.87864	-3.8842	3.95884e-11	5.8977e-10	-3.8651	-8.36529	1.39089e-08	1.40844e-07
SNOG_00990	1	0	1	3	807	1.61538	14.199	-3.88276	0.263666	-10.9334	7.98358e-28	1.42715e-26	-3.82045	-3.82086	7.06768e-11	9.83642e-10	-3.82781	-10.7947	1.64362e-10	2.67088e-09
SNOG_06435	1	0	1	3	1965	5.94164	24.4712	-2.81501	0.166008	-10.9332	7.99657e-28	1.42754e-26	-2.72996	-2.73006	3.51087e-11	5.27764e-10	-2.72764	-10.9648	1.09097e-10	1.86668e-09
SNOG_04466	1	1	0	3	1521	1.28467	0.00216838	7.92352	0.633717	10.9252	8.73e-28	1.55638e-26	8.34456	8.53451	1.78834e-13	5.24115e-12	8.1229	9.42871	1.74547e-09	2.17204e-08
SNOG_11773	1	1	0	3	1524	31.6699	1.01195	4.17397	0.290667	10.9196	9.28852e-28	1.65373e-26	4.31088	4.3113	6.92464e-11	9.66046e-10	4.37231	10.7488	1.77845e-10	2.85017e-09
SNOG_02932	1	0	1	3	1616	2.60278	21.959	-3.84506	0.260826	-10.9079	1.05688e-27	1.87916e-26	-3.78158	-3.78183	1.10892e-10	1.4464e-09	-3.75027	-10.6704	2.03553e-10	3.20212e-09
SNOG_11635	1	0	1	3	315	11.4509	51.5924	-2.94417	0.178528	-10.89	1.28622e-27	2.28386e-26	-2.86086	-2.86092	5.36338e-11	7.74229e-10	-2.85698	-10.5073	2.41379e-10	3.69047e-09
SNOG_14938	1	1	0	3	663	1.14424	0.00216838	7.84642	0.628706	10.8897	1.29075e-27	2.28883e-26	8.17735	8.36724	2.19724e-14	8.93875e-13	7.95025	11.7484	2.97333e-11	6.12948e-10
SNOG_09158	1	0	1	3	881	0.0238073	0.44862	-4.94633	0.362879	-10.8751	1.51562e-27	2.684e-26	-4.9067	-4.93572	1.33527e-10	1.71477e-09	-5.08966	-9.41733	1.76657e-09	2.19594e-08
SNOG_05445	1	1	0	3	1200	1.19631	0.107504	2.69423	0.155835	10.8719	1.56912e-27	2.77504e-26	2.79263	2.79614	1.20312e-13	3.7529e-12	2.78282	12.1229	1.61691e-11	3.55629e-10
SNOG_03366	1	0	1	3	3855	0.374558	4.62236	-4.37039	0.310072	-10.8697	1.60713e-27	2.83847e-26	-4.32893	-4.33076	8.39761e-11	1.13744e-09	-4.51209	-11.2578	7.5208e-11	1.363e-09
SNOG_30659	1	0	1	3	474	0.0622361	0.93295	-4.59478	0.330746	-10.8687	1.62513e-27	2.86644e-26	-4.55293	-4.56371	6.10565e-11	8.64225e-10	-4.5923	-8.76553	6.2459e-09	6.78535e-08
SNOG_05984	1	1	0	3	3108	0.683342	0.016582	4.50822	0.322967	10.8625	1.73976e-27	3.06457e-26	4.63333	4.65829	3.61288e-10	4.18928e-09	4.76417	9.50671	1.49211e-09	1.89115e-08
SNOG_01708	1	0	1	3	1924	0.728456	5.92479	-3.77352	0.255401	-10.8595	1.7974e-27	3.16189e-26	-3.70791	-3.70881	7.37341e-11	1.01888e-09	-3.70493	-9.95633	7.19804e-10	9.7913e-09
SNOG_05652	1	1	0	3	967	2.43837	0.163641	3.10577	0.194035	10.8525	1.93977e-27	3.40782e-26	3.21132	3.21372	3.65523e-12	7.24613e-11	3.20413	11.5435	4.12988e-11	8.14426e-10
SNOG_09867	1	1	0	3	1014	2.9174	0.046781	5.10224	0.378187	10.8471	2.05805e-27	3.61084e-26	5.27466	5.28387	7.07648e-11	9.8369e-10	5.19128	8.76112	6.69019e-09	7.24771e-08
SNOG_30245	1	1	0	3	972	7.15821	0.150852	4.70886	0.341948	10.8463	2.07768e-27	3.64046e-26	4.86742	4.87022	8.45065e-11	1.14329e-09	4.84342	9.01047	4.2165e-09	4.77227e-08
SNOG_09502	1	1	0	3	2318	1.87363	0.0493535	4.40381	0.313869	10.8447	2.11338e-27	3.69814e-26	4.5447	4.55321	3.42332e-11	5.17277e-10	4.60098	9.93086	6.79353e-10	9.3101e-09
SNOG_08924	1	0	1	3	1394	0.0169891	0.620481	-5.8152	0.444112	-10.8423	2.16965e-27	3.7916e-26	-5.86167	-5.90263	1.44757e-10	1.83469e-09	-5.69421	-7.13043	1.92887e-07	1.5727e-06
SNOG_14234	1	1	0	3	1572	17.2677	0.470589	4.39523	0.313471	10.8311	2.45192e-27	4.27925e-26	4.54166	4.54258	1.11078e-10	1.4464e-09	4.6221	11.7166	3.54487e-11	7.12341e-10
SNOG_04353	1	1	0	3	576	2.41024	0.150501	3.21199	0.204272	10.8286	2.51943e-27	4.39128e-26	3.3199	3.32254	4.85982e-12	9.23922e-11	3.3206	11.0754	9.03663e-11	1.59789e-09
SNOG_02440	1	1	0	3	1164	1.69454	0.0871537	3.48811	0.229938	10.8208	2.7449e-27	4.778e-26	3.60054	3.60519	4.52935e-12	8.68187e-11	3.57533	10.6224	1.97213e-10	3.10917e-09
SNOG_02392	1	0	1	3	1378	4.35748	44.9594	-4.12795	0.289312	-10.8117	3.03158e-27	5.27011e-26	-4.07537	-4.07552	1.73893e-10	2.1712e-09	-4.02824	-11.4578	5.40337e-11	1.02894e-09
SNOG_10723	1	1	0	3	942	3.20849	0.1753	3.40652	0.222808	10.8009	3.4098e-27	5.91984e-26	3.51818	3.52049	1.82538e-11	2.98291e-10	3.53539	11.3361	5.82598e-11	1.09533e-09
SNOG_07288	1	1	0	3	1248	1.31253	0.0231524	4.95924	0.366712	10.7966	3.57264e-27	6.19445e-26	5.11219	5.13046	1.13526e-11	1.95107e-10	5.01184	8.93783	4.44049e-09	4.99662e-08
SNOG_00273	1	1	0	3	1554	1.46843	0.112249	2.92413	0.17833	10.7897	3.84875e-27	6.66447e-26	3.02589	3.02933	5.95538e-12	1.09291e-10	3.01571	11.1913	7.42767e-11	1.35033e-09
SNOG_09674	1	1	0	3	1071	2.93031	0.0281631	5.80002	0.445256	10.7804	4.26242e-27	7.37114e-26	6.0235	6.03915	1.22284e-10	1.58185e-09	6.00149	6.84746	3.72578e-07	2.87464e-06
SNOG_08036	1	0	1	3	1489	3.95093	8.93054	-1.94993	0.0881382	-10.7778	4.38371e-27	7.57104e-26	-1.85727	-1.8574	5.66331e-10	6.21628e-09	-1.85848	-9.48596	1.55108e-09	1.95736e-08
SNOG_01033	1	1	0	3	894	1.25707	0.0521951	3.77073	0.257432	10.763	5.14846e-27	8.88026e-26	3.88797	3.89577	8.73522e-12	1.54737e-10	3.87302	9.88211	7.42698e-10	1.00363e-08
SNOG_07439	1	1	0	3	381	2.03963	0.0228011	5.5836	0.426168	10.7554	5.5911e-27	9.63121e-26	5.78757	5.80647	6.18728e-11	8.73653e-10	5.76954	7.13318	1.98764e-07	1.61383e-06
SNOG_30439	1	0	1	3	431	0.0622387	0.803424	-4.41711	0.318041	-10.7443	6.30706e-27	1.08504e-25	-4.36972	-4.38045	3.03552e-11	4.64715e-10	-4.31636	-7.48552	8.78939e-08	7.62031e-07
SNOG_08119	1	1	0	3	1527	2.36351	0.0262514	5.56295	0.42506	10.7348	6.98372e-27	1.1999e-25	5.77569	5.79191	2.01803e-10	2.46896e-09	5.74771	6.31371	1.23649e-06	8.57361e-06
SNOG_14401	1	1	0	3	1647	1.4067	0.0162287	5.5475	0.424061	10.7237	7.88015e-27	1.35216e-25	5.73389	5.76031	2.27274e-11	3.61248e-10	5.69369	9.03665	3.67816e-09	4.19974e-08
SNOG_01152	1	1	0	3	1951	24.5048	0.757759	4.21469	0.299899	10.7192	8.26844e-27	1.41696e-25	4.35412	4.35468	1.00275e-10	1.32881e-09	4.38955	10.6484	2.11469e-10	3.29799e-09
SNOG_04854	1	0	1	3	819	0.0944534	29.442	-8.52678	0.70294	-10.7076	9.37786e-27	1.60501e-25	-9.01781	-9.02553	6.25961e-10	6.85786e-09	-9.93648	-9.91969	7.87278e-10	1.05773e-08
SNOG_01560	1	1	0	3	788	6.51986	0.0263752	6.90746	0.551779	10.7062	9.51761e-27	1.62682e-25	7.22822	7.24435	2.36675e-10	2.85358e-09	7.53384	7.49752	9.147e-08	7.88336e-07
SNOG_03143	1	0	1	3	1755	2.22051	10.709	-3.04559	0.191255	-10.6957	1.06659e-26	1.82076e-25	-2.9638	-2.96407	2.38744e-11	3.76215e-10	-2.95236	-11.2596	6.62118e-11	1.22088e-09
SNOG_07019	1	1	0	3	1497	0.875035	0.0174308	4.81863	0.357191	10.6907	1.12484e-26	1.91773e-25	4.9523	4.97672	2.30692e-11	3.64687e-10	4.88695	8.45499	1.15746e-08	1.18862e-07
SNOG_09472	1	1	0	3	1041	1.31252	0.0731566	3.36631	0.221359	10.6899	1.13489e-26	1.93238e-25	3.47394	3.47941	2.13361e-11	3.41466e-10	3.47234	11.6755	3.32552e-11	6.7515e-10
SNOG_00738	1	0	1	3	1844	0.58972	7.88613	-4.49563	0.327165	-10.6846	1.20146e-26	2.0431e-25	-4.4592	-4.46035	1.96953e-10	2.42236e-09	-4.37429	-9.62075	1.33076e-09	1.71657e-08
SNOG_14509	1	1	0	3	1602	0.693021	0.013252	4.88587	0.364228	10.6688	1.42463e-26	2.4195e-25	5.02723	5.0598	1.774e-11	2.90711e-10	5.04881	10.028	5.69182e-10	7.96904e-09
SNOG_16081	1	1	0	3	717	0.936402	0.00481024	6.59476	0.524538	10.6661	1.46685e-26	2.48802e-25	6.82272	6.90978	8.51076e-13	2.00046e-11	6.73469	9.06591	3.47339e-09	3.98157e-08
SNOG_02177	1	1	0	3	1444	7.06689	0.00263357	9.59414	0.80585	10.6647	1.48898e-26	2.52234e-25	10.5167	10.671	1.74187e-10	2.1722e-09	10.4387	5.73265	5.0258e-06	3.12702e-05
SNOG_05127	1	1	0	3	1559	1.96122	0.117848	3.26037	0.21196	10.6642	1.49722e-26	2.53305e-25	3.36876	3.37212	1.98899e-11	3.1981e-10	3.37314	11.9063	2.28666e-11	4.88309e-10
SNOG_06882	1	1	0	3	1626	0.55401	0.0134561	4.51729	0.329987	10.6589	1.58478e-26	2.67777e-25	4.6415	4.67243	4.81105e-12	9.17648e-11	4.59388	10.2812	3.6057e-10	5.30371e-09
SNOG_11612	1	1	0	3	1113	4.1446	0.328653	2.88203	0.176694	10.6513	1.7188e-26	2.90052e-25	2.98567	2.98686	8.73472e-12	1.54737e-10	3.00348	11.6837	3.28136e-11	6.67458e-10
SNOG_01955	1	1	0	3	2090	6.04837	0.0774465	5.3495	0.408385	10.6505	1.73467e-26	2.92359e-25	5.55582	5.56126	1.06282e-10	1.39835e-09	5.72853	8.80235	6.3228e-09	6.86248e-08
SNOG_10670	1	0	1	3	1674	0.115202	1.01057	-3.84619	0.2673	-10.6479	1.78314e-26	3.00147e-25	-3.78245	-3.7881	7.68526e-11	1.05074e-09	-3.74351	-8.55078	9.56148e-09	9.96845e-08
SNOG_02737	1	1	0	3	1127	3.48253	0.126765	3.96936	0.278984	10.6435	1.87046e-26	3.14446e-25	4.09719	4.10047	3.18123e-11	4.83839e-10	4.07443	11.1501	7.96313e-11	1.43423e-09
SNOG_14139	1	0	1	3	1099	2.39554	11.1575	-2.97318	0.185555	-10.6339	2.07204e-26	3.47893e-25	-2.8911	-2.89135	4.58119e-11	6.70467e-10	-2.878	-11.2043	7.26711e-11	1.32736e-09
SNOG_05912	1	0	1	3	969	1.03547	3.71521	-2.62216	0.152739	-10.6205	2.39319e-26	4.01305e-25	-2.53411	-2.53467	5.81088e-11	8.24507e-10	-2.52482	-10.9699	1.08151e-10	1.85322e-09
SNOG_04379	1	1	0	3	1686	2.22536	0.157036	3.02089	0.190498	10.6085	2.72095e-26	4.55691e-25	3.1271	3.12956	1.02176e-11	1.78233e-10	3.16105	10.7782	1.50392e-10	2.48553e-09
SNOG_15642	1	1	0	3	1923	1.78059	0.0879245	3.55453	0.240803	10.6083	2.72523e-26	4.55832e-25	3.66892	3.67359	9.13741e-12	1.61081e-10	3.62479	9.47253	1.59087e-09	2.00105e-08
SNOG_13968	0	0	0	1	1908	3.81852	0	10.9778	0.940688	10.6069	2.76861e-26	4.62505e-25
SNOG_08047	1	0	1	3	877	1.87075	4.79502	-2.14243	0.107734	-10.6042	2.8493e-26	4.75385e-25	-2.05075	-2.05103	1.46677e-10	1.85498e-09	-2.04048	-10.2825	3.59666e-10	5.29711e-09
SNOG_06278	1	0	1	3	1242	1.00111	8.53081	-3.86012	0.269903	-10.5968	3.08195e-26	5.13555e-25	-3.79985	-3.80051	1.40923e-10	1.79391e-09	-3.7639	-10.3255	3.71887e-10	5.44265e-09
SNOG_11804	1	1	0	3	1197	1.54109	0.0672469	3.70109	0.254904	10.5965	3.0927e-26	5.147e-25	3.81827	3.82428	1.63663e-11	2.70485e-10	3.85755	10.5124	2.39198e-10	3.66676e-09
SNOG_11204	1	0	1	3	1320	3.53825	12.0147	-2.54884	0.146182	-10.5953	3.13398e-26	5.20917e-25	-2.46066	-2.46083	5.25907e-11	7.61061e-10	-2.44598	-10.4223	2.80454e-10	4.22679e-09
SNOG_07065	1	0	1	3	975	0.0980557	2.70605	-5.44615	0.419912	-10.5883	3.3771e-26	5.60624e-25	-5.4703	-5.47745	2.42123e-10	2.91324e-09	-5.5176	-8.32095	1.64454e-08	1.6382e-07
SNOG_14322	1	0	1	3	1953	97.6489	593.527	-3.38842	0.225749	-10.58	3.68936e-26	6.11696e-25	-3.31408	-3.31409	3.23204e-10	3.78318e-09	-3.24286	-9.48084	1.57147e-09	1.97879e-08
SNOG_14400	1	1	0	3	2697	1.56362	0.0413727	4.39809	0.321367	10.5739	3.93905e-26	6.52279e-25	4.5392	4.54929	2.46707e-11	3.86851e-10	4.51847	9.19791	2.68283e-09	3.15939e-08
SNOG_09849	1	1	0	3	1167	1.31078	0.0782067	3.28406	0.2162	10.5646	4.34928e-26	7.19313e-25	3.39297	3.39809	5.79345e-12	1.06488e-10	3.37472	10.0644	5.32567e-10	7.51992e-09
SNOG_06341	1	1	0	3	1521	1.93661	0.197428	2.51106	0.14311	10.5588	4.62644e-26	7.64197e-25	2.60918	2.61104	1.34206e-11	2.28288e-10	2.59632	11.2831	6.36556e-11	1.18312e-09
SNOG_00493	1	1	0	3	2119	16.9886	0.464064	4.34591	0.31706	10.5529	4.92395e-26	8.12329e-25	4.49266	4.49356	1.16898e-10	1.51628e-09	4.51847	11.186	8.47758e-11	1.51749e-09
SNOG_04703	1	0	1	3	726	3.46627	34.3685	-4.06975	0.2909	-10.5526	4.94098e-26	8.14126e-25	-4.01657	-4.01676	3.03428e-10	3.58779e-09	-3.95889	-10.4122	3.19204e-10	4.75536e-09
SNOG_15679	1	0	1	3	576	0.333625	43.6802	-7.49256	0.615346	-10.5511	5.02192e-26	8.26435e-25	-7.77644	-7.77857	2.06603e-09	2.03541e-08	-7.68828	-11.7332	3.47133e-11	7.02416e-10
SNOG_11616	1	0	1	3	1830	3.02473	7.97551	-2.17047	0.111036	-10.5413	5.5725e-26	9.15906e-25	-2.0788	-2.07898	5.01906e-11	7.31789e-10	-2.07336	-10.6639	1.83443e-10	2.91978e-09
SNOG_08440	1	0	1	3	2055	1.21322	3.95164	-2.47396	0.139885	-10.537	5.83601e-26	9.58029e-25	-2.38534	-2.38582	9.90831e-11	1.31452e-09	-2.37995	-10.8686	1.28672e-10	2.16657e-09
SNOG_06696	1	1	0	3	1326	0.8803	0.00393667	6.77814	0.54854	10.5337	6.04287e-26	9.90762e-25	7.06846	7.17959	5.29789e-12	9.86255e-11	7.16686	9.18656	2.75653e-09	3.22658e-08
SNOG_10522	1	1	0	3	1053	1.25809	0.00218732	7.888	0.654368	10.5262	6.54328e-26	1.07148e-24	8.30586	8.49579	6.06041e-13	1.52055e-11	8.07567	8.07907	2.53564e-08	2.41623e-07
SNOG_01035	1	0	1	3	1752	0.255872	2.26946	-3.88074	0.273703	-10.5251	6.62182e-26	1.08301e-24	-3.82242	-3.82501	1.07204e-10	1.40562e-09	-3.90656	-10.8208	1.40319e-10	2.33898e-09
SNOG_09571	0	0	0	1	1212	2.33023	0	10.4636	0.899382	10.5223	6.81551e-26	1.11331e-24
SNOG_10661	1	1	0	3	1443	0.816946	0.0315647	3.86437	0.272599	10.5076	7.96832e-26	1.30002e-24	3.97436	3.98721	1.41816e-11	2.39482e-10	3.97685	10.6281	1.95259e-10	3.08255e-09
SNOG_12687	1	1	0	3	1215	5.84358	0.154029	4.4372	0.327343	10.5003	8.60951e-26	1.40291e-24	4.58542	4.5882	1.39623e-10	1.78518e-09	4.5933	8.57169	9.94615e-09	1.03325e-07
SNOG_02786	1	0	1	3	1158	0.219537	1.10459	-3.07876	0.19801	-10.4983	8.79958e-26	1.43212e-24	-2.99625	-2.99906	4.01897e-11	5.96438e-10	-2.99717	-10.729	1.63796e-10	2.66867e-09
SNOG_10052	1	1	0	3	888	0.643381	0.0218622	4.07509	0.293345	10.4828	1.03612e-25	1.6842e-24	4.18861	4.2077	1.79289e-11	2.93394e-10	4.26884	10.3416	3.23692e-10	4.8099e-09
SNOG_10222	1	1	0	3	1590	2.89837	0.13028	3.66319	0.254171	10.4779	1.09083e-25	1.77097e-24	3.78391	3.78704	1.12742e-10	1.46564e-09	3.77441	10.0992	5.00103e-10	7.13075e-09
SNOG_12036	1	0	1	3	3041	5.90371	29.6163	-3.09139	0.199619	-10.4769	1.10314e-25	1.78875e-24	-3.01216	-3.01227	7.24378e-11	1.00455e-09	-3.07	-10.5922	2.08186e-10	3.25571e-09
SNOG_02681	1	1	0	3	1244	10.5508	1.04867	2.54631	0.147676	10.4709	1.17459e-25	1.90229e-24	2.64719	2.64754	8.04318e-12	1.44195e-10	2.65075	11.2772	6.42863e-11	1.19294e-09
SNOG_02689	1	1	0	3	4144	7.74861	0.684152	2.72706	0.164949	10.4703	1.18321e-25	1.91392e-24	2.82953	2.83009	1.35233e-11	2.29699e-10	2.83449	12.0284	1.8799e-11	4.08835e-10
SNOG_02829	1	0	1	3	468	0.0724086	0.646224	-3.88643	0.276129	-10.4532	1.41695e-25	2.28922e-24	-3.8168	-3.82588	1.37954e-10	1.76578e-09	-3.79433	-9.319	2.12802e-09	2.58991e-08
SNOG_14170	1	1	0	3	366	1.45493	0.127261	2.73627	0.166187	10.4477	1.50117e-25	2.42232e-24	2.83736	2.84035	2.14579e-11	3.42473e-10	2.82581	11.1469	8.00609e-11	1.43974e-09
SNOG_13782	1	1	0	3	1023	12.1837	1.17179	2.5944	0.152879	10.4291	1.82521e-25	2.94163e-24	2.69557	2.69589	9.54267e-12	1.67212e-10	2.6963	11.0332	9.70814e-11	1.70112e-09
SNOG_05689	1	0	1	3	819	0.0173457	0.756234	-6.033	0.482724	-10.4263	1.88155e-25	3.02874e-24	-6.09775	-6.13715	4.12136e-10	4.69198e-09	-6.606	-5.65456	5.74329e-06	3.53375e-05
SNOG_20115	1	0	1	3	680	0.711076	5.07924	-3.60418	0.24988	-10.4217	1.97319e-25	3.1724e-24	-3.53617	-3.53709	9.90352e-11	1.31452e-09	-3.51663	-10.4389	2.77337e-10	4.19066e-09
SNOG_13864	1	0	1	3	1512	1.74463	8.9702	-3.12501	0.20432	-10.4004	2.46927e-25	3.96519e-24	-3.04651	-3.04687	8.23875e-11	1.11853e-09	-3.0227	-10.584	2.1174e-10	3.29799e-09
SNOG_00134	1	0	1	3	730	3.34844	39.8081	-4.2826	0.315679	-10.3985	2.51774e-25	4.03813e-24	-4.24145	-4.24165	5.28697e-10	5.84178e-09	-4.13333	-9.59065	1.407e-09	1.80093e-08
SNOG_30582	1	0	1	3	568	0.0399483	0.3209	-3.75521	0.265028	-10.3959	2.58713e-25	4.1444e-24	-3.67155	-3.68798	6.92786e-10	7.53324e-09	-3.67223	-9.39491	1.84225e-09	2.28028e-08
SNOG_15457	1	1	0	3	537	2.7737	0.113489	3.80697	0.270093	10.3926	2.67937e-25	4.28699e-24	3.93023	3.93386	7.32333e-11	1.01316e-09	3.92197	12.5114	8.78474e-12	2.15951e-10
SNOG_10265	1	0	1	3	1350	3.99228	19.2689	-3.03479	0.195903	-10.3867	2.84981e-25	4.5542e-24	-2.95453	-2.95469	1.01276e-10	1.336e-09	-2.9423	-11.3283	5.90205e-11	1.10759e-09
SNOG_30326	1	0	1	3	488	0.0367244	0.552719	-4.61229	0.347825	-10.3854	2.89005e-25	4.61294e-24	-4.56731	-4.5858	3.30153e-11	5.01479e-10	-4.5254	-8.6046	8.57148e-09	9.00896e-08
SNOG_05853	1	0	1	3	927	0.0333795	0.312884	-4.00206	0.289358	-10.3749	3.22538e-25	5.142e-24	-3.91622	-3.93616	1.27764e-10	1.64805e-09	-3.96303	-9.49601	1.52209e-09	1.92705e-08
SNOG_10390	1	1	0	3	1698	8.10657	0.530528	3.14037	0.206387	10.3707	3.37169e-25	5.36879e-24	3.24992	3.25066	1.84205e-11	2.99333e-10	3.22809	10.729	1.63996e-10	2.66867e-09
SNOG_15278	1	1	0	3	1803	2.62145	0.0620417	4.55877	0.343574	10.3581	3.84643e-25	6.11739e-24	4.71003	4.71684	8.67627e-11	1.16703e-09	4.66906	8.17995	2.17898e-08	2.11878e-07
SNOG_30742	1	1	0	3	714	0.957418	0.0480109	3.536	0.244857	10.3571	3.88678e-25	6.17416e-24	3.65035	3.65888	6.78485e-11	9.4768e-10	3.72386	9.99224	6.07243e-10	8.42106e-09
SNOG_03369	1	0	1	3	2886	2.82653	29.2045	-4.14343	0.303538	-10.356	3.93176e-25	6.23815e-24	-4.09554	-4.09577	3.84155e-10	4.40903e-09	-3.99694	-10.1792	4.8226e-10	6.91873e-09
SNOG_10973	1	1	0	3	408	5.18693	0.0719559	5.27547	0.413289	10.345	4.40936e-25	6.98754e-24	5.47556	5.4815	1.7392e-10	2.1712e-09	5.5852	11.095	9.26801e-11	1.63384e-09
SNOG_07905	1	1	0	3	1365	3.22921	0.0793252	4.53502	0.341931	10.3384	4.72435e-25	7.47778e-24	4.68174	4.68715	5.24055e-11	7.59325e-10	4.7142	8.87112	5.3975e-09	5.95824e-08
SNOG_03942	1	1	0	3	1308	1.2958	0.111664	2.76339	0.170768	10.3262	5.36221e-25	8.47728e-24	2.86486	2.86829	3.56927e-12	7.13548e-11	2.85394	10.9572	1.10526e-10	1.88836e-09
SNOG_16525	1	1	0	3	1053	1.13959	0.00950269	5.99847	0.484093	10.3254	5.40748e-25	8.53867e-24	6.22847	6.27498	4.14987e-11	6.13516e-10	6.23645	8.10805	2.36045e-08	2.27161e-07
SNOG_04330	1	1	0	3	3429	5.58152	0.280177	3.5172	0.243857	10.3224	5.57989e-25	8.80044e-24	3.63532	3.63677	3.56692e-11	5.35499e-10	3.68908	11.467	4.69261e-11	9.13019e-10
SNOG_11696	1	1	0	3	2202	0.521741	0.00705449	5.34288	0.421329	10.3076	6.51233e-25	1.02589e-23	5.46912	5.52909	5.73679e-11	8.1562e-10	5.36567	9.4651	1.61458e-09	2.02869e-08
SNOG_11596	1	1	0	3	1443	17.588	0.891327	3.47992	0.240654	10.3049	6.69525e-25	1.05345e-23	3.5981	3.59854	4.37433e-11	6.4343e-10	3.63896	11.2766	6.64261e-11	1.22289e-09
SNOG_09822	1	1	0	3	699	2.276	0.263888	2.33651	0.12974	10.3015	6.93892e-25	1.0905e-23	2.43416	2.43553	4.25435e-11	6.27368e-10	2.43618	10.7075	1.70037e-10	2.75158e-09
SNOG_12928	1	0	1	3	1601	5.08389	12.9246	-2.11137	0.107892	-10.3007	6.99443e-25	1.09792e-23	-2.01989	-2.01999	2.93478e-10	3.48075e-09	-2.01485	-9.6904	1.05813e-09	1.3938e-08
SNOG_04719	1	0	1	3	1095	2.04878	7.44536	-2.64396	0.159599	-10.3006	7.00277e-25	1.09793e-23	-2.55751	-2.55779	5.10627e-11	7.43572e-10	-2.54234	-10.5897	2.08824e-10	3.2613e-09
SNOG_04641	1	0	1	3	1671	1.01227	4.87824	-3.04177	0.198387	-10.2918	7.67065e-25	1.20122e-23	-2.96206	-2.96268	4.94901e-11	7.22481e-10	-3.03881	-11.8503	2.50288e-11	5.28511e-10
SNOG_12549	1	0	1	3	693	0.158745	2.18665	-4.48679	0.338896	-10.2887	7.92769e-25	1.24001e-23	-4.45125	-4.45553	1.61088e-10	2.02404e-09	-4.44995	-8.55771	1.02255e-08	1.05848e-07
SNOG_10427	1	0	1	3	3120	10.9537	34.1434	-2.41794	0.137831	-10.2876	8.01835e-25	1.25271e-23	-2.32846	-2.32851	2.28427e-10	2.76273e-09	-2.33221	-10.1505	4.55798e-10	6.60425e-09
SNOG_05434	1	1	0	3	1038	18.0837	1.67743	2.64866	0.160372	10.2802	8.65347e-25	1.35035e-23	2.7509	2.75112	1.68523e-11	2.77728e-10	2.75481	11.2477	6.75581e-11	1.23981e-09
SNOG_11180	1	1	0	3	1418	2.85011	0.246906	2.73991	0.16936	10.2734	9.28723e-25	1.44754e-23	2.84058	2.84211	1.93603e-11	3.1199e-10	2.8572	11.6474	3.48179e-11	7.03309e-10
SNOG_08624	1	1	0	3	1887	2.21575	0.00119152	9.24936	0.803351	10.2687	9.75246e-25	1.51827e-23	9.9625	10.3209	1.44061e-11	2.42219e-10	9.69363	5.21638	1.70578e-05	9.66719e-05
SNOG_08323	1	0	1	3	3051	6.34032	24.0653	-2.68804	0.164582	-10.2565	1.10634e-24	1.72033e-23	-2.60246	-2.60255	1.36719e-10	1.75191e-09	-2.58732	-10.0567	5.40084e-10	7.61683e-09
SNOG_30352	1	1	0	3	409	2.12782	0.120033	3.39188	0.233424	10.2469	1.22183e-24	1.8977e-23	3.50267	3.5061	8.99161e-11	1.2025e-09	3.57325	11.3674	5.5296e-11	1.04954e-09
SNOG_09270	1	0	1	3	1024	1.93239	11.5453	-3.34693	0.229156	-10.2416	1.29089e-24	2.00261e-23	-3.27387	-3.2742	1.32873e-10	1.70826e-09	-3.22095	-10.5203	2.37702e-10	3.65345e-09
SNOG_03136	1	0	1	3	2009	3.01588	10.4456	-2.57064	0.153407	-10.2384	1.33385e-24	2.06684e-23	-2.48349	-2.48368	8.77632e-11	1.17777e-09	-2.48148	-10.7693	1.52744e-10	2.51369e-09
SNOG_10749	1	1	0	3	2190	0.992217	0.0306806	4.18566	0.311517	10.2263	1.512e-24	2.34016e-23	4.31528	4.32879	2.38652e-11	3.76215e-10	4.27763	10.3802	3.02226e-10	4.52786e-09
SNOG_13583	1	0	1	3	2025	29.4974	152.136	-3.14935	0.210206	-10.2249	1.53316e-24	2.37015e-23	-3.07104	-3.07106	2.59211e-10	3.09961e-09	-3.02857	-9.22858	2.52908e-09	3.01249e-08
SNOG_07020	1	1	0	3	7731	1.00291	0.00978277	5.85777	0.475157	10.2235	1.55599e-24	2.40263e-23	6.04762	6.09408	1.07279e-10	1.40562e-09	6.49182	8.54516	9.70385e-09	1.00988e-07
SNOG_06511	1	1	0	3	2472	2.85606	0.270143	2.61953	0.158417	10.2232	1.5607e-24	2.4071e-23	2.72082	2.72221	2.95793e-11	4.54559e-10	2.73548	11.2693	6.51539e-11	1.20519e-09
SNOG_02539	1	0	1	3	2652	4.49096	119.485	-5.41708	0.432652	-10.2093	1.80098e-24	2.77447e-23	-5.4484	-5.44855	3.41226e-09	3.20433e-08	-5.34995	-10.4082	3.21667e-10	4.78592e-09
SNOG_30581	1	0	1	3	1446	0.0151262	0.941231	-6.46353	0.536741	-10.1791	2.45838e-24	3.78283e-23	-6.64283	-6.69016	9.13076e-10	9.67544e-09	-7.28088	-6.9355	3.08843e-07	2.42961e-06
SNOG_16283	1	1	0	3	801	5.80385	0.425589	2.99721	0.196305	10.174	2.59009e-24	3.98088e-23	3.10514	3.10606	1.50455e-11	2.52239e-10	3.09634	10.1368	4.67221e-10	6.74276e-09
SNOG_13888	0	0	0	1	321	0.915494	0.00210309	7.60696	0.649867	10.1666	2.79366e-24	4.28879e-23
SNOG_13158	1	0	1	3	491	0.306751	294.875	-9.66485	0.8524	-10.1652	2.83422e-24	4.34602e-23	-10.6154	-10.6178	1.22318e-08	1.03503e-07	-11.3849	-12.7211	7.58007e-12	1.90896e-10
SNOG_07745	0	0	0	1	912	2.88365	0.000530473	10.0364	0.888992	10.1648	2.84646e-24	4.35975e-23
SNOG_12801	0	0	0	1	1314	1.35776	0.00208409	8.03882	0.69296	10.1576	3.06489e-24	4.6889e-23
SNOG_04906	1	1	0	3	1174	1.92756	0.0330553	4.99393	0.393821	10.1415	3.61587e-24	5.52545e-23	5.17006	5.18298	1.30299e-10	1.67888e-09	5.08807	8.31802	1.56391e-08	1.56458e-07
SNOG_02051	1	1	0	3	780	1.26345	0.0431977	4.04815	0.300763	10.1347	3.87482e-24	5.91433e-23	4.17619	4.18577	1.87371e-11	3.03208e-10	4.12259	9.28408	2.27464e-09	2.75109e-08
SNOG_06698	1	0	1	3	1228	0.211578	9.45896	-6.04484	0.498093	-10.1283	4.13816e-24	6.30903e-23	-6.14228	-6.14561	2.60076e-09	2.50666e-08	-5.85817	-7.18369	1.78143e-07	1.45964e-06
SNOG_15950	1	1	0	3	615	0.580211	0.00705442	5.42878	0.437273	10.1282	4.14378e-24	6.31034e-23	5.61893	5.67903	1.49411e-12	3.32389e-11	5.48395	10.2757	3.64344e-10	5.35246e-09
SNOG_00192	1	1	0	3	1017	4.55897	0.318934	3.02482	0.200113	10.1184	4.58e-24	6.96665e-23	3.13174	3.13296	2.97272e-11	4.55699e-10	3.14924	11.4301	4.98219e-11	9.59731e-10
SNOG_00993	1	1	0	3	1702	9.44529	0.768993	2.85942	0.183989	10.1062	5.18774e-24	7.88203e-23	2.9648	2.96531	1.89542e-11	3.0587e-10	2.98056	10.8834	1.25446e-10	2.12146e-09
SNOG_06148	1	1	0	3	1013	2.35078	0.0779661	4.11325	0.308241	10.1001	5.52085e-24	8.37856e-23	4.24815	4.25357	8.5836e-11	1.15724e-09	4.39857	10.2532	3.79074e-10	5.54086e-09
SNOG_12532	1	1	0	3	2415	3.14258	0.0175215	6.4411	0.539425	10.0868	6.31646e-24	9.57503e-23	6.76003	6.7843	7.46687e-11	1.02692e-09	6.92872	9.36281	2.07638e-09	2.53235e-08
SNOG_08441	1	0	1	3	1840	0.622401	8.02556	-4.43859	0.34122	-10.0773	6.95855e-24	1.05363e-22	-4.40624	-4.40733	6.89696e-10	7.50665e-09	-4.3162	-8.86455	5.59241e-09	6.15589e-08
SNOG_14529	1	1	0	3	1872	0.775791	0.00374087	6.57173	0.554213	10.0534	8.87327e-24	1.34202e-22	6.88487	6.99586	7.53739e-12	1.35545e-10	6.64524	9.25948	2.39226e-09	2.87541e-08
SNOG_12434	1	1	0	3	609	6.17724	0.160788	4.44348	0.342573	10.0518	9.021e-24	1.36281e-22	4.59849	4.60114	2.99555e-10	3.5456e-09	4.51189	8.01251	3.08042e-08	2.89038e-07
SNOG_05063	1	1	0	3	2070	1.27303	0.0854696	3.09356	0.208426	10.0446	9.70359e-24	1.46426e-22	3.1993	3.20386	3.36077e-11	5.08485e-10	3.22285	9.8917	7.29726e-10	9.89553e-09
SNOG_11272	1	1	0	3	6972	2.6366	0.00159155	8.86683	0.783227	10.0441	9.75094e-24	1.46973e-22	9.73441	9.98292	1.37136e-12	3.06252e-11	9.56184	8.8702	5.2548e-09	5.82282e-08
SNOG_15718	1	0	1	3	738	0.230278	2.71164	-4.30542	0.329481	-10.0322	1.10036e-23	1.65666e-22	-4.26501	-4.26791	3.63091e-10	4.19937e-09	-4.19281	-7.99413	3.19884e-08	2.99234e-07
SNOG_14171	1	1	0	3	1263	5.28227	0.43112	2.84752	0.184213	10.0292	1.13386e-23	1.70516e-22	2.95326	2.95417	3.08969e-11	4.71766e-10	2.97432	11.6861	3.2683e-11	6.67458e-10
SNOG_02861	1	0	1	3	1172	0.654743	9.7333	-4.64245	0.363809	-10.012	1.35013e-23	2.02811e-22	-4.62378	-4.62482	1.22636e-09	1.27172e-08	-4.48917	-8.72574	7.33712e-09	7.88249e-08
SNOG_02423	1	0	1	3	1125	0.249557	1.54473	-3.3687	0.236663	-10.0088	1.39495e-23	2.09306e-22	-3.29386	-3.2964	1.39867e-10	1.78634e-09	-3.27067	-8.36971	1.37841e-08	1.39702e-07
SNOG_04350	1	0	1	3	2167	3.52531	8.60625	-2.07551	0.107471	-10.0074	1.41372e-23	2.11882e-22	-1.98359	-1.98374	5.17372e-10	5.73297e-09	-1.97804	-9.44039	1.69033e-09	2.10794e-08
SNOG_04979	1	0	1	3	1290	2.83528	16.9989	-3.3378	0.233659	-10.0052	1.4466e-23	2.16566e-22	-3.26474	-3.26496	1.99147e-10	2.44417e-09	-3.26962	-10.3083	3.4964e-10	5.17518e-09
SNOG_30520	1	1	0	3	1476	2.61584	0.249743	2.60628	0.160588	10.0025	1.48563e-23	2.22157e-22	2.7077	2.7092	2.39437e-11	3.76467e-10	2.69807	10.5702	2.16094e-10	3.35681e-09
SNOG_10890	1	1	0	3	1638	0.626519	0.0220917	4.00643	0.300776	9.99557	1.59365e-23	2.38042e-22	4.12694	4.14557	2.14294e-11	3.42473e-10	4.09139	10.0409	5.55852e-10	7.82024e-09
SNOG_07691	1	0	1	3	750	2.99501	11.6281	-2.71637	0.171835	-9.98848	1.71185e-23	2.55142e-22	-2.63165	-2.63185	1.50909e-10	1.90644e-09	-2.62104	-10.4523	2.65974e-10	4.04948e-09
SNOG_20030	1	0	1	3	310	4.92858	140.051	-5.4811	0.448627	-9.98847	1.71197e-23	2.55142e-22	-5.52529	-5.52543	5.28921e-09	4.8191e-08	-5.47909	-9.30588	2.40045e-09	2.87931e-08
SNOG_07665	1	1	0	3	1083	13.75	0.756672	3.38385	0.238868	9.97981	1.86833e-23	2.78131e-22	3.50067	3.50121	8.79754e-11	1.17926e-09	3.46419	10.2209	4.19733e-10	6.08927e-09
SNOG_14949	1	0	1	3	6945	6.01449	16.9094	-2.26335	0.126597	-9.97927	1.87837e-23	2.79312e-22	-2.17263	-2.17272	3.84251e-10	4.40903e-09	-2.18666	-9.63987	1.16246e-09	1.51799e-08
SNOG_12086	1	0	1	3	906	2.55336	26.0258	-4.07957	0.309261	-9.95782	2.33109e-23	3.46243e-22	-4.03248	-4.03274	8.41594e-10	8.99995e-09	-4.02516	-10.8488	1.49833e-10	2.4798e-09
SNOG_05030	0	0	0	1	345	0.968172	0.0011073	8.42881	0.746615	9.94999	2.52209e-23	3.74194e-22
SNOG_05215	1	0	1	3	1611	0.251651	1.43567	-3.28882	0.230071	-9.9483	2.56527e-23	3.80176e-22	-3.21378	-3.21632	3.98095e-10	4.54547e-09	-3.30412	-11.7222	3.08147e-11	6.33444e-10
SNOG_00262	1	1	0	3	993	1.60796	0.105777	3.14068	0.215302	9.94268	2.71416e-23	4.01793e-22	3.24984	3.25357	1.10982e-10	1.4464e-09	3.29426	10.1294	4.73501e-10	6.8183e-09
SNOG_06247	1	0	1	3	598	2.43678	16.9171	-3.55244	0.257139	-9.92629	3.19938e-23	4.73095e-22	-3.48721	-3.48748	3.66056e-10	4.22945e-09	-3.58007	-11.021	1.04973e-10	1.81211e-09
SNOG_13457	1	0	1	3	276	0.0402372	1.1277	-5.43283	0.446619	-9.92532	3.23076e-23	4.77203e-22	-5.42488	-5.44177	1.77219e-10	2.20294e-09	-5.39835	-9.8117	8.4905e-10	1.13679e-08
SNOG_05305	1	1	0	3	1752	1.95924	0.118352	3.24064	0.225924	9.91768	3.48784e-23	5.14602e-22	3.35149	3.35484	2.71707e-11	4.22071e-10	3.28391	8.99719	3.95334e-09	4.4919e-08
SNOG_09758	1	1	0	3	1065	0.579835	0.00493233	5.93809	0.498236	9.91114	3.72357e-23	5.48772e-22	6.11923	6.20578	1.74318e-12	3.82676e-11	5.95492	9.94177	6.66837e-10	9.18184e-09
SNOG_00083	1	1	0	3	2273	6.72519	0.207913	4.17355	0.320228	9.91025	3.7569e-23	5.53069e-22	4.3194	4.32141	2.28911e-10	2.76571e-09	4.36181	10.1808	4.80874e-10	6.90737e-09
SNOG_15128	1	1	0	3	549	0.571941	0.00546293	5.85546	0.490242	9.90421	3.99118e-23	5.86907e-22	5.9654	6.0434	2.03433e-11	3.26475e-10	5.78683	10.5269	2.3344e-10	3.5927e-09
SNOG_14258	1	1	0	3	2211	5.41036	0.748034	2.0905	0.11011	9.90374	4.00986e-23	5.89001e-22	2.18835	2.18881	1.62672e-11	2.6923e-10	2.19256	11.1901	7.44301e-11	1.351e-09
SNOG_06766	1	1	0	3	1404	1.41806	0.149292	2.45832	0.147399	9.89371	4.43308e-23	6.50447e-22	2.55796	2.5604	4.1156e-11	6.10001e-10	2.5569	10.5975	2.05989e-10	3.23004e-09
SNOG_06423	1	0	1	3	1019	0.592362	3.12326	-3.17164	0.219656	-9.88656	4.76108e-23	6.97801e-22	-3.09502	-3.09608	1.18097e-10	1.53014e-09	-3.07928	-9.44559	1.6795e-09	2.09667e-08
SNOG_05119	1	1	0	3	1307	6.02901	0.193067	4.13125	0.316833	9.883	4.93357e-23	7.22284e-22	4.27292	4.27506	1.93133e-10	2.38293e-09	4.33683	11.9581	2.11399e-11	4.55487e-10
SNOG_11399	1	1	0	3	1443	26.708	1.32111	3.53695	0.25673	9.88179	4.99318e-23	7.30205e-22	3.65953	3.65984	1.61569e-10	2.02789e-09	3.66046	9.89488	8.04702e-10	1.0799e-08
SNOG_10952	1	1	0	3	1452	1.80371	0.122502	3.09348	0.212264	9.86259	6.04672e-23	8.83301e-22	3.20057	3.20378	4.00952e-11	5.95795e-10	3.2138	9.88454	7.39371e-10	1.00146e-08
SNOG_13127	1	1	0	3	1701	3.11128	0.152741	3.53417	0.257083	9.85741	6.36699e-23	9.29062e-22	3.65513	3.65777	1.11137e-10	1.4464e-09	3.67548	9.46101	1.63135e-09	2.04314e-08
SNOG_02348	1	1	0	3	1782	2.92812	0.245043	2.7943	0.182162	9.85	6.85448e-23	9.99096e-22	2.898	2.89956	1.66884e-11	2.75417e-10	2.89495	10.1363	4.67676e-10	6.74276e-09
SNOG_07557	1	0	1	3	1057	1.62667	6.06795	-2.65159	0.167765	-9.84465	7.22933e-23	1.05258e-21	-2.56542	-2.56578	1.75751e-10	2.18765e-09	-2.57772	-9.87288	7.55359e-10	1.01838e-08
SNOG_15275	1	0	1	3	449	144.529	388.408	-2.20681	0.122662	-9.83847	7.68713e-23	1.118e-21	-2.1162	-2.1162	6.74628e-09	5.94644e-08	-2.1189	-8.66568	7.58767e-09	8.10675e-08
SNOG_00968	1	1	0	3	999	1.34228	0.00269886	7.62763	0.674419	9.82717	8.60044e-23	1.24947e-21	8.11568	8.2695	1.40568e-10	1.79136e-09	7.73817	6.99699	2.70679e-07	2.14533e-06
SNOG_13371	1	1	0	3	1935	0.432096	0.00532185	5.41277	0.449146	9.8248	8.80486e-23	1.27776e-21	5.56824	5.6459	3.4227e-10	3.98629e-09	5.84471	9.27999	2.2958e-09	2.77379e-08
SNOG_12095	1	1	0	3	1386	13.7449	1.30263	2.60996	0.163905	9.82249	9.00914e-23	1.30598e-21	2.71272	2.713	2.27638e-11	3.61333e-10	2.71711	10.3911	2.96409e-10	4.45571e-09
SNOG_14152	1	0	1	3	2760	2.88982	19.4944	-3.5108	0.255813	-9.815	9.70343e-23	1.40509e-21	-3.44491	-3.44513	6.33163e-10	6.93025e-09	-3.37493	-9.36355	2.15082e-09	2.61492e-08
SNOG_13276	1	1	0	3	2605	22.2002	0.710936	4.17204	0.323294	9.81161	1.0035e-22	1.45152e-21	4.31808	4.31869	4.80189e-10	5.36695e-09	4.37304	9.83685	8.94515e-10	1.19354e-08
SNOG_02222	1	1	0	3	2087	3.72941	0.42568	2.33913	0.136682	9.7974	1.15517e-22	1.66851e-21	2.43726	2.43809	4.23869e-11	6.25853e-10	2.44841	11.0962	8.72362e-11	1.55435e-09
SNOG_10340	1	0	1	3	422	0.0438424	0.700352	-4.65905	0.373474	-9.79733	1.15603e-22	1.66851e-21	-4.62762	-4.64289	4.40635e-10	4.96782e-09	-4.64795	-7.48186	8.82303e-08	7.63809e-07
SNOG_10505	1	1	0	3	1476	1.49162	0.184484	2.23832	0.126604	9.78109	1.35743e-22	1.95705e-21	2.33453	2.33644	2.10999e-11	3.3815e-10	2.33056	10.9233	1.17148e-10	1.99562e-09
SNOG_09872	1	1	0	3	924	5.39578	0.368153	3.1015	0.214948	9.77677	1.41656e-22	2.04009e-21	3.21165	3.21273	6.72799e-11	9.40867e-10	3.2268	11.6745	3.33078e-11	6.7515e-10
SNOG_04148	1	1	0	3	1356	0.594778	0.0196514	4.06604	0.31366	9.77504	1.44107e-22	2.07314e-21	4.18829	4.20895	2.8348e-11	4.3686e-10	4.28424	8.88767	4.8964e-09	5.46733e-08
SNOG_13419	1	0	1	3	429	0.169026	15.0675	-6.94227	0.608056	-9.77256	1.47668e-22	2.12207e-21	-7.17703	-7.18118	1.35928e-10	1.74369e-09	-7.2993	-12.8956	5.67096e-12	1.48943e-10
SNOG_30677	1	1	0	3	894	0.664667	0.00271772	6.80914	0.594498	9.77151	1.49211e-22	2.14193e-21	7.09519	7.24843	3.13645e-12	6.35501e-11	7.05177	8.99436	3.99585e-09	4.53577e-08
SNOG_05163	1	1	0	3	1077	0.679506	0.0208095	4.22587	0.330245	9.7681	1.54315e-22	2.2128e-21	4.34724	4.36746	9.61754e-11	1.28032e-09	4.30925	9.80168	8.61208e-10	1.15174e-08
SNOG_14388	1	0	1	3	1785	0.743843	2.46547	-2.50638	0.154228	-9.76725	1.55626e-22	2.22919e-21	-2.41787	-2.41864	1.55171e-10	1.9518e-09	-2.42047	-9.94835	6.57853e-10	9.06886e-09
SNOG_03831	1	0	1	3	777	0.137303	0.973542	-3.58181	0.264346	-9.76678	1.56337e-22	2.23695e-21	-3.51256	-3.51727	1.86913e-10	2.31601e-09	-3.46581	-8.70237	7.05453e-09	7.607e-08
SNOG_14384	1	0	1	3	711	0.573294	1.99084	-2.56839	0.160704	-9.75949	1.68001e-22	2.40126e-21	-2.48082	-2.48183	7.56573e-11	1.03928e-09	-2.48002	-9.46123	1.62512e-09	2.03973e-08
SNOG_10954	1	1	0	3	1683	4.06437	0.260129	3.18889	0.224381	9.75527	1.75138e-22	2.50057e-21	3.30131	3.30284	6.43417e-11	9.01947e-10	3.32604	10.2977	3.50053e-10	5.17518e-09
SNOG_08704	1	0	1	3	1515	0.176938	1.07695	-3.37568	0.243989	-9.73682	2.10031e-22	2.99554e-21	-3.30293	-3.30653	3.04609e-10	3.5981e-09	-3.30963	-9.73067	9.81931e-10	1.29975e-08
SNOG_10062	1	0	1	3	1209	3.94206	11.1071	-2.27513	0.130968	-9.73618	2.11354e-22	3.01117e-21	-2.18528	-2.18542	5.46001e-10	6.01015e-09	-2.1797	-9.58487	1.28825e-09	1.66542e-08
SNOG_01954	1	1	0	3	1698	4.30607	0.192039	3.67259	0.274559	9.7341	2.1571e-22	3.06993e-21	3.7979	3.80002	1.432e-10	1.81694e-09	3.79434	10.914	1.19527e-10	2.02725e-09
SNOG_01218	1	1	0	3	546	6.7106	1.08137	1.85739	0.088305	9.70944	2.74856e-22	3.90749e-21	1.95347	1.95377	1.99005e-11	3.1981e-10	1.95136	10.5341	2.30241e-10	3.55285e-09
SNOG_01317	1	0	1	3	1392	0.0429179	0.579341	-4.43365	0.354346	-9.6901	3.3219e-22	4.71752e-21	-4.39226	-4.40787	3.23153e-10	3.78318e-09	-4.30062	-7.45732	9.25972e-08	7.95739e-07
SNOG_07076	1	0	1	3	1005	0.722812	3.74216	-3.14672	0.22181	-9.67816	3.7337e-22	5.29667e-21	-3.07075	-3.07162	2.88688e-10	3.43094e-09	-3.13545	-11.0265	9.81929e-11	1.71543e-09
SNOG_11274	0	0	0	1	648	1.14936	0	9.43803	0.872504	9.67106	4.00219e-22	5.67148e-21
SNOG_10843	1	0	1	3	1785	0.0061435	10.7386	-9.84645	0.914873	-9.66959	4.06006e-22	5.74734e-21	-11.3511	-11.4677	7.20317e-09	6.33955e-08	-11.0376	-4.0388	0.000318077	0.00141848
SNOG_10482	1	1	0	3	1110	1.01521	0.0629886	3.25013	0.232723	9.66872	4.0948e-22	5.79035e-21	3.35711	3.36354	7.4373e-11	1.02527e-09	3.39076	9.95152	6.54048e-10	9.0271e-09
SNOG_13838	1	1	0	3	1146	2.44668	0.284504	2.31748	0.136382	9.66021	4.44942e-22	6.2851e-21	2.41393	2.41518	6.28128e-11	8.84779e-10	2.4219	10.9781	1.06646e-10	1.83283e-09
SNOG_02987	1	0	1	3	821	2.38489	8.36364	-2.56302	0.161846	-9.65743	4.57178e-22	6.45107e-21	-2.47669	-2.47693	2.79449e-10	3.32793e-09	-2.4693	-10.0725	5.24878e-10	7.43844e-09
SNOG_11217	1	1	0	3	2172	5.42846	0.449902	2.81772	0.188429	9.64673	5.07471e-22	7.15313e-21	2.92321	2.92407	6.15187e-11	8.69708e-10	2.93033	11.0272	9.80843e-11	1.71543e-09
SNOG_20062	1	0	1	3	915	0.144697	0.532463	-2.65294	0.171409	-9.64328	5.24835e-22	7.39003e-21	-2.56436	-2.56841	5.49967e-11	7.88165e-10	-2.53874	-8.89783	4.7993e-09	5.36406e-08
SNOG_13072	1	1	0	3	1377	2.51954	0.177942	3.02771	0.210551	9.63049	5.94474e-22	8.36172e-21	3.13604	3.13824	1.08743e-10	1.4216e-09	3.14388	10.0021	5.96439e-10	8.29369e-09
SNOG_04988	1	1	0	3	572	2.88239	0.12572	3.70404	0.280832	9.62867	6.05087e-22	8.50199e-21	3.8286	3.83183	3.93115e-11	5.86397e-10	3.90465	10.8553	1.31653e-10	2.204e-09
SNOG_08298	1	1	0	3	2412	5.24279	0.11402	4.68693	0.383108	9.62372	6.34923e-22	8.91176e-21	4.86043	4.86421	1.28282e-09	1.3209e-08	4.79424	7.21282	1.66872e-07	1.37019e-06
SNOG_15703	1	0	1	3	1350	0.39948	4.63252	-4.25705	0.338475	-9.62273	6.41041e-22	8.98812e-21	-4.21907	-4.22074	1.02969e-09	1.08126e-08	-4.2258	-9.66348	1.22962e-09	1.59851e-08
SNOG_04940	1	0	1	3	1074	0.0653846	0.352837	-3.1959	0.228507	-9.60978	7.27057e-22	1.01834e-20	-3.10899	-3.11859	3.9355e-10	4.49799e-09	-3.10465	-8.87449	5.02389e-09	5.59894e-08
SNOG_02403	1	0	1	3	1455	1.05645	4.16376	-2.75667	0.182926	-9.60319	7.75096e-22	1.08448e-20	-2.67308	-2.67364	2.74017e-10	3.26658e-09	-2.64939	-9.59033	1.27515e-09	1.65216e-08
SNOG_12902	1	1	0	3	2590	2.23444	0.0251926	5.5696	0.476024	9.59952	8.03147e-22	1.12254e-20	5.79272	5.81002	3.05858e-10	3.6068e-09	5.76662	9.55679	1.36763e-09	1.75633e-08
SNOG_12016	1	1	0	3	1536	10.0683	0.355524	3.97851	0.310285	9.59928	8.05056e-22	1.12285e-20	4.11817	4.11932	2.56508e-10	3.07044e-09	4.1972	11.5074	4.6547e-11	9.08682e-10
SNOG_08045	1	0	1	3	519	1.82168	7.70427	-2.82158	0.189761	-9.59934	8.04576e-22	1.12285e-20	-2.73935	-2.73968	2.54535e-10	3.04996e-09	-2.69741	-9.74596	9.54504e-10	1.26488e-08
SNOG_04694	1	0	1	3	2056	1.68171	5.51269	-2.49617	0.155864	-9.59916	8.05965e-22	1.12293e-20	-2.40822	-2.40856	4.36052e-10	4.9257e-09	-2.39816	-9.932	6.7781e-10	9.2999e-09
SNOG_06179	1	0	1	3	1301	1.54709	207.43	-7.40976	0.667773	-9.59871	8.09529e-22	1.12671e-20	-7.76636	-7.76681	5.91437e-09	5.29336e-08	-7.77749	-10.7089	1.91843e-10	3.03274e-09
SNOG_10679	0	0	0	1	1311	1.61627	0	9.75853	0.912514	9.59824	8.13214e-22	1.13066e-20
SNOG_09478	1	0	1	3	543	2.86096	36.3485	-4.3512	0.349511	-9.58826	8.95831e-22	1.24422e-20	-4.32044	-4.32068	2.18573e-09	2.13886e-08	-4.47581	-9.41135	1.96628e-09	2.41836e-08
SNOG_16132	1	1	0	3	705	0.725955	0.00269886	6.85823	0.611332	9.58273	9.4517e-22	1.31137e-20	7.23044	7.38382	1.20337e-11	2.06203e-10	6.90629	7.64444	6.24718e-08	5.55278e-07
SNOG_00482	1	0	1	3	1240	0.518403	2.89347	-3.23767	0.233611	-9.57862	9.83518e-22	1.36315e-20	-3.16402	-3.16524	3.05966e-10	3.6068e-09	-3.20141	-10.5138	2.38621e-10	3.66274e-09
SNOG_02404	1	1	0	3	1878	0.664559	0.0406807	3.25607	0.235794	9.56795	1.09048e-21	1.50982e-20	3.36136	3.37127	2.36516e-09	2.29443e-08	3.42098	9.2083	2.62939e-09	3.10588e-08
SNOG_03311	1	0	1	3	4416	4.69241	13.1354	-2.26087	0.13179	-9.56724	1.09799e-21	1.51863e-20	-2.17078	-2.1709	5.04546e-10	5.61223e-09	-2.17387	-9.51469	1.46947e-09	1.8706e-08
SNOG_03031	1	0	1	3	1157	3.17715	110.409	-5.68919	0.490151	-9.56683	1.10229e-21	1.523e-20	-5.76336	-5.76357	1.39684e-08	1.16839e-07	-5.83364	-8.91714	5.05715e-09	5.62524e-08
SNOG_05517	1	1	0	3	1290	1.42228	0.0672452	3.578	0.269807	9.55499	1.23595e-21	1.7059e-20	3.69951	3.7055	1.01172e-10	1.336e-09	3.70828	9.35224	1.99763e-09	2.44657e-08
SNOG_09879	1	1	0	3	795	4.43834	0.250693	3.32713	0.243567	9.55438	1.24321e-21	1.71413e-20	3.44396	3.44554	1.46084e-10	1.8495e-09	3.47431	11.0058	1.0172e-10	1.76118e-09
SNOG_06856	1	0	1	3	2190	3.13833	10.7388	-2.53949	0.161264	-9.54643	1.34243e-21	1.84902e-20	-2.45295	-2.45314	4.13133e-10	4.69415e-09	-2.44817	-9.85681	7.7799e-10	1.04646e-08
SNOG_07633	1	0	1	3	1350	1.21493	4.57545	-2.65269	0.173192	-9.54254	1.39381e-21	1.9178e-20	-2.5676	-2.56808	2.24333e-10	2.72455e-09	-2.53333	-9.35921	1.9713e-09	2.41942e-08
SNOG_15697	1	1	0	3	1175	2.61255	0.23236	2.71727	0.179977	9.54161	1.40634e-21	1.93302e-20	2.82078	2.82241	1.6902e-11	2.78154e-10	2.80441	9.68359	1.07159e-09	1.40771e-08
SNOG_10887	1	0	1	3	588	0.315528	2.78102	-3.85438	0.299289	-9.53719	1.4676e-21	2.01514e-20	-3.80057	-3.80265	5.09055e-10	5.6552e-09	-3.80958	-9.08742	3.56152e-09	4.07456e-08
SNOG_05237	1	1	0	3	1743	2.41577	0.0776323	4.13199	0.328522	9.53358	1.51948e-21	2.08421e-20	4.27796	4.28335	4.15446e-10	4.71122e-09	4.20104	6.88562	3.41202e-07	2.659e-06
SNOG_13232	1	1	0	3	1078	5.74697	0.384685	3.10431	0.221016	9.52107	1.71403e-21	2.34865e-20	3.21613	3.21715	1.07206e-10	1.40562e-09	3.21016	10.6876	1.76009e-10	2.82464e-09
SNOG_07002	1	0	1	3	831	0.0147013	0.237621	-4.70565	0.389634	-9.51058	1.89605e-21	2.59538e-20	-4.67096	-4.71694	7.56468e-09	6.63263e-08	-4.81378	-7.09369	2.03707e-07	1.65051e-06
SNOG_05690	1	0	1	3	522	0.00801299	0.362109	-6.0357	0.529655	-9.5075	1.95304e-21	2.67064e-20	-6.10535	-6.18996	6.96884e-10	7.55661e-09	-5.95527	-5.25849	1.46577e-05	8.4385e-05
SNOG_15608	1	1	0	3	744	0.500967	0.0022336	6.62776	0.592715	9.49487	2.20477e-21	3.01175e-20	6.98325	7.17235	5.24807e-14	1.8392e-12	6.76052	10.7217	1.66397e-10	2.69643e-09
SNOG_08837	1	0	1	3	1476	1.82458	7.11973	-2.71758	0.180957	-9.49165	2.27398e-21	3.1031e-20	-2.63384	-2.63416	3.35498e-10	3.91527e-09	-2.60043	-9.72584	9.90757e-10	1.30845e-08
SNOG_03841	1	1	0	3	1617	1.55714	0.045905	4.21547	0.339327	9.47601	2.64191e-21	3.60147e-20	4.36187	4.37083	2.3952e-10	2.8849e-09	4.43423	10.0266	5.70538e-10	7.96904e-09
SNOG_10828	1	1	0	3	1104	0.488596	0.00423348	5.88059	0.516087	9.45691	3.1717e-21	4.31924e-20	6.04448	6.14145	2.58845e-11	4.04793e-10	5.95858	10.2968	3.51107e-10	5.18418e-09
SNOG_02221	1	1	0	3	943	7.55497	0.766392	2.50982	0.159713	9.45337	3.28107e-21	4.4636e-20	2.61199	2.61247	2.89227e-11	4.45127e-10	2.62931	10.6713	1.81069e-10	2.88991e-09
SNOG_03536	1	1	0	3	1116	5.37518	0.478854	2.70071	0.179939	9.45155	3.33862e-21	4.53724e-20	2.8046	2.80539	5.36041e-11	7.74229e-10	2.79502	10.0905	5.08008e-10	7.23461e-09
SNOG_04409	1	0	1	3	1728	0.877841	25.1289	-5.4535	0.471418	-9.44702	3.48628e-21	4.73307e-20	-5.51191	-5.51271	5.86885e-09	5.26072e-08	-5.41203	-9.17585	3.07242e-09	3.56763e-08
SNOG_09345	1	0	1	3	1615	1.87995	5.53999	-2.3283	0.140673	-9.44246	3.64139e-21	4.93859e-20	-2.2395	-2.23979	4.1407e-10	4.7002e-09	-2.23435	-9.53535	1.41353e-09	1.8073e-08
SNOG_10480	1	1	0	3	867	22.1116	1.41758	3.19992	0.23306	9.43932	3.75215e-21	5.08361e-20	3.31554	3.31582	1.98185e-10	2.43493e-09	3.45351	10.1412	4.95261e-10	7.07039e-09
SNOG_06128	1	1	0	3	905	10.325	0.395693	3.87019	0.304142	9.437	3.83592e-21	5.1918e-20	4.00738	4.00842	3.51389e-10	4.08025e-09	4.08482	10.7932	1.60606e-10	2.6282e-09
SNOG_08598	1	0	1	3	516	0.0560762	1.75626	-5.61607	0.489508	-9.43001	4.10061e-21	5.54439e-20	-5.71206	-5.72467	6.23993e-09	5.55908e-08	-5.59111	-5.99668	2.56326e-06	1.66519e-05
SNOG_13727	1	0	1	3	1308	0.00444348	0.555406	-7.32988	0.671631	-9.42463	4.3162e-21	5.82995e-20	-7.50585	-7.65865	3.41645e-10	3.983e-09	-7.43024	-6.5035	8.0631e-07	5.81253e-06
SNOG_09306	1	1	0	3	1415	0.875546	0.00051154	8.54421	0.8005	9.42437	4.32683e-21	5.83836e-20	9.3357	9.98071	3.09485e-15	1.7852e-13	8.58056	14.3575	5.88045e-13	2.21421e-11
SNOG_15625	1	0	1	3	795	0.662941	2.92159	-2.89134	0.200752	-9.4213	4.45547e-21	6.00583e-20	-2.80964	-2.81055	2.70958e-10	3.23343e-09	-2.80568	-9.24569	2.44762e-09	2.93285e-08
SNOG_16039	1	0	1	3	1647	0.0799964	0.584171	-3.60155	0.276424	-9.41144	4.89372e-21	6.58988e-20	-3.53436	-3.54226	2.35147e-10	2.8381e-09	-3.53423	-7.80364	4.42376e-08	4.03058e-07
SNOG_03545	1	1	0	3	2014	1.37109	0.0904735	3.13459	0.227186	9.39578	5.67972e-21	7.64054e-20	3.24494	3.24933	6.29441e-11	8.85556e-10	3.23162	9.5649	1.33732e-09	1.72312e-08
SNOG_16423	1	0	1	3	1512	2.35188	7.68879	-2.47008	0.156496	-9.39372	5.79158e-21	7.78314e-20	-2.38333	-2.38357	5.11681e-10	5.67532e-09	-2.35088	-9.42397	1.74361e-09	2.17204e-08
SNOG_01315	1	0	1	3	1776	0.114654	1.27787	-4.17803	0.338416	-9.3909	5.94899e-21	7.98658e-20	-4.13385	-4.13963	8.70764e-10	9.26082e-09	-4.03233	-8.19287	1.9994e-08	1.96147e-07
SNOG_30461	1	0	1	3	633	0.00278526	0.416772	-7.37776	0.679857	-9.38102	6.53357e-21	8.76251e-20	-7.61048	-7.83418	5.53112e-11	7.89626e-10	-7.19806	-5.88262	3.37921e-06	2.15672e-05
SNOG_04262	1	0	1	3	1965	0.00506756	0.293735	-6.34874	0.570547	-9.37476	6.93347e-21	9.28944e-20	-6.43653	-6.56773	4.73466e-10	5.302e-09	-6.33597	-6.66344	5.3416e-07	3.99162e-06
SNOG_16421	1	1	0	3	888	5.79671	0.449557	2.90129	0.202884	9.37134	7.16159e-21	9.5854e-20	3.00886	3.00973	7.66793e-11	1.0496e-09	2.99253	10.449	2.67521e-10	4.06346e-09
SNOG_08600	1	0	1	3	2502	0.00922598	0.197115	-5.16435	0.44453	-9.36797	7.39425e-21	9.88683e-20	-5.10758	-5.18409	6.2115e-08	4.64167e-07	-5.97524	-8.15422	2.13906e-08	2.08617e-07
SNOG_02262	1	1	0	3	1806	3.09684	0.358688	2.33179	0.142352	9.35562	8.31145e-21	1.1102e-19	2.43042	2.43143	1.73572e-10	2.1712e-09	2.44837	10.145	4.60357e-10	6.66201e-09
SNOG_01131	1	1	0	3	1573	4.31824	0.385698	2.69139	0.180888	9.35048	8.72503e-21	1.16427e-19	2.79644	2.79742	4.14214e-11	6.13152e-10	2.81988	10.2733	3.65642e-10	5.3585e-09
SNOG_09770	1	1	0	3	1543	0.614591	0.00380602	6.31087	0.56853	9.34141	9.50605e-21	1.26722e-19	6.54654	6.65728	1.00637e-10	1.33209e-09	6.58396	8.32313	1.51703e-08	1.5282e-07
SNOG_12660	1	1	0	3	663	3.50893	0.491294	2.06445	0.113962	9.34042	9.59504e-21	1.2778e-19	2.16038	2.16108	7.26142e-11	1.00579e-09	2.17439	10.3799	3.02376e-10	4.52786e-09
SNOG_08703	1	1	0	3	1155	0.467184	0.0140434	4.20149	0.342824	9.33859	9.7623e-21	1.29877e-19	4.33741	4.36685	8.57694e-11	1.15724e-09	4.39822	9.19621	2.69149e-09	3.16579e-08
SNOG_00086	1	1	0	3	1911	88.0754	7.60333	2.73953	0.186354	9.33453	1.0144e-20	1.34754e-19	2.8459	2.84595	1.7786e-10	2.20854e-09	2.88727	9.90665	7.09993e-10	9.69574e-09
SNOG_05828	1	0	1	3	852	0.0945529	0.556364	-3.30712	0.247161	-9.33448	1.01492e-20	1.34754e-19	-3.22656	-3.23329	5.33261e-10	5.88341e-09	-3.24327	-8.41757	1.24766e-08	1.27115e-07
SNOG_06015	1	1	0	3	600	1.59953	0.0635945	3.85164	0.306278	9.31062	1.27094e-20	1.68578e-19	3.98717	3.99377	4.16791e-10	4.72187e-09	4.06672	8.31719	1.53363e-08	1.54225e-07
SNOG_09611	1	1	0	3	344	3.9305	0.255777	3.18449	0.234706	9.30732	1.31099e-20	1.73715e-19	3.29726	3.29884	9.41073e-11	1.25566e-09	3.40645	11.0196	9.93645e-11	1.73329e-09
SNOG_03846	1	0	1	3	612	1.48251	24.5935	-4.68592	0.396223	-9.30264	1.37001e-20	1.81355e-19	-4.68381	-4.68427	6.69799e-09	5.91283e-08	-4.50742	-7.4759	9.47971e-08	8.12198e-07
SNOG_06510	1	1	0	3	2088	2.20051	0.204537	2.6434	0.176719	9.2995	1.4111e-20	1.86608e-19	2.74668	2.74852	8.63943e-11	1.16342e-09	2.75883	10.3947	2.945e-10	4.43274e-09
SNOG_01558	1	1	0	3	2424	4.21335	0.329086	2.87602	0.201921	9.29089	1.53005e-20	2.02137e-19	2.98383	2.98499	1.07794e-10	1.41078e-09	3.03724	10.7234	1.6538e-10	2.68368e-09
SNOG_30798	1	1	0	3	1317	0.586724	0.00365658	6.22039	0.562074	9.28773	1.57617e-20	2.08023e-19	6.47994	6.59063	6.33628e-11	8.90369e-10	6.60273	8.66951	7.5588e-09	8.09076e-08
SNOG_01056	0	0	0	1	1062	0.526014	0.00435577	6.0004	0.538484	9.28608	1.60074e-20	2.11056e-19
SNOG_30174	1	0	1	3	337	0.0144041	0.404624	-5.38951	0.473125	-9.27769	1.73195e-20	2.28129e-19	-5.40015	-5.44692	1.92788e-10	2.3812e-09	-5.39424	-7.04449	2.2769e-07	1.82702e-06
SNOG_01278	1	0	1	3	1070	51.2984	507.583	-4.05955	0.329889	-9.2745	1.7845e-20	2.34817e-19	-4.01876	-4.01877	4.40938e-09	4.06201e-08	-3.954	-8.64344	8.62713e-09	9.05926e-08
SNOG_00501	1	1	0	3	1524	4.35429	0.467977	2.4412	0.155592	9.26268	1.99363e-20	2.62076e-19	2.54134	2.54212	1.51264e-10	1.90678e-09	2.55815	10.5763	2.13806e-10	3.32571e-09
SNOG_05306	1	0	1	3	681	6.84135	40.8408	-3.34035	0.252697	-9.26147	2.0164e-20	2.64807e-19	-3.27205	-3.27214	1.17659e-09	1.22338e-08	-3.30674	-9.09879	3.46941e-09	3.98111e-08
SNOG_06005	1	0	1	3	753	0.593578	2.06332	-2.57307	0.169856	-9.2612	2.02151e-20	2.65216e-19	-2.48587	-2.48685	3.27915e-10	3.83446e-09	-2.4739	-9.21923	2.57481e-09	3.06005e-08
SNOG_05832	1	1	0	3	1528	4.40092	0.430035	2.55495	0.167902	9.26105	2.02431e-20	2.65321e-19	2.65689	2.65774	5.74124e-11	8.1562e-10	2.6714	10.3856	2.99338e-10	4.49393e-09
SNOG_10774	1	1	0	3	369	1.74842	0.241866	2.0771	0.116422	9.25171	2.2092e-20	2.89267e-19	2.17152	2.17294	7.01759e-11	9.7784e-10	2.17018	10.2937	3.5251e-10	5.19829e-09
SNOG_11279	1	1	0	3	1137	0.496378	0.0031914	6.19738	0.562051	9.24717	2.30522e-20	3.01543e-19	6.45005	6.57839	2.3305e-12	4.87248e-11	6.23934	9.90458	7.14201e-10	9.74177e-09
SNOG_02188	1	1	0	3	1132	20.5611	1.72089	2.77739	0.192337	9.24104	2.44122e-20	3.19018e-19	2.88449	2.88471	1.00844e-10	1.33332e-09	2.91863	10.3066	3.44521e-10	5.11289e-09
SNOG_10613	1	0	1	3	1237	0.057055	1.72198	-5.55176	0.49367	-9.22024	2.96443e-20	3.8701e-19	-5.61252	-5.62455	4.11599e-09	3.81894e-08	-5.5138	-6.93233	3.08387e-07	2.42931e-06
SNOG_15488	1	0	1	3	801	11.7187	45.2438	-2.72469	0.187101	-9.21799	3.02718e-20	3.94814e-19	-2.64168	-2.64173	1.20032e-09	1.24583e-08	-2.65979	-8.77226	6.14326e-09	6.68824e-08
SNOG_09736	1	1	0	3	888	2.18248	0.0289276	5.37394	0.474881	9.21061	3.24272e-20	4.2251e-19	5.58644	5.60172	3.42645e-10	3.98667e-09	5.81524	9.88546	7.41789e-10	1.00357e-08
SNOG_08574	1	1	0	3	684	1.39593	0.0634954	3.63147	0.285833	9.20632	3.37497e-20	4.39309e-19	3.75369	3.76003	5.19536e-10	5.74601e-09	3.79005	9.54293	1.39361e-09	1.78575e-08
SNOG_00504	1	0	1	3	1112	0.669331	2.60298	-2.70812	0.18558	-9.20423	3.44118e-20	4.4705e-19	-2.62429	-2.62518	3.92662e-10	4.49226e-09	-2.61115	-8.81408	5.65704e-09	6.19771e-08
SNOG_07598	1	1	0	3	1554	1.99096	0.060889	4.18712	0.346265	9.20427	3.44005e-20	4.4705e-19	4.33857	4.34545	7.77397e-10	8.35954e-09	4.35157	7.92802	3.51202e-08	3.25596e-07
SNOG_10383	0	0	0	1	1194	0.746444	0	9.00096	0.86965	9.20021	3.57241e-20	4.63644e-19
SNOG_08620	1	0	1	3	1248	0.701475	3.3202	-2.98201	0.215507	-9.19697	3.68199e-20	4.77398e-19	-2.90357	-2.90444	5.18644e-10	5.7416e-09	-2.9013	-9.01248	3.84961e-09	4.38261e-08
SNOG_00256	1	1	0	3	930	1.00931	0.00157255	7.76983	0.736227	9.1953	3.7395e-20	4.84382e-19	8.34436	8.59244	7.89252e-11	1.07655e-09	7.94621	7.3935	1.08559e-07	9.23308e-07
SNOG_09760	1	1	0	3	690	0.463059	0.00663539	5.23956	0.461119	9.19407	3.78261e-20	4.89488e-19	5.40734	5.47215	8.16466e-12	1.45699e-10	5.36921	9.7674	9.18083e-10	1.22079e-08
SNOG_09189	1	1	0	3	1763	0.911912	0.0359632	3.88662	0.314359	9.18254	4.21042e-20	5.44317e-19	4.00832	4.02004	2.39802e-09	2.32217e-08	4.19298	9.07866	3.37567e-09	3.8887e-08
SNOG_03016	1	0	1	3	1149	0.322072	2.3402	-3.63674	0.287538	-9.17007	4.72711e-20	6.1052e-19	-3.5799	-3.58193	9.75808e-10	1.03027e-08	-3.56012	-7.99398	3.19937e-08	2.99234e-07
SNOG_03086	1	0	1	3	502	10.0667	42.3456	-2.85475	0.202497	-9.15939	5.21915e-20	6.73413e-19	-2.77454	-2.7746	8.42829e-10	9.00488e-09	-2.77303	-9.37219	1.92329e-09	2.37301e-08
SNOG_14774	1	1	0	3	1785	8.99226	0.93764	2.48221	0.161876	9.15644	5.36394e-20	6.91422e-19	2.58393	2.58432	8.69803e-11	1.16861e-09	2.58756	10.6703	1.81398e-10	2.89119e-09
SNOG_03246	1	1	0	3	1891	10.1415	0.449143	3.70723	0.296003	9.14598	5.90917e-20	7.60964e-19	3.83913	3.84006	6.54966e-10	7.14201e-09	3.86797	10.4797	2.75012e-10	4.16094e-09
SNOG_16064	1	0	1	3	936	1.10506	4.97871	-2.91502	0.209442	-9.14341	6.0512e-20	7.78497e-19	-2.83593	-2.83648	4.50051e-10	5.05927e-09	-2.79522	-9.11857	3.1349e-09	3.63292e-08
SNOG_09882	1	1	0	3	1065	10.2724	0.238183	4.60742	0.394659	9.1406	6.21085e-20	7.98262e-19	4.78321	4.78503	3.74212e-10	4.31513e-09	4.81587	11.4126	5.82109e-11	1.09533e-09
SNOG_04627	1	0	1	3	1953	3.46688	10.3768	-2.36515	0.149466	-9.13356	6.62859e-20	8.51128e-19	-2.27632	-2.27649	7.04218e-10	7.62193e-09	-2.25456	-9.07279	3.41393e-09	3.92501e-08
SNOG_07179	1	1	0	3	1884	0.534536	0.0158772	4.24195	0.354999	9.13228	6.70685e-20	8.60345e-19	4.37235	4.39883	5.23998e-11	7.59325e-10	4.2712	8.48736	1.08404e-08	1.11716e-07
SNOG_08370	1	0	1	3	1464	0.0036917	0.443157	-7.21054	0.680154	-9.13109	6.78155e-20	8.69087e-19	-7.46604	-7.64755	8.97923e-10	9.54094e-09	-7.36135	-4.93135	3.27519e-05	0.000175689
SNOG_05736	1	1	0	3	1773	1.75048	0.211325	2.27887	0.14008	9.12955	6.8782e-20	8.80622e-19	2.37776	2.37945	1.46593e-09	1.49483e-08	2.37483	9.95675	6.47837e-10	8.97331e-09
SNOG_14796	1	1	0	3	1344	4.99441	0.340056	3.08416	0.228495	9.12124	7.42681e-20	9.49944e-19	3.19676	3.19792	1.66445e-10	2.08684e-09	3.17497	8.9382	4.44878e-09	5.00028e-08
SNOG_10930	1	1	0	3	2439	2.09105	0.091631	3.70887	0.297133	9.11667	7.74674e-20	9.8991e-19	3.83613	3.84062	3.8136e-10	4.38885e-09	3.9024	10.6917	1.74775e-10	2.80871e-09
SNOG_09640	1	0	1	3	1335	0.0582387	0.688934	-4.27985	0.359793	-9.11592	7.80039e-20	9.95808e-19	-4.2378	-4.24905	1.07503e-09	1.12381e-08	-4.17535	-6.37843	1.04953e-06	7.3695e-06
SNOG_13813	1	1	0	3	2142	1.82365	0.104672	3.31012	0.253632	9.10816	8.37927e-20	1.06868e-18	3.4269	3.43069	1.73119e-10	2.16818e-09	3.4197	9.07784	3.38074e-09	3.89069e-08
SNOG_04493	1	0	1	3	1880	1.88027	6.01851	-2.45972	0.160288	-9.10688	8.47832e-20	1.08027e-18	-2.37265	-2.37296	7.16611e-10	7.74886e-09	-2.39387	-9.64988	1.14099e-09	1.49162e-08
SNOG_14339	1	1	0	3	2567	2.42908	0.282831	2.31108	0.144022	9.10336	8.75832e-20	1.11488e-18	2.40867	2.40993	7.79629e-11	1.06467e-09	2.4202	10.356	3.15501e-10	4.71226e-09
SNOG_11467	1	1	0	3	750	6.52509	0.412901	3.17304	0.238743	9.10199	8.86918e-20	1.12791e-18	3.28933	3.29028	2.94708e-10	3.49178e-09	3.32959	9.57261	1.32875e-09	1.71587e-08
SNOG_12252	1	1	0	3	1011	1.51433	0.103666	3.06313	0.226797	9.09681	9.30219e-20	1.18184e-18	3.17188	3.17564	1.90756e-10	2.35861e-09	3.18042	9.67924	1.0803e-09	1.41705e-08
SNOG_01233	1	1	0	3	2936	51.953	2.68823	3.4842	0.273172	9.09394	9.5517e-20	1.21238e-18	3.6103	3.61046	8.2874e-10	8.87065e-09	3.59779	8.91646	5.05518e-09	5.62524e-08
SNOG_09524	1	0	1	3	1413	4.13092	9.09711	-1.90194	0.0991955	-9.0925	9.67838e-20	1.22728e-18	-1.80899	-1.80911	2.05821e-09	2.03049e-08	-1.80343	-8.3391	1.46264e-08	1.47724e-07
SNOG_10316	1	0	1	3	864	0.344473	83.0027	-7.98859	0.769474	-9.08229	1.06311e-19	1.3468e-18	-8.57932	-8.5813	6.35696e-08	4.74123e-07	-9.12657	-8.89924	5.32651e-09	5.89105e-08
SNOG_14903	1	1	0	3	375	1.35312	0.0616081	3.68579	0.295966	9.07467	1.1402e-19	1.44309e-18	3.80754	3.81431	1.88009e-10	2.32711e-09	3.89697	9.34276	2.03397e-09	2.48584e-08
SNOG_05419	1	0	1	3	453	0.79976	2.47421	-2.41116	0.155628	-9.06747	1.21816e-19	1.5403e-18	-2.32365	-2.32436	3.16608e-10	3.72094e-09	-2.32061	-9.06276	3.48088e-09	3.98622e-08
SNOG_01559	1	1	0	3	884	1.89822	0.0278596	5.17967	0.461928	9.04833	1.45176e-19	1.83392e-18	5.38515	5.40037	8.45792e-10	9.01998e-09	5.32514	7.2457	1.55539e-07	1.28621e-06
SNOG_02472	1	1	0	3	927	1.39358	0.199456	2.03291	0.114208	9.04407	1.50938e-19	1.9049e-18	2.13002	2.13173	1.06363e-10	1.39835e-09	2.12721	10.4346	2.74429e-10	4.15752e-09
SNOG_01416	1	1	0	3	456	0.988768	0.0619213	3.20447	0.243764	9.04349	1.5175e-19	1.91332e-18	3.31685	3.32328	2.51734e-10	3.01951e-09	3.29273	8.91653	4.62691e-09	5.19133e-08
SNOG_14834	1	0	1	3	21531	5.01428	49.6801	-4.05362	0.338026	-9.0337	1.65967e-19	2.09058e-18	-4.01538	-4.01551	5.02738e-09	4.59494e-08	-4.05768	-9.67234	1.20965e-09	1.57431e-08
SNOG_04821	0	0	0	1	430	0.933555	0.000530541	8.66503	0.849251	9.02564	1.78647e-19	2.24818e-18
SNOG_05802	1	1	0	3	671	3.40225	0.0568718	5.03113	0.446638	9.0255	1.78869e-19	2.24883e-18	5.2311	5.23873	1.01819e-09	1.07113e-08	5.29287	8.46091	1.24103e-08	1.26551e-07
SNOG_10711	1	1	0	3	1536	2.38608	0.0592117	4.45637	0.38325	9.01856	1.90573e-19	2.39371e-18	4.62486	4.63194	1.30207e-09	1.33712e-08	4.55388	7.69871	5.91657e-08	5.29126e-07
SNOG_14192	1	1	0	3	992	4.2039	0.490046	2.32344	0.146769	9.01718	1.92987e-19	2.42174e-18	2.42328	2.42402	1.42048e-10	1.80626e-09	2.41986	10.6782	1.78923e-10	2.8635e-09
SNOG_30652	1	1	0	3	1189	0.798729	0.0922251	2.34765	0.149713	9.00153	2.22585e-19	2.79052e-18	2.44407	2.448	4.93334e-12	9.33324e-11	2.4367	10.9854	1.05327e-10	1.81552e-09
SNOG_04272	1	0	1	3	3813	0.385245	3.79197	-4.03487	0.337252	-8.99881	2.28184e-19	2.85801e-18	-3.9937	-3.99542	2.46523e-09	2.38231e-08	-3.81989	-7.7385	5.44103e-08	4.88853e-07
SNOG_08467	1	1	0	3	1479	0.597415	0.00119152	7.5443	0.728085	8.98838	2.50891e-19	3.13946e-18	8.0721	8.42967	3.16762e-13	8.59097e-12	7.83039	11.3949	5.3172e-11	1.01586e-09
SNOG_11995	1	0	1	3	1422	0.415104	6.7292	-4.6807	0.409783	-8.98207	2.6573e-19	3.322e-18	-4.67817	-4.67978	9.49151e-09	8.15611e-08	-4.7526	-7.57861	7.62334e-08	6.69921e-07
SNOG_05019	1	1	0	3	1282	2.11577	0.186019	2.71198	0.190618	8.98121	2.67811e-19	3.34487e-18	2.8175	2.81952	1.26294e-10	1.63088e-09	2.8245	9.93754	6.70975e-10	9.22789e-09
SNOG_07375	1	0	1	3	531	0.00538789	0.401827	-6.66702	0.630997	-8.98106	2.68167e-19	3.34615e-18	-6.85293	-6.9844	2.05378e-09	2.0285e-08	-7.03008	-5.17818	1.79573e-05	0.000101178
SNOG_30871	1	1	0	3	1442	5.38466	0.382995	3.02681	0.225694	8.98035	2.69901e-19	3.36463e-18	3.13848	3.13951	2.23585e-10	2.7183e-09	3.15606	10.4638	2.60629e-10	3.97434e-09
SNOG_01185	1	1	0	3	879	3.65004	0.138353	3.90569	0.323636	8.97825	2.75103e-19	3.42626e-18	4.0489	4.0519	1.04166e-09	1.09186e-08	3.96414	7.08925	2.18176e-07	1.75795e-06
SNOG_15648	1	1	0	3	2152	203.165	9.08445	3.67159	0.297597	8.97719	2.77781e-19	3.45637e-18	3.80653	3.80657	1.71519e-09	1.72276e-08	3.73707	8.65759	8.38909e-09	8.84924e-08
SNOG_15329	1	1	0	3	2025	35.0955	1.6749	3.55416	0.284594	8.97474	2.84028e-19	3.53028e-18	3.68375	3.68399	9.99095e-10	1.05294e-08	3.76769	9.75474	1.03944e-09	1.37118e-08
SNOG_00111	1	0	1	3	654	3.27162	166.212	-6.17884	0.577052	-8.97465	2.84253e-19	3.53028e-18	-6.35308	-6.35329	2.00978e-08	1.63561e-07	-6.44863	-9.15225	3.22099e-09	3.72157e-08
SNOG_10794	1	1	0	3	1386	11.9106	0.17954	5.14618	0.462021	8.97401	2.8591e-19	3.54753e-18	5.37345	5.37586	4.73191e-09	4.3351e-08	5.37652	9.31701	2.3502e-09	2.8307e-08
SNOG_08920	1	1	0	3	1578	0.926428	0.0759626	2.80887	0.201688	8.96866	3.00156e-19	3.72081e-18	2.91233	2.91733	5.98146e-11	8.47677e-10	2.89996	9.55793	1.35491e-09	1.74193e-08
SNOG_30416	1	0	1	3	234	0.17596	1.88477	-4.15762	0.352781	-8.95065	3.53396e-19	4.3767e-18	-4.12422	-4.12802	2.03607e-09	2.01443e-08	-4.06508	-6.6625	5.60314e-07	4.17098e-06
SNOG_09685	1	1	0	3	885	0.457976	0.00733444	5.0932	0.457707	8.94283	3.79312e-19	4.69328e-18	5.28174	5.34154	3.50803e-11	5.27764e-10	5.36133	8.45826	1.15046e-08	1.18247e-07
SNOG_00304	1	0	1	3	1095	1.28359	4.06776	-2.44406	0.161562	-8.93811	3.95899e-19	4.89394e-18	-2.35723	-2.35768	6.34299e-10	6.93616e-09	-2.34285	-9.27733	2.30395e-09	2.77787e-08
SNOG_12681	1	1	0	3	783	5.23459	0.391958	2.93818	0.216986	8.93226	4.17381e-19	5.1547e-18	3.04802	3.049	7.35423e-10	7.92282e-09	3.06918	10.7411	1.60391e-10	2.6282e-09
SNOG_11078	1	0	1	3	1026	0.471429	5.02854	-4.17381	0.355851	-8.91892	4.7086e-19	5.80976e-18	-4.14384	-4.14526	3.1097e-09	2.93918e-08	-4.03781	-8.02061	3.02888e-08	2.84431e-07
SNOG_07847	1	0	1	3	1941	2.30097	5.19925	-1.95855	0.107513	-8.9156	4.8519e-19	5.981e-18	-1.86613	-1.86635	2.04889e-09	2.02538e-08	-1.86422	-8.65766	7.70959e-09	8.21439e-08
SNOG_15994	1	0	1	3	747	11.0547	33.8065	-2.39301	0.156304	-8.91218	5.00368e-19	6.16238e-18	-2.30533	-2.30538	1.82974e-09	1.82425e-08	-2.29316	-8.5871	8.87434e-09	9.30207e-08
SNOG_02218	1	1	0	3	1356	0.449257	0.00805015	4.8899	0.436775	8.90596	5.2928e-19	6.5124e-18	5.04221	5.09388	4.40207e-11	6.46693e-10	5.03625	8.82342	5.55713e-09	6.12285e-08
SNOG_07551	1	0	1	3	378	0.928435	4.7917	-3.1338	0.239867	-8.89577	5.80162e-19	7.13185e-18	-3.06157	-3.06224	1.00364e-09	1.05677e-08	-3.09455	-9.75555	9.4106e-10	1.24991e-08
SNOG_16017	1	1	0	3	852	23.0818	0.941274	3.80364	0.315354	8.89047	6.08528e-19	7.46671e-18	3.94328	3.94372	1.24926e-09	1.2915e-08	3.99258	9.19216	2.97572e-09	3.46225e-08
SNOG_15321	1	0	1	3	1737	1.28983	2.68675	-1.83774	0.0942282	-8.89054	6.08101e-19	7.46671e-18	-1.74508	-1.74547	1.96416e-09	1.94991e-08	-1.74012	-8.46041	1.14433e-08	1.17826e-07
SNOG_00507	1	0	1	3	960	1.15531	3.42856	-2.35514	0.152482	-8.88725	6.26415e-19	7.67908e-18	-2.26666	-2.26715	6.0965e-10	6.68547e-09	-2.25054	-8.81754	5.61872e-09	6.17259e-08
SNOG_07534	1	0	1	3	786	4.80898	27.9991	-3.28606	0.257605	-8.87427	7.0395e-19	8.6216e-18	-3.21808	-3.21821	2.30065e-09	2.23813e-08	-3.22246	-9.30874	2.27072e-09	2.7492e-08
SNOG_09027	1	0	1	3	1273	35.675	88.7379	-2.09247	0.123107	-8.87414	7.04786e-19	8.62388e-18	-2.00152	-2.00153	1.03269e-08	8.84133e-08	-2.00036	-8.02581	2.78188e-08	2.62446e-07
SNOG_10174	1	1	0	3	1611	2.70304	0.247135	2.66911	0.188098	8.87365	7.07855e-19	8.65266e-18	2.77355	2.77508	1.15297e-10	1.49719e-09	2.77372	9.3848	1.87785e-09	2.3194e-08
SNOG_11077	1	0	1	3	930	1.86361	5.01126	-2.19738	0.134938	-8.87356	7.08443e-19	8.65266e-18	-2.10675	-2.10704	1.10823e-09	1.15643e-08	-2.11219	-8.98521	4.04655e-09	4.58885e-08
SNOG_15525	1	1	0	3	1548	1.20937	0.162705	2.11838	0.126114	8.86796	7.4498e-19	9.09053e-18	2.21392	2.21605	2.75037e-11	4.2554e-10	2.21073	9.92751	6.83398e-10	9.35452e-09
SNOG_03261	0	0	0	1	1800	1.2477	0.00170306	8.04643	0.794817	8.86547	7.61821e-19	9.28749e-18
SNOG_03509	1	0	1	3	2653	0.925793	15.4997	-4.76596	0.42491	-8.86296	7.79208e-19	9.49074e-18	-4.7819	-4.78265	7.47851e-09	6.56202e-08	-5.2556	-12.1172	1.87119e-11	4.07702e-10
SNOG_05074	1	1	0	3	762	1.55706	0.0594831	3.89717	0.327036	8.85888	8.08213e-19	9.83499e-18	4.03467	4.04168	9.15462e-10	9.6919e-09	4.03093	8.6513	7.80835e-09	8.3044e-08
SNOG_05109	1	0	1	3	530	13.6598	39.0522	-2.27108	0.143487	-8.85853	8.10765e-19	9.857e-18	-2.18211	-2.18215	3.8871e-09	3.61811e-08	-2.17461	-7.85659	3.95827e-08	3.64067e-07
SNOG_08332	1	0	1	3	1000	3.59355	19.429	-3.19196	0.247472	-8.85739	8.19117e-19	9.94942e-18	-3.12032	-3.1205	1.4385e-09	1.46944e-08	-3.10813	-9.78278	9.0066e-10	1.20036e-08
SNOG_30074	1	0	1	3	558	0.0525512	0.549098	-4.10883	0.351043	-8.85598	8.29539e-19	1.00668e-17	-4.06498	-4.07775	1.75265e-09	1.75793e-08	-4.08451	-7.92877	3.40422e-08	3.16612e-07
SNOG_07064	1	0	1	3	1626	0.0389539	0.627355	-4.73511	0.42179	-8.85536	8.34115e-19	1.01131e-17	-4.73775	-4.75557	3.53033e-09	3.30454e-08	-4.72506	-6.47757	8.38374e-07	6.01757e-06
SNOG_08551	1	1	0	3	1824	1.14369	0.0260281	4.58355	0.404783	8.853	8.51948e-19	1.03198e-17	4.75977	4.77603	1.93829e-09	1.92588e-08	4.64604	6.05603	2.2283e-06	1.46975e-05
SNOG_01704	1	1	0	3	1332	4.614	0.396327	2.76008	0.199028	8.84341	9.2841e-19	1.12358e-17	2.86646	2.86743	2.24953e-10	2.72923e-09	2.8558	9.67779	1.08322e-09	1.41928e-08
SNOG_06496	1	0	1	3	1125	0.30405	1.75362	-3.29481	0.259837	-8.83171	1.03085e-18	1.24642e-17	-3.22602	-3.22811	2.23876e-09	2.18707e-08	-3.24603	-9.40994	1.79052e-09	2.22097e-08
SNOG_06903	1	1	0	3	1209	6.74488	0.252865	3.90684	0.329533	8.82108	1.13362e-18	1.36943e-17	4.05053	4.05216	1.25768e-09	1.29727e-08	4.01318	9.39777	2.01683e-09	2.46749e-08
SNOG_07220	1	1	0	3	1097	3.66551	0.346817	2.61994	0.183736	8.81669	1.17892e-18	1.42285e-17	2.72409	2.72517	1.53779e-10	1.93639e-09	2.71855	10.0797	5.18017e-10	7.35912e-09
SNOG_01256	1	1	0	3	549	2.97175	0.185794	3.202	0.249851	8.81324	1.21577e-18	1.466e-17	3.31819	3.32033	3.85365e-10	4.41746e-09	3.30764	9.38924	1.8621e-09	2.3024e-08
SNOG_13764	1	0	1	3	914	1.84319	6.30442	-2.55583	0.176545	-8.8127	1.22172e-18	1.47184e-17	-2.47074	-2.47105	9.04428e-10	9.6013e-09	-2.44908	-9.19962	2.67354e-09	3.15483e-08
SNOG_08763	1	0	1	3	1503	0.0705946	0.450579	-3.4304	0.275968	-8.80681	1.2876e-18	1.54979e-17	-3.35976	-3.36886	3.00917e-08	2.37535e-07	-3.41901	-6.25051	1.36038e-06	9.33807e-06
SNOG_02515	1	1	0	3	1777	6.55688	0.620545	2.60213	0.181936	8.806	1.29686e-18	1.55953e-17	2.70547	2.70606	2.00658e-10	2.45753e-09	2.7658	10.0671	5.30022e-10	7.49308e-09
SNOG_10458	1	0	1	3	1035	4.59579	9.42944	-1.80949	0.0919295	-8.80551	1.30258e-18	1.56498e-17	-1.71721	-1.71732	2.26021e-08	1.82116e-07	-1.71794	-7.48616	8.68211e-08	7.53853e-07
SNOG_13656	1	1	0	3	1680	11.2355	1.37366	2.26778	0.14405	8.80102	1.35583e-18	1.62749e-17	2.36828	2.36854	1.32317e-10	1.70299e-09	2.37132	9.68341	1.07196e-09	1.40771e-08
SNOG_09692	1	0	1	3	938	0.969828	4.06232	-2.83881	0.208945	-8.80047	1.36248e-18	1.63399e-17	-2.75862	-2.75924	9.48904e-10	1.00277e-08	-2.75884	-9.21	2.6208e-09	3.10204e-08
SNOG_09387	1	1	0	3	669	2.39601	0.324076	2.11948	0.127318	8.79276	1.45936e-18	1.74859e-17	2.21741	2.21849	3.46539e-10	4.02795e-09	2.22226	9.93347	6.7599e-10	9.28588e-09
SNOG_06499	1	0	1	3	1230	0.0317817	0.238359	-3.65232	0.301857	-8.78668	1.54048e-18	1.84413e-17	-3.56784	-3.58835	1.2874e-09	1.32323e-08	-3.55604	-8.66777	7.55629e-09	8.09076e-08
SNOG_10071	0	0	0	1	750	1.26839	0	9.4579	0.962597	8.78654	1.54237e-18	1.84472e-17
SNOG_09751	1	1	0	3	1551	0.355435	0.0126942	3.9939	0.340838	8.78395	1.5783e-18	1.886e-17	4.11981	4.15282	1.0809e-11	1.87147e-10	4.07816	10.4517	2.66253e-10	4.04948e-09
SNOG_05556	1	1	0	3	872	2.94315	0.0878337	4.24264	0.369169	8.78363	1.58288e-18	1.88955e-17	4.39998	4.40483	1.52736e-09	1.55475e-08	4.39869	8.11973	2.47197e-08	2.36914e-07
SNOG_08162	1	0	1	3	1908	0.0013852	0.31898	-7.669	0.759262	-8.78354	1.58412e-18	1.88955e-17	-8.05221	-8.46998	1.56887e-11	2.61516e-10	-7.62218	-7.46656	9.17603e-08	7.90252e-07
SNOG_04327	1	1	0	3	1698	1.31973	0.0685754	3.46589	0.280766	8.78273	1.59554e-18	1.90146e-17	3.58607	3.59199	7.73089e-10	8.3209e-09	3.57296	8.56424	9.28952e-09	9.71101e-08
SNOG_09593	1	1	0	3	1326	1.81374	0.15133	2.78209	0.203005	8.77857	1.65567e-18	1.971e-17	2.88803	2.89053	1.96227e-10	2.41598e-09	2.91754	9.18417	2.75404e-09	3.22658e-08
SNOG_15721	1	0	1	3	1053	4.84867	10.8505	-1.93302	0.106285	-8.77849	1.65686e-18	1.971e-17	-1.8413	-1.84141	5.12695e-09	4.68227e-08	-1.8314	-8.1713	2.0605e-08	2.01631e-07
SNOG_13622	1	1	0	3	348	2.16245	0.157188	3.01037	0.229179	8.77205	1.7545e-18	2.08527e-17	3.12147	3.12399	4.40146e-10	4.96712e-09	3.16957	9.63807	1.16638e-09	1.52139e-08
SNOG_30104	1	0	1	3	603	0.165864	1.96297	-4.25994	0.371685	-8.7707	1.77554e-18	2.10839e-17	-4.23431	-4.23835	5.26209e-09	4.80192e-08	-4.04222	-5.4367	9.51421e-06	5.67163e-05
SNOG_10049	1	1	0	3	1296	7.9857	1.2232	1.93501	0.106638	8.76801	1.81851e-18	2.15749e-17	2.03156	2.03183	8.50046e-11	1.1487e-09	2.02318	9.6748	1.08926e-09	1.4256e-08
SNOG_14370	1	0	1	3	1239	28.0287	75.7335	-2.20933	0.138033	-8.76115	1.9327e-18	2.29091e-17	-2.11983	-2.11984	6.66179e-09	5.88981e-08	-2.11755	-8.54416	9.67071e-09	1.00733e-07
SNOG_06390	1	1	0	3	1143	0.413066	0.00216832	6.44398	0.621662	8.75715	2.00252e-18	2.37155e-17	6.70041	6.88919	3.69751e-14	1.37446e-12	6.29661	12.4542	9.61747e-12	2.33267e-10
SNOG_12007	1	1	0	3	1875	1.95265	0.112919	3.3138	0.264326	8.75359	2.06679e-18	2.44549e-17	3.432	3.43556	4.98156e-10	5.55176e-09	3.3833	8.99881	3.9409e-09	4.48215e-08
SNOG_03231	1	1	0	3	2793	1.84997	0.0524712	4.31237	0.378428	8.75297	2.07801e-18	2.45657e-17	4.47776	4.48593	2.92994e-09	2.79289e-08	4.462	6.20019	1.59826e-06	1.08115e-05
SNOG_13207	1	1	0	3	1155	0.956729	0.0520709	3.38937	0.27335	8.74105	2.3096e-18	2.72792e-17	3.50759	3.51526	5.33476e-10	5.88341e-09	3.5157	8.66585	7.58525e-09	8.10675e-08
SNOG_05917	1	1	0	3	1217	4.19028	0.219572	3.41771	0.27667	8.7386	2.36023e-18	2.78523e-17	3.54319	3.54499	8.08695e-10	8.68004e-09	3.63782	9.16892	2.88436e-09	3.36605e-08
SNOG_12795	1	1	0	3	1530	5.53422	0.457247	2.81156	0.207364	8.73613	2.41243e-18	2.84431e-17	2.91922	2.92006	1.79636e-10	2.22821e-09	2.92979	9.35786	1.97634e-09	2.42304e-08
SNOG_13846	1	0	1	3	462	1.41555	3.65872	-2.13016	0.129468	-8.72927	2.56311e-18	3.01928e-17	-2.03935	-2.03973	1.284e-09	1.3209e-08	-2.03445	-8.61647	8.36893e-09	8.83599e-08
SNOG_12066	1	1	0	3	1430	0.680774	0.0246026	3.93762	0.336544	8.72879	2.57412e-18	3.02956e-17	4.07267	4.08922	3.61498e-10	4.18928e-09	4.14053	8.68716	7.27129e-09	7.82232e-08
SNOG_04417	1	0	1	3	1209	0.132256	0.65253	-3.05329	0.235262	-8.72769	2.59934e-18	3.05653e-17	-2.97456	-2.97923	2.02851e-09	2.01033e-08	-2.97453	-8.61475	8.3977e-09	8.85029e-08
SNOG_05110	1	1	0	3	1436	10.4802	1.02838	2.57104	0.180121	8.72214	2.7299e-18	3.20721e-17	2.67456	2.67493	2.05418e-10	2.50791e-09	2.65692	9.54675	1.3836e-09	1.77489e-08
SNOG_15389	1	1	0	3	1447	2.68297	0.252433	2.63551	0.187564	8.71972	2.78887e-18	3.27359e-17	2.73994	2.74143	1.05028e-10	1.38392e-09	2.71905	8.9362	4.45233e-09	5.00028e-08
SNOG_10431	1	0	1	3	1497	5.53186	14.3246	-2.15183	0.132133	-8.7172	2.85157e-18	3.34423e-17	-2.06165	-2.06174	3.01645e-09	2.86273e-08	-2.06046	-8.49612	1.06495e-08	1.09847e-07
SNOG_30484	1	0	1	3	889	0.0226818	0.27266	-4.30139	0.378842	-8.71442	2.92262e-18	3.42452e-17	-4.254	-4.28343	9.24936e-10	9.7833e-09	-4.27556	-8.23049	1.8254e-08	1.80294e-07
SNOG_14274	1	1	0	3	1193	16.9235	1.24732	2.97619	0.226808	8.71307	2.95765e-18	3.46252e-17	3.08858	3.0889	4.59026e-10	5.15518e-09	3.09016	9.90073	7.20357e-10	9.7913e-09
SNOG_05650	1	1	0	3	1044	0.3261	0.00427141	5.26969	0.490478	8.70517	3.171e-18	3.70901e-17	5.45825	5.55447	6.40633e-12	1.17014e-10	5.28457	9.89646	7.23842e-10	9.82719e-09
SNOG_30330	1	1	0	3	1680	11.4999	0.973226	2.75533	0.201663	8.70429	3.19578e-18	3.7347e-17	2.86342	2.8638	2.20366e-10	2.68477e-09	2.90178	9.59347	1.27208e-09	1.65002e-08
SNOG_13208	1	1	0	3	573	0.441513	0.00155362	6.85502	0.672818	8.70224	3.25394e-18	3.79932e-17	7.16313	7.41035	1.60712e-11	2.66745e-10	6.99485	10.4257	2.79855e-10	4.22324e-09
SNOG_00606	1	1	0	3	1421	9.12586	0.193161	4.70454	0.425711	8.702	3.26097e-18	3.80418e-17	4.8966	4.89885	5.48056e-09	4.97397e-08	4.89808	8.16793	2.24109e-08	2.16931e-07
SNOG_00737	1	1	0	3	2419	1.24323	0.13074	2.46795	0.168744	8.69928	3.34008e-18	3.89304e-17	2.56617	2.56897	2.00163e-10	2.45406e-09	2.56997	9.49512	1.52457e-09	1.92808e-08
SNOG_11532	1	1	0	3	1947	16.0806	1.14185	3.01773	0.232144	8.69171	3.57029e-18	4.15771e-17	3.13124	3.13158	3.9236e-10	4.49226e-09	3.14869	9.21826	2.67896e-09	3.15803e-08
SNOG_07765	1	1	0	3	1599	7.24668	0.380784	3.4319	0.280147	8.6808	3.93011e-18	4.57272e-17	3.55796	3.55901	1.09418e-09	1.1428e-08	3.55672	9.50848	1.55062e-09	1.95736e-08
SNOG_06433	1	1	0	3	1998	4.29906	0.168882	3.8416	0.32735	8.68063	3.93599e-18	4.57554e-17	3.98384	3.98628	1.57652e-09	1.5992e-08	3.9812	9.46521	1.67778e-09	2.09667e-08
SNOG_12321	1	0	1	3	1704	0.0896553	0.648796	-3.61651	0.30178	-8.67026	4.31126e-18	5.00741e-17	-3.55579	-3.56308	1.23389e-09	1.27832e-08	-3.51649	-7.23085	1.50788e-07	1.24959e-06
SNOG_30317	1	0	1	3	550	0.0149363	0.228941	-4.61915	0.417683	-8.66482	4.52227e-18	5.24789e-17	-4.57269	-4.61648	1.78738e-09	1.78661e-08	-4.68734	-7.35148	1.16101e-07	9.83139e-07
SNOG_08284	1	0	1	3	2399	0.395061	3.10244	-3.72161	0.314116	-8.66437	4.54019e-18	5.26408e-17	-3.67298	-3.67464	4.23751e-09	3.91608e-08	-3.73173	-9.1761	3.00502e-09	3.49284e-08
SNOG_14861	1	1	0	3	3633	8.67931	0.53441	3.21649	0.255985	8.65866	4.77354e-18	5.5298e-17	3.33585	3.33659	7.35207e-10	7.92282e-09	3.31888	8.74471	6.90433e-09	7.45193e-08
SNOG_08030	1	0	1	3	387	0.118251	0.706384	-3.28725	0.264671	-8.64185	5.53097e-18	6.40164e-17	-3.21525	-3.22053	1.25716e-09	1.29727e-08	-3.18375	-7.81652	4.30553e-08	3.93828e-07
SNOG_13944	1	0	1	3	1371	9.30522	28.5134	-2.40505	0.162602	-8.64102	5.57122e-18	6.44261e-17	-2.31809	-2.31815	2.35424e-09	2.28645e-08	-2.28813	-8.41218	1.26134e-08	1.28284e-07
SNOG_02561	1	1	0	3	7719	1.57595	0.109143	3.07126	0.239758	8.63895	5.67324e-18	6.55486e-17	3.1829	3.18652	1.40255e-10	1.78933e-09	3.18278	8.66151	7.65084e-09	8.15926e-08
SNOG_13199	0	0	0	1	1836	0.451616	0.00165684	6.93119	0.687126	8.63188	6.03534e-18	6.96716e-17
SNOG_02134	1	0	1	3	16845	1.72804	6.57095	-2.67269	0.193827	-8.62979	6.14665e-18	7.08949e-17	-2.58994	-2.59028	1.5816e-09	1.60295e-08	-2.58467	-9.14535	2.96759e-09	3.45625e-08
SNOG_00488	1	1	0	3	2434	33.2517	1.62535	3.5512	0.295852	8.62321	6.51012e-18	7.50219e-17	3.68321	3.68346	2.18405e-09	2.13886e-08	3.69231	8.64734	8.56063e-09	9.00569e-08
SNOG_01821	1	1	0	3	1542	14.3146	0.931795	3.12766	0.246984	8.61455	7.02176e-18	8.08478e-17	3.24489	3.24531	7.18033e-10	7.75702e-09	3.24212	9.32521	2.19967e-09	2.67152e-08
SNOG_14842	1	1	0	3	1602	0.67408	0.0263022	3.86113	0.332137	8.61429	7.03762e-18	8.09601e-17	3.99081	4.0066	1.02404e-09	1.07631e-08	4.08974	8.12065	2.287e-08	2.20824e-07
SNOG_03404	1	1	0	3	1359	0.54853	0.00374087	6.08365	0.590526	8.60868	7.39096e-18	8.49512e-17	6.38671	6.49733	6.94435e-10	7.53864e-09	6.10299	6.21109	1.50937e-06	1.02623e-05
SNOG_13847	1	0	1	3	831	1.75708	12.6057	-3.59698	0.301698	-8.6079	7.44137e-18	8.54566e-17	-3.54259	-3.54295	5.35283e-09	4.87325e-08	-3.48287	-8.46672	1.22556e-08	1.25192e-07
SNOG_02531	1	1	0	3	1230	1.91948	0.167452	2.72025	0.19998	8.60209	7.82786e-18	8.98172e-17	2.82622	2.82846	4.17388e-10	4.72404e-09	2.86172	10.1164	4.84784e-10	6.94542e-09
SNOG_30936	1	0	1	3	635	0.0672413	0.499722	-3.59439	0.301661	-8.60035	7.94703e-18	9.11058e-17	-3.5298	-3.53935	4.14689e-09	3.84148e-08	-3.47239	-7.06656	2.16087e-07	1.74353e-06
SNOG_04800	1	1	0	3	1230	4.73158	0.470057	2.53826	0.179038	8.5918	8.5618e-18	9.80688e-17	2.64119	2.64197	2.27668e-10	2.75642e-09	2.65675	9.3697	1.93242e-09	2.37923e-08
SNOG_30211	1	0	1	3	507	0.00751385	0.240109	-5.58871	0.534143	-8.59078	8.63776e-18	9.88536e-17	-5.63818	-5.73043	3.70071e-09	3.45014e-08	-5.85424	-6.14119	1.76197e-06	1.1837e-05
SNOG_10354	1	1	0	3	1908	0.784765	0.0578395	2.9595	0.228561	8.5732	1.00646e-17	1.15084e-16	3.0624	3.06906	2.05928e-09	2.03049e-08	3.09531	8.98198	4.07208e-09	4.61331e-08
SNOG_16150	1	1	0	3	2625	2.13352	0.0996557	3.5919	0.302415	8.57066	1.02894e-17	1.17552e-16	3.72322	3.7273	1.32434e-09	1.3576e-08	3.81867	10.075	5.22465e-10	7.41327e-09
SNOG_15949	1	1	0	3	1797	0.965126	0.0162855	4.97699	0.464561	8.56075	1.12137e-17	1.28003e-16	5.18417	5.21034	2.31694e-09	2.2521e-08	5.07172	6.77451	4.20529e-07	3.20423e-06
SNOG_12479	1	1	0	3	918	1.69819	0.139015	2.83241	0.21409	8.55906	1.13796e-17	1.29784e-16	2.93948	2.94226	2.04143e-10	2.49497e-09	2.90309	8.72939	6.68665e-09	7.24771e-08
SNOG_16527	1	1	0	3	1011	0.330816	0.00750081	4.57692	0.418109	8.55499	1.17875e-17	1.34321e-16	4.7149	4.76981	2.31501e-12	4.87073e-11	4.65509	10.7997	1.44947e-10	2.40938e-09
SNOG_06975	0	0	0	1	474	1.00939	0.000530541	8.64721	0.894249	8.55154	1.21455e-17	1.38281e-16
SNOG_06049	1	1	0	3	1659	5.6929	0.623346	2.40299	0.164316	8.53833	1.36176e-17	1.54909e-16	2.50486	2.50544	1.51106e-10	1.90678e-09	2.50726	9.72646	9.89619e-10	1.30843e-08
SNOG_13271	1	1	0	3	483	2.39237	0.0599033	4.48447	0.408271	8.53468	1.40541e-17	1.59737e-16	4.66513	4.67236	2.79256e-09	2.67199e-08	4.9231	8.29895	1.68295e-08	1.6736e-07
SNOG_05449	0	0	0	1	1104	0.581096	0.000595762	8.09773	0.832998	8.52071	1.5858e-17	1.80086e-16
SNOG_10181	1	1	0	3	738	2.26778	0.101314	3.66302	0.312607	8.51875	1.61287e-17	1.83004e-16	3.79528	3.7993	1.24988e-09	1.2915e-08	3.80069	11.0126	1.0056e-10	1.74872e-09
SNOG_13222	1	1	0	3	1374	1.99424	0.0188725	5.66155	0.547521	8.51391	1.68169e-17	1.90649e-16	5.98929	6.01199	4.37639e-08	3.36546e-07	5.6478	3.76248	0.000555064	0.00237171
SNOG_02919	1	0	1	3	657	0.300301	2.41185	-3.7448	0.322395	-8.51379	1.68339e-17	1.90679e-16	-3.69738	-3.69957	4.31089e-09	3.97757e-08	-3.73799	-8.36805	1.4937e-08	1.50599e-07
SNOG_04819	1	1	0	3	1722	0.542384	0.00051154	7.75927	0.794229	8.51048	1.73209e-17	1.96027e-16	8.63833	9.28284	1.5077e-12	3.34772e-11	7.83914	9.60687	1.24651e-09	1.61865e-08
SNOG_04568	1	1	0	3	1297	22.742	2.49813	2.40958	0.165828	8.50027	1.89149e-17	2.13885e-16	2.51216	2.5123	5.09381e-10	5.6552e-09	2.50764	8.63295	8.09841e-09	8.58151e-08
SNOG_12962	1	1	0	3	192	2.021	0.0446682	4.70948	0.436459	8.49903	1.91185e-17	2.16003e-16	4.88353	4.89348	3.83777e-10	4.40903e-09	5.40549	10.8802	1.26229e-10	2.1316e-09
SNOG_14734	1	0	1	3	522	1.08622	3.70866	-2.54978	0.182366	-8.4982	1.92551e-17	2.17362e-16	-2.46503	-2.46556	1.60757e-09	1.62645e-08	-2.46455	-8.81662	5.62881e-09	6.17259e-08
SNOG_30239	1	1	0	3	429	1.28291	0.0163761	5.32359	0.508911	8.49577	1.96627e-17	2.21773e-16	5.54508	5.57059	2.10273e-09	2.06458e-08	5.59095	7.0072	2.5751e-07	2.04514e-06
SNOG_10196	1	0	1	3	486	0.59446	2.18212	-2.64413	0.194015	-8.47427	2.36549e-17	2.66575e-16	-2.56014	-2.56113	2.56786e-09	2.47918e-08	-2.55032	-8.20533	1.9216e-08	1.89152e-07
SNOG_10870	1	1	0	3	1500	0.552985	0.0115406	4.717	0.439507	8.45721	2.73848e-17	3.08346e-16	4.88329	4.92028	4.75334e-10	5.3178e-09	4.83834	8.29281	1.60783e-08	1.60301e-07
SNOG_08276	1	0	1	3	1305	0.0252806	0.754485	-5.46489	0.52859	-8.4468	2.99399e-17	3.36831e-16	-5.61309	-5.64159	5.36491e-08	4.06649e-07	-5.94347	-4.97914	2.87057e-05	0.000155345
SNOG_01169	1	0	1	3	1093	0.0139021	0.204434	-4.48936	0.413516	-8.43827	3.22076e-17	3.62035e-16	-4.45716	-4.50299	2.12194e-09	2.08168e-08	-4.53404	-8.31943	1.52269e-08	1.53257e-07
SNOG_04594	1	1	0	3	1506	6.8958	0.283067	3.79923	0.331765	8.43737	3.24546e-17	3.64503e-16	3.94325	3.94472	3.08058e-09	2.91877e-08	3.83549	7.48091	9.37651e-08	8.0454e-07
SNOG_14897	1	1	0	3	1635	4.87889	0.581467	2.29277	0.153428	8.42591	3.57966e-17	4.01697e-16	2.39327	2.39389	4.48486e-10	5.05144e-09	2.38797	10.069	5.28186e-10	7.47621e-09
SNOG_07031	1	0	1	3	351	0	0.241185	-8.53517	0.894475	-8.42413	3.6344e-17	4.07495e-16	-9.64454	-1.44269e+08	6.0743e-09	5.41982e-08	-8.03424	-12.8536	5.22907e-12	1.38905e-10
SNOG_15428	1	0	1	3	2013	0.00923425	0.32046	-5.69585	0.557632	-8.42105	3.73119e-17	4.17994e-16	-5.76364	-5.84096	7.76099e-08	5.70071e-07	-6.06236	-5.85779	3.51088e-06	2.23463e-05
SNOG_00399	1	1	0	3	2418	3.86958	0.339254	2.74061	0.207247	8.39871	4.51419e-17	5.05285e-16	2.84817	2.8493	4.92058e-10	5.48906e-09	2.83508	9.04574	3.59759e-09	4.11179e-08
SNOG_03621	1	0	1	3	1175	0.0418766	0.716933	-4.76964	0.449466	-8.38694	4.98944e-17	5.58009e-16	-4.78565	-4.80199	1.55371e-08	1.29046e-07	-4.80502	-5.69525	5.17009e-06	3.20993e-05
SNOG_12215	1	0	1	3	4626	3.49749	8.95171	-2.13031	0.1348	-8.38515	5.06616e-17	5.66113e-16	-2.03979	-2.03994	2.93331e-09	2.79289e-08	-2.03994	-8.44581	1.1785e-08	1.20809e-07
SNOG_15324	1	1	0	3	430	0.459482	0.0217208	3.56791	0.306434	8.37996	5.2947e-17	5.91152e-16	3.69763	3.71628	2.4269e-10	2.91704e-09	3.71667	7.00001	2.50255e-07	1.99433e-06
SNOG_05329	1	1	0	3	789	2.25222	0.240371	2.44309	0.172244	8.37819	5.37481e-17	5.99088e-16	2.54453	2.54604	1.56093e-09	1.58477e-08	2.56216	10.0019	5.96632e-10	8.29369e-09
SNOG_00891	1	1	0	3	1359	0.32402	0.0142395	3.69145	0.321242	8.37826	5.37148e-17	5.99088e-16	3.81086	3.83967	3.21694e-10	3.77309e-09	3.79628	9.45957	1.63026e-09	2.04314e-08
SNOG_08559	1	0	1	3	2454	4.22433	12.6526	-2.36662	0.163158	-8.37604	5.47379e-17	6.09609e-16	-2.27928	-2.27941	2.75914e-09	2.64436e-08	-2.26549	-8.55061	9.54654e-09	9.96179e-08
SNOG_30539	1	1	0	3	501	0.446265	0.0223629	3.51772	0.300855	8.36855	5.83326e-17	6.49097e-16	3.62744	3.64556	3.07385e-10	3.61986e-09	3.64032	9.34035	2.04328e-09	2.4946e-08
SNOG_12840	1	1	0	3	1434	1.68738	0.147436	2.75908	0.210256	8.36638	5.94173e-17	6.60612e-16	2.86541	2.86803	3.98934e-10	4.55058e-09	2.87233	8.84503	5.32295e-09	5.89105e-08
SNOG_07395	1	1	0	3	1908	0.837542	0.00903516	5.51609	0.539905	8.36461	6.03156e-17	6.70038e-16	5.76688	5.81314	1.84499e-09	1.83788e-08	5.8028	7.52359	8.05018e-08	7.053e-07
SNOG_15048	1	1	0	3	2295	0.359544	0.00807757	4.58897	0.429167	8.36264	6.13298e-17	6.80735e-16	4.73751	4.78886	9.55731e-11	1.27376e-09	4.6292	8.71653	6.86107e-09	7.41213e-08
SNOG_05902	1	0	1	3	783	1.74836	6.99779	-2.78844	0.213995	-8.35743	6.40991e-17	7.10878e-16	-2.70941	-2.70975	2.27238e-09	2.21433e-08	-2.67769	-8.66922	7.55681e-09	8.09076e-08
SNOG_11081	1	0	1	3	462	2.3818	16.7534	-3.55454	0.305717	-8.35588	6.49453e-17	7.19661e-16	-3.50193	-3.5022	1.23373e-08	1.04244e-07	-3.41975	-8.06815	2.7468e-08	2.59619e-07
SNOG_09914	1	0	1	3	1914	0.378784	1.06892	-2.25088	0.149773	-8.35184	6.72079e-17	7.44112e-16	-2.16259	-2.16404	7.74813e-09	6.77816e-08	-2.14592	-7.54877	7.59288e-08	6.67748e-07
SNOG_10050	1	1	0	3	1785	2.7811	0.195612	3.04892	0.245372	8.35026	6.81116e-17	7.53489e-16	3.1633	3.16532	6.94579e-10	7.53864e-09	3.15367	8.93822	4.43487e-09	4.99513e-08
SNOG_05452	1	1	0	3	1248	3.07402	0.40514	2.14204	0.136833	8.34626	7.04614e-17	7.78708e-16	2.24248	2.24334	3.62432e-10	4.19592e-09	2.26343	9.86306	7.69109e-10	1.03571e-08
SNOG_05430	1	0	1	3	2288	6.09706	78.9919	-4.42062	0.409843	-8.34618	7.05087e-17	7.78708e-16	-4.41968	-4.41979	3.1073e-08	2.4428e-07	-4.41447	-8.02652	2.99267e-08	2.81258e-07
SNOG_10478	1	1	0	3	877	9.60158	0.870109	2.70276	0.204147	8.34087	7.37466e-17	8.13789e-16	2.81068	2.81112	5.51037e-10	6.05985e-09	2.89608	9.88059	7.44743e-10	1.00523e-08
SNOG_30828	1	1	0	3	563	1.1192	0.0611509	3.42305	0.290694	8.33539	7.72413e-17	8.51645e-16	3.5441	3.55083	1.71609e-09	1.72276e-08	3.63149	9.45247	1.65222e-09	2.06705e-08
SNOG_07820	1	1	0	3	900	0.281217	0.00799335	4.2636	0.391644	8.33308	7.87668e-17	8.67743e-16	4.38555	4.43636	4.49321e-10	5.05595e-09	4.33284	8.5834	8.94162e-09	9.36415e-08
SNOG_01576	1	1	0	3	1587	2.83431	0.365272	2.17459	0.141017	8.32942	8.1237e-17	8.93473e-16	2.27241	2.27337	2.48061e-10	2.97853e-09	2.27372	9.55973	1.35033e-09	1.73795e-08
SNOG_07890	1	0	1	3	989	2.02075	28.3566	-4.52887	0.423658	-8.32951	8.11758e-17	8.93473e-16	-4.53575	-4.53609	3.81488e-08	2.95908e-07	-4.42476	-8.55286	1.03244e-08	1.06682e-07
SNOG_12867	1	0	1	3	1818	0.0989488	2.16785	-5.05472	0.487109	-8.32406	8.50035e-17	9.34123e-16	-5.09281	-5.09949	1.94563e-08	1.58636e-07	-5.30461	-7.54811	8.13836e-08	7.12489e-07
SNOG_12941	1	1	0	3	1767	3.6296	0.168978	3.56797	0.308719	8.31815	8.93444e-17	9.81014e-16	3.70245	3.70481	2.2291e-09	2.17946e-08	3.7452	8.33366	1.56665e-08	1.56598e-07
SNOG_10806	1	0	1	3	1056	0.00960951	0.14545	-4.59286	0.432014	-8.31654	9.05684e-17	9.9281e-16	-4.52927	-4.59911	7.60832e-09	6.66588e-08	-4.6241	-8.26606	1.69771e-08	1.68683e-07
SNOG_12084	1	0	1	3	833	0.175848	0.846039	-3.00529	0.24112	-8.31655	9.05582e-17	9.9281e-16	-2.9279	-2.9314	3.14042e-09	2.96341e-08	-2.90436	-7.68044	5.73745e-08	5.14689e-07
SNOG_00710	1	1	0	3	1320	4.28882	0.329204	2.9023	0.22893	8.3095	9.61042e-17	1.05262e-15	3.01404	3.01521	5.45236e-10	6.00741e-09	3.01636	9.09786	3.25236e-09	3.75409e-08
SNOG_04581	1	1	0	3	2079	0.356262	0.00716606	4.75333	0.451727	8.30885	9.66378e-17	1.05759e-15	4.9278	4.98719	4.13118e-10	4.69415e-09	4.91712	8.95484	4.29517e-09	4.85187e-08
SNOG_09874	1	1	0	3	1665	2.46289	0.319519	2.16686	0.140454	8.30775	9.75341e-17	1.06652e-15	2.26506	2.26616	3.13094e-10	3.68336e-09	2.24768	9.17107	2.82425e-09	3.30232e-08
SNOG_03030	1	0	1	3	640	0.0241666	0.449746	-4.80289	0.458135	-8.30081	1.03403e-16	1.12977e-15	-4.80512	-4.83249	1.18371e-08	1.00383e-07	-5.00439	-6.04393	2.24858e-06	1.4806e-05
SNOG_01276	1	0	1	3	1293	2.65019	26.9554	-4.08657	0.37195	-8.29835	1.05566e-16	1.15245e-15	-4.06139	-4.06164	2.11036e-08	1.70989e-07	-3.99669	-8.48736	1.17614e-08	1.20673e-07
SNOG_10315	1	0	1	3	621	0.018174	0.207739	-4.26942	0.394145	-8.29496	1.08618e-16	1.1848e-15	-4.21802	-4.2557	1.54803e-09	1.57305e-08	-4.28166	-7.56623	7.3165e-08	6.45394e-07
SNOG_02688	1	1	0	3	1028	0.49523	0.00875748	4.91045	0.471861	8.28728	1.15865e-16	1.2628e-15	5.08907	5.13764	7.18828e-11	9.98039e-10	4.81438	6.85093	3.48638e-07	2.70788e-06
SNOG_10078	1	1	0	3	711	0.454527	0.0170937	3.8748	0.3469	8.28713	1.16013e-16	1.26338e-15	4.00152	4.02518	2.84344e-10	3.38276e-09	4.00408	8.506	1.0441e-08	1.07792e-07
SNOG_05721	1	0	1	3	1218	0.145521	1.01098	-3.48384	0.299817	-8.28454	1.18571e-16	1.29018e-15	-3.42509	-3.42952	4.16139e-09	3.85186e-08	-3.2996	-6.55117	6.9026e-07	5.04471e-06
SNOG_10612	1	0	1	3	1680	0.0422855	0.357873	-3.81622	0.340392	-8.27346	1.30127e-16	1.41475e-15	-3.75902	-3.77446	6.41238e-09	5.68226e-08	-3.72119	-7.14308	1.8267e-07	1.49463e-06
SNOG_02464	1	1	0	3	1606	1.79773	0.185384	2.48442	0.179584	8.26587	1.38683e-16	1.50655e-15	2.58654	2.5885	4.03999e-10	4.60384e-09	2.59768	9.01402	3.82604e-09	4.36004e-08
SNOG_05122	1	1	0	3	1468	3.63612	0.275364	2.93856	0.234585	8.26377	1.41141e-16	1.532e-15	3.05032	3.05174	8.60737e-10	9.16256e-09	3.04162	8.67431	7.47818e-09	8.02663e-08
SNOG_11035	1	0	1	3	467	1.879	4.20687	-1.93572	0.113349	-8.25519	1.51663e-16	1.64485e-15	-1.84449	-1.84476	3.85553e-08	2.98861e-07	-1.84408	-7.83849	4.11138e-08	3.76661e-07
SNOG_10523	1	1	0	3	597	1.65152	0.0664786	3.80594	0.340128	8.24966	1.58847e-16	1.72136e-15	3.94604	3.95223	2.71904e-09	2.61454e-08	3.93142	8.14397	2.18555e-08	2.12208e-07
SNOG_08917	1	1	0	3	972	0.549766	0.0028293	6.43794	0.660319	8.23533	1.79067e-16	1.93889e-15	6.81889	6.97195	1.15991e-09	1.20819e-08	6.67348	5.97621	2.63721e-06	1.71036e-05
SNOG_10725	1	0	1	3	2140	1.16705	3.60102	-2.4059	0.170721	-8.23508	1.79435e-16	1.9413e-15	-2.31953	-2.32001	2.60254e-09	2.50666e-08	-2.30867	-8.61659	8.36691e-09	8.83599e-08
SNOG_06222	1	0	1	3	2130	0.020366	0.267668	-4.39661	0.412608	-8.23205	1.84029e-16	1.98938e-15	-4.37163	-4.40432	3.6696e-09	3.42388e-08	-4.30746	-6.14846	1.72341e-06	1.16041e-05
SNOG_04817	1	0	1	3	522	1.28822	11.6527	-3.92098	0.35531	-8.22093	2.0193e-16	2.18111e-15	-3.88872	-3.88924	1.55387e-08	1.29046e-07	-3.99422	-8.95969	4.64929e-09	5.21142e-08
SNOG_11850	1	0	1	3	777	0.0766234	0.43329	-3.21699	0.26972	-8.2196	2.04181e-16	2.20363e-15	-3.14637	-3.1544	2.39901e-09	2.32217e-08	-3.07174	-6.76688	4.20342e-07	3.20423e-06
SNOG_10173	1	1	0	3	1186	1.57993	0.0258912	5.00273	0.487682	8.20766	2.25535e-16	2.43211e-15	5.21663	5.23278	1.82368e-09	1.81977e-08	5.8772	9.06694	3.46957e-09	3.98111e-08
SNOG_11788	0	0	0	1	1536	0.607766	0	8.62501	0.929459	8.20371	2.33087e-16	2.51151e-15
SNOG_03029	1	1	0	3	2090	31.3011	0.905526	4.30767	0.403699	8.19341	2.53922e-16	2.73378e-15	4.48681	4.48729	1.63638e-08	1.35222e-07	4.65213	8.41721	1.35367e-08	1.37315e-07
SNOG_16238	1	0	1	3	711	0.0370947	0.455967	-4.35707	0.409812	-8.19175	2.57464e-16	2.76967e-15	-4.32955	-4.34757	7.45643e-09	6.54759e-08	-4.35366	-6.59067	6.26341e-07	4.61817e-06
SNOG_03870	1	0	1	3	1179	0.21855	0.809642	-2.65115	0.20166	-8.18776	2.66136e-16	2.86064e-15	-2.56896	-2.57164	1.3103e-09	1.34438e-08	-2.53356	-7.07562	2.11815e-07	1.71382e-06
SNOG_10994	1	0	1	3	1845	1.28688	3.87218	-2.36828	0.167257	-8.18073	2.82127e-16	3.03006e-15	-2.28148	-2.28191	3.32462e-09	3.13214e-08	-2.30024	-8.86566	5.11163e-09	5.6804e-08
SNOG_09798	1	1	0	3	702	1.85078	0.0872444	3.584	0.315969	8.17802	2.88541e-16	3.09645e-15	3.71701	3.72167	2.7254e-09	2.6185e-08	3.67799	8.05743	2.61249e-08	2.48336e-07
SNOG_16417	1	1	0	3	1602	0.360627	0.00267979	5.98178	0.609817	8.1693	3.10176e-16	3.32593e-15	6.2255	6.37789	7.17748e-12	1.29473e-10	6.09424	8.90439	4.74852e-09	5.31241e-08
SNOG_03323	1	1	0	3	2100	15.8833	0.596137	3.91159	0.356746	8.16153	3.3081e-16	3.54431e-15	4.06709	4.06778	9.13319e-09	7.90071e-08	3.96786	7.40143	1.11112e-07	9.42954e-07
SNOG_13058	1	0	1	3	1713	2.13767	17.8677	-3.82299	0.346096	-8.15666	3.44414e-16	3.68709e-15	-3.78512	-3.78543	2.03282e-08	1.65167e-07	-3.66546	-8.17661	2.20066e-08	2.13372e-07
SNOG_03926	1	1	0	3	1960	32.9142	1.09208	4.01223	0.369781	8.14598	3.76237e-16	4.02452e-15	4.17295	4.17331	1.25239e-08	1.05591e-07	4.4492	8.88208	5.40519e-09	5.96108e-08
SNOG_04566	1	1	0	3	1248	6.23908	0.436606	3.03712	0.250147	8.1437	3.83363e-16	4.09745e-15	3.15353	3.15442	1.70539e-09	1.71645e-08	3.14533	8.526	1.02411e-08	1.05916e-07
SNOG_11493	1	0	1	3	1281	3.5907	11.0919	-2.37197	0.168496	-8.14247	3.87288e-16	4.13607e-15	-2.28582	-2.28598	6.28925e-09	5.59445e-08	-2.24828	-8.0913	2.42943e-08	2.33414e-07
SNOG_08134	1	0	1	3	1926	1.74621	5.29785	-2.3878	0.170691	-8.13048	4.27594e-16	4.56284e-15	-2.30154	-2.30186	2.95555e-09	2.81176e-08	-2.27341	-8.30622	1.56378e-08	1.56458e-07
SNOG_06996	1	1	0	3	1692	0.558639	0.0561233	2.51974	0.186927	8.1301	4.28946e-16	4.57358e-15	2.61909	2.62562	5.425e-11	7.81186e-10	2.61072	9.11758	3.13082e-09	3.63181e-08
SNOG_11251	1	0	1	3	1404	0.932258	5.08248	-3.21618	0.272609	-8.12952	4.30989e-16	4.59167e-15	-3.15028	-3.15096	5.43105e-09	4.93289e-08	-3.14155	-8.09394	2.60533e-08	2.47858e-07
SNOG_30113	1	0	1	3	891	0.474584	2.15637	-2.9203	0.236289	-8.1269	4.40419e-16	4.68837e-15	-2.84358	-2.84486	5.57447e-09	5.04041e-08	-2.83232	-7.94946	3.26853e-08	3.04967e-07
SNOG_15015	1	1	0	3	1143	2.30632	0.120673	3.42889	0.298886	8.1265	4.41879e-16	4.70015e-15	3.55637	3.55969	3.02419e-09	2.86768e-08	3.56574	8.64412	7.94373e-09	8.42528e-08
SNOG_15242	1	1	0	3	4827	0.470772	0.00430941	5.74109	0.583592	8.12398	4.51136e-16	4.79477e-15	5.98418	6.08104	1.65566e-09	1.67219e-08	6.25039	7.54116	7.74576e-08	6.80166e-07
SNOG_15819	1	1	0	3	2259	0.667357	0.0459156	3.05763	0.253787	8.10773	5.1575e-16	5.47531e-15	3.16755	3.17603	2.25442e-09	2.20052e-08	3.14352	7.72266	5.24713e-08	4.74362e-07
SNOG_12870	1	0	1	3	1344	0.427407	2.39011	-3.25149	0.277699	-8.10767	5.15993e-16	5.47531e-15	-3.18505	-3.18651	5.57543e-09	5.04041e-08	-3.13596	-7.49633	8.91173e-08	7.70915e-07
SNOG_11797	1	1	0	3	2367	2.21219	0.147466	3.14267	0.264312	8.10658	5.2063e-16	5.5201e-15	3.2593	3.26204	2.09838e-09	2.06205e-08	3.34451	9.53067	1.42602e-09	1.82126e-08
SNOG_13174	1	1	0	3	1131	4.94454	0.509286	2.50655	0.18586	8.1058	5.23986e-16	5.54681e-15	2.61058	2.61131	4.71757e-10	5.29305e-09	2.59559	8.59121	8.80174e-09	9.23429e-08
SNOG_13509	1	0	1	3	1239	0.2221	0.663842	-2.34657	0.166123	-8.10588	5.23647e-16	5.54681e-15	-2.25861	-2.26112	2.7833e-08	2.21654e-07	-2.24607	-7.92299	3.44512e-08	3.19904e-07
SNOG_03115	1	1	0	3	2197	3.19407	0.159024	3.52555	0.31172	8.10199	5.40661e-16	5.71876e-15	3.65817	3.66074	3.96738e-09	3.684e-08	3.64933	8.53821	9.99406e-09	1.0373e-07
SNOG_06641	1	0	1	3	1026	0.999131	2.82252	-2.27232	0.157062	-8.10075	5.46225e-16	5.77301e-15	-2.18423	-2.18478	3.52948e-09	3.30454e-08	-2.17229	-8.05422	2.6229e-08	2.49122e-07
SNOG_00666	1	1	0	3	918	2.70378	0.193775	3.02792	0.25041	8.09838	5.56948e-16	5.88165e-15	3.14241	3.14446	1.5977e-09	1.61786e-08	3.18239	8.53952	9.76106e-09	1.01492e-07
SNOG_06742	1	0	1	3	2016	0.356065	3.04755	-3.85134	0.352101	-8.09806	5.58431e-16	5.89262e-15	-3.81505	-3.81689	1.89539e-08	1.54866e-07	-3.68406	-6.19625	1.61193e-06	1.08913e-05
SNOG_07132	1	0	1	3	1442	3.5286	7.51798	-1.85882	0.106075	-8.09638	5.66197e-16	5.96982e-15	-1.76637	-1.76651	2.23817e-08	1.80591e-07	-1.75922	-7.45067	9.36958e-08	8.04539e-07
SNOG_12958	1	1	0	3	1461	10.1077	0.935146	2.63625	0.202368	8.08551	6.19024e-16	6.52163e-15	2.74356	2.74396	4.66098e-08	3.56077e-07	2.76979	9.20926	2.62453e-09	3.1033e-08
SNOG_13811	1	1	0	3	1500	0.902073	0.0500569	3.38025	0.294389	8.08537	6.19735e-16	6.52395e-15	3.50219	3.51026	4.63672e-09	4.25795e-08	3.52249	8.62165	8.28302e-09	8.76117e-08
SNOG_09690	1	1	0	3	1437	5.85739	0.759304	2.18446	0.146595	8.07982	6.4861e-16	6.82249e-15	2.28486	2.28532	4.8195e-10	5.38147e-09	2.29869	9.29294	2.23632e-09	2.7132e-08
SNOG_02699	1	1	0	3	1208	0.897553	0.0163423	4.85861	0.477739	8.07682	6.64758e-16	6.98681e-15	5.07514	5.10122	7.85672e-09	6.85769e-08	5.06099	6.35079	1.11913e-06	7.79704e-06
SNOG_00807	1	0	1	3	1216	18.8329	100.456	-3.17556	0.269361	-8.07672	6.65305e-16	6.98702e-15	-3.1092	-3.10923	1.16132e-08	9.85558e-08	-3.22563	-7.51841	8.65698e-08	7.52233e-07
SNOG_03922	1	0	1	3	1086	0.911506	4.73159	-3.14325	0.265505	-8.07235	6.89556e-16	7.23597e-15	-3.07671	-3.0774	5.40831e-09	4.91607e-08	-3.21256	-10.0291	5.69928e-10	7.96904e-09
SNOG_01610	1	1	0	3	1633	4.18866	0.25454	3.23242	0.276657	8.06926	7.07253e-16	7.41582e-15	3.35601	3.35756	1.89153e-09	1.88103e-08	3.33413	7.47101	9.57582e-08	8.18624e-07
SNOG_13270	1	1	0	3	711	3.37132	0.077635	4.59382	0.44582	8.06114	7.55889e-16	7.91951e-15	4.7967	4.80234	7.44337e-09	6.54106e-08	5.10909	8.07706	2.69924e-08	2.55331e-07
SNOG_10001	1	0	1	3	1227	8.33344	19.0431	-1.95619	0.118748	-8.0522	8.13205e-16	8.5133e-15	-1.86501	-1.86508	5.00562e-08	3.81154e-07	-1.86232	-6.83039	3.64701e-07	2.81572e-06
SNOG_10503	1	0	1	3	1398	0.0503773	7.83941	-7.43762	0.800359	-8.04342	8.73636e-16	9.13872e-15	-7.99997	-8.01431	5.6757e-08	4.27977e-07	-8.35514	-6.24904	1.46328e-06	9.97379e-06
SNOG_05707	1	1	0	3	2580	0.444152	0.0285018	3.15515	0.267944	8.04329	8.74578e-16	9.14138e-15	3.26687	3.28062	1.98228e-09	1.96623e-08	3.30522	8.77712	6.08466e-09	6.64119e-08
SNOG_08193	1	0	1	3	987	0.320134	2.37848	-3.65083	0.329615	-8.04221	8.82295e-16	9.21477e-15	-3.60143	-3.60345	1.50178e-08	1.24898e-07	-3.4343	-5.97284	2.69939e-06	1.74777e-05
SNOG_10889	1	0	1	3	1830	0.102371	1.14021	-4.162	0.393262	-8.04045	8.95073e-16	9.34087e-15	-4.13769	-4.14418	1.63376e-08	1.35102e-07	-4.11636	-6.60153	6.42386e-07	4.7245e-06
SNOG_14548	1	1	0	3	2625	0.728621	0.0463237	3.15984	0.268653	8.03948	9.0218e-16	9.40764e-15	3.27338	3.28183	1.18981e-09	1.23602e-08	3.24799	8.02553	2.78348e-08	2.62446e-07
SNOG_15675	1	0	1	3	978	0.698659	4.71417	-3.54056	0.316815	-8.01908	1.06537e-15	1.11006e-14	-3.48919	-3.49012	1.33293e-08	1.11734e-07	-3.31108	-7.21619	1.65546e-07	1.36026e-06
SNOG_16123	1	0	1	3	1204	0.380692	3.2542	-3.83057	0.353026	-8.01802	1.07467e-15	1.11887e-14	-3.79407	-3.79579	1.8008e-08	1.47656e-07	-3.77162	-6.55667	7.10446e-07	5.17922e-06
SNOG_10273	1	0	1	3	783	7.39334	23.0462	-2.41815	0.176889	-8.01717	1.08207e-15	1.1257e-14	-2.33296	-2.33304	1.0947e-08	9.33105e-08	-2.32556	-7.74881	4.96518e-08	4.49921e-07
SNOG_06042	1	0	1	3	849	0.134576	1.40921	-4.05094	0.380667	-8.01473	1.10381e-15	1.14741e-14	-4.02795	-4.03288	1.78461e-08	1.46535e-07	-3.82007	-5.42884	9.69156e-06	5.76395e-05
SNOG_09513	1	1	0	3	915	0.67476	0.0315244	3.58878	0.323067	8.01315	1.11806e-15	1.16131e-14	3.71778	3.7305	1.63835e-09	1.65614e-08	3.77493	7.61237	6.63018e-08	5.87973e-07
SNOG_13200	1	1	0	3	708	0.460596	0.000530541	7.68201	0.834465	8.00754	1.17025e-15	1.21457e-14	8.4112	9.05548	1.068e-12	2.4413e-11	7.62505	11.3091	6.12991e-11	1.14594e-09
SNOG_06289	1	0	1	3	4968	0.0290406	0.538611	-4.87726	0.484919	-7.99568	1.28858e-15	1.33633e-14	-4.92919	-4.95306	4.50096e-08	3.44531e-07	-4.75573	-4.33976	0.000134595	0.000640758
SNOG_08529	0	0	0	1	846	0.288485	0	7.98111	0.873123	7.99557	1.28979e-15	1.33655e-14
SNOG_30682	1	1	0	3	1440	0.933771	0.0124712	5.23963	0.530475	7.99214	1.32616e-15	1.37316e-14	5.49003	5.52424	1.56474e-08	1.29855e-07	5.14979	4.54173	8.24922e-05	0.000409994
SNOG_00423	1	1	0	3	1080	0.971193	0.112485	2.32532	0.16585	7.99106	1.33784e-15	1.38417e-14	2.42272	2.42589	2.89118e-09	2.75955e-08	2.42839	9.63745	1.16773e-09	1.52145e-08
SNOG_14750	1	0	1	3	195	0.000621324	0.215339	-7.75564	0.845556	-7.98958	1.35398e-15	1.39978e-14	-8.18273	-8.92426	1.57278e-11	2.61793e-10	-7.44997	-11.2022	7.33017e-11	1.33678e-09
SNOG_30984	1	1	0	3	1659	0.293518	0.00374087	5.29926	0.538981	7.97664	1.50371e-15	1.55336e-14	5.48717	5.59667	2.25655e-12	4.77362e-11	5.24748	10.1161	4.85314e-10	6.94542e-09
SNOG_03041	1	0	1	3	231	0.061094	0.385224	-3.40152	0.301188	-7.97349	1.54259e-15	1.59229e-14	-3.32592	-3.33631	5.27409e-09	4.80909e-08	-3.25748	-7.4791	8.81466e-08	7.63652e-07
SNOG_01265	1	0	1	3	3525	4.21488	9.58943	-1.97169	0.121883	-7.97231	1.55739e-15	1.60632e-14	-1.88086	-1.88098	1.261e-08	1.0624e-07	-1.86194	-7.49209	8.57238e-08	7.45438e-07
SNOG_13906	1	1	0	3	1278	2.4107	0.168579	3.02148	0.253632	7.97013	1.58506e-15	1.63358e-14	3.13706	3.13936	1.77806e-09	1.78035e-08	3.16274	8.88113	4.95895e-09	5.53187e-08
SNOG_04674	1	0	1	3	2077	1.90531	16.8988	-3.86303	0.359229	-7.96992	1.58778e-15	1.63512e-14	-3.83017	-3.83051	2.90849e-08	2.30992e-07	-3.82664	-8.06643	2.75662e-08	2.60335e-07
SNOG_02386	1	1	0	3	1492	2.13534	0.240588	2.37273	0.17225	7.96942	1.59424e-15	1.6405e-14	2.47429	2.4758	6.98267e-10	7.56456e-09	2.47534	9.10711	3.19472e-09	3.69497e-08
SNOG_15414	1	1	0	3	2277	0.309256	0.00946268	4.1525	0.395739	7.96613	1.63721e-15	1.68341e-14	4.26988	4.31218	6.62836e-08	4.92786e-07	4.40488	6.88209	3.25128e-07	2.5491e-06
SNOG_15186	1	1	0	3	399	0.46792	0.0321563	3.09464	0.263076	7.96209	1.69158e-15	1.73797e-14	3.2012	3.21364	3.11243e-09	2.93938e-08	3.32556	8.10544	2.35959e-08	2.27161e-07
SNOG_09543	1	0	1	3	1431	3.01007	11.1047	-2.63068	0.205006	-7.9543	1.80147e-15	1.84943e-14	-2.55004	-2.55023	8.6078e-09	7.47401e-08	-2.5091	-8.01905	2.82849e-08	2.66474e-07
SNOG_08899	1	0	1	3	1731	0.0292567	0.23556	-3.72418	0.342538	-7.95294	1.82142e-15	1.86847e-14	-3.66196	-3.68371	2.17572e-07	1.46921e-06	-3.76181	-6.07187	2.05467e-06	1.36919e-05
SNOG_02612	1	1	0	3	1323	1.56079	0.152181	2.57271	0.197835	7.94956	1.87174e-15	1.9186e-14	2.67774	2.68018	7.80475e-10	8.38488e-09	2.65744	8.00437	2.90841e-08	2.7356e-07
SNOG_05112	1	0	1	3	2928	2.58963	7.82857	-2.38859	0.174709	-7.94805	1.89475e-15	1.94069e-14	-2.30275	-2.30296	5.71234e-09	5.14819e-08	-2.25186	-7.92127	3.45756e-08	3.20803e-07
SNOG_04190	1	1	0	3	1313	5.46808	0.315078	3.31702	0.291564	7.94688	1.91269e-15	1.95756e-14	3.44461	3.44588	4.13305e-09	3.83171e-08	3.40432	8.1481	2.33229e-08	2.2501e-07
SNOG_02622	1	1	0	3	1172	3.4877	0.396061	2.37202	0.172687	7.94514	1.93975e-15	1.98372e-14	2.47463	2.47555	9.0742e-10	9.62427e-09	2.50006	9.02569	3.74027e-09	4.26647e-08
SNOG_15731	1	1	0	3	1467	0.763842	0.0624941	2.81526	0.228584	7.94132	2.00034e-15	2.04411e-14	2.92108	2.92719	1.03479e-09	1.08565e-08	2.93735	7.65294	6.08207e-08	5.42259e-07
SNOG_06477	1	1	0	3	423	1.60949	0.108227	3.08846	0.263071	7.93879	2.04171e-15	2.08477e-14	3.20491	3.20853	1.36155e-09	1.39451e-08	3.20949	8.5612	9.34624e-09	9.76153e-08
SNOG_11420	1	0	1	3	1371	6.69888	17.8592	-2.19285	0.15048	-7.92698	2.24541e-15	2.29101e-14	-2.10425	-2.10433	1.31883e-08	1.10712e-07	-2.09928	-7.49315	8.55281e-08	7.44293e-07
SNOG_03383	1	0	1	3	2049	0.0369114	0.189639	-3.11042	0.266343	-7.92367	2.30598e-15	2.35101e-14	-3.02572	-3.04236	1.33954e-06	7.94545e-06	-3.03542	-5.50198	7.86274e-06	4.72292e-05
SNOG_01206	1	0	1	3	3972	4.01051	9.19604	-1.97735	0.123399	-7.92026	2.3701e-15	2.41451e-14	-1.88623	-1.88636	1.29136e-08	1.08719e-07	-1.88251	-7.75821	4.86771e-08	4.41777e-07
SNOG_30613	1	1	0	3	582	0.669966	0.000595762	8.1416	0.903778	7.90194	2.74589e-15	2.7952e-14	8.94875	9.59351	5.51961e-10	6.06427e-09	8.15699	4.91995	3.40874e-05	0.000182013
SNOG_02336	1	0	1	3	3515	0	0.19082	-7.95732	0.880771	-7.89913	2.80866e-15	2.85691e-14	-9.31243	-1.44269e+08	3.66486e-10	4.23022e-09	-7.68736	-8.77798	6.12638e-09	6.68046e-08
SNOG_07925	1	0	1	3	549	0.223669	0.569597	-2.11839	0.141585	-7.89903	2.8109e-15	2.857e-14	-2.03099	-2.03336	6.35073e-08	4.73963e-07	-2.01822	-7.06584	2.16425e-07	1.74505e-06
SNOG_05424	1	1	0	3	2121	6.55349	0.832088	2.19492	0.151285	7.8985	2.82273e-15	2.86683e-14	2.29436	2.29478	1.40857e-09	1.4414e-08	2.30771	9.23764	2.48558e-09	2.97222e-08
SNOG_12049	1	1	0	3	732	1.65958	0.134613	2.83569	0.232513	7.89498	2.90352e-15	2.94662e-14	2.94529	2.94815	2.14958e-09	2.10703e-08	2.99229	8.31339	1.54114e-08	1.54846e-07
SNOG_00317	1	1	0	3	311	2.15403	0.209961	2.57907	0.200213	7.88695	3.09673e-15	3.14029e-14	2.68429	2.68606	1.06283e-09	1.11205e-08	2.66901	8.07769	2.49866e-08	2.38882e-07
SNOG_05728	1	1	0	3	2076	2.63147	0.37098	2.07097	0.135879	7.8818	3.227e-15	3.2699e-14	2.16965	2.17059	1.12107e-09	1.16878e-08	2.19041	8.86228	5.14568e-09	5.70734e-08
SNOG_13521	1	0	1	3	3345	6.11759	10.7931	-1.59354	0.0753313	-7.8791	3.29744e-15	3.33873e-14	-1.50027	-1.50035	7.54829e-07	4.64925e-06	-1.50281	-6.0661	2.08215e-06	1.38591e-05
SNOG_14185	1	0	1	3	1788	0.041339	1.29341	-5.56423	0.579425	-7.87718	3.34857e-15	3.38791e-14	-5.71128	-5.72817	2.49996e-07	1.66688e-06	-5.36617	-3.97461	0.000329701	0.00146412
SNOG_13368	1	0	1	3	524	0.237559	1.70447	-3.58643	0.328585	-7.87141	3.50669e-15	3.54518e-14	-3.53623	-3.53894	1.92262e-08	1.5698e-07	-3.37948	-5.53325	7.56469e-06	4.55565e-05
SNOG_08745	1	1	0	3	366	1.15568	0.0949071	2.81642	0.230842	7.86871	3.58327e-15	3.61984e-14	2.92602	2.93004	4.72221e-10	5.29315e-09	2.9295	8.26025	1.71742e-08	1.70351e-07
SNOG_03244	1	1	0	3	3438	1.16827	0.0991902	2.78623	0.227021	7.86814	3.59961e-15	3.63358e-14	2.89481	2.89871	3.38479e-09	3.18367e-08	2.95196	8.77212	6.14501e-09	6.68824e-08
SNOG_01402	1	0	1	3	1781	0.964674	5.85228	-3.35165	0.299301	-7.85712	3.93069e-15	3.96476e-14	-3.2931	-3.29376	1.15617e-08	9.81897e-08	-3.30803	-8.31656	1.65694e-08	1.64914e-07
SNOG_14463	1	0	1	3	1935	0.0501825	0.244097	-3.05378	0.261478	-7.8545	4.0138e-15	4.04552e-14	-2.97818	-2.99058	6.17893e-09	5.50895e-08	-2.9968	-6.55339	6.8002e-07	4.97612e-06
SNOG_01381	1	0	1	3	853	7.0323	20.3407	-2.28801	0.164172	-7.84547	4.31332e-15	4.34411e-14	-2.20103	-2.20111	1.5976e-08	1.32488e-07	-2.19441	-7.57352	7.20207e-08	6.35782e-07
SNOG_06243	1	1	0	3	1425	2.52666	0.200585	2.84655	0.235568	7.8387	4.55225e-15	4.58126e-14	2.95849	2.96038	1.53015e-09	1.55623e-08	2.96715	8.04122	2.69444e-08	2.55083e-07
SNOG_11996	1	0	1	3	990	0.823009	2.1201	-2.13396	0.145101	-7.81498	5.49727e-15	5.52811e-14	-2.04442	-2.04507	1.37998e-08	1.15511e-07	-2.03371	-7.64135	6.23368e-08	5.54502e-07
SNOG_03460	1	1	0	3	1095	1.14475	0.0566416	3.52243	0.322937	7.81089	5.67856e-15	5.70609e-14	3.65199	3.65914	5.63707e-09	5.08823e-08	3.62403	6.84877	3.50747e-07	2.72063e-06
SNOG_07956	1	0	1	3	364	0.300887	0.709491	-2.00912	0.129367	-7.80048	6.16718e-15	6.19239e-14	-1.91434	-1.91608	5.5663e-08	4.20272e-07	-1.92195	-7.55636	7.47068e-08	6.57997e-07
SNOG_03330	0	0	0	1	849	0.691735	0.00051154	8.29328	0.935601	7.79528	6.42649e-15	6.44788e-14
SNOG_03880	1	0	1	3	1399	0.0208278	0.271673	-4.38008	0.434073	-7.78691	6.86693e-15	6.88458e-14	-4.3584	-4.39097	1.40106e-08	1.17107e-07	-4.43751	-6.2179	1.46803e-06	9.99967e-06
SNOG_00831	1	0	1	3	2228	0.57463	2.81198	-3.02677	0.260508	-7.78009	7.24717e-15	7.26031e-14	-2.9565	-2.95757	9.22729e-09	7.95845e-08	-2.94609	-7.85763	4.00486e-08	3.68061e-07
SNOG_00378	1	0	1	3	649	14.798	30.4682	-1.81276	0.10452	-7.7761	7.47972e-15	7.48762e-14	-1.72069	-1.72073	2.26588e-07	1.52038e-06	-1.72398	-6.14975	1.71482e-06	1.1553e-05
SNOG_13553	1	0	1	3	1578	0.147092	0.623169	-2.85414	0.238469	-7.7752	7.5331e-15	7.53538e-14	-2.77873	-2.7829	1.04004e-08	8.89118e-08	-2.88081	-7.4468	9.44783e-08	8.10062e-07
SNOG_13233	1	0	1	3	834	1.92248	11.4777	-3.33786	0.300919	-7.76905	7.90762e-15	7.90404e-14	-3.27937	-3.2797	2.01855e-08	1.64122e-07	-3.25741	-7.91366	3.77702e-08	3.48775e-07
SNOG_02132	1	0	1	3	1471	1.27756	4.2417	-2.51153	0.194675	-7.76438	8.20484e-15	8.19496e-14	-2.42901	-2.42947	5.67438e-09	5.11794e-08	-2.4538	-8.24788	1.76135e-08	1.74263e-07
SNOG_03659	1	1	0	3	2295	2.00968	0.206132	2.51272	0.194842	7.76381	8.24145e-15	8.22533e-14	2.61667	2.61848	8.53463e-10	9.09344e-09	2.62985	8.07328	2.52155e-08	2.40675e-07
SNOG_08887	1	0	1	3	1518	0.0491753	0.232132	-2.98981	0.256374	-7.76138	8.40122e-15	8.37848e-14	-2.90399	-2.91634	1.5058e-07	1.04784e-06	-2.89243	-6.84915	3.49749e-07	2.7147e-06
SNOG_01494	1	0	1	3	2552	10.3575	25.0282	-2.04639	0.134855	-7.75938	8.53439e-15	8.5049e-14	-1.95627	-1.95632	4.46577e-08	3.42513e-07	-1.94907	-6.85453	3.45585e-07	2.68776e-06
SNOG_06283	1	0	1	3	1209	4.98233	9.55949	-1.71426	0.0920603	-7.75856	8.59e-15	8.55388e-14	-1.62102	-1.62112	1.67094e-07	1.15174e-06	-1.62157	-6.61457	5.92102e-07	4.38238e-06
SNOG_10484	1	1	0	3	1192	0.82785	0.102284	2.25717	0.162041	7.75834	8.60511e-15	8.5625e-14	2.35913	2.36265	1.28387e-09	1.3209e-08	2.37472	8.42406	1.23141e-08	1.2568e-07
SNOG_11303	1	1	0	3	702	1.69157	0.062427	3.97406	0.383502	7.755	8.83437e-15	8.78404e-14	4.12969	4.1366	8.62221e-09	7.48094e-08	4.4469	8.11235	2.34111e-08	2.25674e-07
SNOG_08004	1	0	1	3	544	0.0702238	0.939849	-4.45293	0.445429	-7.75191	9.0522e-15	8.99389e-14	-4.47098	-4.48085	2.47546e-08	1.98634e-07	-4.6138	-5.81802	3.87525e-06	2.4518e-05
SNOG_30540	1	1	0	3	546	0.35302	0.0130561	3.9283	0.37802	7.74643	9.4512e-15	9.38329e-14	4.05319	4.08474	1.43007e-10	1.81647e-09	3.96324	8.95134	4.32295e-09	4.87852e-08
SNOG_07044	1	0	1	3	1302	3.49087	6.55759	-1.68385	0.0883329	-7.74171	9.80884e-15	9.73107e-14	-1.5908	-1.59094	2.74345e-07	1.82192e-06	-1.59035	-6.53629	7.06914e-07	5.15671e-06
SNOG_14372	1	1	0	3	1626	1.0068	0.0968227	2.59931	0.206695	7.73755	1.01351e-14	1.00472e-13	2.70287	2.70673	3.7868e-10	4.36231e-09	2.67628	7.76178	4.83119e-08	4.38804e-07
SNOG_15491	1	1	0	3	972	0.47599	0.0291565	3.21091	0.285851	7.73447	1.03834e-14	1.02857e-13	3.32282	3.33631	2.43965e-09	2.35955e-08	3.3201	8.41543	1.25307e-08	1.27555e-07
SNOG_12489	1	0	1	3	4146	9.29242	25.9921	-2.27625	0.165076	-7.73132	1.06436e-14	1.05355e-13	-2.18875	-2.18881	1.94174e-08	1.5843e-07	-2.15465	-7.25702	1.42433e-07	1.18711e-06
SNOG_12015	1	0	1	3	516	7.28419	22.8698	-2.44182	0.186766	-7.71992	1.16404e-14	1.15137e-13	-2.35813	-2.35821	1.42086e-08	1.18677e-07	-2.31123	-7.5848	7.0309e-08	6.22087e-07
SNOG_00734	1	1	0	3	1887	0.25887	0.00266086	5.53091	0.586948	7.71945	1.16833e-14	1.15474e-13	5.75277	5.90443	2.93445e-10	3.48075e-09	5.71681	8.6575	7.72379e-09	8.22199e-08
SNOG_11683	1	0	1	3	628	1.00689	3.26852	-2.4367	0.18613	-7.71879	1.17437e-14	1.15986e-13	-2.35182	-2.35239	1.05966e-08	9.04562e-08	-2.32155	-7.58851	6.97545e-08	6.18122e-07
SNOG_10223	1	1	0	3	1380	0.690426	0.0324906	3.54285	0.329474	7.7179	1.18262e-14	1.16713e-13	3.68891	3.70131	2.43535e-08	1.95686e-07	4.12163	6.94759	2.81071e-07	2.22619e-06
SNOG_15431	1	0	1	3	671	0.00431578	0.16254	-5.69311	0.608854	-7.7081	1.27703e-14	1.25937e-13	-5.73015	-5.88106	2.29941e-09	2.23813e-08	-5.47738	-7.31745	1.25128e-07	1.04965e-06
SNOG_13601	1	1	0	3	446	0.742217	0.0502794	3.0711	0.268741	7.70669	1.29118e-14	1.27238e-13	3.18494	3.19271	1.76936e-09	1.77317e-08	3.15257	7.72226	5.25151e-08	4.74389e-07
SNOG_15136	1	1	0	3	1188	0.305417	0.0131784	3.73394	0.355947	7.68075	1.58158e-14	1.55739e-13	3.84255	3.87379	1.04616e-08	8.93691e-08	3.8033	6.81134	3.80573e-07	2.92662e-06
SNOG_00600	1	0	1	3	2005	1.73781	3.40799	-1.74926	0.097633	-7.67429	1.66338e-14	1.63672e-13	-1.65616	-1.65643	7.32741e-08	5.41298e-07	-1.65526	-7.01385	2.42703e-07	1.93812e-06
SNOG_15565	1	1	0	3	1317	14.7685	0.599196	3.81868	0.367483	7.67022	1.71698e-14	1.68821e-13	3.97382	3.97453	1.63122e-08	1.34988e-07	4.0315	8.98893	4.39388e-09	4.95376e-08
SNOG_05827	1	0	1	3	841	0.829401	4.84924	-3.30643	0.300922	-7.66454	1.7947e-14	1.76333e-13	-3.24749	-3.24825	1.78846e-08	1.46747e-07	-3.21836	-7.26776	1.48081e-07	1.23154e-06
SNOG_07716	1	1	0	3	1353	0.219397	0.00601248	4.29444	0.430037	7.66084	1.84726e-14	1.81362e-13	4.45564	4.52464	3.60332e-12	7.19118e-11	4.44808	10.6582	1.85285e-10	2.94507e-09
SNOG_04286	1	1	0	3	1109	0.57226	0.0377372	3.10448	0.274792	7.65844	1.88201e-14	1.84638e-13	3.21868	3.229	5.83037e-09	5.23833e-08	3.2502	7.19008	1.64815e-07	1.35521e-06
SNOG_05685	1	0	1	3	1128	0.437173	2.90939	-3.45796	0.321314	-7.64972	2.0141e-14	1.9745e-13	-3.40945	-3.41093	2.39955e-08	1.92943e-07	-3.41093	-7.54013	8.26682e-08	7.22147e-07
SNOG_12277	1	0	1	3	983	0.970579	3.72377	-2.722	0.225265	-7.64434	2.10021e-14	2.0574e-13	-2.64389	-2.6445	9.5682e-09	8.21594e-08	-2.61079	-7.20888	1.59428e-07	1.31463e-06
SNOG_00610	1	1	0	3	1563	0.390936	0.000530541	7.32185	0.827369	7.6409	2.15709e-14	2.11156e-13	8.16092	8.80491	8.10937e-12	1.44935e-10	7.33865	9.21915	2.59126e-09	3.07332e-08
SNOG_02319	1	0	1	3	1134	0.0269283	0.425589	-4.68462	0.482475	-7.63692	2.22473e-14	2.17617e-13	-4.7036	-4.72927	1.96367e-08	1.59995e-07	-4.73983	-6.53489	7.13278e-07	5.19661e-06
SNOG_07473	1	1	0	3	789	3.02539	0.364018	2.27099	0.166576	7.63007	2.34623e-14	2.29333e-13	2.37274	2.37371	2.07371e-09	2.03953e-08	2.37543	9.17058	2.82691e-09	3.30232e-08
SNOG_05952	1	0	1	3	636	2.24854	6.6217	-2.32675	0.173902	-7.62934	2.35951e-14	2.30461e-13	-2.24085	-2.24109	1.68288e-08	1.38868e-07	-2.23351	-7.67146	5.84775e-08	5.23777e-07
SNOG_09581	1	1	0	3	750	0.542776	0.0260957	3.55439	0.334841	7.62867	2.37196e-14	2.31507e-13	3.67715	3.69268	2.93319e-09	2.79289e-08	3.63056	8.08945	2.4388e-08	2.3412e-07
SNOG_09117	1	0	1	3	1921	1.06501	3.93253	-2.66719	0.218661	-7.62455	2.44892e-14	2.38842e-13	-2.58766	-2.58821	9.34667e-09	8.04948e-08	-2.55603	-8.40825	1.27138e-08	1.29192e-07
SNOG_30115	1	0	1	3	1137	4.42773	7.84607	-1.5942	0.0780128	-7.61666	2.60332e-14	2.53713e-13	-1.50073	-1.50084	1.94858e-06	1.11849e-05	-1.49831	-5.54732	7.05787e-06	4.27254e-05
SNOG_08633	1	1	0	3	1116	6.47625	0.791316	2.25899	0.165414	7.61114	2.71686e-14	2.64585e-13	2.36071	2.36117	8.44713e-10	9.01673e-09	2.36387	8.81695	5.62524e-09	6.17259e-08
SNOG_11360	1	1	0	3	1167	0.554	0.0139024	4.41199	0.448526	7.60712	2.80274e-14	2.72748e-13	4.58797	4.61768	8.73029e-09	7.56343e-08	4.54125	7.05704	2.20751e-07	1.77501e-06
SNOG_14880	1	1	0	3	1005	4.16962	0.395979	2.64604	0.216393	7.60672	2.81141e-14	2.73391e-13	2.754	2.75498	2.61414e-09	2.51576e-08	2.84806	9.52746	1.43463e-09	1.83025e-08
SNOG_07048	1	0	1	3	2901	0.0158966	0.237358	-4.58215	0.471426	-7.59854	2.99495e-14	2.91026e-13	-4.57427	-4.61607	3.72299e-08	2.89358e-07	-4.89005	-5.20153	1.63981e-05	9.32966e-05
SNOG_11443	1	0	1	3	1114	0.861516	2.06896	-2.02083	0.134626	-7.58274	3.38321e-14	3.28514e-13	-1.93003	-1.93064	3.33172e-08	2.5999e-07	-1.91946	-7.23433	1.49648e-07	1.24231e-06
SNOG_05231	1	0	1	3	1068	0.0262717	0.172816	-3.47256	0.326147	-7.58112	3.42578e-14	3.32404e-13	-3.39822	-3.42308	2.96744e-08	2.34872e-07	-3.55844	-7.10575	1.98251e-07	1.61151e-06
SNOG_20011	1	1	0	3	384	1.78404	0.208902	2.31741	0.173849	7.5779	3.51204e-14	3.40524e-13	2.41889	2.42061	6.7414e-10	7.34421e-09	2.40976	8.30918	1.55439e-08	1.55908e-07
SNOG_12995	1	0	1	3	706	6.22596	50.2166	-3.70794	0.358011	-7.56384	3.91327e-14	3.79149e-13	-3.67204	-3.67214	7.65428e-08	5.62943e-07	-3.6527	-6.88795	3.39393e-07	2.65022e-06
SNOG_15676	1	0	1	3	358	0.941274	2.89448	-2.4163	0.187258	-7.56334	3.92853e-14	3.8035e-13	-2.3321	-2.3327	7.92506e-09	6.90697e-08	-2.30771	-7.44457	9.49336e-08	8.12761e-07
SNOG_07039	1	1	0	3	222	5.16825	0.26665	3.51277	0.332332	7.561	3.99977e-14	3.86965e-13	3.65135	3.65292	1.21507e-08	1.02892e-07	3.79004	9.96412	6.5018e-10	8.99506e-09
SNOG_30017	1	1	0	3	392	0.579479	0.0357795	3.22618	0.294524	7.55855	4.07602e-14	3.94055e-13	3.34233	3.35346	7.79311e-09	6.81238e-08	3.4355	7.54979	7.5765e-08	6.66813e-07
SNOG_06190	1	0	1	3	2924	2.24846	5.70789	-2.11156	0.147127	-7.55509	4.18578e-14	4.04372e-13	-2.02245	-2.02269	2.65074e-08	2.11276e-07	-2.01923	-7.40507	1.03362e-07	8.80392e-07
SNOG_01234	1	1	0	3	1314	4.95877	0.68096	2.09445	0.144895	7.55339	4.24068e-14	4.09377e-13	2.19452	2.19503	9.93659e-10	1.04816e-08	2.18886	8.64404	7.92146e-09	8.40932e-08
SNOG_12845	1	1	0	3	693	1.0994	0.0414865	3.88814	0.383177	7.53735	4.79607e-14	4.62655e-13	4.04236	4.05241	1.69306e-08	1.39609e-07	3.96205	4.8035	4.34927e-05	0.000228253
SNOG_12299	1	1	0	3	1782	5.43651	0.630766	2.32363	0.175697	7.53359	4.93626e-14	4.75824e-13	2.42574	2.42631	2.75624e-09	2.64377e-08	2.4311	8.64821	7.85593e-09	8.34737e-08
SNOG_07712	1	0	1	3	2034	4.10583	14.4465	-2.59777	0.212089	-7.5335	4.93976e-14	4.75824e-13	-2.51812	-2.51826	1.47178e-08	1.22666e-07	-2.52234	-7.89461	3.66481e-08	3.39221e-07
SNOG_02451	1	0	1	3	1304	1.11254	2.4527	-1.91312	0.121364	-7.52385	5.31881e-14	5.11964e-13	-1.8223	-1.82276	2.8311e-08	2.25153e-07	-1.8209	-7.45613	9.26025e-08	7.95739e-07
SNOG_07588	1	0	1	3	522	20.9302	101.31	-3.02137	0.268761	-7.52107	5.4328e-14	5.22557e-13	-2.95389	-2.95392	4.08838e-08	3.15231e-07	-2.89515	-6.93724	2.99722e-07	2.36586e-06
SNOG_09843	1	0	1	3	1752	16.6001	51.515	-2.41317	0.187931	-7.51963	5.49335e-14	5.27616e-13	-2.32818	-2.32821	3.30469e-08	2.58227e-07	-2.29498	-6.76013	4.26736e-07	3.24727e-06
SNOG_07962	1	1	0	3	867	0.517936	0.012991	4.41032	0.45352	7.51967	5.49154e-14	5.27616e-13	4.6054	4.63759	4.06185e-08	3.13393e-07	4.52795	5.27032	1.39198e-05	8.04158e-05
SNOG_01183	1	1	0	3	1385	1.96421	0.254231	2.17426	0.156217	7.51684	5.61157e-14	5.38581e-13	2.27206	2.27344	1.78307e-09	1.78383e-08	2.29469	8.66283	7.63077e-09	8.14532e-08
SNOG_09282	1	0	1	3	596	1.06391	45.6387	-5.91847	0.654393	-7.51609	5.64404e-14	5.41306e-13	-6.15355	-6.15421	2.25978e-07	1.51717e-06	-6.0166	-7.70156	5.89629e-08	5.27718e-07
SNOG_12642	1	1	0	3	1008	3.82042	0.497562	2.16697	0.155387	7.51008	5.90898e-14	5.66306e-13	2.26751	2.26821	8.25614e-10	8.84532e-09	2.25664	8.69209	7.1998e-09	7.75645e-08
SNOG_06605	1	0	1	3	1461	0.09106	0.422204	-2.98484	0.264388	-7.5073	6.0359e-14	5.78051e-13	-2.90869	-2.91543	1.0094e-08	8.64826e-08	-2.97502	-7.07292	2.13078e-07	1.72164e-06
SNOG_08225	1	0	1	3	687	0.128445	1.05619	-3.78266	0.370768	-7.50513	6.13666e-14	5.87277e-13	-3.75539	-3.76061	2.58767e-08	2.06641e-07	-4.02642	-7.22287	1.60946e-07	1.3262e-06
SNOG_04825	1	1	0	3	1972	0.870163	0.0856212	2.54083	0.205668	7.49182	6.79242e-14	6.49565e-13	2.64309	2.64735	3.01651e-09	2.86273e-08	2.67329	8.14659	2.16783e-08	2.11068e-07
SNOG_06311	1	0	1	3	1257	0.0522243	0.473555	-3.91388	0.389092	-7.48892	6.94412e-14	6.63594e-13	-3.88663	-3.89931	3.29473e-08	2.57622e-07	-3.79525	-4.89519	3.48358e-05	0.000185754
SNOG_02283	1	1	0	3	1581	3.45421	0.210437	3.22486	0.297142	7.48753	7.01827e-14	6.70196e-13	3.35159	3.35348	8.10687e-09	7.05486e-08	3.33424	7.72436	5.40341e-08	4.86642e-07
SNOG_15486	1	1	0	3	1134	0.290957	0.005482	4.82553	0.511267	7.48246	7.29469e-14	6.96092e-13	4.98761	5.06443	2.78725e-09	2.66911e-08	5.0137	8.33877	1.46454e-08	1.47788e-07
SNOG_07477	1	0	1	3	2559	0.0413736	0.293747	-3.55987	0.342636	-7.47112	7.95124e-14	7.58197e-13	-3.50233	-3.51804	5.90639e-09	5.29029e-08	-3.52329	-6.28695	1.24953e-06	8.65372e-06
SNOG_02529	1	1	0	3	1639	3.77349	0.535431	2.03951	0.139164	7.46965	8.04061e-14	7.66168e-13	2.13911	2.13974	1.70482e-09	1.71645e-08	2.15285	8.81675	5.62738e-09	6.17259e-08
SNOG_05992	1	0	1	3	1203	6.16928	22.5197	-2.64369	0.220169	-7.46561	8.29163e-14	7.89521e-13	-2.56406	-2.56416	2.05867e-08	1.67034e-07	-2.54935	-7.45759	9.25244e-08	7.95739e-07
SNOG_08189	0	0	0	1	936	2.33018	0	9.56257	1.14768	7.4608	8.60014e-14	8.18309e-13
SNOG_02782	1	1	0	3	1875	0.901394	0.0719842	2.86843	0.250446	7.46043	8.62407e-14	8.19998e-13	2.97937	2.98476	1.46568e-09	1.49483e-08	2.94099	7.23257	1.50221e-07	1.24578e-06
SNOG_01644	1	1	0	3	879	0.728587	0.0424565	3.30914	0.309773	7.45428	9.03606e-14	8.58555e-13	3.43194	3.44149	6.98997e-09	6.15657e-08	3.48209	7.69568	5.5553e-08	4.98734e-07
SNOG_05372	1	0	1	3	969	0.516885	2.55914	-3.06945	0.277701	-7.45209	9.18739e-14	8.72309e-13	-3.00424	-3.00545	1.84441e-08	1.51125e-07	-3.10179	-9.25828	2.39723e-09	2.8784e-08
SNOG_00828	1	1	0	3	1953	1.01599	0.130609	2.18308	0.158803	7.44999	9.33467e-14	8.85658e-13	2.28345	2.28614	2.56974e-09	2.47918e-08	2.28266	8.38744	1.32606e-08	1.34631e-07
SNOG_06392	1	0	1	3	1065	0.305807	0.888045	-2.28928	0.173367	-7.43673	1.03209e-13	9.78528e-13	-2.2014	-2.20321	2.25636e-07	1.51575e-06	-2.20236	-7.277	1.36378e-07	1.13909e-06
SNOG_11043	1	1	0	3	1302	0.521256	0.00165678	6.88283	0.791105	7.43622	1.03607e-13	9.81602e-13	7.41	7.65742	5.83496e-09	5.23841e-08	6.89964	6.01674	2.4036e-06	1.572e-05
SNOG_01020	1	1	0	3	2556	0.27069	0.00981843	3.92481	0.393556	7.43175	1.07168e-13	1.01462e-12	4.07055	4.11246	2.21602e-10	2.697e-09	3.98369	8.30129	1.57966e-08	1.57763e-07
SNOG_09050	1	0	1	3	915	9.43784	22.1767	-2.02148	0.137588	-7.42419	1.13471e-13	1.07352e-12	-1.9315	-1.93155	6.20888e-08	4.64167e-07	-1.90746	-6.68807	5.0168e-07	3.7707e-06
SNOG_14335	1	1	0	3	1005	0.308639	0.0062082	4.77102	0.508417	7.41717	1.19648e-13	1.13116e-12	4.95232	5.02228	6.60594e-09	5.84487e-08	5.02435	7.67583	5.79831e-08	5.19749e-07
SNOG_03173	1	1	0	3	2362	22.4052	2.47498	2.37447	0.18536	7.41516	1.21479e-13	1.14765e-12	2.47888	2.47902	3.42472e-09	3.21344e-08	2.50727	8.52428	1.0064e-08	1.04362e-07
SNOG_08859	1	0	1	3	726	0.0536386	0.279597	-3.12384	0.28656	-7.41148	1.24899e-13	1.17912e-12	-3.04737	-3.059	3.24196e-08	2.53838e-07	-3.10554	-7.01397	2.42639e-07	1.93812e-06
SNOG_09850	1	1	0	3	1608	0.360218	0.0152686	3.68368	0.362154	7.41031	1.26007e-13	1.18873e-12	3.81652	3.84238	6.03313e-09	5.39136e-08	3.96814	7.25095	1.44342e-07	1.20216e-06
SNOG_03935	1	1	0	3	783	3.69918	0.220162	3.23074	0.301181	7.40664	1.29543e-13	1.22122e-12	3.36004	3.36181	8.88086e-09	7.68815e-08	3.43902	9.23534	2.50477e-09	2.99209e-08
SNOG_30741	1	1	0	3	1068	2.55217	0.306018	2.28266	0.173388	7.39764	1.38625e-13	1.30591e-12	2.38346	2.38462	2.26784e-09	2.21176e-08	2.35498	7.8111	4.35481e-08	3.97709e-07
SNOG_02906	1	0	1	3	690	10.3607	27.9494	-2.2237	0.165563	-7.39117	1.45546e-13	1.37013e-12	-2.13657	-2.13662	4.63229e-08	3.54117e-07	-2.10564	-6.86227	3.39673e-07	2.65064e-06
SNOG_04531	1	0	1	3	3149	0.0180864	0.193931	-4.08213	0.417014	-7.39095	1.45787e-13	1.37143e-12	-4.05289	-4.08903	7.34785e-08	5.42463e-07	-3.96558	-5.12135	1.9629e-05	0.000109536
SNOG_05050	1	1	0	3	1053	0.557835	0.0429496	2.90498	0.257749	7.39084	1.45904e-13	1.37156e-12	3.01164	3.02063	3.85723e-09	3.59319e-08	2.9964	7.66491	5.92952e-08	5.29877e-07
SNOG_02544	1	1	0	3	1662	9.12269	1.30417	2.01296	0.137122	7.38733	1.49804e-13	1.40722e-12	2.11223	2.11249	1.86062e-09	1.85187e-08	2.13963	8.42781	1.2221e-08	1.25058e-07
SNOG_04285	1	0	1	3	405	2.96762	15.8838	-3.19624	0.297364	-7.38569	1.51664e-13	1.42369e-12	-3.13648	-3.13669	3.95055e-08	3.05413e-07	-3.01791	-7.17408	1.81373e-07	1.48506e-06
SNOG_13580	1	1	0	3	1440	11.1674	1.23845	2.40455	0.19035	7.37879	1.59737e-13	1.49841e-12	2.51001	2.51031	2.36641e-09	2.29443e-08	2.53479	8.29586	1.59711e-08	1.59368e-07
SNOG_13974	1	1	0	3	1824	0.633296	0.0288682	3.6417	0.358296	7.37295	1.66896e-13	1.56446e-12	3.77311	3.78729	7.73663e-09	6.77319e-08	3.65562	7.21624	1.55672e-07	1.2864e-06
SNOG_14830	1	0	1	3	1116	0.0341245	0.282461	-3.77822	0.377064	-7.36804	1.73156e-13	1.62199e-12	-3.73632	-3.75535	2.24215e-08	1.80786e-07	-3.62868	-5.21	1.58475e-05	9.06516e-05
SNOG_08701	1	0	1	3	702	1.07849	10.8993	-4.05482	0.415386	-7.35419	1.9209e-13	1.79808e-12	-4.04396	-4.04457	1.31337e-07	9.24441e-07	-4.00005	-7.13936	1.9561e-07	1.59378e-06
SNOG_06498	1	0	1	3	1914	0.329023	1.58611	-3.01788	0.27486	-7.34149	2.11235e-13	1.97589e-12	-2.94983	-2.9517	2.86867e-08	2.27985e-07	-2.95751	-8.26391	1.70462e-08	1.69226e-07
SNOG_09301	1	0	1	3	1623	1.17115	2.78467	-2.03785	0.141418	-7.33888	2.15388e-13	2.01333e-12	-1.94789	-1.94834	3.11034e-08	2.44354e-07	-1.93014	-7.07469	2.12248e-07	1.71613e-06
SNOG_06244	1	1	0	3	864	1.38377	0.170659	2.23333	0.168127	7.33571	2.20543e-13	2.06006e-12	2.33323	2.33529	3.26134e-09	3.07501e-08	2.32288	8.06941	2.54178e-08	2.4201e-07
SNOG_13230	1	1	0	3	900	14.9361	1.16085	2.88225	0.256644	7.33407	2.23265e-13	2.08401e-12	2.99943	2.99976	9.18553e-09	7.94009e-08	2.99731	7.54032	8.26331e-08	7.22147e-07
SNOG_13933	1	0	1	3	2790	13.6968	31.9485	-2.01003	0.13772	-7.3339	2.2355e-13	2.08521e-12	-1.9198	-1.91984	9.01269e-08	6.56623e-07	-1.89176	-6.48581	7.92817e-07	5.72235e-06
SNOG_08219	1	0	1	3	3042	0.791958	3.96448	-3.08608	0.284566	-7.33074	2.28891e-13	2.13352e-12	-3.021	-3.02179	2.19361e-08	1.7724e-07	-2.99634	-7.65301	6.46635e-08	5.74321e-07
SNOG_07606	1	1	0	3	1629	2.40112	0.238135	2.54869	0.21151	7.32209	2.44133e-13	2.274e-12	2.65484	2.65641	3.66578e-09	3.42306e-08	2.66654	8.16864	2.07181e-08	2.02567e-07
SNOG_30701	1	0	1	3	556	0.0775684	0.348752	-2.91587	0.26176	-7.3192	2.49461e-13	2.322e-12	-2.84177	-2.84948	1.43831e-07	1.00509e-06	-2.85169	-6.01206	2.36133e-06	1.54784e-05
SNOG_10571	1	0	1	3	540	0.6334	9.44376	-4.56139	0.48659	-7.31908	2.49674e-13	2.32235e-12	-4.6067	-4.60779	5.75535e-08	4.33421e-07	-5.00342	-10.8053	1.61474e-10	2.63869e-09
SNOG_12337	1	0	1	3	678	1.85051	4.09841	-1.9338	0.127655	-7.31506	2.57264e-13	2.39128e-12	-1.84285	-1.84313	1.01994e-07	7.348e-07	-1.82301	-6.89017	3.19223e-07	2.50788e-06
SNOG_05892	1	0	1	3	637	1.20069	2.13649	-1.60506	0.0827398	-7.31281	2.61605e-13	2.42992e-12	-1.51097	-1.51135	2.20761e-06	1.25295e-05	-1.5121	-5.92645	2.88404e-06	1.86318e-05
SNOG_11282	0	0	0	1	1326	0.308567	0.000530473	7.11721	0.836677	7.31132	2.64535e-13	2.45541e-12
SNOG_09068	1	1	0	3	1184	3.14347	0.284727	2.67257	0.228934	7.30592	2.75374e-13	2.55423e-12	2.78299	2.78431	4.64275e-09	4.26012e-08	2.78177	8.31062	1.54984e-08	1.55586e-07
SNOG_30340	1	1	0	3	440	0.451598	0.0408253	2.6812	0.230172	7.30409	2.79142e-13	2.58738e-12	2.78686	2.79612	1.05254e-09	1.10227e-08	2.76649	7.84468	4.05838e-08	3.72685e-07
SNOG_14772	1	1	0	3	2115	5.08852	0.566619	2.39215	0.190706	7.29999	2.87782e-13	2.6656e-12	2.49637	2.49701	4.18672e-09	3.87221e-08	2.51102	9.21819	2.57997e-09	3.06305e-08
SNOG_02985	1	0	1	3	691	0.983318	4.80868	-3.05545	0.281762	-7.29499	2.98679e-13	2.7646e-12	-2.99037	-2.991	3.64129e-08	2.83198e-07	-2.89167	-6.9035	3.27921e-07	2.56581e-06
SNOG_01609	1	1	0	3	936	3.81735	0.121716	4.13776	0.431072	7.27896	3.36398e-13	3.11157e-12	4.31806	4.32157	7.8881e-09	6.87991e-08	4.47989	9.00125	4.29128e-09	4.85187e-08
SNOG_06297	1	0	1	3	1141	1.79618	3.49947	-1.73625	0.101205	-7.27483	3.46861e-13	3.20611e-12	-1.64346	-1.64373	1.27202e-07	8.98599e-07	-1.6444	-6.71835	4.68675e-07	3.54323e-06
SNOG_15636	1	0	1	3	852	0.00155747	0.130648	-6.55556	0.763841	-7.27319	3.51087e-13	3.24291e-12	-6.77207	-7.18779	8.14447e-10	8.73373e-09	-6.56752	-8.76925	6.20229e-09	6.74427e-08
SNOG_01247	1	1	0	3	962	44.6465	5.36083	2.2802	0.176034	7.27249	3.52923e-13	3.2576e-12	2.38441	2.38448	4.85568e-09	4.445e-08	2.42595	8.15669	2.12329e-08	2.07252e-07
SNOG_13075	1	1	0	3	2811	0.421632	0.019319	3.59616	0.357162	7.26885	3.62548e-13	3.34411e-12	3.73177	3.75251	3.48859e-09	3.27073e-08	3.63933	6.78304	4.0542e-07	3.10333e-06
SNOG_14687	1	1	0	3	369	1.45211	0.111202	2.88398	0.259303	7.26553	3.71581e-13	3.42505e-12	2.99779	3.00121	8.38212e-09	7.28893e-08	3.05977	8.20367	1.92813e-08	1.89634e-07
SNOG_12925	1	0	1	3	1367	0.0164458	0.210635	-4.32832	0.458693	-7.2561	3.98418e-13	3.66987e-12	-4.3211	-4.36079	1.52521e-07	1.05945e-06	-4.86933	-5.81986	3.7143e-06	2.35509e-05
SNOG_06095	1	1	0	3	1917	8.4975	0.785525	2.64816	0.227284	7.25152	4.12114e-13	3.7934e-12	2.75852	2.759	4.67995e-09	4.29087e-08	2.75245	8.05229	2.6403e-08	2.5057e-07
SNOG_02323	1	1	0	3	1456	3.68685	0.375177	2.54083	0.212565	7.24876	4.20607e-13	3.86889e-12	2.6476	2.64861	3.60235e-09	3.36653e-08	2.67989	8.83845	5.39223e-09	5.95808e-08
SNOG_00202	1	1	0	3	724	1.10049	0.1269	2.35405	0.186853	7.24661	4.27334e-13	3.92804e-12	2.45725	2.46013	3.40794e-09	3.20286e-08	2.47292	8.01177	2.86408e-08	2.69608e-07
SNOG_14198	1	1	0	3	1218	13.5631	0.693206	3.50002	0.345438	7.23725	4.57864e-13	4.20575e-12	3.64405	3.64465	3.10653e-08	2.4428e-07	3.71071	8.73001	7.27438e-09	7.82232e-08
SNOG_02649	1	1	0	3	1810	2.59607	0.205574	2.87819	0.259543	7.23653	4.60325e-13	4.22544e-12	2.99483	2.99672	6.47644e-09	5.73465e-08	2.91776	6.722	4.68051e-07	3.54081e-06
SNOG_03649	1	0	1	3	386	1.89582	18.0139	-3.97941	0.411983	-7.23186	4.76408e-13	4.37004e-12	-3.96859	-3.96894	2.01148e-07	1.36644e-06	-3.86476	-6.96653	2.85448e-07	2.25931e-06
SNOG_08185	1	1	0	3	1419	6.22859	0.935989	1.95412	0.131944	7.23129	4.78415e-13	4.38542e-12	2.05287	2.05323	1.70843e-09	1.71803e-08	2.05469	8.2258	1.8427e-08	1.81847e-07
SNOG_06795	1	1	0	3	474	0.307876	0.00312611	5.51675	0.625063	7.22607	4.97177e-13	4.55425e-12	5.7481	5.87553	2.9811e-09	2.83375e-08	5.74068	7.21037	1.58053e-07	1.30514e-06
SNOG_07932	1	1	0	3	1563	0.488049	0.00627122	5.22483	0.584895	7.22322	5.07698e-13	4.64742e-12	5.48551	5.55038	3.03985e-08	2.39625e-07	5.72248	6.78617	4.04469e-07	3.09809e-06
SNOG_01182	1	1	0	3	1659	1.44627	0.0345221	4.43944	0.476382	7.21991	5.2023e-13	4.75885e-12	4.65009	4.66204	3.26113e-08	2.55167e-07	4.71809	7.07718	2.19795e-07	1.76854e-06
SNOG_01379	1	1	0	3	1807	11.612	1.02333	2.73373	0.240185	7.21829	5.26467e-13	4.81259e-12	2.84724	2.84762	7.84183e-09	6.84983e-08	2.87464	7.67506	6.10066e-08	5.435e-07
SNOG_30723	1	1	0	3	302	0.498299	0.0413728	2.77747	0.246285	7.21711	5.31033e-13	4.85098e-12	2.88638	2.89551	1.23492e-09	1.27832e-08	2.86256	7.58355	7.04965e-08	6.23273e-07
SNOG_07589	1	0	1	3	456	0.508187	13.2274	-5.22631	0.586057	-7.21144	5.5365e-13	5.05411e-12	-5.36005	-5.36138	7.08959e-08	5.24062e-07	-5.55881	-8.82499	6.04745e-09	6.60676e-08
SNOG_03510	1	0	1	3	1096	0.735554	2.31471	-2.39084	0.192891	-7.21046	5.57617e-13	5.08682e-12	-2.30673	-2.30749	3.1971e-08	2.50714e-07	-2.26312	-6.91258	3.03715e-07	2.39574e-06
SNOG_00181	1	0	1	3	958	0.168695	0.984481	-3.24658	0.31177	-7.2059	5.76634e-13	5.25668e-12	-3.18739	-3.19111	3.63727e-08	2.83074e-07	-3.1255	-5.56666	6.98972e-06	4.23349e-05
SNOG_10880	1	1	0	3	2190	0.567844	0.0545424	2.57768	0.219113	7.20033	6.00684e-13	5.47217e-12	2.67937	2.68614	2.85788e-09	2.73e-08	2.6655	7.80968	4.36779e-08	3.98582e-07
SNOG_13285	1	0	1	3	704	0.243291	0.71565	-2.31951	0.183287	-7.19916	6.05837e-13	5.51533e-12	-2.22914	-2.23143	1.16877e-07	8.31718e-07	-2.24147	-7.31959	1.24339e-07	1.04453e-06
SNOG_08280	1	0	1	3	795	2.48924	9.14296	-2.63778	0.227645	-7.19445	6.27143e-13	5.70537e-12	-2.5605	-2.56073	4.37542e-08	3.36546e-07	-2.59402	-7.50154	8.48001e-08	7.39617e-07
SNOG_09835	1	0	1	3	543	6.76717	17.3313	-2.14001	0.158603	-7.18786	6.58148e-13	5.98333e-12	-2.05185	-2.05193	6.18729e-08	4.62953e-07	-2.03246	-6.83852	3.58142e-07	2.77429e-06
SNOG_30732	1	0	1	3	675	0.0168399	0.163481	-3.9653	0.412615	-7.18659	6.64274e-13	6.03489e-12	-3.92189	-3.96083	7.5232e-08	5.54003e-07	-3.99404	-5.68745	5.06305e-06	3.14682e-05
SNOG_10677	1	1	0	3	1689	1.12472	0.0406459	3.9013	0.404242	7.17715	7.11812e-13	6.46234e-12	4.07058	4.0806	4.40516e-08	3.3816e-07	4.1141	6.25179	1.39446e-06	9.55511e-06
SNOG_02092	1	1	0	3	1153	23.4634	3.05867	2.15851	0.161469	7.17479	7.2419e-13	6.57022e-12	2.26	2.26011	3.55045e-09	3.3207e-08	2.25623	8.16685	2.07944e-08	2.03142e-07
SNOG_13036	1	1	0	3	1212	0.243701	0.003703	4.96649	0.552979	7.17294	7.34033e-13	6.65496e-12	5.22201	5.33106	1.11948e-08	9.52824e-08	5.32181	6.14756	1.7275e-06	1.16249e-05
SNOG_04706	1	1	0	3	1059	14.5547	1.52486	2.48698	0.207383	7.17021	7.48849e-13	6.78465e-12	2.59425	2.5945	5.72652e-09	5.15697e-08	2.63698	7.93974	3.3354e-08	3.10707e-07
SNOG_08864	1	1	0	3	2352	10.4854	0.666711	3.15225	0.300338	7.1661	7.71669e-13	6.98664e-12	3.28054	3.28112	1.77673e-08	1.45991e-07	3.29666	8.21585	2.03177e-08	1.98987e-07
SNOG_07128	1	1	0	3	1368	7.26083	0.785756	2.42293	0.198657	7.16275	7.90717e-13	7.15421e-12	2.52787	2.52833	5.54006e-09	5.02405e-08	2.52001	8.23496	1.80849e-08	1.78775e-07
SNOG_03715	1	1	0	3	706	0.730134	0.0723736	2.54339	0.215486	7.1624	7.9279e-13	7.16808e-12	2.64449	2.64958	2.0684e-09	2.03603e-08	2.62981	8.12486	2.26702e-08	2.19076e-07
SNOG_07671	1	0	1	3	795	0.390914	1.42177	-2.63955	0.229249	-7.15186	8.56108e-13	7.7353e-12	-2.56007	-2.56156	4.04494e-08	3.12295e-07	-2.5232	-6.63063	5.71008e-07	4.23974e-06
SNOG_00067	1	1	0	3	1581	1.35298	0.182231	2.12276	0.157062	7.14849	8.7737e-13	7.92201e-12	2.22272	2.22463	9.21156e-09	7.95132e-08	2.20926	7.83917	4.10555e-08	3.76423e-07
SNOG_10726	1	1	0	3	1926	7.88398	1.28088	1.84637	0.118432	7.14644	8.90601e-13	8.03601e-12	1.94395	1.94421	2.75413e-09	2.64377e-08	1.9445	8.14965	2.15425e-08	2.09922e-07
SNOG_08044	1	1	0	3	1482	1.72822	0.149751	2.73139	0.242308	7.1454	8.97317e-13	8.09111e-12	2.84169	2.84423	6.34713e-09	5.63732e-08	2.85191	8.14392	2.17978e-08	2.11878e-07
SNOG_15521	1	0	1	3	2793	2.16452	4.09871	-1.68844	0.0963966	-7.14176	9.21464e-13	8.30319e-12	-1.59594	-1.59616	2.40044e-07	1.6042e-06	-1.59438	-6.32043	1.15696e-06	8.05099e-06
SNOG_13599	1	1	0	3	1302	0.917358	0.0844507	2.64266	0.230042	7.14069	9.28646e-13	8.36223e-12	2.75117	2.75562	4.42016e-09	4.06872e-08	2.70204	7.08941	2.05489e-07	1.66379e-06
SNOG_05516	0	0	0	1	1116	0.263193	0.00119152	6.49839	0.772039	7.1219	1.06448e-12	9.57887e-12
SNOG_16163	1	0	1	3	1533	9.69	26.9508	-2.25314	0.176276	-7.10897	1.16914e-12	1.05135e-11	-2.16707	-2.16713	6.04457e-08	4.5344e-07	-2.16018	-6.74751	4.38988e-07	3.33179e-06
SNOG_01263	1	0	1	3	779	1.22032	2.24728	-1.65439	0.0921741	-7.09946	1.25243e-12	1.12549e-11	-1.56076	-1.56114	4.39306e-07	2.81616e-06	-1.56152	-6.33344	1.12292e-06	7.81876e-06
SNOG_13808	1	1	0	3	777	5.97563	0.610815	2.52972	0.21573	7.09088	1.33259e-12	1.19671e-11	2.63779	2.6384	5.79125e-09	5.2072e-08	2.58613	7.33338	1.20945e-07	1.02045e-06
SNOG_04138	1	1	0	3	1076	5.59393	0.734232	2.15466	0.162853	7.09018	1.33941e-12	1.20202e-11	2.25518	2.25565	5.39562e-09	4.90837e-08	2.25483	8.2199	1.8651e-08	1.83902e-07
SNOG_14877	1	1	0	3	627	0.844646	0.00698886	5.71687	0.665473	7.08799	1.36072e-12	1.22032e-11	6.15059	6.21103	7.08243e-08	5.23866e-07	6.66247	5.90579	3.18664e-06	2.04391e-05
SNOG_06475	1	1	0	3	2474	8.49266	0.762152	2.67786	0.236755	7.08689	1.37162e-12	1.22927e-11	2.79025	2.79074	9.25836e-09	7.97933e-08	2.79942	8.07439	2.53438e-08	2.41623e-07
SNOG_10771	1	1	0	3	2607	5.13388	0.494283	2.59724	0.225455	7.08451	1.39532e-12	1.24882e-11	2.70702	2.70778	8.70886e-09	7.55049e-08	2.70354	8.42709	1.22389e-08	1.25132e-07
SNOG_03918	1	0	1	3	3481	2.62553	19.0988	-3.60765	0.368075	-7.08456	1.39488e-12	1.24882e-11	-3.57174	-3.57199	1.58269e-07	1.09415e-06	-3.49897	-6.80263	4.09945e-07	3.13384e-06
SNOG_09786	1	1	0	3	654	0.75973	0.0874248	2.33311	0.188314	7.07922	1.44967e-12	1.29659e-11	2.4345	2.4386	4.38389e-09	4.04173e-08	2.44631	8.25773	1.72626e-08	1.71082e-07
SNOG_12507	1	0	1	3	1014	6.62826	68.658	-4.09267	0.43728	-7.07251	1.52156e-12	1.35997e-11	-4.09537	-4.09547	4.08347e-07	2.6322e-06	-3.97392	-6.54505	7.29328e-07	5.30027e-06
SNOG_02686	1	1	0	3	2239	13.813	1.63831	2.27581	0.180536	7.06682	1.58529e-12	1.41598e-11	2.37973	2.37994	5.84339e-09	5.24193e-08	2.42833	8.17882	2.02893e-08	1.98876e-07
SNOG_15951	1	1	0	3	840	0.265683	0.00930689	3.97235	0.421645	7.04942	1.7967e-12	1.60373e-11	4.11818	4.1626	6.39068e-09	5.66734e-08	4.10741	7.33976	1.19041e-07	1.00584e-06
SNOG_02540	1	0	1	3	1203	1.95212	12.0563	-3.36925	0.336173	-7.04771	1.81886e-12	1.62241e-11	-3.3205	-3.32083	1.07298e-07	7.70624e-07	-3.30159	-7.06313	2.30954e-07	1.84938e-06
SNOG_12214	1	0	1	3	414	0.0868248	0.26011	-2.36345	0.193593	-7.04288	1.88309e-12	1.67858e-11	-2.26909	-2.27558	1.32099e-07	9.288e-07	-2.29076	-6.86163	3.40161e-07	2.65266e-06
SNOG_07894	1	0	1	3	1485	0.159221	0.769953	-3.01414	0.286225	-7.03689	1.96573e-12	1.75107e-11	-2.94367	-2.94752	4.48606e-08	3.43616e-07	-2.90663	-7.40623	1.03102e-07	8.78824e-07
SNOG_09325	1	1	0	3	1107	0.268454	0.0111573	3.69733	0.38335	7.03621	1.97533e-12	1.75844e-11	3.83904	3.87464	3.94576e-09	3.66685e-08	3.85948	7.19055	1.64659e-07	1.35488e-06
SNOG_11367	1	0	1	3	444	0.490534	49.3466	-6.79809	0.82463	-7.03114	2.04846e-12	1.82232e-11	-7.38003	-7.38149	3.03314e-07	1.99607e-06	-8.33492	-9.83525	9.07047e-10	1.20749e-08
SNOG_08199	1	0	1	3	978	0.33805	1.35849	-2.74157	0.247727	-7.03019	2.06255e-12	1.83362e-11	-2.6658	-2.66755	4.70805e-08	3.59437e-07	-2.57129	-5.98532	2.51705e-06	1.63975e-05
SNOG_00736	1	1	0	3	1709	11.5744	0.854133	2.93321	0.275068	7.02809	2.09378e-12	1.86014e-11	3.05386	3.05431	1.44185e-08	1.20257e-07	3.07434	7.69543	5.9554e-08	5.31781e-07
SNOG_09848	1	0	1	3	4518	7.26245	16.542	-1.95777	0.136342	-7.02478	2.144e-12	1.90348e-11	-1.86754	-1.86761	1.43608e-07	1.00414e-06	-1.87317	-6.3684	1.03647e-06	7.29103e-06
SNOG_30908	1	0	1	3	162	0.0815909	0.267865	-2.46123	0.20844	-7.01028	2.37842e-12	2.11019e-11	-2.37179	-2.37878	5.14872e-08	3.91027e-07	-2.37036	-7.04218	2.27999e-07	1.82824e-06
SNOG_06853	1	0	1	3	980	0.260862	3.44435	-4.32987	0.475345	-7.00516	2.46705e-12	2.18736e-11	-4.35778	-4.36035	5.36694e-07	3.38452e-06	-3.86347	-3.93999	0.000354668	0.00156606
SNOG_15554	1	1	0	3	747	2.18009	0.291379	2.13315	0.161851	7.00123	2.53731e-12	2.24816e-11	2.23481	2.23602	1.64524e-08	1.35858e-07	2.2438	8.18779	1.99195e-08	1.95581e-07
SNOG_30091	1	0	1	3	2409	0.0312194	0.235418	-3.60759	0.372675	-6.99697	2.61559e-12	2.31597e-11	-3.55792	-3.57888	9.58292e-08	6.9512e-07	-3.57266	-6.18909	1.56575e-06	1.06039e-05
SNOG_10902	1	1	0	3	2712	0.523699	0.0434842	2.79598	0.256893	6.99117	2.72598e-12	2.4121e-11	2.89521	2.9039	5.50108e-08	4.16158e-07	2.88514	7.04089	2.28649e-07	1.83218e-06
SNOG_15429	1	0	1	3	813	0.626434	21.4833	-5.55296	0.651388	-6.98962	2.75633e-12	2.43733e-11	-5.75978	-5.76089	4.86392e-09	4.44903e-08	-5.73061	-14.8768	3.40529e-13	1.43035e-11
SNOG_09364	1	1	0	3	1451	4.26339	0.62198	1.98702	0.141287	6.98594	2.82949e-12	2.50036e-11	2.0862	2.08674	6.67937e-09	5.90087e-08	2.10075	8.45914	1.14726e-08	1.18022e-07
SNOG_05121	1	1	0	3	1791	3.14702	0.50906	1.8473	0.121361	6.98167	2.91691e-12	2.5759e-11	1.94534	1.94598	4.29525e-09	3.96629e-08	1.94954	8.24963	1.75505e-08	1.73788e-07
SNOG_02669	1	1	0	3	1750	7.58922	0.67845	2.70326	0.24402	6.98	2.95184e-12	2.60501e-11	2.81637	2.81693	9.38363e-09	8.07533e-08	2.80077	7.62742	6.5327e-08	5.79771e-07
SNOG_09827	1	0	1	3	633	3.34194	9.96098	-2.33935	0.191941	-6.9779	2.99625e-12	2.64244e-11	-2.25509	-2.25526	6.53188e-08	4.85923e-07	-2.25492	-6.98102	2.60966e-07	2.06976e-06
SNOG_09752	1	0	1	3	912	0.449316	2.74432	-3.36597	0.339433	-6.97035	3.16146e-12	2.78629e-11	-3.31583	-3.31724	6.88164e-08	5.10312e-07	-3.25614	-6.58214	6.70829e-07	4.91814e-06
SNOG_13398	1	0	1	3	1783	4.23383	9.23687	-1.89642	0.128616	-6.96969	3.1764e-12	2.79759e-11	-1.80641	-1.80653	1.24733e-07	8.82768e-07	-1.78315	-6.42963	9.01099e-07	6.41633e-06
SNOG_09892	1	1	0	3	1167	2.76491	0.413829	1.95412	0.136908	6.96901	3.19183e-12	2.80932e-11	2.05214	2.05295	3.10252e-09	2.93478e-08	2.05748	8.085	2.46122e-08	2.36078e-07
SNOG_05686	1	0	1	3	864	0.00356675	0.0981057	-5.23438	0.608477	-6.95897	3.42758e-12	3.01482e-11	-5.29398	-5.4721	5.55238e-09	5.0313e-08	-5.11335	-6.5808	6.39973e-07	4.70973e-06
SNOG_13823	1	0	1	3	1254	0.43324	2.95974	-3.52737	0.363206	-6.95848	3.43954e-12	3.02333e-11	-3.49001	-3.49152	8.48388e-08	6.21464e-07	-3.53808	-6.66669	5.54993e-07	4.13402e-06
SNOG_08281	1	0	1	3	1752	0.276351	2.48391	-3.8685	0.412237	-6.95838	3.44209e-12	3.02357e-11	-3.86111	-3.86352	3.42595e-07	2.23561e-06	-3.87208	-6.03373	2.34444e-06	1.53763e-05
SNOG_10616	1	1	0	3	747	1.47979	0.221491	1.97155	0.139628	6.95817	3.44731e-12	3.02615e-11	2.06987	2.0714	5.75979e-09	5.18292e-08	2.07534	8.13257	2.23128e-08	2.16161e-07
SNOG_14003	1	0	1	3	1728	11.7726	29.0821	-2.08169	0.155525	-6.95513	3.52247e-12	3.09008e-11	-1.99346	-1.99351	1.39592e-07	9.78407e-07	-1.99165	-6.4061	9.50839e-07	6.74574e-06
SNOG_06308	1	0	1	3	1761	3.77374	12.326	-2.50115	0.215839	-6.95497	3.52628e-12	3.09138e-11	-2.42012	-2.42028	6.16244e-08	4.61404e-07	-2.32642	-6.46204	8.38366e-07	6.01757e-06
SNOG_02931	1	0	1	3	907	0.54664	1.82031	-2.50452	0.216352	-6.95404	3.54962e-12	3.10978e-11	-2.42311	-2.42416	1.0033e-07	7.25057e-07	-2.43229	-7.09945	2.01006e-07	1.6309e-06
SNOG_08532	1	0	1	3	1236	0.214627	1.99165	-3.94929	0.424245	-6.95187	3.60487e-12	3.15611e-11	-3.94984	-3.953	1.00858e-07	7.27517e-07	-4.26451	-7.6923	5.99581e-08	5.34979e-07
SNOG_14555	1	1	0	3	1002	0.635931	0.0556668	2.71838	0.247237	6.95034	3.64416e-12	3.18763e-11	2.82793	2.83472	3.08492e-09	2.92051e-08	2.8182	7.6504	6.11498e-08	5.4436e-07
SNOG_11652	1	0	1	3	1257	4.72649	11.9241	-2.10914	0.159585	-6.95018	3.64808e-12	3.18763e-11	-2.02102	-2.02113	1.01563e-07	7.32144e-07	-2.02027	-6.6676	5.25338e-07	3.93075e-06
SNOG_04609	1	0	1	3	1569	19.3651	56.9319	-2.33388	0.191919	-6.95024	3.64663e-12	3.18763e-11	-2.24934	-2.24937	1.33828e-07	9.40271e-07	-2.23801	-6.49566	7.75255e-07	5.60602e-06
SNOG_02291	1	0	1	3	1283	3.17131	12.5491	-2.74919	0.251714	-6.9491	3.67633e-12	3.21019e-11	-2.67571	-2.6759	5.25461e-08	3.98549e-07	-2.65132	-7.29464	1.3463e-07	1.1253e-06
SNOG_13799	1	0	1	3	816	1.24056	5.15281	-2.8209	0.26215	-6.946	3.75779e-12	3.27917e-11	-2.74917	-2.74965	6.01817e-08	4.52334e-07	-2.73085	-7.15464	1.861e-07	1.52056e-06
SNOG_30909	1	0	1	3	471	9.07792	30.3108	-2.48504	0.213801	-6.94591	3.76029e-12	3.27919e-11	-2.40437	-2.40443	7.94908e-08	5.83518e-07	-2.38749	-6.92428	2.96412e-07	2.34291e-06
SNOG_00859	1	1	0	3	1035	1.90588	0.278206	2.00967	0.14541	6.9436	3.82223e-12	3.33102e-11	2.11083	2.11206	9.45184e-09	8.12803e-08	2.13166	7.92709	3.41583e-08	3.17438e-07
SNOG_06123	1	1	0	3	981	13.8306	1.86449	2.10514	0.159165	6.94336	3.82893e-12	3.33466e-11	2.20593	2.20611	5.9306e-09	5.30381e-08	2.20936	7.75746	4.87543e-08	4.42132e-07
SNOG_10311	1	1	0	3	1332	7.33362	0.879322	2.27579	0.184094	6.93009	4.20568e-12	3.66038e-11	2.37894	2.37935	7.4404e-09	6.54106e-08	2.37831	8.4326	1.21034e-08	1.23964e-07
SNOG_16035	1	0	1	3	1992	3.32946	7.37554	-1.93915	0.13561	-6.9254	4.34755e-12	3.78137e-11	-1.84878	-1.84893	1.0468e-07	7.53219e-07	-1.82198	-6.68231	5.0823e-07	3.815e-06
SNOG_15113	1	0	1	3	243	0.00910757	0.249491	-5.22452	0.610273	-6.92235	4.44197e-12	3.86096e-11	-5.31818	-5.38942	2.08487e-07	1.41114e-06	-4.92357	-3.55963	0.000897751	0.00367664
SNOG_08263	1	0	1	3	684	0.0582966	0.492348	-3.76986	0.400432	-6.91717	4.60765e-12	4.00235e-11	-3.73707	-3.74816	1.1213e-07	8.02852e-07	-3.72289	-6.08083	2.01948e-06	1.34961e-05
SNOG_08381	1	0	1	3	717	1.45802	3.18205	-1.90181	0.130386	-6.91648	4.62991e-12	4.01905e-11	-1.81014	-1.81049	9.4724e-08	6.87961e-07	-1.803	-6.8105	3.81262e-07	2.92997e-06
SNOG_08549	1	1	0	3	1069	0.724822	0.0969155	2.12787	0.163166	6.9124	4.76514e-12	4.13373e-11	2.22608	2.22967	1.2518e-08	1.05591e-07	2.21187	7.79517	4.50318e-08	4.09973e-07
SNOG_14557	1	1	0	3	1833	2.44396	0.279388	2.36487	0.197472	6.91168	4.78936e-12	4.15203e-11	2.46933	2.47065	6.05454e-09	5.40633e-08	2.49057	7.50825	8.28042e-08	7.22751e-07
SNOG_10215	1	0	1	3	1900	0.126455	0.80132	-3.33645	0.338537	-6.90162	5.14139e-12	4.45431e-11	-3.28271	-3.28766	8.86247e-08	6.48113e-07	-3.15227	-4.9122	3.34222e-05	0.000178708
SNOG_03098	1	0	1	3	856	0.0603159	0.376836	-3.39537	0.347139	-6.90032	5.18863e-12	4.4923e-11	-3.34545	-3.35619	8.31526e-08	6.09628e-07	-3.44911	-5.86164	3.36224e-06	2.14707e-05
SNOG_08226	1	0	1	3	1246	39.9303	229.693	-3.27869	0.330244	-6.90001	5.19983e-12	4.49906e-11	-3.22734	-3.22736	1.88343e-07	1.28677e-06	-3.18777	-6.5599	7.05243e-07	5.14774e-06
SNOG_08663	1	0	1	3	462	0.163255	0.492084	-2.33464	0.193631	-6.89269	5.47453e-12	4.73365e-11	-2.24988	-2.25328	5.03261e-07	3.19795e-06	-2.23575	-6.63797	5.61631e-07	4.17812e-06
SNOG_08347	1	1	0	3	1407	0.20066	0.00592805	4.16106	0.458749	6.8906	5.55558e-12	4.8006e-11	4.31951	4.38815	1.52191e-09	1.55056e-08	4.26314	7.81208	4.34665e-08	3.97276e-07
SNOG_11702	1	1	0	3	1776	12.4454	2.00904	1.85189	0.123699	6.88678	5.70674e-12	4.92801e-11	1.9496	1.94976	4.56483e-09	4.19856e-08	1.94916	7.86021	3.92842e-08	3.61607e-07
SNOG_14530	1	1	0	3	1884	3.76793	0.283027	2.95597	0.284351	6.87872	6.03947e-12	5.21194e-11	3.07722	3.07861	2.37037e-08	1.90728e-07	3.11001	8.04717	2.67761e-08	2.53697e-07
SNOG_06478	1	1	0	3	567	1.17416	0.16612	2.02861	0.149621	6.87478	6.20877e-12	5.35456e-11	2.12558	2.12761	7.93482e-09	6.91031e-08	2.12795	7.56199	7.38145e-08	6.5063e-07
SNOG_16356	0	0	0	1	528	0.233155	0	7.34012	0.923258	6.86711	6.55164e-12	5.64658e-11
SNOG_07326	1	1	0	3	1806	1.31914	0.121405	2.67074	0.243475	6.86206	6.78747e-12	5.84604e-11	2.78146	2.78461	1.60167e-08	1.32731e-07	2.82068	7.4951	8.51712e-08	7.42298e-07
SNOG_10926	1	1	0	3	4257	2.90272	0.149889	3.46295	0.358944	6.86164	6.80735e-12	5.85936e-11	3.60604	3.60875	2.93924e-08	2.32957e-07	3.76662	9.21296	2.61457e-09	3.09781e-08
SNOG_15745	0	0	0	1	1629	0.216862	0	7.1908	0.902581	6.85899	6.93486e-12	5.96524e-11
SNOG_06146	1	0	1	3	1579	5.8922	27.7069	-2.95386	0.28487	-6.85879	6.94478e-12	5.9699e-11	-2.88967	-2.88977	1.35792e-07	9.53493e-07	-2.77418	-6.3749	1.0717e-06	7.49355e-06
SNOG_08192	1	0	1	3	1467	0.18477	6.43742	-5.62585	0.675019	-6.85292	7.23571e-12	6.21596e-11	-5.88105	-5.88486	9.23585e-07	5.61731e-06	-5.58935	-4.55175	8.07833e-05	0.000402705
SNOG_13194	1	0	1	3	1416	0.0114427	0.143785	-4.35469	0.489568	-6.85236	7.26421e-12	6.23641e-11	-4.34482	-4.40507	6.42373e-08	4.78796e-07	-4.48091	-6.06371	2.09513e-06	1.39296e-05
SNOG_01072	1	0	1	3	1509	1.08466	4.0686	-2.65414	0.241752	-6.84228	7.79429e-12	6.68716e-11	-2.57821	-2.57875	8.48738e-08	6.21464e-07	-2.56702	-6.63509	5.79451e-07	4.29969e-06
SNOG_30725	1	0	1	3	936	0.55693	1.98561	-2.58671	0.231944	-6.84091	7.86915e-12	6.74702e-11	-2.50794	-2.50898	5.5657e-08	4.20272e-07	-2.49933	-6.23465	1.41417e-06	9.67878e-06
SNOG_30872	1	1	0	3	294	0.868822	0.0594345	3.05382	0.300736	6.82932	8.5321e-12	7.31071e-11	3.17344	3.18001	2.265e-08	1.82376e-07	3.14424	6.8187	3.74344e-07	2.88443e-06
SNOG_12604	1	0	1	3	912	0.233969	2.38477	-4.02967	0.444001	-6.82356	8.88098e-12	7.60473e-11	-4.03029	-4.0331	5.88819e-07	3.67538e-06	-3.93045	-4.84868	3.8987e-05	0.000205814
SNOG_30821	1	0	1	3	661	0.0413406	0.237533	-3.24188	0.328706	-6.82032	9.08378e-12	7.77337e-11	-3.17523	-3.19056	3.71216e-07	2.40752e-06	-3.29374	-6.14623	1.72887e-06	1.16274e-05
SNOG_08471	1	0	1	3	897	1.7707	3.77984	-1.86568	0.126969	-6.81806	9.22787e-12	7.89158e-11	-1.77448	-1.77476	1.49039e-07	1.03822e-06	-1.78429	-6.92104	2.98061e-07	2.35434e-06
SNOG_14881	1	1	0	3	1620	1.40275	0.177374	2.22467	0.179767	6.81253	9.58966e-12	8.1957e-11	2.32654	2.32857	2.49517e-08	1.9994e-07	2.3588	8.08183	2.47738e-08	2.37237e-07
SNOG_12341	1	1	0	3	1938	1.97723	0.203026	2.50121	0.220363	6.81243	9.59659e-12	8.19634e-11	2.60781	2.60964	1.895e-08	1.54866e-07	2.59455	7.40883	1.02526e-07	8.74557e-07
SNOG_11189	0	0	0	1	733	0.266169	0	7.41359	0.941594	6.81142	9.66401e-12	8.24861e-11
SNOG_15350	1	1	0	3	2774	0.380172	0.0272579	3.01114	0.295509	6.80567	1.0058e-11	8.57936e-11	3.12518	3.13956	3.14719e-08	2.47082e-07	3.12888	6.87487	3.30281e-07	2.58254e-06
SNOG_07021	1	1	0	3	3540	0.19773	0.00387138	4.74775	0.550899	6.80297	1.02485e-11	8.73629e-11	4.92206	5.03044	4.58188e-09	4.21091e-08	4.72527	7.20649	1.59103e-07	1.31288e-06
SNOG_30495	1	0	1	3	963	1.70721	3.45134	-1.78055	0.114898	-6.79342	1.09507e-11	9.32883e-11	-1.68797	-1.68826	2.739e-07	1.82e-06	-1.68393	-6.51007	7.50267e-07	5.44224e-06
SNOG_11066	1	0	1	3	6819	0.00507966	0.100395	-4.8504	0.567684	-6.78264	1.17997e-11	1.00457e-10	-4.85488	-4.98316	5.11106e-08	3.88426e-07	-4.71564	-6.87891	3.27531e-07	2.56448e-06
SNOG_06480	1	1	0	3	2049	2.62671	0.364206	2.09086	0.160835	6.78248	1.18129e-11	1.00505e-10	2.19243	2.19338	1.23329e-08	1.04244e-07	2.21546	7.95726	3.20767e-08	2.99769e-07
SNOG_10355	1	1	0	3	1269	2.55674	0.298771	2.30519	0.19248	6.78093	1.19408e-11	1.01527e-10	2.40881	2.41	1.12922e-08	9.60419e-08	2.42474	8.35016	1.43017e-08	1.44696e-07
SNOG_01105	1	0	1	3	18579	0.234673	0.686236	-2.31858	0.194573	-6.7768	1.22867e-11	1.04401e-10	-2.23276	-2.23513	8.87548e-08	6.48657e-07	-2.21902	-6.46211	8.36778e-07	6.01354e-06
SNOG_03252	1	0	1	3	1234	3.04392	9.01288	-2.32704	0.195845	-6.77598	1.23567e-11	1.04929e-10	-2.2438	-2.24398	1.00476e-07	7.25211e-07	-2.21462	-6.76149	4.25438e-07	3.23951e-06
SNOG_30630	1	0	1	3	966	0.0320455	0.261799	-3.78811	0.411513	-6.77525	1.24192e-11	1.05393e-10	-3.75838	-3.77951	2.2439e-07	1.50825e-06	-3.98917	-5.51713	7.5959e-06	4.57024e-05
SNOG_05104	1	1	0	3	2155	2.98618	0.384272	2.1817	0.174591	6.7684	1.30212e-11	1.1043e-10	2.28359	2.2845	9.82224e-09	8.42785e-08	2.27817	7.83158	4.17147e-08	3.81865e-07
SNOG_14857	1	1	0	3	729	0.354967	0.00983736	4.27949	0.484989	6.76198	1.36117e-11	1.15365e-10	4.45197	4.49448	1.05949e-07	7.61879e-07	4.45256	5.70849	4.82611e-06	3.01244e-05
SNOG_12362	1	0	1	3	1926	2.69009	8.03099	-2.36343	0.201672	-6.76061	1.37412e-11	1.16388e-10	-2.28015	-2.28036	8.82888e-08	6.46063e-07	-2.25202	-6.81729	3.75747e-07	2.89333e-06
SNOG_30774	1	0	1	3	246	0.770337	2.34943	-2.38417	0.20492	-6.75467	1.43166e-11	1.21184e-10	-2.30094	-2.30167	2.01296e-07	1.36644e-06	-2.30837	-7.74068	5.05114e-08	4.57354e-07
SNOG_05604	1	1	0	3	3868	1.30737	0.101818	2.91188	0.283065	6.75418	1.43642e-11	1.21509e-10	3.02738	3.03125	2.15826e-08	1.74505e-07	3.12006	9.22848	2.52961e-09	3.01249e-08
SNOG_09532	1	1	0	3	1845	0.184765	0.00317246	4.78778	0.561074	6.75094	1.4689e-11	1.24177e-10	5.03311	5.1591	1.6832e-09	1.69853e-08	5.10966	7.84133	4.09044e-08	3.75333e-07
SNOG_10852	1	0	1	3	1854	0.237499	0.727126	-2.36745	0.20268	-6.74681	1.51131e-11	1.27681e-10	-2.28243	-2.28479	2.42736e-07	1.62033e-06	-2.28218	-5.91203	2.98308e-06	1.91758e-05
SNOG_03056	1	0	1	3	765	1.99003	4.22111	-1.85715	0.127075	-6.74524	1.52778e-11	1.28991e-10	-1.76668	-1.76693	3.85785e-07	2.49784e-06	-1.76363	-6.59003	6.25868e-07	4.61761e-06
SNOG_15274	1	1	0	3	1170	0.404916	0.0253375	3.18252	0.323614	6.7442	1.53877e-11	1.29836e-10	3.30238	3.31791	4.47537e-08	3.43023e-07	3.35852	7.23636	1.48989e-07	1.2382e-06
SNOG_01269	1	0	1	3	2256	0.0271725	0.146568	-3.16107	0.320532	-6.74213	1.56086e-11	1.31616e-10	-3.10234	-3.12482	6.38333e-09	5.66514e-08	-2.9926	-5.48602	8.16751e-06	4.8984e-05
SNOG_01067	1	1	0	3	750	0.400019	0.00665452	4.93349	0.583466	6.74158	1.56674e-11	1.32028e-10	5.18515	5.24972	5.77425e-08	4.34563e-07	4.96856	5.11785	1.99729e-05	0.000111207
SNOG_03081	1	0	1	3	1938	2.67588	5.54059	-1.80932	0.120059	-6.74103	1.57273e-11	1.32449e-10	-1.71748	-1.71766	3.3321e-07	2.17804e-06	-1.71048	-6.30929	1.18692e-06	8.24464e-06
SNOG_10428	1	0	1	3	1644	0.296415	1.12294	-2.67903	0.249185	-6.73809	1.60482e-11	1.35065e-10	-2.60372	-2.60572	8.96235e-08	6.53364e-07	-2.59967	-6.27003	1.30118e-06	8.96875e-06
SNOG_01168	1	0	1	3	1242	2.60973	6.96731	-2.18648	0.176113	-6.73704	1.61642e-11	1.35956e-10	-2.09991	-2.10012	1.37493e-07	9.64853e-07	-2.10475	-6.84545	3.52651e-07	2.73357e-06
SNOG_06582	1	0	1	3	774	0.417764	1.27617	-2.39081	0.206614	-6.73143	1.68002e-11	1.41215e-10	-2.30766	-2.30901	5.68256e-08	4.28216e-07	-2.27559	-6.03393	2.24401e-06	1.47843e-05
SNOG_08439	1	0	1	3	1371	3.23549	12.1295	-2.68749	0.250816	-6.72799	1.72019e-11	1.445e-10	-2.61336	-2.61354	9.75646e-08	7.06827e-07	-2.56583	-6.84704	3.60828e-07	2.79138e-06
SNOG_03565	1	1	0	3	810	0.224283	0.00112623	6.15386	0.766227	6.72629	1.74049e-11	1.46113e-10	6.6541	7.00968	1.17565e-09	1.22338e-08	6.2102	7.32427	1.23551e-07	1.03942e-06
SNOG_02214	1	0	1	3	5286	0.00541863	0.302607	-5.92097	0.731785	-6.72461	1.7606e-11	1.47708e-10	-6.22801	-6.34333	2.00978e-06	1.14851e-05	-5.9029	-2.94901	0.00394573	0.0143106
SNOG_14008	1	0	1	3	1260	3.17711	10.2656	-2.47998	0.220263	-6.71916	1.82774e-11	1.53243e-10	-2.4	-2.40018	7.63303e-08	5.61735e-07	-2.40181	-6.57548	6.52258e-07	4.78875e-06
SNOG_16162	1	0	1	3	1272	6.61986	16.376	-2.06616	0.158683	-6.71884	1.83178e-11	1.53485e-10	-1.97814	-1.97822	1.77928e-07	1.22063e-06	-1.99048	-6.36233	1.05099e-06	7.37087e-06
SNOG_10855	1	1	0	3	1197	0.498613	0.0381643	2.9079	0.284535	6.70532	2.00967e-11	1.68284e-10	3.02607	3.03624	1.00813e-08	8.64379e-08	2.97376	6.07757	2.02736e-06	1.3541e-05
SNOG_00427	1	1	0	3	1110	0.24499	0.0011263	6.41307	0.808524	6.69501	2.15659e-11	1.80473e-10	6.77039	7.12623	1.79696e-09	1.79464e-08	6.22437	7.34698	1.17626e-07	9.95172e-07
SNOG_03620	1	0	1	3	2925	0.0530596	0.639668	-4.21965	0.48094	-6.6945	2.16413e-11	1.8099e-10	-4.23825	-4.25081	4.67121e-07	2.9846e-06	-4.17726	-5.08335	2.21455e-05	0.000122173
SNOG_01579	1	1	0	3	740	0.993672	0.0340148	3.99703	0.447856	6.69194	2.20233e-11	1.84069e-10	4.17453	4.18686	6.32935e-08	4.7267e-07	4.13197	6.01788	2.37369e-06	1.55419e-05
SNOG_03058	1	0	1	3	3261	4.08137	13.9599	-2.55641	0.232607	-6.69115	2.21417e-11	1.84942e-10	-2.47855	-2.47869	9.73966e-08	7.0605e-07	-2.44346	-6.90694	3.08717e-07	2.42961e-06
SNOG_03069	1	1	0	3	1921	2.60534	0.423122	1.86441	0.129215	6.68966	2.23683e-11	1.86717e-10	1.96311	1.96389	2.03449e-08	1.65187e-07	1.98009	8.21913	1.86802e-08	1.84034e-07
SNOG_06701	1	1	0	3	1285	6.81206	0.731361	2.42249	0.212711	6.68741	2.27156e-11	1.89497e-10	2.53014	2.53064	1.09079e-08	9.3045e-08	2.52546	7.52986	7.92457e-08	6.95342e-07
SNOG_06767	1	1	0	3	951	9.14613	1.05064	2.35494	0.202624	6.68697	2.27833e-11	1.89942e-10	2.46055	2.4609	1.48848e-08	1.23969e-07	2.51815	7.90456	3.58381e-08	3.31988e-07
SNOG_12524	1	1	0	3	717	9.26582	1.16332	2.2392	0.185394	6.68416	2.32256e-11	1.93508e-10	2.34295	2.34326	1.35807e-08	1.13759e-07	2.40066	7.88809	3.70573e-08	3.42464e-07
SNOG_04456	1	1	0	3	1377	1.52235	0.158216	2.4667	0.219585	6.67943	2.39867e-11	1.99724e-10	2.57216	2.57447	1.03456e-08	8.85085e-08	2.55689	6.99839	2.51137e-07	1.99861e-06
SNOG_06191	1	0	1	3	425	0.0129743	0.121491	-3.90677	0.435295	-6.67771	2.42712e-11	2.01966e-10	-3.84942	-3.8989	1.20894e-07	8.57681e-07	-3.82279	-6.45226	8.55861e-07	6.12797e-06
SNOG_06724	1	0	1	3	1974	2.26067	9.4261	-2.81706	0.272228	-6.67476	2.47635e-11	2.05933e-10	-2.74814	-2.74841	1.30111e-07	9.16927e-07	-2.7571	-6.30111	1.26788e-06	8.76e-06
SNOG_02511	1	0	1	3	3456	3.33904	6.15554	-1.6469	0.0969393	-6.67321	2.50267e-11	2.07991e-10	-1.55363	-1.55377	5.6769e-07	3.55685e-06	-1.54666	-5.8654	3.32777e-06	2.12973e-05
SNOG_14364	1	0	1	3	1290	6.98305	35.1917	-3.05738	0.308687	-6.66493	2.64789e-11	2.19922e-10	-2.99811	-2.9982	2.02319e-07	1.37258e-06	-3.05165	-5.61642	6.21509e-06	3.79395e-05
SNOG_15145	1	0	1	3	849	0.0145103	0.597165	-5.70663	0.706189	-6.66483	2.64978e-11	2.19942e-10	-5.97421	-6.0213	4.1623e-07	2.67856e-06	-5.34192	-3.51042	0.0010175	0.00411494
SNOG_08275	1	0	1	3	411	0.060956	0.590223	-3.95922	0.444095	-6.66348	2.67418e-11	2.21828e-10	-3.97484	-3.98586	7.18162e-07	4.43986e-06	-3.78191	-4.26134	0.000162323	0.000756967
SNOG_07070	1	1	0	3	2778	4.00994	0.716876	1.70775	0.106265	6.66023	2.73401e-11	2.2665e-10	1.8028	1.80324	1.19008e-08	1.00849e-07	1.81488	7.70568	5.43886e-08	4.88853e-07
SNOG_13032	1	1	0	3	6480	0.380328	0.0150751	3.78221	0.417881	6.65789	2.77777e-11	2.30134e-10	3.93347	3.96041	1.76893e-08	1.45453e-07	3.81853	4.38809	0.000117782	0.000567289
SNOG_02514	0	0	0	1	1559	0.271933	0.00276414	5.58528	0.68956	6.64957	2.93949e-11	2.4338e-10
SNOG_30886	1	1	0	3	972	0.471	0.0319733	3.04735	0.308021	6.64678	2.99572e-11	2.4788e-10	3.16668	3.17869	1.73815e-08	1.43022e-07	3.20645	6.41735	9.26721e-07	6.59071e-06
SNOG_08862	1	1	0	3	1008	9.22329	0.877477	2.5906	0.23958	6.63913	3.15535e-11	2.60926e-10	2.7027	2.70312	2.4606e-08	1.97579e-07	2.71303	7.2457	1.49697e-07	1.24231e-06
SNOG_15142	1	0	1	3	1083	0.00295753	0.470615	-7.01964	0.906858	-6.63791	3.18153e-11	2.62927e-10	-7.76747	-7.99124	1.15952e-06	6.92203e-06	-7.40429	-3.53539	0.00100443	0.00406914
SNOG_16361	1	1	0	3	1155	0.203017	0.00163784	5.73818	0.714331	6.63303	3.28858e-11	2.71605e-10	6.03874	6.28406	1.69905e-09	1.71304e-08	5.60395	8.12654	2.26259e-08	2.18829e-07
SNOG_01983	1	0	1	3	1771	0.0552307	0.305186	-3.23735	0.337364	-6.63186	3.31474e-11	2.73595e-10	-3.17868	-3.19015	1.00403e-07	7.25134e-07	-3.20351	-6.06167	2.10375e-06	1.3971e-05
SNOG_12477	1	0	1	3	1278	8.53918	42.1368	-3.06572	0.311514	-6.63122	3.32919e-11	2.74617e-10	-3.0071	-3.00717	2.22218e-07	1.49618e-06	-2.9838	-6.08112	2.10084e-06	1.39596e-05
SNOG_09437	1	1	0	3	1611	0.268091	0.00051154	6.8994	0.889699	6.63078	3.33924e-11	2.75274e-10	7.6306	8.27379	5.56686e-09	5.04041e-08	6.73988	6.77543	4.15385e-07	3.17126e-06
SNOG_01338	1	1	0	3	1329	0.719832	0.0886145	2.23787	0.18694	6.62173	3.55008e-11	2.92474e-10	2.33584	2.33983	8.94917e-08	6.52813e-07	2.34161	6.6827	5.07778e-07	3.81407e-06
SNOG_06035	1	0	1	3	1851	7.85209	20.5996	-2.18585	0.179191	-6.61779	3.64603e-11	3.00192e-10	-2.10031	-2.10038	1.95937e-07	1.33318e-06	-2.05255	-6.36774	1.03805e-06	7.2933e-06
SNOG_08901	0	0	0	1	645	0.142305	0	6.99249	0.905724	6.61624	3.68453e-11	3.03174e-10
SNOG_03206	1	1	0	3	729	0.632841	0.0610203	2.5921	0.240804	6.61159	3.80221e-11	3.12663e-10	2.70007	2.70622	2.57836e-08	2.06039e-07	2.67749	6.99902	2.50783e-07	1.99716e-06
SNOG_05825	1	0	1	3	345	0.499135	2.54849	-3.10601	0.318703	-6.60808	3.8934e-11	3.19963e-10	-3.04876	-3.05001	1.53371e-07	1.06382e-06	-3.02396	-5.62634	6.07128e-06	3.7159e-05
SNOG_30405	1	1	0	3	1403	0.224008	0.00744381	3.99617	0.453473	6.60717	3.91742e-11	3.21738e-10	4.1472	4.20109	6.72547e-09	5.93259e-08	4.0563	7.32659	1.22484e-07	1.03193e-06
SNOG_03718	1	1	0	3	1963	2.22997	0.153102	3.0839	0.315454	6.60603	3.94752e-11	3.24009e-10	3.20912	3.21173	3.77279e-08	2.92838e-07	3.3203	7.44628	9.50026e-08	8.12761e-07
SNOG_12879	1	1	0	3	2061	0.254636	0.0205674	2.82224	0.275946	6.60361	4.01253e-11	3.29142e-10	2.91863	2.93708	3.20225e-08	2.50897e-07	2.94241	7.02904	2.34702e-07	1.8781e-06
SNOG_13421	1	1	0	3	1191	0.194478	0.00159142	5.6843	0.709422	6.60298	4.02979e-11	3.30353e-10	5.97105	6.21611	2.51437e-08	2.0134e-07	6.11195	8.14366	2.18683e-08	2.12208e-07
SNOG_09684	1	0	1	3	487	0.0315826	0.304659	-3.95955	0.448364	-6.60078	4.09008e-11	3.35089e-10	-3.94758	-3.96897	2.20896e-07	1.48907e-06	-3.99653	-5.63419	5.75138e-06	3.53685e-05
SNOG_04714	1	1	0	3	1041	6.68893	0.618328	2.64799	0.249694	6.60005	4.11019e-11	3.36528e-10	2.76085	2.76146	2.5727e-08	2.05727e-07	2.74098	7.71892	5.31354e-08	4.7962e-07
SNOG_01438	1	1	0	3	1542	9.28838	0.958576	2.47829	0.224087	6.59696	4.19667e-11	3.43397e-10	2.58755	2.58793	2.14794e-08	1.73792e-07	2.59283	7.58621	7.02633e-08	6.22087e-07
SNOG_02528	1	0	1	3	1557	1.83679	3.75172	-1.80824	0.122568	-6.5942	4.27543e-11	3.49625e-10	-1.7164	-1.71667	2.40839e-07	1.60859e-06	-1.73434	-6.70117	4.87116e-07	3.67548e-06
SNOG_05753	1	0	1	3	1818	3.3173	7.7416	-2.01308	0.153666	-6.59278	4.31667e-11	3.5278e-10	-1.92409	-1.92425	1.56523e-07	1.08337e-06	-1.8907	-6.35326	1.07305e-06	7.49846e-06
SNOG_09800	1	1	0	3	789	0.729665	0.0666708	2.67039	0.253475	6.58995	4.39983e-11	3.59356e-10	2.77998	2.78568	3.19776e-08	2.50714e-07	2.77534	7.70873	5.40388e-08	4.86642e-07
SNOG_15817	1	1	0	3	966	0.677309	0.0655797	2.5901	0.241307	6.58952	4.41251e-11	3.60169e-10	2.69695	2.70268	4.26572e-08	3.28469e-07	2.71111	7.24745	1.45432e-07	1.21037e-06
SNOG_15144	1	0	1	3	1836	0.00371206	0.427666	-6.69782	0.864695	-6.5894	4.41617e-11	3.60247e-10	-7.35522	-7.53665	5.07811e-07	3.22088e-06	-6.84681	-3.37319	0.00146865	0.00577875
SNOG_02510	1	0	1	3	1288	7.89845	12.6752	-1.45635	0.0692802	-6.58702	4.48736e-11	3.65829e-10	-1.36247	-1.36253	3.12687e-05	0.000145118	-1.36129	-4.43223	0.000104775	0.000509852
SNOG_15198	0	0	0	1	1785	0.236865	0.000595762	6.74012	0.871675	6.58516	4.54382e-11	3.70204e-10
SNOG_12715	1	0	1	3	1356	6.90026	14.8218	-1.88357	0.134252	-6.58141	4.66005e-11	3.79441e-10	-1.79296	-1.79303	2.87859e-07	1.89866e-06	-1.78881	-6.35741	1.06289e-06	7.44536e-06
SNOG_04088	0	0	0	1	1525	0.16184	0	6.96624	0.908205	6.56926	5.05646e-11	4.11465e-10
SNOG_02591	1	1	0	3	1429	0.263146	0.0137551	3.43644	0.370997	6.5673	5.1237e-11	4.16682e-10	3.56375	3.59327	2.01025e-08	1.63561e-07	3.48635	6.77715	4.10798e-07	3.13831e-06
SNOG_02677	1	1	0	3	1024	4.70676	0.770011	1.84027	0.127971	6.56604	5.16705e-11	4.19743e-10	1.93774	1.93816	2.1318e-08	1.72606e-07	1.93704	7.96554	3.15285e-08	2.95357e-07
SNOG_02626	1	1	0	3	1871	0.531004	0.0533047	2.53029	0.233061	6.56602	5.16767e-11	4.19743e-10	2.6357	2.64266	6.30296e-09	5.60236e-08	2.61853	7.12128	1.91602e-07	1.56332e-06
SNOG_15870	1	1	0	3	762	0.940024	0.0677866	2.98764	0.302818	6.56382	5.24452e-11	4.25724e-10	3.1108	3.11655	3.10606e-08	2.4428e-07	3.04666	5.99042	2.48355e-06	1.61883e-05
SNOG_04267	1	0	1	3	3243	2.79271	9.75985	-2.57513	0.240028	-6.56228	5.29929e-11	4.29907e-10	-2.49972	-2.49993	1.28605e-07	9.07958e-07	-2.64036	-7.31496	1.28843e-07	1.07925e-06
SNOG_07478	1	0	1	3	784	23.8668	79.2548	-2.52319	0.232128	-6.56185	5.31433e-11	4.30864e-10	-2.44567	-2.44569	2.31815e-07	1.55099e-06	-2.37074	-6.39591	9.73764e-07	6.89577e-06
SNOG_12237	1	0	1	3	963	1.55602	2.84323	-1.63681	0.097079	-6.5597	5.39163e-11	4.36863e-10	-1.54387	-1.54417	6.59296e-06	3.45381e-05	-1.54134	-5.57845	6.55428e-06	3.99053e-05
SNOG_05908	1	1	0	3	1092	0.418844	0.0391064	2.63196	0.249249	6.54748	5.85149e-11	4.73835e-10	2.74097	2.75057	4.02052e-08	3.10616e-07	2.86247	7.22293	1.53412e-07	1.27042e-06
SNOG_30233	1	0	1	3	408	0.0136412	0.138723	-3.92195	0.446615	-6.54244	6.05227e-11	4.89794e-10	-3.88128	-3.92615	3.1155e-07	2.04564e-06	-4.37137	-5.79118	3.96483e-06	2.50303e-05
SNOG_04883	1	1	0	3	852	0.820885	0.0688719	2.74768	0.267732	6.52772	6.6778e-11	5.40087e-10	2.86	2.86546	1.88813e-08	1.5449e-07	2.8102	6.18981	1.56306e-06	1.0598e-05
SNOG_06020	1	1	0	3	2229	1.89528	0.287533	1.94562	0.145015	6.52088	6.98963e-11	5.64963e-10	2.04433	2.04549	1.61978e-08	1.34136e-07	2.04622	7.8701	3.8479e-08	3.54756e-07
SNOG_11453	1	1	0	3	243	10.8349	0.55476	3.44946	0.375639	6.52078	6.99423e-11	5.64991e-10	3.60517	3.6059	2.29842e-07	1.53956e-06	3.59264	6.37225	1.07825e-06	7.52836e-06
SNOG_03953	1	1	0	3	3088	5.98182	0.28904	3.54523	0.390343	6.5205	7.00744e-11	5.65713e-10	3.7029	3.70433	9.37679e-08	6.81443e-07	3.82741	7.35117	1.23751e-07	1.04034e-06
SNOG_07867	1	1	0	3	2172	1.56035	0.129377	2.78771	0.274372	6.51563	7.23861e-11	5.84021e-10	2.90576	2.90872	3.76904e-08	2.92742e-07	2.90041	6.4446	8.72346e-07	6.22302e-06
SNOG_09214	1	0	1	3	1419	0.825749	2.51051	-2.35821	0.208541	-6.5129	7.37122e-11	5.94358e-10	-2.27568	-2.27636	1.44209e-07	1.00713e-06	-2.29514	-7.57865	7.12372e-08	6.29343e-07
SNOG_10485	1	1	0	3	606	1.06838	0.111536	2.47216	0.226058	6.51233	7.39952e-11	5.96277e-10	2.57757	2.58087	1.19037e-07	8.46576e-07	2.5623	7.89171	3.67773e-08	3.40146e-07
SNOG_02950	1	0	1	3	2210	6.76889	18.0362	-2.17445	0.180624	-6.50219	7.9158e-11	6.37493e-10	-2.08816	-2.08824	2.22337e-07	1.49618e-06	-2.08064	-6.05141	2.15452e-06	1.42512e-05
SNOG_05422	1	1	0	3	1033	0.187832	0.0011073	6.02314	0.773883	6.49083	8.53636e-11	6.87053e-10	6.40684	6.76185	1.94111e-10	2.39246e-09	5.96433	9.10805	3.1948e-09	3.69497e-08
SNOG_03562	1	1	0	3	1095	1.29581	0.00905657	5.92285	0.761906	6.46123	1.03858e-10	8.35399e-10	6.49192	6.54142	9.21219e-09	7.95132e-08	6.79753	5.55645	7.25556e-06	4.37855e-05
SNOG_13033	1	1	0	3	1158	0.805916	0.00627108	5.67922	0.725487	6.44976	1.12025e-10	9.00543e-10	6.20044	6.26588	2.99285e-08	2.36561e-07	6.57803	5.18278	1.76727e-05	9.97197e-05
SNOG_05474	1	0	1	3	726	0.0323123	0.211079	-3.41419	0.374355	-6.44893	1.12644e-10	9.04975e-10	-3.36244	-3.38259	5.06569e-07	3.21545e-06	-3.55724	-6.10297	1.91137e-06	1.27956e-05
SNOG_11842	1	0	1	3	517	0.188489	1.20122	-3.42339	0.375857	-6.44762	1.13618e-10	9.12249e-10	-3.38812	-3.39154	2.4517e-07	1.63564e-06	-3.39011	-5.66694	5.51792e-06	3.40589e-05
SNOG_07441	1	1	0	3	1949	0.755519	0.0382218	3.47655	0.384568	6.43982	1.19615e-10	9.59815e-10	3.62858	3.63924	1.73188e-07	1.19022e-06	3.63261	4.48673	9.37788e-05	0.000459999
SNOG_04889	1	0	1	3	324	0.435076	1.62689	-2.686	0.261926	-6.43692	1.21926e-10	9.77764e-10	-2.61298	-2.61435	1.41922e-07	9.94138e-07	-2.57862	-5.86732	3.34717e-06	2.13862e-05
SNOG_02667	1	1	0	3	1584	0.708179	0.0378048	3.44606	0.380058	6.43602	1.22647e-10	9.82956e-10	3.58562	3.59659	9.50033e-08	6.8956e-07	3.68896	7.13218	1.87086e-07	1.52754e-06
SNOG_06393	1	1	0	3	1161	9.03633	0.858957	2.63472	0.254072	6.43407	1.24231e-10	9.95049e-10	2.74878	2.74922	2.63428e-08	2.10218e-07	2.79603	7.95513	3.26053e-08	3.04465e-07
SNOG_30498	1	0	1	3	229	0.502324	1.00937	-1.7745	0.120381	-6.43375	1.24492e-10	9.96538e-10	-1.68452	-1.68549	3.56216e-06	1.94855e-05	-1.67371	-5.69951	4.91918e-06	3.06724e-05
SNOG_05636	1	0	1	3	4149	4.87471	14.2154	-2.28606	0.199977	-6.43105	1.26726e-10	1.01381e-09	-2.20171	-2.20182	2.232e-07	1.50112e-06	-2.13325	-5.92009	2.93161e-06	1.89076e-05
SNOG_09876	1	1	0	3	2679	1.48585	0.0802187	3.36519	0.367972	6.42763	1.2961e-10	1.03625e-09	3.51206	3.51705	1.21007e-07	8.57966e-07	3.50724	6.70874	4.83107e-07	3.6476e-06
SNOG_08861	1	0	1	3	1028	0.12707	0.478246	-2.63916	0.255099	-6.42556	1.31382e-10	1.04979e-09	-2.56104	-2.56567	2.20257e-07	1.48562e-06	-2.52829	-5.84735	3.47184e-06	2.211e-05
SNOG_13388	1	0	1	3	366	0.00307864	0.0781228	-5.15492	0.647015	-6.42167	1.34783e-10	1.07632e-09	-5.20701	-5.42596	2.0302e-09	2.01033e-08	-5.37712	-8.71722	6.85633e-09	7.41213e-08
SNOG_07417	1	0	1	3	4431	0.0701543	0.563482	-3.71516	0.422833	-6.42134	1.35076e-10	1.07801e-09	-3.69371	-3.70295	4.6751e-07	2.98544e-06	-3.6532	-3.82548	0.000467851	0.00202735
SNOG_12396	1	0	1	3	1317	6.76804	11.5772	-1.54104	0.0842577	-6.42121	1.35194e-10	1.0783e-09	-1.44744	-1.4475	5.28343e-06	2.82043e-05	-1.44601	-4.98541	2.723e-05	0.000147909
SNOG_06329	1	0	1	3	2880	0.777907	2.30692	-2.35621	0.211304	-6.4183	1.37801e-10	1.09844e-09	-2.27385	-2.27457	1.22234e-07	8.66136e-07	-2.23989	-5.94694	2.75312e-06	1.78157e-05
SNOG_10502	1	0	1	3	1233	0.143546	4.44905	-5.42935	0.690205	-6.41745	1.3858e-10	1.10398e-09	-5.67134	-5.67623	7.97314e-07	4.88765e-06	-5.71929	-6.22197	1.5251e-06	1.03467e-05
SNOG_07475	1	1	0	3	1014	14.5036	2.39027	1.82233	0.128272	6.41081	1.44744e-10	1.15239e-09	1.92026	1.9204	3.00954e-08	2.37535e-07	1.9249	7.36739	1.12119e-07	9.50111e-07
SNOG_02767	1	0	1	3	1338	3.21496	10.1818	-2.40441	0.21924	-6.4058	1.4958e-10	1.19018e-09	-2.32365	-2.32383	2.17048e-07	1.46652e-06	-2.27893	-6.59433	6.20935e-07	4.58412e-06
SNOG_30679	1	1	0	3	1416	0.90742	0.121999	2.12564	0.17602	6.39495	1.60601e-10	1.2771e-09	2.22796	2.23082	1.31464e-08	1.1044e-07	2.228	6.88342	3.24056e-07	2.54241e-06
SNOG_13602	1	1	0	3	876	1.53719	0.18466	2.26753	0.198601	6.3823	1.74449e-10	1.38639e-09	2.37042	2.37234	2.9573e-08	2.34229e-07	2.36882	7.05048	2.23869e-07	1.7976e-06
SNOG_15618	1	1	0	3	1707	1.20077	0.140775	2.31086	0.205462	6.38006	1.77017e-10	1.40596e-09	2.41433	2.41688	6.7538e-08	5.0147e-07	2.40336	7.38014	1.09073e-07	9.26323e-07
SNOG_03177	1	1	0	3	328	4.61452	0.349558	2.88698	0.295914	6.37679	1.80834e-10	1.43542e-09	3.01147	3.01255	4.38105e-08	3.36681e-07	3.17531	8.35125	1.4456e-08	1.4613e-07
SNOG_13690	1	0	1	3	2079	1.15426	3.69661	-2.45325	0.227915	-6.37629	1.81427e-10	1.43927e-09	-2.37374	-2.37424	1.92358e-07	1.31189e-06	-2.36655	-6.70034	4.88938e-07	3.68445e-06
SNOG_15746	1	1	0	3	867	0.39646	0.0229586	3.29504	0.360029	6.37459	1.83453e-10	1.45446e-09	3.42503	3.44249	5.11113e-08	3.88426e-07	3.42622	6.25913	1.33212e-06	9.16027e-06
SNOG_10246	1	0	1	3	1401	0.424031	1.64444	-2.69323	0.265664	-6.37359	1.84649e-10	1.46307e-09	-2.62149	-2.62289	1.92197e-07	1.31156e-06	-2.55399	-5.21315	1.62072e-05	9.23463e-05
SNOG_12039	1	0	1	3	2037	3.91604	10.7086	-2.20835	0.189679	-6.37052	1.88384e-10	1.49178e-09	-2.1242	-2.12434	2.27269e-07	1.52408e-06	-2.1709	-6.69849	4.90059e-07	3.69051e-06
SNOG_14369	1	0	1	3	522	0.00598609	0.0815713	-4.35471	0.526895	-6.36695	1.92829e-10	1.52606e-09	-4.35541	-4.4666	2.48546e-08	1.99299e-07	-4.42139	-6.67341	5.18722e-07	3.88874e-06
SNOG_14654	1	1	0	3	1518	0.245177	0.0112773	3.58502	0.406546	6.35851	2.03721e-10	1.6113e-09	3.72366	3.75911	4.90758e-08	3.74179e-07	3.77301	6.52984	7.17397e-07	5.22335e-06
SNOG_12979	1	1	0	3	1410	0.248512	0.0157926	3.16024	0.34001	6.35344	2.10553e-10	1.66434e-09	3.27052	3.29543	1.15347e-07	8.23355e-07	3.35709	6.51914	7.34994e-07	5.33478e-06
SNOG_15919	1	1	0	3	462	0.254094	0.0228366	2.68272	0.264989	6.35014	2.15118e-10	1.69942e-09	2.78438	2.80086	6.27841e-09	5.58908e-08	2.77235	7.34495	1.17693e-07	9.95172e-07
SNOG_00402	1	1	0	3	1908	0.4239	0.0401183	2.61238	0.254015	6.34757	2.18748e-10	1.72707e-09	2.72046	2.72978	1.6956e-08	1.39719e-07	2.70042	6.81547	3.77052e-07	2.90145e-06
SNOG_13720	1	1	0	3	1224	0.52914	0.00765025	5.10015	0.646178	6.34523	2.22089e-10	1.7524e-09	5.36517	5.42084	1.14576e-07	8.18347e-07	4.94881	4.59021	7.32189e-05	0.000367833
SNOG_00228	1	0	1	3	1023	1.68824	7.201	-2.85157	0.291915	-6.34285	2.25549e-10	1.77864e-09	-2.78666	-2.78702	2.61248e-07	1.73991e-06	-2.80588	-6.41202	9.85064e-07	6.9644e-06
SNOG_07578	1	1	0	3	1455	0.328516	0.0117425	3.91171	0.459091	6.34234	2.26304e-10	1.78354e-09	4.06804	4.10247	2.79335e-08	2.22303e-07	4.01847	5.91427	2.96829e-06	1.91018e-05
SNOG_02665	1	1	0	3	996	1.53859	0.227834	1.97099	0.153344	6.33211	2.41833e-10	1.90479e-09	2.06875	2.07022	2.91164e-08	2.31084e-07	2.06446	7.06051	2.18978e-07	1.76319e-06
SNOG_13500	1	1	0	3	531	0.34383	0.0240772	3.05186	0.324046	6.33201	2.41991e-10	1.90491e-09	3.15501	3.17135	1.62711e-06	9.47991e-06	3.23816	6.39289	9.8001e-07	6.93578e-06
SNOG_30937	1	0	1	3	765	0.317871	1.12339	-2.59189	0.251601	-6.32707	2.4986e-10	1.96569e-09	-2.51539	-2.51722	1.71169e-07	1.17774e-06	-2.48194	-5.21838	1.55904e-05	8.93129e-05
SNOG_02682	1	0	1	3	21485	4.38231	10.4592	-2.03265	0.163448	-6.31792	2.65103e-10	2.08437e-09	-1.94443	-1.94454	3.34669e-07	2.18634e-06	-1.95073	-6.40363	9.56215e-07	6.77975e-06
SNOG_14598	1	1	0	3	1860	1.91078	0.0852094	3.70468	0.428305	6.31484	2.70437e-10	2.12504e-09	3.87192	3.87697	1.29568e-07	9.13649e-07	4.21028	7.71992	5.4292e-08	4.88544e-07
SNOG_03671	1	0	1	3	4872	1.43683	3.00441	-1.8345	0.132175	-6.31358	2.72649e-10	2.14116e-09	-1.74251	-1.74286	6.10865e-07	3.80686e-06	-1.75844	-6.45465	8.51117e-07	6.10151e-06
SNOG_01578	1	1	0	3	2030	2.19858	0.364401	1.81449	0.129092	6.30936	2.80199e-10	2.19915e-09	1.91224	1.91313	1.72268e-08	1.4185e-07	1.90901	7.50899	8.2673e-08	7.22147e-07
SNOG_01517	1	1	0	3	705	0.571527	0.0169274	4.18331	0.504657	6.30788	2.82877e-10	2.21886e-09	4.40031	4.42512	5.11769e-07	3.24139e-06	4.26109	4.46251	9.95971e-05	0.000486283
SNOG_10332	1	0	1	3	1266	0.146928	2.00004	-4.38735	0.537074	-6.30704	2.84426e-10	2.22969e-09	-4.42525	-4.42964	3.78697e-07	2.45467e-06	-4.65173	-6.08279	2.09472e-06	1.39296e-05
SNOG_15056	1	0	1	3	465	0.707943	1.55756	-1.91712	0.1455	-6.30322	2.91518e-10	2.28393e-09	-1.82763	-1.82834	5.89266e-07	3.6762e-06	-1.82005	-6.02377	2.29776e-06	1.51128e-05
SNOG_14178	1	1	0	3	1512	0.406694	0.0295945	2.97805	0.313822	6.3031	2.91756e-10	2.28445e-09	3.09931	3.11258	1.31082e-08	1.10198e-07	3.05882	6.1172	1.84919e-06	1.24079e-05
SNOG_12943	1	0	1	3	1752	0.00416112	0.0826839	-4.78044	0.600093	-6.29976	2.98112e-10	2.33283e-09	-4.81346	-4.96195	1.11763e-07	8.00716e-07	-4.76587	-6.05673	2.13034e-06	1.41073e-05
SNOG_11781	1	1	0	3	1530	2.36792	0.437271	1.65969	0.104719	6.29965	2.98312e-10	2.33302e-09	1.75399	1.7547	3.57817e-08	2.79035e-07	1.7556	7.19484	1.63109e-07	1.34308e-06
SNOG_00997	1	1	0	3	564	0.889387	0.0475811	3.39589	0.380599	6.29505	3.07298e-10	2.40188e-09	3.54114	3.54958	1.26023e-07	8.9081e-07	3.50995	5.81061	3.80017e-06	2.40691e-05
SNOG_12042	1	0	1	3	1785	5.37367	14.0054	-2.14216	0.181504	-6.29273	3.11929e-10	2.43665e-09	-2.05612	-2.05622	3.31019e-07	2.16493e-06	-2.05869	-6.26578	1.31181e-06	9.03668e-06
SNOG_09021	1	1	0	3	867	0.554808	0.0478419	2.74595	0.277753	6.28599	3.25769e-10	2.54326e-09	2.85999	2.86796	4.81074e-08	3.67036e-07	2.84032	6.72358	4.63196e-07	3.50637e-06
SNOG_14798	1	1	0	3	2154	1.98516	0.17027	2.7174	0.273251	6.28508	3.27682e-10	2.55669e-09	2.83478	2.83698	6.02649e-08	4.52385e-07	2.8766	7.29931	1.2993e-07	1.08758e-06
SNOG_11439	1	1	0	3	933	6.67021	0.799139	2.26942	0.202116	6.28064	3.37174e-10	2.62921e-09	2.37453	2.37497	3.93071e-08	3.04081e-07	2.38083	6.79694	3.93747e-07	3.02193e-06
SNOG_07217	1	0	1	3	2427	5.4052	16.2641	-2.36911	0.218155	-6.27585	3.47735e-10	2.70996e-09	-2.28799	-2.28809	2.83028e-07	1.87317e-06	-2.26583	-6.25537	1.34584e-06	9.24918e-06
SNOG_16157	1	1	0	3	966	65.8636	2.39997	3.90492	0.463016	6.27392	3.52071e-10	2.74215e-09	4.10346	4.10363	9.77084e-07	5.91795e-06	4.17679	5.58771	6.65402e-06	4.04702e-05
SNOG_05722	1	1	0	3	1011	1.51868	0.203229	2.12362	0.179205	6.27003	3.60973e-10	2.80983e-09	2.22401	2.22572	3.63563e-08	2.83074e-07	2.21695	7.17715	1.69536e-07	1.39108e-06
SNOG_11442	1	0	1	3	1388	0.843716	2.18946	-2.13199	0.180564	-6.26921	3.62883e-10	2.82304e-09	-2.04517	-2.04581	8.68601e-07	5.29119e-06	-2.04025	-6.70013	4.88259e-07	3.68172e-06
SNOG_15634	1	0	1	3	563	0	0.066919	-6.68271	0.906517	-6.26873	3.64013e-10	2.83017e-09	-7.76573	-1.44269e+08	1.42626e-08	1.19042e-07	-6.19466	-9.2601	2.38649e-09	2.87144e-08
SNOG_01984	1	0	1	3	1864	5.35036	22.2113	-2.8098	0.288793	-6.26679	3.68568e-10	2.86391e-09	-2.74352	-2.74363	3.48556e-07	2.27069e-06	-2.73776	-6.55125	7.19093e-07	5.23242e-06
SNOG_15160	1	0	1	3	1146	0.0391408	0.63047	-4.51892	0.561777	-6.26392	3.7543e-10	2.91551e-09	-4.56772	-4.58462	4.56507e-07	2.91847e-06	-4.30619	-4.62653	6.68519e-05	0.000338478
SNOG_01074	1	0	1	3	2337	0.00665474	0.0744468	-4.13101	0.500527	-6.25542	3.96444e-10	3.0769e-09	-4.09632	-4.19461	5.60266e-09	5.0611e-08	-4.03043	-7.46948	8.9996e-08	7.76783e-07
SNOG_05043	1	0	1	3	646	2.79557	4.90137	-1.57476	0.0919057	-6.25382	4.00532e-10	3.10682e-09	-1.48196	-1.48212	3.07569e-06	1.69923e-05	-1.47182	-5.26545	1.38507e-05	8.00959e-05
SNOG_14417	1	0	1	3	1467	1.88194	7.98987	-2.85647	0.296871	-6.25347	4.01438e-10	3.11202e-09	-2.79204	-2.79236	2.86207e-07	1.88883e-06	-2.78441	-7.02445	2.51351e-07	1.99896e-06
SNOG_08083	1	1	0	3	1489	2.08506	0.279361	2.12582	0.180257	6.24562	4.22109e-10	3.27036e-09	2.22787	2.22911	2.65116e-08	2.11276e-07	2.19933	6.70869	4.78957e-07	3.61862e-06
SNOG_05793	1	1	0	3	1488	0.191168	0.00667326	3.99801	0.480235	6.24281	4.29791e-10	3.32793e-09	4.13634	4.19895	6.67644e-07	4.14296e-06	4.26955	4.96111	2.89123e-05	0.000156317
SNOG_07177	1	0	1	3	1440	1.68949	4.64569	-2.24746	0.200084	-6.23468	4.52711e-10	3.50336e-09	-2.1636	-2.16393	1.95926e-07	1.33318e-06	-2.12949	-6.20868	1.49636e-06	1.01814e-05
SNOG_06873	1	1	0	3	1566	8.17049	0.328231	3.80314	0.449675	6.23371	4.55523e-10	3.52307e-09	3.9889	3.99019	4.28435e-07	2.75102e-06	4.16779	6.01447	2.45184e-06	1.60085e-05
SNOG_02160	1	1	0	3	1218	1.86751	0.162937	2.74375	0.279761	6.23299	4.57612e-10	3.53716e-09	2.86075	2.86312	7.35804e-08	5.42871e-07	2.91691	7.72658	5.20383e-08	4.70813e-07
SNOG_13102	1	1	0	3	1323	0.723758	0.102477	2.03816	0.16666	6.22923	4.68743e-10	3.62109e-09	2.13862	2.14195	1.29952e-08	1.09327e-07	2.12726	6.90251	3.10589e-07	2.44169e-06
SNOG_05809	1	0	1	3	1290	0.000778735	0.0793004	-6.23064	0.83987	-6.22791	4.72699e-10	3.64952e-09	-6.7356	-7.47358	1.13995e-08	9.68833e-08	-5.99803	-7.16179	1.759e-07	1.44228e-06
SNOG_11080	1	0	1	3	735	1.27877	2.88879	-1.95479	0.153315	-6.2276	4.73625e-10	3.65454e-09	-1.86555	-1.86595	2.84463e-07	1.87839e-06	-1.85818	-5.91505	2.9621e-06	1.90725e-05
SNOG_06938	1	1	0	3	376	0.419492	0.0143509	3.99405	0.480837	6.22674	4.76244e-10	3.67262e-09	4.18105	4.21035	1.90164e-07	1.29845e-06	4.13537	6.44824	8.63862e-07	6.17765e-06
SNOG_00611	1	1	0	3	1938	0.99881	0.0873638	2.70105	0.273357	6.22283	4.88282e-10	3.76326e-09	2.81603	2.82032	5.98156e-08	4.49873e-07	2.81504	6.98812	2.56899e-07	2.04168e-06
SNOG_11585	1	0	1	3	1386	0.397556	0.902317	-1.95183	0.153085	-6.21761	5.04785e-10	3.88819e-09	-1.86348	-1.86476	2.96197e-07	1.95034e-06	-1.86082	-5.70329	4.87542e-06	3.04158e-05
SNOG_15161	1	0	1	3	1620	0.50887	2.453	-2.93966	0.312042	-6.21603	5.09892e-10	3.92525e-09	-2.87925	-2.88045	3.10266e-07	2.03951e-06	-2.58842	-4.59389	7.22515e-05	0.000363287
SNOG_05712	0	0	0	1	978	0.455045	0.00106095	6.93949	0.955588	6.21553	5.11501e-10	3.93536e-09
SNOG_04206	1	0	1	3	978	0.387748	1.36524	-2.58814	0.255787	-6.20886	5.33699e-10	4.10376e-09	-2.51362	-2.51513	2.81788e-07	1.86709e-06	-2.50859	-5.72852	4.60765e-06	2.88536e-05
SNOG_11304	1	1	0	3	1470	2.06917	0.330215	1.85271	0.137344	6.20856	5.34739e-10	4.10937e-09	1.94846	1.94944	3.0113e-08	2.37535e-07	1.96885	7.31219	1.26348e-07	1.05912e-06
SNOG_02535	1	0	1	3	1432	4.46752	8.2659	-1.66361	0.106906	-6.20745	5.38518e-10	4.13601e-09	-1.57083	-1.57093	2.32005e-06	1.30533e-05	-1.57326	-5.59048	6.3696e-06	3.88215e-05
SNOG_05697	1	0	1	3	576	1.5815	6.40377	-2.75801	0.283265	-6.20624	5.42681e-10	4.16558e-09	-2.69046	-2.69083	3.90046e-07	2.52121e-06	-2.62725	-5.54748	7.31376e-06	4.4091e-05
SNOG_03768	1	0	1	3	1527	4.56999	11.1386	-2.0577	0.170588	-6.20032	5.63482e-10	4.32274e-09	-1.96985	-1.96997	4.23079e-07	2.71963e-06	-1.96967	-6.20321	1.51541e-06	1.0293e-05
SNOG_10021	0	0	0	1	1851	0.173221	0.00172206	5.62458	0.746081	6.19849	5.70076e-10	4.3708e-09
SNOG_10298	1	0	1	3	762	1.76724	10.2661	-3.29631	0.370531	-6.19734	5.74236e-10	4.40015e-09	-3.25715	-3.25751	7.36671e-07	4.54463e-06	-3.16462	-6.0125	2.46215e-06	1.60668e-05
SNOG_16281	1	1	0	3	276	1.75198	0.17661	2.52447	0.24611	6.19425	5.85614e-10	4.48475e-09	2.63603	2.63814	5.02179e-08	3.82136e-07	2.62448	6.22233	1.45073e-06	9.90568e-06
SNOG_03796	1	0	1	3	1053	0.768054	1.772	-1.96301	0.155783	-6.18176	6.33905e-10	4.85177e-09	-1.8743	-1.87497	5.39006e-07	3.39726e-06	-1.86232	-6.05286	2.14727e-06	1.42113e-05
SNOG_07036	1	0	1	3	411	0.766042	1.45504	-1.70134	0.113478	-6.18039	6.39434e-10	4.89126e-09	-1.60839	-1.60901	4.65209e-06	2.50588e-05	-1.60243	-5.52102	7.51381e-06	4.52735e-05
SNOG_09125	1	1	0	3	775	0.206411	0.00495146	4.42149	0.553862	6.1775	6.51249e-10	4.97877e-09	4.64492	4.72931	1.19606e-07	8.50104e-07	4.60987	5.4344	9.25053e-06	5.52515e-05
SNOG_30596	1	0	1	3	466	0.0218668	0.142772	-3.42904	0.393289	-6.17621	6.56576e-10	5.0166e-09	-3.37782	-3.40682	1.20413e-07	8.55315e-07	-3.35127	-5.23813	1.47924e-05	8.51185e-05
SNOG_14415	1	1	0	3	798	0.241972	0.019599	2.8342	0.297026	6.17521	6.60747e-10	5.04557e-09	2.93611	2.95563	7.32241e-10	7.90318e-09	2.87907	7.86481	3.89074e-08	3.58423e-07
SNOG_12969	1	1	0	3	1839	0.42856	0.0503426	2.28028	0.207383	6.17349	6.67993e-10	5.09797e-09	2.38069	2.38767	5.186e-08	3.93602e-07	2.394	6.58694	6.30267e-07	4.64418e-06
SNOG_01716	1	0	1	3	2286	1.65611	4.87508	-2.3476	0.218358	-6.17151	6.76416e-10	5.15928e-09	-2.26689	-2.26723	2.71911e-07	1.80886e-06	-2.18684	-5.83717	3.56095e-06	2.26527e-05
SNOG_11490	1	0	1	3	6606	1.6979	4.27309	-2.10452	0.178988	-6.17091	6.78976e-10	5.17583e-09	-2.01767	-2.01799	4.5652e-07	2.91847e-06	-2.04755	-6.65191	5.44248e-07	4.06178e-06
SNOG_15199	0	0	0	1	939	0.126417	0	6.54152	0.898749	6.16582	7.01187e-10	5.34207e-09
SNOG_10773	1	1	0	3	916	1.90114	0.273698	2.01211	0.164168	6.1651	7.04379e-10	5.36331e-09	2.11133	2.11256	7.68347e-08	5.64733e-07	2.10952	7.42276	9.94942e-08	8.49937e-07
SNOG_15368	1	1	0	3	1986	1.8581	0.178955	2.58081	0.256422	6.16488	7.05374e-10	5.36781e-09	2.69311	2.6952	6.16263e-08	4.61404e-07	2.68379	6.63072	5.70893e-07	4.23974e-06
SNOG_14318	1	0	1	3	1059	0.178138	1.12831	-3.41237	0.391387	-6.16366	7.10846e-10	5.40634e-09	-3.3868	-3.39049	3.54404e-07	2.3062e-06	-3.77238	-7.81245	4.41031e-08	4.02147e-07
SNOG_08707	1	0	1	3	636	1.08143	3.97738	-2.64287	0.26657	-6.16301	7.1375e-10	5.42532e-09	-2.57018	-2.57073	3.42997e-07	2.23698e-06	-2.55567	-6.1792	1.67615e-06	1.1299e-05
SNOG_03855	1	1	0	3	1707	0.452021	0.0229565	3.42499	0.393625	6.16066	7.2442e-10	5.50327e-09	3.57635	3.59357	1.12283e-07	8.03138e-07	3.60248	5.17806	1.71147e-05	9.68997e-05
SNOG_14365	1	0	1	3	3996	3.48779	12.4172	-2.57001	0.254877	-6.15987	7.2805e-10	5.52768e-09	-2.49508	-2.49525	4.47504e-07	2.86555e-06	-2.52398	-5.74399	4.60399e-06	2.88462e-05
SNOG_05092	1	0	1	3	1766	0.343478	2.84084	-3.69705	0.438114	-6.15605	7.45822e-10	5.65937e-09	-3.69359	-3.69549	2.07766e-06	1.18498e-05	-3.50531	-4.401	0.000115507	0.000557645
SNOG_06720	1	0	1	3	1659	0.0965585	0.542147	-3.18217	0.35463	-6.15338	7.58477e-10	5.75153e-09	-3.13067	-3.13711	5.21214e-07	3.29583e-06	-3.08611	-5.28291	1.33239e-05	7.73573e-05
SNOG_02018	1	1	0	3	1705	3.66534	0.288561	2.86235	0.302659	6.15331	7.58834e-10	5.75153e-09	2.98713	2.98848	1.12308e-07	8.03138e-07	2.96747	5.11861	2.0331e-05	0.000112966
SNOG_07828	1	0	1	3	1596	0.302258	0.792801	-2.16772	0.189819	-6.15178	7.66188e-10	5.80395e-09	-2.08054	-2.08233	2.84219e-07	1.87785e-06	-2.07308	-5.47794	8.32652e-06	4.98862e-05
SNOG_10680	1	1	0	3	1017	0.227507	0.0011263	6.07636	0.825502	6.14943	7.77643e-10	5.88736e-09	6.67034	7.02597	1.5248e-07	1.05945e-06	6.20121	5.39758	1.02018e-05	6.03753e-05
SNOG_15904	1	1	0	3	390	0.23477	0.00961192	3.71297	0.441328	6.14728	7.88236e-10	5.96415e-09	3.86589	3.90741	6.95228e-08	5.15222e-07	4.0437	6.75003	4.3659e-07	3.31791e-06
SNOG_01109	1	0	1	3	1170	0.224263	0.956288	-2.82204	0.296532	-6.1445	8.02169e-10	6.06612e-09	-2.756	-2.7587	5.4362e-07	3.42078e-06	-2.75728	-6.57172	6.52357e-07	4.78875e-06
SNOG_01068	1	1	0	3	1326	1.29507	0.12083	2.64881	0.268371	6.14378	8.05818e-10	6.09024e-09	2.76386	2.76701	6.78589e-08	5.03532e-07	2.75866	6.20475	1.51001e-06	1.02623e-05
SNOG_01607	1	1	0	3	831	2.63924	0.258051	2.56721	0.255127	6.14288	8.10399e-10	6.12138e-09	2.67957	2.68102	6.48433e-08	4.83004e-07	2.66619	6.75254	4.3489e-07	3.30715e-06
SNOG_13519	1	1	0	3	1305	0.777312	0.0701645	2.65369	0.269456	6.13715	8.40154e-10	6.34252e-09	2.76417	2.76944	7.48414e-08	5.51476e-07	2.77707	6.74924	4.37284e-07	3.32102e-06
SNOG_14900	1	0	1	3	312	0.00382491	0.0708604	-4.79805	0.619317	-6.13264	8.64301e-10	6.5211e-09	-4.77175	-4.94784	2.06704e-07	1.4007e-06	-5.01101	-7.29809	1.30386e-07	1.09062e-06
SNOG_07225	1	0	1	3	3063	4.70617	9.45584	-1.78416	0.127906	-6.13071	8.74891e-10	6.59725e-09	-1.69347	-1.69357	1.04737e-06	6.29448e-06	-1.6803	-5.64591	5.58464e-06	3.44342e-05
SNOG_11127	1	1	0	3	1029	0.522485	0.0168517	4.08873	0.503863	6.13009	8.78307e-10	6.61924e-09	4.27654	4.3013	1.52066e-07	1.05756e-06	4.27167	5.83681	3.56571e-06	2.26705e-05
SNOG_06401	1	1	0	3	1068	1.22642	0.145195	2.30336	0.212711	6.12736	8.93499e-10	6.72991e-09	2.40866	2.41115	6.11054e-08	4.58094e-07	2.40972	6.66994	5.22575e-07	3.91259e-06
SNOG_12178	1	0	1	3	1956	1.48076	7.49022	-3.06379	0.336893	-6.12596	9.01364e-10	6.7853e-09	-3.00834	-3.00876	5.77432e-07	3.61594e-06	-2.95651	-6.01908	2.42487e-06	1.58413e-05
SNOG_20077	1	0	1	3	605	0.0777209	0.350751	-2.88497	0.307814	-6.12374	9.14028e-10	6.87673e-09	-2.81749	-2.82522	3.60499e-07	2.34325e-06	-2.76514	-5.05446	2.30382e-05	0.000126564
SNOG_09778	1	1	0	3	1605	2.31077	0.131759	3.28919	0.373843	6.12339	9.16037e-10	6.88793e-09	3.43922	3.44223	2.79808e-07	1.85608e-06	3.43431	5.57526	6.84948e-06	4.15071e-05
SNOG_01779	1	1	0	3	1251	0.313049	0.0123406	3.75996	0.451233	6.11648	9.56656e-10	7.18928e-09	3.92736	3.96003	1.79581e-07	1.23125e-06	3.93597	5.76478	4.21765e-06	2.654e-05
SNOG_06925	1	1	0	3	1552	176.132	20.2699	2.34428	0.219885	6.11354	9.74476e-10	7.31905e-09	2.45228	2.45229	1.42701e-07	9.98994e-07	2.45786	6.28465	1.25815e-06	8.69794e-06
SNOG_05696	1	0	1	3	594	1.73037	5.51972	-2.44058	0.235763	-6.11029	9.94488e-10	7.46513e-09	-2.36252	-2.36285	2.92156e-07	1.92482e-06	-2.33704	-6.00042	2.46859e-06	1.60998e-05
SNOG_06479	1	1	0	3	1191	2.2083	0.23578	2.43288	0.234507	6.11018	9.95182e-10	7.46612e-09	2.54206	2.54361	9.11368e-08	6.6315e-07	2.53745	6.5971	6.15951e-07	4.55022e-06
SNOG_11306	1	1	0	3	585	0.313939	0.0153551	3.51879	0.412466	6.10667	1.01734e-09	7.62805e-09	3.66342	3.69	1.03206e-07	7.43069e-07	3.61366	6.04812	2.17125e-06	1.43456e-05
SNOG_02365	1	0	1	3	1460	1.03173	1.85005	-1.60787	0.099567	-6.10515	1.02702e-09	7.69625e-09	-1.51536	-1.5158	6.02093e-06	3.17546e-05	-1.51708	-5.44909	8.92009e-06	5.33052e-05
SNOG_14868	1	1	0	3	1785	0.532073	0.0606242	2.33443	0.21858	6.10496	1.02823e-09	7.701e-09	2.44009	2.44596	2.92869e-08	2.32279e-07	2.4466	6.22349	1.44609e-06	9.87979e-06
SNOG_12457	1	1	0	3	801	0.38859	0.0305924	2.90403	0.312027	6.10214	1.04658e-09	7.83401e-09	3.01928	3.03221	1.49107e-07	1.03822e-06	3.07131	6.37143	1.02931e-06	7.24504e-06
SNOG_09750	1	1	0	3	417	0.207821	0.0139108	3.06395	0.338241	6.10202	1.04735e-09	7.83531e-09	3.17754	3.20516	1.11516e-08	9.49845e-08	3.18966	7.47162	8.95725e-08	7.73702e-07
SNOG_00571	1	1	0	3	246	5.09186	0.762834	1.95458	0.156615	6.09508	1.09384e-09	8.17853e-09	2.05511	2.05554	2.97638e-08	2.35419e-07	2.0628	7.46668	9.05269e-08	7.80786e-07
SNOG_12219	1	0	1	3	1838	4.61445	14.2063	-2.39263	0.228649	-6.09069	1.12423e-09	8.401e-09	-2.31309	-2.31322	4.02905e-07	2.59856e-06	-2.30657	-6.2708	1.30039e-06	8.96859e-06
SNOG_10538	1	0	1	3	672	0.0527272	0.447877	-3.78698	0.457962	-6.08562	1.16043e-09	8.6666e-09	-3.782	-3.79432	1.80997e-06	1.04408e-05	-3.64166	-3.14645	0.00236935	0.00898837
SNOG_09286	1	1	0	3	523	43.6498	6.17021	2.02939	0.169367	6.07784	1.21814e-09	9.09251e-09	2.13153	2.13159	6.02661e-08	4.52385e-07	2.15899	6.83143	3.63851e-07	2.81103e-06
SNOG_11095	1	0	1	3	1029	0.578469	1.89638	-2.48676	0.245011	-6.06813	1.29412e-09	9.65421e-09	-2.41102	-2.41202	4.1073e-07	2.64609e-06	-2.52356	-7.33296	1.20788e-07	1.01986e-06
SNOG_16354	1	1	0	3	852	0.179405	0.000530541	6.48633	0.906181	6.05434	1.40994e-09	1.05123e-08	7.05191	7.69379	1.49506e-08	1.24428e-07	6.25683	7.71723	5.32638e-08	4.80406e-07
SNOG_15002	1	0	1	3	1269	5.78	9.36726	-1.466	0.0769941	-6.05244	1.4267e-09	1.06313e-08	-1.37258	-1.37265	4.27469e-05	0.000193752	-1.3724	-4.28215	0.000151213	0.000710278
SNOG_11209	1	0	1	3	1176	0.0188233	0.173183	-3.8353	0.468801	-6.04799	1.46667e-09	1.09231e-08	-3.80717	-3.84036	6.51201e-07	4.0474e-06	-3.95474	-5.32447	1.20249e-05	7.03417e-05
SNOG_30297	1	0	1	3	1361	0.465402	1.11093	-2.01941	0.168619	-6.04566	1.48801e-09	1.10757e-08	-1.93119	-1.93231	8.36508e-07	5.10907e-06	-1.93238	-5.7941	3.93513e-06	2.48563e-05
SNOG_30646	1	0	1	3	547	0.0461496	0.202421	-2.90249	0.314695	-6.04551	1.48939e-09	1.10798e-08	-2.83059	-2.84395	8.58438e-07	5.23202e-06	-2.8819	-5.60139	6.20677e-06	3.79086e-05
SNOG_30217	1	1	0	3	1659	2.09353	0.360341	1.75628	0.125106	6.04514	1.49276e-09	1.10987e-08	1.85224	1.85312	4.17743e-08	3.21883e-07	1.85263	7.26805	1.39058e-07	1.16064e-06
SNOG_09635	1	1	0	3	975	2.23429	0.300629	2.10854	0.183497	6.04119	1.52977e-09	1.13675e-08	2.21076	2.21191	7.0298e-08	5.20303e-07	2.21072	6.69738	4.91291e-07	3.69739e-06
SNOG_15967	1	1	0	3	1596	4.85326	0.528261	2.39297	0.23062	6.04011	1.54005e-09	1.14374e-08	2.50277	2.50345	5.6106e-08	4.23342e-07	2.53873	7.33148	1.21446e-07	1.02393e-06
SNOG_09261	1	1	0	3	1141	0.234494	0.0177487	2.94906	0.322844	6.03715	1.56856e-09	1.16426e-08	3.05546	3.07767	3.31967e-08	2.59224e-07	3.09237	6.61109	5.96783e-07	4.41422e-06
SNOG_12451	1	0	1	3	2917	0.293869	1.32323	-2.96129	0.325002	-6.03471	1.59249e-09	1.18137e-08	-2.90396	-2.90605	5.52756e-07	3.47451e-06	-2.67292	-4.86957	3.70449e-05	0.000196453
SNOG_13652	1	1	0	3	785	0.127279	0.00312624	4.24644	0.538905	6.02414	1.70012e-09	1.2605e-08	4.48684	4.61105	1.32199e-08	1.10896e-07	4.75577	7.38104	1.08922e-07	9.25721e-07
SNOG_08982	1	1	0	3	1602	12.2998	1.03031	2.82202	0.302502	6.02316	1.71047e-09	1.26747e-08	2.94662	2.94701	1.16086e-07	8.27974e-07	3.05216	8.33639	1.55798e-08	1.56133e-07
SNOG_02207	1	1	0	3	2703	4.516	0.700194	1.91	0.151111	6.02207	1.72196e-09	1.27527e-08	2.00799	2.00846	4.56991e-08	3.49579e-07	2.03895	7.21898	1.54738e-07	1.2805e-06
SNOG_06113	1	0	1	3	549	0.00771302	0.0902507	-4.11427	0.517339	-6.01979	1.74647e-09	1.2927e-08	-4.07959	-4.16057	1.11584e-07	7.99928e-07	-4.03248	-6.38295	1.00273e-06	7.07503e-06
SNOG_04623	1	0	1	3	1801	1.96506	4.7838	-2.06074	0.176372	-6.01424	1.80738e-09	1.33703e-08	-1.97418	-1.97445	5.87554e-07	3.67142e-06	-2.02386	-6.58443	6.3385e-07	4.66762e-06
SNOG_15984	1	0	1	3	1482	0.248488	2.09985	-3.724	0.453265	-6.00972	1.85843e-09	1.37404e-08	-3.72389	-3.72648	1.71178e-06	9.91369e-06	-3.76621	-5.36654	1.12394e-05	6.61797e-05
SNOG_00285	1	0	1	3	1065	3.50606	6.97502	-1.77035	0.128234	-6.00734	1.88591e-09	1.39357e-08	-1.67934	-1.67948	1.70164e-06	9.86214e-06	-1.67836	-5.77266	4.13898e-06	2.61014e-05
SNOG_12426	1	1	0	3	1281	0.218937	0.0180538	2.80409	0.300387	6.0059	1.90273e-09	1.40522e-08	2.9139	2.93516	3.93993e-09	3.66436e-08	2.88779	7.48082	8.7821e-08	7.61966e-07
SNOG_13790	1	1	0	3	450	2.42373	0.231507	2.61517	0.268999	6.00439	1.92056e-09	1.4176e-08	2.73079	2.73243	1.10258e-07	7.90904e-07	2.83878	7.52318	8.01992e-08	7.03178e-07
SNOG_16355	0	0	0	1	1515	0.112181	0	6.52878	0.9212	6.00172	1.9524e-09	1.4403e-08
SNOG_02960	1	1	0	3	1500	0.358076	0.0237859	3.0752	0.345988	5.99791	1.99875e-09	1.47368e-08	3.20316	3.21954	9.883e-08	7.15104e-07	3.12299	5.30783	1.25104e-05	7.30718e-05
SNOG_06214	1	1	0	3	1407	0.467288	0.05997	2.1882	0.198149	5.99651	2.016e-09	1.48557e-08	2.28823	2.29411	1.88605e-08	1.54428e-07	2.27146	7.01131	2.44067e-07	1.94768e-06
SNOG_08054	1	1	0	3	1251	0.308328	0.0179613	3.28578	0.381361	5.99373	2.05084e-09	1.5104e-08	3.40798	3.43016	2.54319e-08	2.03508e-07	3.34365	6.83811	3.58477e-07	2.77504e-06
SNOG_15353	1	0	1	3	2256	7.02768	14.6275	-1.81711	0.136388	-5.99102	2.08529e-09	1.53492e-08	-1.727	-1.72707	2.23309e-06	1.26494e-05	-1.71575	-5.33293	1.1779e-05	6.90074e-05
SNOG_05891	1	0	1	3	579	3.29384	6.49073	-1.75686	0.126357	-5.98983	2.10055e-09	1.5453e-08	-1.66526	-1.66541	9.50465e-07	5.76535e-06	-1.66643	-5.87503	3.25343e-06	2.0856e-05
SNOG_01057	1	1	0	3	1617	0.328339	0.00157255	6.17477	0.864359	5.98683	2.13972e-09	1.57324e-08	6.75674	7.00341	1.01992e-06	6.14861e-06	5.53726	2.93412	0.00404023	0.0146275
SNOG_04695	1	0	1	3	2036	4.85521	28.6325	-3.28405	0.381606	-5.98536	2.15909e-09	1.5866e-08	-3.24811	-3.24825	1.37373e-06	8.12573e-06	-3.23052	-6.19451	1.61827e-06	1.09278e-05
SNOG_10454	1	0	1	3	1116	0.844295	1.74522	-1.82542	0.137908	-5.98527	2.16028e-09	1.5866e-08	-1.73459	-1.73517	8.00691e-07	4.90576e-06	-1.7241	-5.60298	6.18331e-06	3.77851e-05
SNOG_10003	1	0	1	3	1695	4.53482	9.54774	-1.86052	0.143842	-5.98242	2.19852e-09	1.61379e-08	-1.77066	-1.77077	8.5045e-07	5.18605e-06	-1.75447	-5.8649	3.33171e-06	2.13024e-05
SNOG_30256	1	0	1	3	437	0.128429	0.729007	-3.21497	0.370736	-5.97452	2.30768e-09	1.69298e-08	-3.17012	-3.17504	6.72735e-07	4.17232e-06	-3.23842	-5.6862	5.17007e-06	3.20993e-05
SNOG_01034	1	0	1	3	819	0.0747832	0.285915	-2.67933	0.281542	-5.96474	2.45021e-09	1.79655e-08	-2.60431	-2.61218	7.63516e-07	4.69282e-06	-2.63653	-5.29647	1.2856e-05	7.48414e-05
SNOG_12367	1	1	0	3	1770	0.736008	0.0681085	2.63203	0.273869	5.95915	2.5355e-09	1.85806e-08	2.7452	2.75071	5.44542e-08	4.12215e-07	2.69762	5.76313	4.23304e-06	2.66224e-05
SNOG_13216	1	0	1	3	1002	11.1527	23.9306	-1.87432	0.147034	-5.94641	2.74088e-09	2.00746e-08	-1.7845	-1.78455	2.23594e-06	1.26533e-05	-1.79851	-5.26654	1.38144e-05	7.99657e-05
SNOG_09659	1	1	0	3	1284	3.16743	0.0131738	6.32346	0.895321	5.94587	2.74998e-09	2.01301e-08	7.15703	7.18904	7.41906e-07	4.57449e-06	7.41064	5.58555	6.81453e-06	4.13168e-05
SNOG_01023	1	0	1	3	815	2.04658	4.62002	-1.95356	0.160392	-5.9452	2.76127e-09	2.02016e-08	-1.86487	-1.86512	5.07977e-07	3.22088e-06	-1.8614	-6.0063	2.39324e-06	1.5661e-05
SNOG_10701	1	0	1	3	1086	0.925605	2.80585	-2.37388	0.231113	-5.94464	2.77063e-09	2.02589e-08	-2.29339	-2.294	3.83005e-07	2.48121e-06	-2.2741	-5.34234	1.16716e-05	6.8447e-05
SNOG_06590	1	1	0	3	1455	0.684098	0.0520158	2.89599	0.319112	5.94148	2.82463e-09	2.06424e-08	3.01789	3.02533	1.74977e-07	1.2018e-06	3.14755	6.47488	8.12793e-07	5.85201e-06
SNOG_00454	1	1	0	3	843	0.494818	0.067115	2.09903	0.184987	5.94113	2.83068e-09	2.06752e-08	2.19699	2.20212	3.88359e-08	3.00636e-07	2.1868	7.13535	1.85781e-07	1.51902e-06
SNOG_04337	1	1	0	3	2007	3.22468	0.464264	2.03573	0.174392	5.93905	2.8667e-09	2.09268e-08	2.13733	2.13807	4.93345e-08	3.75905e-07	2.17758	7.41359	1.01479e-07	8.66259e-07
SNOG_07153	1	1	0	3	1413	0.750891	0.0724342	2.54548	0.260735	5.92739	3.07781e-09	2.24555e-08	2.65702	2.66204	2.02919e-07	1.37586e-06	2.73292	6.05755	2.12395e-06	1.4081e-05
SNOG_01258	1	0	1	3	1422	2.892	7.65634	-2.18602	0.200364	-5.9193	3.23307e-09	2.35753e-08	-2.10209	-2.10228	6.18217e-07	3.85062e-06	-2.07839	-5.93094	2.85394e-06	1.84475e-05
SNOG_00674	1	1	0	3	1992	5.96246	0.776699	2.17831	0.199419	5.9087	3.44817e-09	2.51299e-08	2.28277	2.28323	8.23431e-08	6.04075e-07	2.31641	7.00696	2.46427e-07	1.96516e-06
SNOG_14957	1	1	0	3	1404	3.24334	0.255145	2.87229	0.317124	5.90396	3.54875e-09	2.58488e-08	3.00036	3.00188	1.52954e-07	1.06183e-06	3.00884	8.10514	2.3673e-08	2.27633e-07
SNOG_16169	1	1	0	3	1617	1.27074	0.236971	1.6498	0.110221	5.89542	3.73726e-09	2.72069e-08	1.7435	1.74481	9.90428e-08	7.16198e-07	1.74582	7.06961	2.14634e-07	1.73301e-06
SNOG_12324	0	0	0	1	572	0.108567	0	6.33738	0.905385	5.89515	3.74335e-09	2.72363e-08
SNOG_00924	1	0	1	3	793	1.02008	2.83871	-2.25247	0.212538	-5.89289	3.79488e-09	2.75961e-08	-2.16995	-2.17049	7.7493e-07	4.75795e-06	-2.16175	-6.25188	1.3545e-06	9.30316e-06
SNOG_08918	1	1	0	3	2049	0.91135	0.11023	2.25902	0.213924	5.88538	3.97147e-09	2.88644e-08	2.36257	2.3658	1.68287e-07	1.15928e-06	2.35447	6.38821	9.90528e-07	6.99745e-06
SNOG_16505	1	1	0	3	1274	2.04642	0.403297	1.57166	0.0972457	5.8785	4.13997e-09	3.00726e-08	1.66693	1.66768	4.40611e-08	3.3816e-07	1.66394	7.10741	1.97526e-07	1.6075e-06
SNOG_15557	1	1	0	3	981	1.69286	0.210811	2.22396	0.208414	5.87272	4.28701e-09	3.11236e-08	2.32855	2.33023	8.92017e-08	6.51105e-07	2.3073	5.95917	2.67158e-06	1.73073e-05
SNOG_09438	1	1	0	3	1573	0.238181	0.0133992	3.29124	0.390165	5.87249	4.29288e-09	3.11492e-08	3.42771	3.45698	6.96965e-08	5.1618e-07	3.4186	6.36045	1.05556e-06	7.39846e-06
SNOG_14659	1	0	1	3	1193	3.39108	6.0566	-1.6153	0.10482	-5.8701	4.35545e-09	3.15859e-08	-1.52295	-1.52309	6.14405e-06	3.23612e-05	-1.52089	-5.26093	1.40019e-05	8.08499e-05
SNOG_08957	1	1	0	3	1343	2.01592	0.320838	1.87544	0.149153	5.86944	4.37274e-09	3.1694e-08	1.97421	1.97524	3.05091e-08	2.40334e-07	1.97042	6.81927	3.73867e-07	2.88266e-06
SNOG_00809	1	0	1	3	1496	6.05341	28.3999	-2.9346	0.329924	-5.86377	4.52465e-09	3.27771e-08	-2.87995	-2.88005	1.37962e-06	8.15436e-06	-2.77732	-4.98475	2.80549e-05	0.000152035
SNOG_06287	1	1	0	3	1335	0.162237	0.00819972	3.43754	0.415794	5.86238	4.56272e-09	3.30169e-08	3.58096	3.62986	2.07364e-08	1.68131e-07	3.64149	6.74431	4.42166e-07	3.35372e-06
SNOG_06045	1	0	1	3	2556	2.69092	6.36224	-2.02516	0.17487	-5.86241	4.56207e-09	3.30169e-08	-1.93854	-1.93874	9.73201e-07	5.89749e-06	-1.98465	-6.05934	2.11513e-06	1.40305e-05
SNOG_00812	1	0	1	3	3164	1.40855	3.77651	-2.20224	0.205491	-5.85056	4.8992e-09	3.54324e-08	-2.11862	-2.119	7.93157e-07	4.86729e-06	-2.09709	-6.05101	2.15655e-06	1.42565e-05
SNOG_09591	1	1	0	3	829	0.596036	0.0552521	2.61681	0.276459	5.84828	4.9667e-09	3.5901e-08	2.73032	2.73706	8.88111e-08	6.48661e-07	2.655	5.19057	1.65856e-05	9.43173e-05
SNOG_15791	1	0	1	3	1467	0.00153052	0.0635481	-5.43753	0.759143	-5.84545	5.05208e-09	3.64983e-08	-5.70397	-6.11604	3.32854e-09	3.1333e-08	-5.31779	-7.09816	2.01878e-07	1.63683e-06
SNOG_13535	1	1	0	3	828	7.98685	1.0348	2.15536	0.197707	5.84378	5.10295e-09	3.68457e-08	2.25922	2.25956	1.097e-07	7.87387e-07	2.23902	6.79299	3.96474e-07	3.04085e-06
SNOG_12705	1	0	1	3	563	0.167242	0.725472	-2.89214	0.323857	-5.84252	5.14174e-09	3.71055e-08	-2.83033	-2.83395	5.89638e-07	3.67655e-06	-2.71749	-4.45565	0.000101101	0.000493213
SNOG_13023	1	1	0	3	1314	0.299073	0.0322702	2.4123	0.241748	5.84205	5.1561e-09	3.7189e-08	2.52335	2.53457	2.22175e-07	1.49618e-06	2.64914	6.62093	5.83655e-07	4.32812e-06
SNOG_30270	1	0	1	3	596	0.0828224	0.27823	-2.50597	0.257841	-5.84067	5.19914e-09	3.7479e-08	-2.42749	-2.43431	4.76262e-07	3.03633e-06	-2.442	-5.72835	4.59514e-06	2.88063e-05
SNOG_12295	1	0	1	3	431	2.03539	4.07481	-1.78401	0.134258	-5.83957	5.23365e-09	3.77073e-08	-1.69327	-1.69351	1.4997e-06	8.79931e-06	-1.68684	-5.67341	5.23246e-06	3.24345e-05
SNOG_08337	1	0	1	3	1749	5.46753	12.2135	-1.93489	0.160106	-5.83924	5.24408e-09	3.7762e-08	-1.8464	-1.84649	1.43846e-06	8.48705e-06	-1.84261	-5.59646	6.27975e-06	3.8314e-05
SNOG_01597	1	0	1	3	373	0.0907413	0.569192	-3.34434	0.401576	-5.83785	5.28779e-09	3.8056e-08	-3.31942	-3.32662	1.32259e-06	7.8592e-06	-3.47028	-4.96301	2.95683e-05	0.000159716
SNOG_05639	1	0	1	3	1128	14.8309	35.4947	-2.05506	0.180871	-5.83322	5.43679e-09	3.91072e-08	-1.9682	-1.96823	1.8081e-06	1.04351e-05	-1.91673	-5.0046	2.59935e-05	0.000141589
SNOG_20122	1	1	0	3	1488	8.63166	1.18177	2.08624	0.186308	5.83034	5.5315e-09	3.97668e-08	2.18901	2.1893	5.43664e-08	4.11819e-07	2.18822	6.64927	5.47491e-07	4.08337e-06
SNOG_00477	1	1	0	3	5633	36.2479	3.78726	2.4899	0.255702	5.8267	5.65342e-09	4.06213e-08	2.60369	2.60379	2.11219e-07	1.4288e-06	2.62057	6.13774	1.84379e-06	1.23789e-05
SNOG_08926	1	0	1	3	768	0.00231201	0.0681163	-5.13441	0.710062	-5.82261	5.79368e-09	4.16066e-08	-5.36547	-5.65143	1.70351e-07	1.1728e-06	-5.15493	-4.68213	5.72425e-05	0.000292626
SNOG_05232	1	0	1	3	789	0.246003	1.06906	-2.86577	0.320466	-5.82206	5.81261e-09	4.172e-08	-2.80558	-2.80803	6.65051e-07	4.12907e-06	-2.79974	-5.36474	1.11827e-05	6.5879e-05
SNOG_07850	1	1	0	3	582	2.20176	0.216847	2.5762	0.271078	5.81456	6.07953e-09	4.36122e-08	2.69121	2.69296	1.86546e-07	1.2753e-06	2.75988	6.83551	3.61257e-07	2.79284e-06
SNOG_01465	1	1	0	3	1875	0.257	0.0185001	2.99803	0.343819	5.81128	6.19961e-09	4.44496e-08	3.11205	3.1331	2.22005e-08	1.79252e-07	3.04278	6.42015	9.20825e-07	6.55278e-06
SNOG_03490	1	0	1	3	2089	11.9417	52.3975	-2.91992	0.330758	-5.8046	6.45209e-09	4.62348e-08	-2.86594	-2.866	1.56498e-06	9.14542e-06	-2.57075	-5.05393	2.37499e-05	0.00013016
SNOG_09873	1	1	0	3	843	2.44925	0.481968	1.56898	0.0980443	5.80332	6.5013e-09	4.65622e-08	1.66423	1.66486	5.52977e-08	4.18056e-07	1.66278	6.85795	3.4296e-07	2.67091e-06
SNOG_13405	1	1	0	3	442	7.15881	0.691783	2.53857	0.265208	5.80138	6.577e-09	4.7079e-08	2.65473	2.65525	1.61927e-07	1.11878e-06	2.7539	6.59273	6.55049e-07	4.80548e-06
SNOG_03124	1	0	1	3	1456	0.114244	0.405449	-2.55697	0.268394	-5.80107	6.58914e-09	4.71405e-08	-2.48131	-2.48631	1.01398e-06	6.11596e-06	-2.51836	-5.72547	4.62647e-06	2.89559e-05
SNOG_08968	1	1	0	3	863	14.0139	2.1457	1.93975	0.162196	5.79391	6.8765e-09	4.91697e-08	2.0401	2.04026	9.24833e-08	6.72527e-07	2.04223	6.46059	8.39675e-07	6.02319e-06
SNOG_15464	1	1	0	3	2121	2.2909	0.385404	1.79088	0.136552	5.79179	6.96403e-09	4.9742e-08	1.88996	1.89079	6.50316e-08	4.84096e-07	1.90317	7.10731	1.97569e-07	1.6075e-06
SNOG_10099	1	1	0	3	999	6.1492	0.696032	2.39293	0.240499	5.79182	6.96269e-09	4.9742e-08	2.5026	2.50314	1.67057e-07	1.15174e-06	2.59714	6.93024	2.94756e-07	2.3314e-06
SNOG_08262	1	0	1	3	1005	0.280621	1.60003	-3.22371	0.383963	-5.79147	6.97713e-09	4.98088e-08	-3.1809	-3.1831	1.80225e-06	1.04066e-05	-3.21495	-4.9899	2.77104e-05	0.000150448
SNOG_02246	1	0	1	3	2182	5.34055	13.9239	-2.11959	0.193329	-5.79112	6.99172e-09	4.9886e-08	-2.03432	-2.03442	1.35925e-06	8.05239e-06	-1.98104	-5.22936	1.51118e-05	8.68275e-05
SNOG_30890	1	1	0	3	1068	2.11049	0.269261	2.1923	0.206063	5.78611	7.2034e-09	5.13688e-08	2.29706	2.29837	1.45555e-07	1.01531e-06	2.30401	6.98387	2.59324e-07	2.05814e-06
SNOG_01330	1	1	0	3	1940	3.37614	0.289197	2.74251	0.301258	5.7841	7.29027e-09	5.19603e-08	2.86505	2.86637	2.61507e-07	1.74064e-06	2.83732	6.87323	3.34519e-07	2.61392e-06
SNOG_02410	1	1	0	3	1486	0.265165	0.0148516	3.26802	0.392319	5.78108	7.42238e-09	5.28735e-08	3.4095	3.43554	3.61144e-07	2.34612e-06	3.6448	6.06006	2.11179e-06	1.40164e-05
SNOG_01613	1	0	1	3	666	0.00585564	0.0960864	-4.6032	0.623861	-5.77565	7.66571e-09	5.45776e-08	-4.64314	-4.75539	1.15016e-06	6.86969e-06	-4.65799	-4.74955	4.84592e-05	0.000251931
SNOG_01195	1	1	0	3	576	0.15214	0.00776169	3.44758	0.423843	5.77473	7.70744e-09	5.48452e-08	3.58582	3.6382	2.85319e-09	2.72777e-08	3.5058	7.31917	1.24453e-07	1.04474e-06
SNOG_13314	1	0	1	3	1086	1.95169	4.06909	-1.83122	0.143981	-5.77314	7.78094e-09	5.53386e-08	-1.74106	-1.74132	1.79613e-06	1.03764e-05	-1.7401	-5.64936	5.53914e-06	3.41717e-05
SNOG_05877	1	0	1	3	1754	1.66762	3.5669	-1.87836	0.152182	-5.77177	7.84411e-09	5.57579e-08	-1.7891	-1.7894	1.09495e-06	6.56014e-06	-1.77796	-5.61548	6.00258e-06	3.67773e-05
SNOG_02426	1	0	1	3	2011	14.6782	29.4392	-1.77616	0.134499	-5.77075	7.89176e-09	5.60666e-08	-1.68581	-1.68585	5.38021e-06	2.86624e-05	-1.67809	-5.09687	2.07933e-05	0.000115424
SNOG_07390	1	1	0	3	492	3.17146	0.538967	1.79553	0.137889	5.76937	7.957e-09	5.64998e-08	1.89407	1.89467	7.41127e-08	5.46452e-07	1.89134	6.76837	4.18939e-07	3.1963e-06
SNOG_14209	1	1	0	3	1605	0.644669	0.0780949	2.25922	0.218264	5.76924	7.96297e-09	5.6512e-08	2.36118	2.36573	3.10144e-07	2.03951e-06	2.33564	6.44677	8.66552e-07	6.1918e-06
SNOG_02770	1	0	1	3	2041	12.0333	23.706	-1.74499	0.129152	-5.76829	8.00803e-09	5.68013e-08	-1.65438	-1.65442	5.37548e-06	2.86503e-05	-1.64276	-5.03394	2.42109e-05	0.000132437
SNOG_01411	1	0	1	3	7489	5.22213	9.37012	-1.63107	0.109441	-5.76624	8.10587e-09	5.74646e-08	-1.53826	-1.53834	3.34532e-06	1.83945e-05	-1.53979	-5.0413	2.37833e-05	0.000130221
SNOG_06826	1	0	1	3	1244	0.356297	1.77772	-3.09552	0.363457	-5.76553	8.14012e-09	5.76765e-08	-3.05383	-3.05559	1.45824e-06	8.59504e-06	-2.91987	-4.7387	5.08492e-05	0.000263181
SNOG_12953	1	0	1	3	942	0.0369263	0.21829	-3.28394	0.396344	-5.76252	8.28663e-09	5.86833e-08	-3.23026	-3.24721	8.0849e-07	4.94833e-06	-3.27103	-6.18143	1.59364e-06	1.07865e-05
SNOG_02660	1	0	1	3	1533	0.330581	0.938669	-2.26024	0.218747	-5.76116	8.35398e-09	5.91287e-08	-2.17705	-2.17871	9.91101e-07	5.99037e-06	-2.1573	-5.69244	5.0021e-06	3.11393e-05
SNOG_05428	1	0	1	3	1213	3.15703	13.6038	-2.88474	0.327214	-5.75997	8.41284e-09	5.95136e-08	-2.82791	-2.8281	1.28071e-06	7.62593e-06	-2.7625	-5.60897	6.32506e-06	3.85702e-05
SNOG_07489	1	1	0	3	457	0.238601	0.0185949	2.87339	0.325307	5.75885	8.4687e-09	5.98767e-08	2.98188	3.00262	1.24081e-08	1.04767e-07	2.93545	6.6202	5.8462e-07	4.33252e-06
SNOG_30309	1	0	1	3	409	0	0.0538645	-6.35347	0.929626	-5.75873	8.4747e-09	5.98873e-08	-7.495	-1.44269e+08	1.53771e-06	9.00417e-06	-5.84529	-7.05448	2.2254e-07	1.78816e-06
SNOG_07778	1	1	0	3	1206	2.29893	0.100106	3.69618	0.468559	5.75419	8.70584e-09	6.14879e-08	3.87864	3.88284	3.20165e-07	2.09866e-06	4.02239	8.20972	1.94226e-08	1.90863e-07
SNOG_07609	1	1	0	3	846	0.440704	0.0463135	2.45065	0.252112	5.75398	8.71651e-09	6.15305e-08	2.55675	2.5646	8.28223e-07	5.06378e-06	2.54611	5.48304	8.2257e-06	4.93076e-05
SNOG_11678	1	0	1	3	486	0.560412	1.31327	-1.97678	0.169801	-5.75247	8.79507e-09	6.2052e-08	-1.88768	-1.8886	1.6359e-06	9.52635e-06	-1.86693	-5.29639	1.28584e-05	7.48414e-05
SNOG_04757	1	0	1	3	781	8.5145	19.1791	-1.94619	0.164632	-5.74731	9.06749e-09	6.394e-08	-1.85814	-1.8582	2.00383e-06	1.14568e-05	-1.85345	-5.62406	5.88165e-06	3.60743e-05
SNOG_10230	1	0	1	3	2188	8.24291	18.1144	-1.8941	0.155619	-5.74548	9.16612e-09	6.46012e-08	-1.80551	-1.80557	2.29362e-06	1.29373e-05	-1.79757	-5.33959	1.15923e-05	6.80165e-05
SNOG_09595	1	1	0	3	981	8.03424	1.09256	2.08296	0.188519	5.7446	9.21372e-09	6.49022e-08	2.18581	2.18612	1.24483e-07	8.81533e-07	2.21345	6.4014	9.62173e-07	6.81784e-06
SNOG_02269	1	0	1	3	4324	2.00875	6.5136	-2.48063	0.257935	-5.74032	9.44957e-09	6.65282e-08	-2.40637	-2.40666	8.2897e-07	5.06569e-06	-2.42494	-5.85188	3.57683e-06	2.27288e-05
SNOG_02571	1	0	1	3	972	0.00231201	0.0902052	-5.45529	0.776464	-5.73792	9.58448e-09	6.74422e-08	-5.70509	-5.99239	7.57957e-07	4.66358e-06	-5.46758	-5.42382	9.51528e-06	5.67163e-05
SNOG_01606	1	0	1	3	2118	1.43445	4.21607	-2.33981	0.233861	-5.72909	1.00973e-08	7.10132e-08	-2.26143	-2.26182	9.32981e-07	5.66557e-06	-2.24512	-5.85224	3.44586e-06	2.19565e-05
SNOG_14368	1	0	1	3	5889	9.1985	46.7664	-3.04283	0.356998	-5.72224	1.05132e-08	7.38986e-08	-2.99583	-2.99589	2.18585e-06	1.24303e-05	-3.05377	-4.67697	5.90605e-05	0.000301654
SNOG_13120	1	1	0	3	1629	4.59406	0.170342	3.91498	0.509898	5.71678	1.0856e-08	7.62677e-08	4.12688	4.12941	1.55555e-06	9.09491e-06	4.27035	6.3284	1.19182e-06	8.27377e-06
SNOG_13635	1	1	0	3	1215	0.283105	0.0255378	2.71044	0.299744	5.70636	1.1542e-08	8.10446e-08	2.81803	2.83317	1.66108e-07	1.1463e-06	2.86461	6.78436	4.04208e-07	3.09809e-06
SNOG_16144	1	0	1	3	858	2.1422	4.7386	-1.93124	0.163273	-5.7036	1.17302e-08	8.23227e-08	-1.84227	-1.84251	9.8876e-07	5.97933e-06	-1.79768	-5.41042	9.7838e-06	5.80788e-05
SNOG_13229	1	1	0	3	1413	26.0986	1.69977	3.07265	0.363473	5.70234	1.18172e-08	8.28888e-08	3.21587	3.21609	7.50629e-07	4.62583e-06	3.38386	6.43793	9.28891e-07	6.6021e-06
SNOG_10058	1	1	0	3	525	0.50492	0.0595998	2.32667	0.232839	5.69779	1.21372e-08	8.5089e-08	2.43274	2.43889	5.4158e-07	3.40979e-06	2.50851	6.36785	1.03778e-06	7.2933e-06
SNOG_04400	1	0	1	3	1194	0.0396346	0.21581	-3.2038	0.386926	-5.69566	1.22894e-08	8.61101e-08	-3.15394	-3.16981	7.24621e-07	4.47503e-06	-3.02637	-4.5111	8.64147e-05	0.000427663
SNOG_30441	1	0	1	3	426	0.657096	2.60873	-2.74432	0.306285	-5.6951	1.23302e-08	8.63506e-08	-2.68136	-2.68227	1.28285e-06	7.63476e-06	-2.56514	-4.48908	9.32079e-05	0.000457777
SNOG_15764	1	0	1	3	1389	1.57875	3.12303	-1.76851	0.134981	-5.69341	1.24523e-08	8.71598e-08	-1.67771	-1.67802	6.29184e-06	3.30648e-05	-1.67004	-5.5012	7.87717e-06	4.72915e-05
SNOG_20185	1	1	0	3	1344	0.606474	0.0936629	1.91424	0.160601	5.69263	1.25095e-08	8.7514e-08	2.01369	2.01723	9.77297e-08	7.07582e-07	2.00878	6.66603	5.27199e-07	3.94213e-06
SNOG_04996	1	0	1	3	2857	0.414197	1.28413	-2.39088	0.244584	-5.68674	1.2949e-08	9.05409e-08	-2.3124	-2.31378	1.11069e-06	6.64757e-06	-2.42783	-6.47692	8.09029e-07	5.82851e-06
SNOG_15354	1	1	0	3	852	0.742168	0.0886734	2.27564	0.224424	5.68404	1.31547e-08	9.19301e-08	2.38129	2.3853	3.35053e-07	2.18762e-06	2.38085	6.06825	2.07178e-06	1.3798e-05
SNOG_07122	1	0	1	3	1206	0.771223	1.5387	-1.75278	0.132622	-5.67614	1.37771e-08	9.62294e-08	-1.6619	-1.66253	6.00331e-06	3.16967e-05	-1.66454	-5.46339	8.62061e-06	5.1542e-05
SNOG_09733	1	1	0	3	435	0.168851	0.00331348	4.60094	0.634865	5.67197	1.41165e-08	9.85479e-08	4.86823	4.99367	2.17894e-07	1.47053e-06	4.68	5.13056	1.9203e-05	0.000107417
SNOG_12760	1	1	0	3	743	7.83856	1.20832	1.92142	0.162462	5.67159	1.41476e-08	9.87134e-08	2.02135	2.02162	1.77177e-07	1.21619e-06	2.01888	6.50785	7.54066e-07	5.46472e-06
SNOG_09094	1	0	1	3	2014	0.132034	1.06249	-3.58171	0.455574	-5.66695	1.45363e-08	1.01372e-07	-3.57427	-3.57914	3.44752e-06	1.89207e-05	-3.05182	-3.72835	0.000591057	0.00251442
SNOG_11889	1	1	0	3	2235	3.71622	0.580471	1.8915	0.157327	5.66655	1.45703e-08	1.01556e-07	1.99219	1.99276	1.16295e-07	8.28593e-07	2.01724	7.10553	1.9834e-07	1.61151e-06
SNOG_13392	1	1	0	3	831	0.595418	0.0433901	3.00344	0.353575	5.66625	1.45955e-08	1.01678e-07	3.13297	3.14221	2.89541e-07	1.90867e-06	3.28136	6.11186	1.87227e-06	1.25483e-05
SNOG_14678	1	0	1	3	1516	1.41217	3.16684	-1.92839	0.163851	-5.66603	1.46147e-08	1.01758e-07	-1.83973	-1.84009	1.68921e-06	9.80246e-06	-1.85724	-5.86483	3.33222e-06	2.13024e-05
SNOG_10182	1	1	0	3	945	0.389862	0.0463533	2.29249	0.228152	5.66503	1.46996e-08	1.02296e-07	2.39458	2.40232	3.10767e-07	2.04165e-06	2.39974	6.03987	2.21318e-06	1.4606e-05
SNOG_02941	1	0	1	3	703	0	0.050945	-6.2179	0.922282	-5.65759	1.5351e-08	1.06773e-07	-7.38884	-1.44269e+08	5.50622e-06	2.924e-05	-5.74168	-6.50912	7.54305e-07	5.46472e-06
SNOG_01147	1	1	0	3	1640	0.992108	0.135298	2.08526	0.191941	5.65412	1.56648e-08	1.08899e-07	2.18565	2.18819	2.13667e-07	1.44452e-06	2.19328	6.4926	7.80663e-07	5.64162e-06
SNOG_06223	1	0	1	3	2781	2.79222	6.45613	-1.96047	0.170145	-5.645	1.6518e-08	1.1477e-07	-1.87257	-1.87276	1.65361e-06	9.61876e-06	-1.85118	-5.4195	9.57369e-06	5.70353e-05
SNOG_10364	1	1	0	3	1737	0.501692	0.013627	4.31366	0.587549	5.6398	1.70249e-08	1.18229e-07	4.558	4.59017	1.32512e-06	7.87023e-06	5.08513	5.82423	3.69725e-06	2.34556e-05
SNOG_08542	1	1	0	3	897	1.58329	0.125171	2.85293	0.3288	5.63541	1.74642e-08	1.21217e-07	2.98255	2.98563	4.1442e-07	2.66839e-06	2.95237	5.80856	3.84205e-06	2.43212e-05
SNOG_05711	1	1	0	3	777	0.397569	0.00938067	4.47431	0.617168	5.62945	1.8079e-08	1.25418e-07	4.73808	4.78353	1.73137e-06	1.00172e-05	4.33716	3.4869	0.00106215	0.00428506
SNOG_00760	1	1	0	3	695	0.192147	0.0131214	3.06334	0.36666	5.62737	1.82974e-08	1.26867e-07	3.18012	3.21002	1.20589e-07	8.56045e-07	3.13583	6.31265	1.17783e-06	8.18644e-06
SNOG_06468	1	0	1	3	1184	1.11449	2.46489	-1.91976	0.163452	-5.62712	1.83238e-08	1.26984e-07	-1.83101	-1.83147	1.31703e-06	7.83019e-06	-1.8397	-5.75463	4.31878e-06	2.71176e-05
SNOG_10415	1	1	0	3	873	5.30588	0.821501	1.93633	0.166411	5.62663	1.83766e-08	1.27283e-07	2.03658	2.03699	1.32115e-07	9.288e-07	2.05762	6.80757	3.83766e-07	2.94727e-06
SNOG_06516	1	1	0	3	2229	1.42783	0.0934453	3.13489	0.379949	5.61888	1.92198e-08	1.33054e-07	3.28031	3.28463	5.57969e-07	3.5016e-06	3.45166	6.30389	1.22504e-06	8.49929e-06
SNOG_14247	1	0	1	3	1607	3.18127	5.70733	-1.6086	0.108335	-5.61776	1.93453e-08	1.33853e-07	-1.51593	-1.51607	8.36264e-06	4.31674e-05	-1.50914	-4.75046	4.81918e-05	0.000250766
SNOG_03813	1	1	0	3	1614	0.803065	0.0903792	2.36803	0.243613	5.61558	1.95903e-08	1.35478e-07	2.47593	2.47993	4.47206e-07	2.86522e-06	2.45409	6.24945	1.3621e-06	9.34434e-06
SNOG_10365	1	1	0	3	1947	32.3515	2.93541	2.68043	0.3	5.60143	2.12586e-08	1.46938e-07	2.80406	2.80419	4.75376e-07	3.03234e-06	2.86314	6.05407	2.23633e-06	1.4742e-05
SNOG_09444	1	1	0	3	1259	6.71513	1.11451	1.80106	0.143017	5.60113	2.12954e-08	1.47116e-07	1.89962	1.89991	9.02293e-08	6.56958e-07	1.90444	6.48074	8.02023e-07	5.7852e-06
SNOG_06032	1	1	0	3	1521	0.497031	0.0329686	3.09539	0.374303	5.59811	2.16704e-08	1.49628e-07	3.22589	3.23779	3.13831e-07	2.0583e-06	3.24974	6.0751	2.03908e-06	1.36036e-05
SNOG_01409	1	0	1	3	795	0.018201	0.11743	-3.44009	0.436027	-5.59618	2.19128e-08	1.51223e-07	-3.38287	-3.41889	3.39979e-06	1.86764e-05	-3.51489	-5.26928	1.37255e-05	7.94905e-05
SNOG_05950	1	1	0	3	1401	0.482418	0.0633554	2.14341	0.204335	5.59578	2.19634e-08	1.51494e-07	2.24684	2.25233	1.16458e-07	8.29244e-07	2.24841	6.351	1.07862e-06	7.52836e-06
SNOG_30368	1	1	0	3	762	2.42372	0.356111	1.98901	0.176787	5.59434	2.21462e-08	1.52675e-07	2.09017	2.09112	2.31057e-07	1.5468e-06	2.08819	6.4429	8.74221e-07	6.23258e-06
SNOG_14173	1	1	0	3	720	0.131235	0.00272614	4.56246	0.636819	5.59415	2.21707e-08	1.52765e-07	4.76695	4.91596	1.93774e-07	1.32078e-06	4.88641	6.5215	7.31797e-07	5.31489e-06
SNOG_30748	1	1	0	3	1068	1.08536	0.16151	1.96274	0.172102	5.59399	2.21904e-08	1.52821e-07	2.06117	2.06324	1.58052e-07	1.0933e-06	2.07083	6.50273	7.62892e-07	5.52006e-06
SNOG_14291	1	1	0	3	1791	13.0317	2.27355	1.75104	0.13439	5.58856	2.28954e-08	1.57595e-07	1.84921	1.84935	1.45729e-07	1.01591e-06	1.84854	6.35621	1.0658e-06	7.45679e-06
SNOG_11503	1	1	0	3	888	0.740317	0.0751725	2.49102	0.266872	5.58704	2.30968e-08	1.58816e-07	2.60116	2.60603	1.86554e-07	1.2753e-06	2.61271	6.27948	1.2711e-06	8.77701e-06
SNOG_12080	1	1	0	3	1227	0.77661	0.120226	1.91943	0.164563	5.5871	2.30892e-08	1.58816e-07	2.0191	2.02188	1.43512e-07	1.00406e-06	2.01342	6.2364	1.40369e-06	9.61268e-06
SNOG_09870	1	1	0	3	1176	1.88808	0.093697	3.45945	0.440357	5.58514	2.33518e-08	1.60486e-07	3.6338	3.63811	7.30398e-07	4.50832e-06	3.6003	6.07591	2.12644e-06	1.40895e-05
SNOG_14831	1	0	1	3	1167	0.0155928	0.114051	-3.55016	0.456639	-5.58463	2.34203e-08	1.60874e-07	-3.50509	-3.54493	1.70203e-06	9.86214e-06	-3.39341	-4.5406	8.04181e-05	0.000401056
SNOG_04863	1	0	1	3	3031	0.0206941	0.260032	-4.29261	0.589814	-5.58245	2.37157e-08	1.62818e-07	-4.36028	-4.39391	1.84123e-06	1.06105e-05	-5.04637	-5.26681	1.40899e-05	8.12769e-05
SNOG_14329	1	0	1	3	117	0.00140006	0.114606	-6.16084	0.925071	-5.57885	2.4211e-08	1.66133e-07	-6.60699	-7.02239	1.49033e-06	8.74873e-06	-6.06927	-4.92552	3.20463e-05	0.000172142
SNOG_09421	1	0	1	3	831	2.07912	7.78803	-2.65873	0.297388	-5.57766	2.43772e-08	1.67187e-07	-2.59027	-2.59055	1.47594e-06	8.68179e-06	-2.45595	-5.40299	1.03032e-05	6.08518e-05
SNOG_11374	1	1	0	3	1878	4.28818	0.209891	3.44695	0.438724	5.57743	2.44103e-08	1.67327e-07	3.62428	3.62616	1.3368e-06	7.93552e-06	3.7065	6.60112	6.42875e-07	4.72511e-06
SNOG_04344	1	1	0	3	2184	2.06038	0.339491	1.83628	0.150099	5.57152	2.52524e-08	1.7301e-07	1.93603	1.937	1.16137e-07	8.27974e-07	1.94821	6.73857	4.47877e-07	3.39482e-06
SNOG_10707	1	0	1	3	1329	0.78989	1.83331	-1.97777	0.175577	-5.56891	2.56331e-08	1.75528e-07	-1.89001	-1.89067	2.31402e-06	1.30317e-05	-1.89738	-5.96321	2.64646e-06	1.7154e-05
SNOG_16503	1	0	1	3	1644	5.48916	15.2016	-2.2344	0.221698	-5.56794	2.57773e-08	1.76424e-07	-2.15344	-2.15354	2.13196e-06	1.21357e-05	-2.13868	-5.61362	6.03696e-06	3.69684e-05
SNOG_10154	1	1	0	3	1260	0.623413	0.0574309	2.65978	0.298273	5.56462	2.62723e-08	1.7972e-07	2.77627	2.78295	3.91824e-07	2.5313e-06	2.75577	5.11347	1.99762e-05	0.000111207
SNOG_04794	1	0	1	3	773	6.57922	13.4794	-1.8079	0.145258	-5.56181	2.66991e-08	1.82545e-07	-1.71826	-1.71834	3.66481e-06	1.99906e-05	-1.71306	-5.11408	1.99465e-05	0.000111148
SNOG_00344	1	1	0	3	1553	8.813	1.51965	1.75914	0.136551	5.55938	2.70732e-08	1.85007e-07	1.85742	1.85763	1.53424e-07	1.06382e-06	1.85734	6.61952	5.8552e-07	4.33643e-06
SNOG_13092	1	1	0	3	1479	0.746366	0.0839277	2.34135	0.241393	5.55671	2.74908e-08	1.87731e-07	2.44665	2.45089	3.88728e-07	2.51549e-06	2.494	6.46489	8.31498e-07	5.97928e-06
SNOG_07351	1	0	1	3	3903	0.075147	0.356686	-2.98845	0.357851	-5.55665	2.75001e-08	1.87731e-07	-2.9333	-2.94142	1.53092e-06	8.96889e-06	-2.86336	-4.0154	0.000292394	0.00131301
SNOG_02945	1	1	0	3	1633	0.349102	0.0418423	2.30239	0.234433	5.55548	2.76857e-08	1.88901e-07	2.4032	2.41188	3.58915e-08	2.79703e-07	2.40308	6.3819	1.00494e-06	7.08636e-06
SNOG_12611	1	0	1	3	2285	8.44378	16.4683	-1.75008	0.135063	-5.55357	2.79892e-08	1.90873e-07	-1.65931	-1.65937	4.75437e-06	2.55742e-05	-1.65764	-5.07881	2.17207e-05	0.000120114
SNOG_14194	1	0	1	3	3921	0.806428	1.54367	-1.72293	0.130208	-5.55212	2.82234e-08	1.92371e-07	-1.63168	-1.63228	2.57736e-06	1.4355e-05	-1.61958	-5.17858	1.70719e-05	9.67047e-05
SNOG_10626	1	1	0	3	3493	5.87116	0.950255	1.84229	0.151721	5.55156	2.83134e-08	1.92886e-07	1.94139	1.94173	1.13515e-07	8.11272e-07	1.92711	6.46898	8.23789e-07	5.92751e-06
SNOG_03477	1	1	0	3	737	2.23589	0.260759	2.28423	0.231449	5.54866	2.87866e-08	1.96009e-07	2.39215	2.3935	2.27999e-07	1.52809e-06	2.43998	6.88848	3.20428e-07	2.51564e-06
SNOG_04790	1	0	1	3	758	0.141201	0.359413	-2.09107	0.196779	-5.54462	2.94596e-08	2.00489e-07	-2.0057	-2.00943	3.68216e-06	2.00759e-05	-2.0169	-4.93522	3.07547e-05	0.000165509
SNOG_07656	1	1	0	3	888	0.289334	0.027647	2.58639	0.286149	5.54393	2.95764e-08	2.0118e-07	2.69761	2.71107	6.71675e-08	4.99038e-07	2.66973	6.38743	9.92303e-07	7.00573e-06
SNOG_06794	1	1	0	3	1500	6.30576	0.368354	3.23261	0.402733	5.54365	2.96233e-08	2.01396e-07	3.38965	3.39072	8.40142e-07	5.12857e-06	3.49448	6.26132	1.38861e-06	9.52064e-06
SNOG_13555	1	0	1	3	1251	0.0123651	0.114428	-3.86676	0.517137	-5.54352	2.96447e-08	2.01438e-07	-3.85947	-3.91181	2.77726e-06	1.538e-05	-3.89494	-4.75292	4.79313e-05	0.000249633
SNOG_07891	1	0	1	3	666	1.04641	2.1587	-1.81014	0.146189	-5.54171	2.9954e-08	2.03436e-07	-1.71933	-1.7198	1.48199e-06	8.70855e-06	-1.71526	-5.27124	1.36592e-05	7.91457e-05
SNOG_07690	1	1	0	3	1489	29.112	3.24948	2.37341	0.247911	5.53996	3.02539e-08	2.05367e-07	2.48627	2.48638	3.63393e-07	2.3581e-06	2.43879	5.92868	2.95717e-06	1.90513e-05
SNOG_30643	1	0	1	3	2349	2.15399	4.4473	-1.80114	0.144644	-5.5387	3.04728e-08	2.06747e-07	-1.71104	-1.71127	3.23954e-06	1.7834e-05	-1.694	-5.20138	1.61594e-05	9.21189e-05
SNOG_16460	1	1	0	3	810	1.8746	0.332245	1.72861	0.131688	5.5329	3.14977e-08	2.13592e-07	1.82691	1.82787	5.84375e-07	3.65352e-06	1.8273	6.63338	5.6748e-07	4.21893e-06
SNOG_30412	1	1	0	3	1626	0.909486	0.0507292	3.27744	0.411983	5.528	3.23903e-08	2.19532e-07	3.4426	3.45027	8.44304e-07	5.15128e-06	3.6522	4.70968	5.4572e-05	0.000280488
SNOG_14211	1	0	1	3	1635	0.213584	3.10652	-4.49008	0.63148	-5.52682	3.26092e-08	2.20903e-07	-4.63537	-4.6386	1.9831e-06	1.1355e-05	-4.44975	-4.97614	2.86849e-05	0.000155304
SNOG_12509	1	0	1	3	903	6.93124	17.0482	-2.0771	0.195002	-5.52355	3.32223e-08	2.24941e-07	-1.99189	-1.99196	2.11089e-06	1.20217e-05	-1.9832	-5.31675	1.22452e-05	7.15944e-05
SNOG_02053	1	0	1	3	1908	19.7218	35.9515	-1.62816	0.113735	-5.52301	3.33245e-08	2.25519e-07	-1.53653	-1.53655	2.4075e-05	0.000113774	-1.52832	-4.50342	8.8046e-05	0.000435366
SNOG_30779	1	0	1	3	604	0.50669	1.05205	-1.82236	0.148978	-5.52	3.39005e-08	2.29299e-07	-1.73125	-1.73222	8.11114e-06	4.19809e-05	-1.7309	-5.07498	2.19228e-05	0.000121174
SNOG_08455	1	1	0	3	1182	0.453502	0.0415561	2.6806	0.304652	5.51646	3.45893e-08	2.3384e-07	2.79371	2.80297	1.04535e-06	6.28561e-06	2.8703	5.57065	6.67701e-06	4.05676e-05
SNOG_00954	1	0	1	3	2057	2.12446	5.38148	-2.12741	0.204577	-5.51093	3.56936e-08	2.41182e-07	-2.04426	-2.04451	1.57503e-06	9.1949e-06	-1.99505	-5.39211	1.02326e-05	6.0496e-05
SNOG_11849	1	0	1	3	663	0.171109	0.689245	-2.71812	0.311965	-5.50743	3.64109e-08	2.45904e-07	-2.65234	-2.6558	1.48092e-06	8.70669e-06	-2.56414	-4.31709	0.000140186	0.000663302
SNOG_30085	1	1	0	3	1284	0.509241	0.0625848	2.24247	0.225609	5.50718	3.64634e-08	2.46133e-07	2.34675	2.35244	3.22856e-07	2.11511e-06	2.33806	5.80014	3.87952e-06	2.45317e-05
SNOG_00776	1	0	1	3	1494	5.32195	18.3263	-2.54494	0.280636	-5.50512	3.68913e-08	2.48894e-07	-2.47582	-2.47593	1.94147e-06	1.11524e-05	-2.57275	-5.8687	3.43918e-06	2.1926e-05
SNOG_30430	1	0	1	3	614	0.0504114	0.178846	-2.62097	0.294644	-5.50147	3.76632e-08	2.53973e-07	-2.53679	-2.54852	1.12392e-06	6.72332e-06	-2.51452	-5.38437	1.04131e-05	6.14693e-05
SNOG_12232	1	0	1	3	561	0.870332	2.85753	-2.48876	0.270737	-5.4989	3.82171e-08	2.57577e-07	-2.41498	-2.41564	1.54787e-06	9.05456e-06	-2.38813	-5.36067	1.13951e-05	6.70285e-05
SNOG_01614	1	0	1	3	1036	5.97195	32.139	-3.14739	0.390572	-5.49806	3.83987e-08	2.5867e-07	-3.1111	-3.1112	3.59324e-06	1.96364e-05	-3.09637	-5.29405	1.33574e-05	7.7513e-05
SNOG_04415	1	1	0	3	1836	1.94726	0.302229	1.92915	0.169054	5.49613	3.8822e-08	2.61388e-07	2.02941	2.03053	1.73138e-07	1.19022e-06	2.05398	6.85587	3.4455e-07	2.6815e-06
SNOG_03131	1	0	1	3	2311	0.79149	3.55352	-2.93175	0.351557	-5.49485	3.91032e-08	2.63148e-07	-2.88502	-2.8858	1.89531e-06	1.0906e-05	-3.13619	-6.69375	5.22399e-07	3.91259e-06
SNOG_01159	1	1	0	3	1034	0.774826	0.0544524	2.98153	0.360846	5.49134	3.98887e-08	2.68298e-07	3.12036	3.12745	7.627e-07	4.69028e-06	3.11348	5.03789	2.4029e-05	0.000131504
SNOG_11737	1	0	1	3	2124	2.48811	6.03397	-2.04889	0.191116	-5.48825	4.05941e-08	2.72904e-07	-1.96298	-1.96319	1.84692e-06	1.06381e-05	-1.96198	-5.76736	4.19098e-06	2.64075e-05
SNOG_14510	1	1	0	3	1494	0.522022	0.0679968	2.15307	0.210118	5.48773	4.07143e-08	2.73574e-07	2.25344	2.25855	1.84509e-07	1.26354e-06	2.23618	6.22781	1.43176e-06	9.78763e-06
SNOG_15305	0	0	0	1	570	0	0.0341709	-5.93539	0.900312	-5.48186	4.20866e-08	2.82652e-07
SNOG_07901	1	0	1	3	990	0.71119	1.4632	-1.81805	0.149266	-5.4805	4.24118e-08	2.84691e-07	-1.72784	-1.72853	1.37474e-05	6.83261e-05	-1.71777	-5.18644	1.67517e-05	9.51689e-05
SNOG_12590	1	1	0	3	1132	0.134496	0.0032104	4.34727	0.610922	5.47905	4.2762e-08	2.86897e-07	4.56586	4.69037	2.50916e-07	1.67205e-06	4.29639	5.39623	1.01291e-05	6.00233e-05
SNOG_06364	1	1	0	3	1305	10.0362	0.999274	2.53487	0.280193	5.47792	4.30364e-08	2.88592e-07	2.6529	2.65327	4.36234e-07	2.79801e-06	2.64703	6.46842	8.66905e-07	6.1918e-06
SNOG_06248	1	0	1	3	168	0.0686342	0.262439	-2.67581	0.305993	-5.47663	4.33491e-08	2.90542e-07	-2.60416	-2.61277	1.42181e-06	8.39736e-06	-2.6436	-5.2353	1.48922e-05	8.56501e-05
SNOG_16441	1	1	0	3	582	0.580579	0.0942418	1.85201	0.155739	5.47072	4.48222e-08	3.00263e-07	1.95216	1.95565	1.28926e-07	9.09673e-07	1.95137	6.64697	5.50344e-07	4.10202e-06
SNOG_08224	1	0	1	3	1394	0.803314	1.66081	-1.81842	0.149657	-5.46866	4.53461e-08	3.0362e-07	-1.72777	-1.72838	1.6526e-06	9.61876e-06	-1.72388	-5.22591	1.52324e-05	8.74774e-05
SNOG_05446	1	0	1	3	359	1.4907	3.03052	-1.80873	0.148032	-5.46321	4.67597e-08	3.12926e-07	-1.71935	-1.71968	3.77982e-06	2.05794e-05	-1.69427	-5.17499	1.72203e-05	9.74504e-05
SNOG_04532	1	0	1	3	1245	2.03668	4.96656	-2.0499	0.192197	-5.46264	4.69107e-08	3.13779e-07	-1.96404	-1.9643	2.88089e-06	1.59387e-05	-1.95853	-5.85387	3.41907e-06	2.18097e-05
SNOG_01273	1	0	1	3	2075	0.00232135	0.0713834	-5.32049	0.79103	-5.46185	4.71202e-08	3.15021e-07	-5.46293	-5.7493	4.90907e-07	3.12285e-06	-5.25466	-5.49735	7.9745e-06	4.78511e-05
SNOG_05482	1	1	0	3	1002	0.118441	0.00165684	4.97149	0.727619	5.4582	4.80989e-08	3.21403e-07	5.26406	5.50689	1.24917e-07	8.83529e-07	5.11991	6.45374	8.54162e-07	6.11957e-06
SNOG_04387	1	0	1	3	1141	4.22985	8.31028	-1.74062	0.135704	-5.45763	4.82544e-08	3.22279e-07	-1.64987	-1.64998	5.16656e-06	2.76382e-05	-1.65153	-5.06248	2.25954e-05	0.000124419
SNOG_06625	1	1	0	3	1776	0.394032	0.0406404	2.4756	0.270388	5.45734	4.83309e-08	3.22628e-07	2.58343	2.59245	2.35239e-07	1.57299e-06	2.547	5.89951	3.07189e-06	1.9714e-05
SNOG_04183	1	1	0	3	1055	1.23715	0.117849	2.58556	0.290671	5.45483	4.90199e-08	3.27063e-07	2.70383	2.70701	4.25585e-07	2.73422e-06	2.67896	5.12431	1.94949e-05	0.00010884
SNOG_04853	1	0	1	3	912	1.38365	3.307	-2.02874	0.188629	-5.45379	4.93076e-08	3.28817e-07	-1.9421	-1.94248	2.46364e-06	1.37943e-05	-1.94519	-5.76168	4.24751e-06	2.6699e-05
SNOG_08376	1	0	1	3	759	0.50809	1.12273	-1.90274	0.165639	-5.45003	5.03614e-08	3.35676e-07	-1.81355	-1.81455	1.99721e-06	1.14302e-05	-1.80612	-5.14731	1.84089e-05	0.000103323
SNOG_12900	1	1	0	3	990	0.773255	0.0529154	3.06147	0.378614	5.44477	5.1871e-08	3.45563e-07	3.19455	3.20201	3.25746e-07	2.13164e-06	3.1622	6.77924	4.08863e-07	3.12763e-06
SNOG_10957	1	1	0	3	1497	9.69984	1.43881	1.9868	0.1813	5.44291	5.24183e-08	3.49035e-07	2.08962	2.08985	1.55878e-07	1.08019e-06	2.12702	6.40777	9.47227e-07	6.72421e-06
SNOG_01272	1	0	1	3	1467	0.0383099	0.22269	-3.29886	0.422431	-5.44199	5.26873e-08	3.50649e-07	-3.26282	-3.27945	1.7597e-06	1.0171e-05	-3.18335	-4.5578	7.71633e-05	0.000386314
SNOG_13765	1	0	1	3	1995	0.0232283	0.10894	-2.99484	0.36665	-5.44071	5.30687e-08	3.53011e-07	-2.93181	-2.95875	1.92604e-06	1.10718e-05	-3.13881	-5.65265	5.49634e-06	3.39437e-05
SNOG_15610	1	0	1	3	751	0.00371206	0.0690866	-4.66202	0.673111	-5.44045	5.31473e-08	3.53356e-07	-4.78382	-4.96002	1.61699e-06	9.4304e-06	-4.64066	-4.69186	5.57261e-05	0.000285879
SNOG_08375	1	0	1	3	249	0.000621324	0.0775543	-6.32882	0.979553	-5.44006	5.32639e-08	3.53954e-07	-6.65851	-7.39631	1.46234e-06	8.61487e-06	-5.67924	-6.29139	1.24086e-06	8.59882e-06
SNOG_06396	1	0	1	3	1665	0.137714	0.703018	-3.02013	0.37137	-5.43966	5.33811e-08	3.54555e-07	-2.97025	-2.97468	1.96128e-06	1.12467e-05	-2.87163	-4.72024	5.28179e-05	0.00027228
SNOG_00166	1	0	1	3	792	2.51649	4.67804	-1.6595	0.121246	-5.43938	5.34665e-08	3.54945e-07	-1.56794	-1.56813	9.40663e-06	4.80448e-05	-1.57101	-4.87962	3.51985e-05	0.000187258
[truncated: 11,693 more rows]

## Sheet: ip vs iv - pf2-69
									DESeq2	DESeq2	DESeq2	DESeq2	DESeq2	EdgeR	EdgeR	EdgeR	EdgeR	Limma-voom	Limma-voom	Limma-voom	Limma-voom
seqid	differentially_expressed	up_regulated	down_regulated	number_tests_run	filtered	gene_length	pf2_ip_cpm_mean	pf2_iv_cpm_mean	lfc	lfc_se	test_statistic	pvalue	padj	lfc	unshrunk_lfc	pvalue	padj	lfc	t	pvalue	padj
SNOG_13103	1	1	0	3	0	1821	668.235	0.243612	8.73921	0.205337	37.6903	0	0	8.72557	8.72761	1.24941e-19	2.96938e-16	8.71649	37.8357	7.91261e-22	9.20632e-18
SNOG_07303	1	1	0	3	0	1974	250.946	0.304147	7.00766	0.174436	34.4406	6.23606e-260	4.21776e-256	6.97697	6.9786	1.27605e-19	2.96938e-16	6.99259	34.0419	7.76806e-21	4.51907e-17
SNOG_04196	1	1	0	3	0	1510	105.545	0.123939	7.01754	0.204059	29.4892	3.96278e-191	1.78682e-187	6.99759	7.00161	1.01544e-18	1.9691e-15	7.01929	25.654	3.39527e-18	1.3168e-14
SNOG_10510	1	1	0	3	0	669	96.594	0.0689469	7.72184	0.245445	27.3863	3.98942e-165	1.34912e-161	7.72726	7.73451	6.59903e-18	8.02041e-15	7.68003	19.1262	1.68216e-15	6.98998e-13
SNOG_13265	1	1	0	3	0	1563	61.5214	0.0735598	6.99836	0.232933	25.7514	3.10961e-146	8.41274e-143	6.98856	6.99538	1.24739e-17	1.20945e-14	6.94459	20.9844	2.39503e-16	1.99044e-13
SNOG_10915	1	1	0	3	0	507	56.2603	0.178839	5.62166	0.180383	25.6214	8.8086e-145	1.9859e-141	5.58747	5.59022	6.87075e-18	8.02041e-15	5.58737	23.8672	1.57574e-17	2.95853e-14
SNOG_00557	1	1	0	3	0	1088	58.3872	0.0742853	6.91315	0.23096	25.6024	1.43396e-144	2.77103e-141	6.90093	6.90766	1.64527e-17	1.36733e-14	6.89449	22.1919	7.36945e-17	7.79487e-14
SNOG_01186	1	1	0	3	0	1524	86.3806	1.11097	3.61746	0.107752	24.2915	2.41318e-130	4.08038e-127	3.56994	3.57036	2.59083e-17	1.7732e-14	3.57799	23.7301	1.77995e-17	2.95853e-14
SNOG_06335	1	1	0	3	0	1211	37.7985	0.0231729	7.92799	0.287254	24.118	1.61795e-128	2.43177e-125	7.94024	7.96195	1.80397e-18	2.99845e-15	7.93568	17.6525	8.80192e-15	2.71366e-12
SNOG_01792	1	1	0	3	0	4836	66.7459	0.260756	5.32531	0.181127	23.88	4.93933e-126	6.68144e-123	5.2899	5.29177	1.63373e-17	1.36733e-14	5.32779	23.2973	2.63088e-17	3.82629e-14
SNOG_07854	1	1	0	3	0	1470	201.118	0.0859132	8.3971	0.309821	23.8754	5.51388e-126	6.78057e-123	8.43852	8.44433	4.60845e-16	1.21862e-13	8.36382	19.3722	1.40469e-15	6.61449e-13
SNOG_00950	1	1	0	3	0	1500	81.5533	0.0167007	9.41773	0.355646	23.6688	7.55173e-124	8.51269e-121	9.48553	9.51535	6.89335e-18	8.02041e-15	9.3965	15.2761	1.71909e-13	2.94142e-11
SNOG_12448	1	1	0	3	0	411	510.421	0.76472	6.67247	0.240937	23.5434	1.4678e-122	1.5273e-119	6.66873	6.66938	5.72117e-16	1.34929e-13	6.53841	22.4438	6.43684e-17	7.48926e-14
SNOG_00947	1	1	0	3	0	1114	116.378	0.121213	7.18021	0.263306	23.4716	7.96253e-122	7.69351e-119	7.18177	7.18593	1.10909e-16	5.0117e-14	7.13924	19.2871	1.42125e-15	6.61449e-13
SNOG_15715	1	1	0	3	0	3219	53.2417	0.0505762	7.29013	0.279115	22.536	1.84326e-112	1.66225e-109	7.30467	7.3145	5.22498e-16	1.32013e-13	7.32396	19.4097	1.22721e-15	6.61449e-13
SNOG_01189	1	1	0	3	0	964	68.8995	0.00416558	11.051	0.448737	22.3984	4.07661e-111	3.44652e-108	11.1868	11.3027	6.22931e-22	4.36191e-18	11.0361	24.0478	1.36968e-17	2.95853e-14
SNOG_11796	1	1	0	3	0	1569	30.7013	0.0314172	7.20316	0.277193	22.3785	6.37967e-111	5.07634e-108	7.20252	7.21843	2.0176e-17	1.46718e-14	7.15296	16.805	2.41494e-14	6.26859e-12
SNOG_00081	1	1	0	3	0	1471	42.2176	0.0843504	6.24472	0.239544	21.8946	2.92457e-106	2.19781e-103	6.23519	6.24106	1.45851e-16	5.65658e-14	6.1422	16.3241	4.39487e-14	9.63325e-12
SNOG_07696	1	1	0	3	0	1497	69.3817	0.527136	4.36425	0.153735	21.8835	3.73256e-106	2.65738e-103	4.3231	4.32401	8.33248e-17	4.69737e-14	4.31119	23.9007	1.52897e-17	2.95853e-14
SNOG_00932	1	1	0	3	0	1820	87.9792	0.0132485	9.8514	0.404558	21.8792	4.10152e-106	2.77406e-103	9.94867	9.98679	1.30647e-16	5.24164e-14	10.049	12.9472	5.11589e-12	4.57872e-10
SNOG_07188	1	1	0	3	0	4404	87.5399	0.396829	5.11278	0.189312	21.7249	1.1932e-104	7.6859e-102	5.08089	5.08212	3.16195e-16	9.94304e-14	5.05345	23.0403	3.3274e-17	4.30159e-14
SNOG_00951	1	1	0	3	0	403	41.9187	0.0589321	6.74339	0.266339	21.5643	3.89143e-103	2.3927e-100	6.73973	6.7482	1.11993e-16	5.0117e-14	6.68355	15.6653	1.01661e-13	1.90779e-11
SNOG_10481	1	1	0	3	0	1011	65.6451	0.206497	5.63713	0.217344	21.3354	5.32579e-101	3.13226e-98	5.61403	5.61644	4.4369e-16	1.20054e-13	5.61591	19.2828	1.40335e-15	6.61449e-13
SNOG_07331	1	1	0	3	0	2109	53.9052	0.83632	3.35014	0.110228	21.3208	7.2866e-101	4.10691e-98	3.30189	3.30243	2.38376e-16	8.15737e-14	3.29599	21.2729	1.79341e-16	1.60511e-13
SNOG_06169	1	0	1	3	0	1104	2.86206	28.7392	-5.95531	0.233748	-21.1994	9.67882e-100	5.23701e-97	-6.04833	-6.04946	4.19977e-16	1.16344e-13	-6.11478	-19.6921	9.05856e-16	5.54718e-13
SNOG_15094	1	1	0	3	0	3888	37.6633	0.00576048	9.79994	0.421654	20.8701	1.00226e-96	5.21448e-94	9.88669	9.97184	7.49792e-22	4.36191e-18	9.74084	20.7214	3.15457e-16	2.44689e-13
SNOG_08656	1	1	0	3	0	1421	39.4135	0.028077	7.69311	0.320881	20.8585	1.27551e-96	6.39033e-94	7.73504	7.75305	5.33271e-16	1.32013e-13	7.70623	14.0652	8.88251e-13	1.06544e-10
SNOG_15934	1	1	0	3	0	963	51.4486	0.0699028	6.78086	0.277495	20.8323	2.20414e-96	1.06483e-93	6.78887	6.79593	6.76857e-16	1.48589e-13	6.74129	16.1306	5.60933e-14	1.14499e-11
SNOG_02677	1	1	0	3	0	1024	21.4037	0.21458	4.00041	0.144316	20.7905	5.27261e-96	2.4594e-93	3.95736	3.95957	8.47828e-17	4.69737e-14	3.95225	19.1656	1.59269e-15	6.98998e-13
SNOG_04532	1	0	1	3	0	1245	7.87479	43.1779	-5.07583	0.198004	-20.5846	3.77256e-94	1.70105e-91	-5.15171	-5.15211	3.88343e-16	1.16344e-13	-5.13259	-19.331	1.33191e-15	6.61449e-13
SNOG_02243	1	1	0	3	0	812	77.8269	0.138521	6.42025	0.263346	20.5822	3.9613e-94	1.72853e-91	6.41833	6.42189	1.86399e-15	3.33654e-13	6.44705	20.1509	5.599e-16	3.61913e-13
SNOG_30911	1	1	0	3	0	1278	44.5209	0.01917	8.37225	0.359576	20.5026	2.041e-93	8.62767e-91	8.44426	8.47002	2.93786e-15	4.88315e-13	8.47407	15.5976	1.1112e-13	2.05219e-11
SNOG_11602	1	1	0	3	0	1302	31.9522	0.200886	4.62267	0.17866	20.2769	2.05836e-91	8.4374e-89	4.58714	4.58954	2.79281e-16	9.28411e-14	4.54131	19.121	1.67186e-15	6.98998e-13
SNOG_05296	1	1	0	3	0	1134	32.0493	0.228814	4.46829	0.171672	20.203	9.216e-91	3.66661e-88	4.4285	4.4306	1.82902e-16	6.76855e-14	4.43574	20.4872	3.95349e-16	2.87493e-13
SNOG_10862	1	1	0	3	0	999	22.1513	0.0317629	6.69675	0.28226	20.1826	1.3922e-90	5.38064e-88	6.69584	6.71144	1.86157e-16	6.76855e-14	6.59416	16.1806	5.2299e-14	1.0866e-11
SNOG_14234	1	1	0	3	0	1572	487.332	0.480502	7.28432	0.31324	20.0623	1.57593e-89	5.92154e-87	7.31365	7.31471	2.80814e-14	2.94349e-12	7.4595	20.5552	4.69127e-16	3.21076e-13
SNOG_13486	1	1	0	3	0	486	9.69235	0.0360158	5.35853	0.217793	20.0122	4.31014e-89	1.57577e-86	5.33351	5.3471	1.02788e-17	1.08722e-14	5.2863	17.948	6.21814e-15	2.06709e-12
SNOG_07871	0	0	0	1	0	1384	885.882	0	16.4472	0.776618	19.8903	4.9353e-88	1.75684e-85
SNOG_07655	1	0	1	3	0	786	5.0339	5.88538	-2.86429	0.094044	-19.8236	1.86425e-87	6.46608e-85	-2.91799	-2.91855	1.02431e-16	5.0117e-14	-2.92269	-18.4947	3.34008e-15	1.17763e-12
SNOG_07872	0	0	0	1	0	2106	802.698	0	16.2794	0.771767	19.7979	3.10114e-87	1.04873e-84
SNOG_14243	1	1	0	3	0	831	14.6971	0.0849424	4.7477	0.190375	19.6859	2.8486e-86	9.3983e-84	4.71298	4.71867	3.13448e-17	2.02609e-14	4.67866	17.8275	7.1453e-15	2.30932e-12
SNOG_03544	1	1	0	3	0	940	31.4308	0.0240401	7.55816	0.333335	19.6744	3.57461e-86	1.15128e-83	7.58892	7.60964	4.189e-16	1.16344e-13	7.47961	13.1214	3.50262e-12	3.3404e-10
SNOG_09650	1	1	0	3	0	748	76.5056	0.136829	6.40494	0.274876	19.6632	4.46008e-86	1.40306e-83	6.40529	6.40892	2.68849e-15	4.53341e-13	6.36983	15.539	1.35793e-13	2.35813e-11
SNOG_00140	1	1	0	3	0	1713	18.5227	0.0139727	7.57751	0.336063	19.5722	2.6676e-85	8.20106e-83	7.59938	7.63455	1.24704e-16	5.18188e-14	7.57243	14.3529	5.89483e-13	7.88349e-11
SNOG_00262	1	1	0	3	0	993	14.0112	0.0318375	6.08448	0.263097	19.3255	3.2755e-83	9.84617e-81	6.06905	6.08459	7.52207e-16	1.59126e-13	6.11668	15.9149	7.32114e-14	1.44375e-11
SNOG_07258	1	1	0	3	0	576	27.4317	0.226579	4.24396	0.168166	19.2902	6.49424e-83	1.90973e-80	4.20382	4.20592	1.05721e-16	5.0117e-14	4.19154	17.6423	8.86285e-15	2.71366e-12
SNOG_00967	1	1	0	3	0	1758	22.4097	0.0397739	6.39952	0.280809	19.2284	2.14048e-82	6.16048e-80	6.39711	6.4096	2.11236e-16	7.44765e-14	6.29924	13.9099	1.09748e-12	1.25188e-10
SNOG_09611	1	1	0	3	0	344	21.8302	0.0436524	6.24511	0.273387	19.1857	4.87664e-82	1.3743e-79	6.23921	6.2505	7.89448e-16	1.61144e-13	6.22037	15.1716	1.92923e-13	3.16586e-11
SNOG_12557	1	1	0	3	0	1729	65.9027	0.107103	6.50165	0.28739	19.1435	1.09636e-81	3.02662e-79	6.51248	6.51712	5.66628e-15	8.45219e-13	6.39354	13.6828	1.78202e-12	1.85124e-10
SNOG_15907	1	1	0	3	0	1194	86.5379	0.735634	4.19156	0.167184	19.0902	3.0488e-81	8.24821e-79	4.153	4.15364	1.66539e-15	3.02763e-13	4.12662	19.0643	1.77844e-15	7.13524e-13
SNOG_02241	1	1	0	3	0	1235	8.66669	0.0512433	4.7103	0.19494	19.033	9.08614e-81	2.40996e-78	4.67555	4.68498	1.91943e-17	1.46718e-14	4.62797	18.0563	5.48988e-15	1.87867e-12
SNOG_04546	1	1	0	3	0	1048	18.6544	0.020773	7.02166	0.317806	18.9476	4.62202e-80	1.20235e-77	7.04758	7.07136	1.0964e-16	5.0117e-14	6.91101	14.0083	9.55148e-13	1.13399e-10
SNOG_11438	1	1	0	3	0	1611	59.5982	0.224949	5.32359	0.229769	18.8171	5.47087e-79	1.39631e-76	5.30458	5.30676	4.29313e-15	6.66007e-13	5.23485	16.3729	4.13195e-14	9.30396e-12
SNOG_30888	1	1	0	3	0	367	12.6159	0.0346647	5.79207	0.254809	18.8065	6.67988e-79	1.67331e-76	5.78317	5.79723	1.36342e-15	2.55861e-13	5.88052	14.9654	2.54057e-13	3.83891e-11
SNOG_01128	1	1	0	3	0	1710	32.9906	0.50641	3.36287	0.125671	18.802	7.27833e-79	1.79007e-76	3.31844	3.31934	6.25793e-16	1.42767e-13	3.30754	18.9029	2.12256e-15	8.23199e-13
SNOG_01187	1	1	0	3	0	450	27.6491	0.00367169	9.90496	0.474167	18.7802	1.09656e-78	2.64878e-76	10.0428	10.1744	3.86669e-21	1.49963e-17	9.85436	22.0058	8.90131e-17	8.63057e-14
SNOG_15684	1	1	0	3	0	687	16.5685	0.0357443	6.11909	0.272783	18.7662	1.4278e-78	3.3884e-76	6.11227	6.12599	3.11132e-15	5.0278e-13	6.08918	15.6615	1.01409e-13	1.90779e-11
SNOG_01555	1	1	0	3	0	1450	14.0874	0.0526981	5.34628	0.232137	18.7229	3.22227e-78	7.51511e-76	5.32433	5.33362	7.79832e-17	4.69737e-14	5.24604	14.7787	3.26873e-13	4.63801e-11
SNOG_00490	1	1	0	3	0	2459	212.32	0.234523	7.01232	0.32346	18.5875	4.05502e-77	9.29699e-75	7.05256	7.05464	8.08256e-14	6.62258e-12	7.19667	19.5046	1.31028e-15	6.61449e-13
SNOG_08289	1	1	0	3	0	774	37.2153	0.0781954	6.15885	0.277818	18.5692	5.70791e-77	1.28685e-74	6.16178	6.16811	1.08479e-14	1.40239e-12	6.08502	15.5712	1.14761e-13	2.05422e-11
SNOG_13222	1	1	0	3	0	1374	440.452	0.0268888	10.9237	0.534703	18.5593	6.86319e-77	1.52194e-74	11.2392	11.2577	1.37827e-12	6.94207e-11	10.992	8.94515	4.96354e-09	1.25273e-07
SNOG_06000	1	1	0	3	0	1218	31.8949	0.0564376	6.44593	0.293548	18.5521	7.8424e-77	1.71104e-74	6.45133	6.46028	2.39955e-14	2.65893e-12	6.69267	14.8562	2.96548e-13	4.31292e-11
SNOG_10647	1	1	0	3	0	1569	13.2992	0.0192822	6.67509	0.306624	18.5083	1.77006e-76	3.80056e-74	6.68696	6.71258	1.31553e-15	2.50921e-13	6.62672	14.1203	8.14669e-13	1.00837e-10
SNOG_08921	1	1	0	3	0	762	34.1939	0.0257285	7.60103	0.357141	18.483	2.82979e-76	5.98103e-74	7.64857	7.66811	8.80869e-15	1.20575e-12	7.64379	12.288	1.30494e-11	9.43043e-10
SNOG_09590	1	0	1	3	0	933	20.5894	82.399	-4.6515	0.197935	-18.448	5.41373e-76	1.12664e-73	-4.725	-4.72515	4.15952e-15	6.54e-13	-4.68532	-18.8621	2.2203e-15	8.3333e-13
SNOG_30049	1	0	1	3	0	1022	3.37325	31.6244	-5.85136	0.2632	-18.4322	7.24521e-76	1.48494e-73	-5.95383	-5.95479	7.92189e-15	1.1105e-12	-5.93673	-16.6011	3.1157e-14	7.88068e-12
SNOG_00211	1	1	0	3	0	1098	24.9692	0.0423527	6.44726	0.30238	18.0146	1.49591e-72	3.02017e-70	6.4662	6.47796	9.66819e-15	1.27829e-12	6.33626	11.6585	3.54051e-11	2.15817e-09
SNOG_00863	1	1	0	3	0	2115	16.5852	0.0566713	5.47913	0.250342	17.892	1.3608e-71	2.70699e-69	5.45888	5.46749	7.87854e-16	1.61144e-13	5.4188	13.8155	1.25517e-12	1.41786e-10
SNOG_11088	1	1	0	3	0	1374	19.5561	0.00899994	8.17681	0.401569	17.8719	1.95162e-71	3.82601e-69	8.30438	8.35991	9.94904e-16	1.96198e-13	8.28634	12.3971	1.05807e-11	8.11554e-10
SNOG_03173	1	1	0	3	0	2362	61.1679	0.445721	4.41903	0.191456	17.8581	2.50206e-71	4.83505e-69	4.38525	4.38633	6.24871e-15	9.20301e-13	4.34961	17.0532	1.78288e-14	4.939e-12
SNOG_14040	1	1	0	3	0	684	35.6337	0.0944763	5.83441	0.271061	17.8351	3.77131e-71	7.18514e-69	5.82935	5.83457	1.06777e-14	1.3959e-12	5.71479	14.2574	6.74899e-13	8.53527e-11
SNOG_10480	1	1	0	3	0	867	89.6295	0.37239	5.23856	0.23783	17.8218	4.79046e-71	9.00007e-69	5.2202	5.22153	1.91986e-14	2.18995e-12	5.22928	15.5375	1.33164e-13	2.34752e-11
SNOG_07416	1	0	1	3	0	447	7.15438	15.4507	-3.76519	0.155669	-17.7632	1.36203e-70	2.52386e-68	-3.82953	-3.82995	5.26037e-16	1.32013e-13	-3.79297	-17.2162	1.4662e-14	4.26481e-12
SNOG_10478	1	1	0	3	0	877	44.7892	0.258687	4.75868	0.211819	17.7447	1.89354e-70	3.46133e-68	4.73025	4.73212	7.80446e-15	1.10738e-12	4.74647	16.3704	4.11619e-14	9.30396e-12
SNOG_15417	1	1	0	3	0	1083	25.5215	0.184319	4.43396	0.193906	17.7094	3.54736e-70	6.39802e-68	4.39953	4.40211	8.42572e-15	1.16706e-12	4.43799	15.8602	7.84336e-14	1.52096e-11
SNOG_08125	1	1	0	3	0	531	17.5837	0.00994045	7.9201	0.391955	17.6553	9.26073e-70	1.64829e-67	8.02354	8.07327	3.92872e-16	1.16344e-13	7.91237	12.3002	1.22968e-11	8.94207e-10
SNOG_11248	1	1	0	3	0	2583	54.4149	0.160921	5.67919	0.266749	17.5415	6.90379e-69	1.21283e-66	5.67408	5.67717	4.63095e-14	4.33871e-12	5.5913	16.3099	4.47095e-14	9.63325e-12
SNOG_15822	1	1	0	3	0	1896	50.7073	0.0911464	6.39073	0.307903	17.5079	1.24728e-68	2.13569e-66	6.39853	6.40404	1.94256e-14	2.19434e-12	6.38281	14.892	2.90306e-13	4.27558e-11
SNOG_12323	1	1	0	3	0	1470	34.3493	0.0506621	6.62834	0.321471	17.5081	1.24292e-68	2.13569e-66	6.65237	6.66218	1.38292e-14	1.69371e-12	6.54001	11.4627	5.37278e-11	2.97677e-09
SNOG_14118	1	1	0	3	0	1749	62.0509	0.53119	4.18058	0.182197	17.4568	3.05416e-68	5.16421e-66	4.14448	4.14537	6.82961e-15	9.81019e-13	4.08921	17.085	1.71597e-14	4.86958e-12
SNOG_08142	1	1	0	3	0	1155	11.5815	0.0352967	5.61923	0.265055	17.4275	5.10417e-68	8.52396e-66	5.60739	5.62121	1.14161e-15	2.21378e-13	5.60972	13.7672	1.34562e-12	1.47701e-10
SNOG_09654	1	0	1	3	0	950	24.2163	96.2193	-4.60153	0.20722	-17.3802	1.16454e-67	1.92107e-65	-4.68019	-4.68032	1.62352e-14	1.92752e-12	-4.71475	-18.67	2.74644e-15	9.98588e-13
SNOG_00131	1	1	0	3	0	950	14.4231	0.013422	7.24238	0.35962	17.3583	1.70748e-67	2.78279e-65	7.28916	7.32559	5.79841e-16	1.34929e-13	7.24737	12.647	7.15181e-12	5.90151e-10
SNOG_00887	1	1	0	3	0	1280	126.436	0.503424	5.2795	0.24721	17.3112	3.87047e-67	6.23284e-65	5.26391	5.26488	4.63709e-14	4.33871e-12	5.3018	17.3455	1.33563e-14	3.98463e-12
SNOG_04089	1	1	0	3	0	2415	37.7269	0.0103435	8.88876	0.456993	17.2623	9.03885e-67	1.43845e-64	9.06508	9.1125	3.55907e-14	3.56981e-12	9.01059	11.8431	2.7086e-11	1.77048e-09
SNOG_01776	1	1	0	3	0	1155	29.1306	0.00639326	9.14824	0.472359	17.2501	1.11727e-66	1.75737e-64	9.3505	9.42868	5.37311e-15	8.2258e-13	9.55117	9.62721	1.34207e-09	4.09841e-08
SNOG_11734	1	1	0	3	0	993	22.5699	0.201714	4.10869	0.181472	17.1304	8.80703e-66	1.36934e-63	4.07147	4.07381	9.2882e-15	1.25311e-12	4.04873	16.0507	6.15293e-14	1.2343e-11
SNOG_08703	1	1	0	3	0	1155	11.7448	0.0424314	5.42437	0.26208	16.8817	6.13059e-64	9.42369e-62	5.39721	5.40879	4.66127e-14	4.33871e-12	5.39098	16.388	4.02773e-14	9.30396e-12
SNOG_12371	1	1	0	3	0	1791	35.7553	0.122091	5.49862	0.266852	16.8581	9.1463e-64	1.39013e-61	5.48959	5.49365	2.60584e-14	2.83999e-12	5.47764	14.2061	7.28058e-13	9.10855e-11
SNOG_04988	1	1	0	3	0	572	14.844	0.0124431	7.44735	0.382747	16.8449	1.14314e-63	1.71814e-61	7.49781	7.5373	1.39511e-15	2.57652e-13	7.38573	12.6716	6.88914e-12	5.72537e-10
SNOG_13239	1	1	0	3	0	1193	17.3247	0.130521	4.36707	0.201118	16.7417	6.50555e-63	9.67039e-61	4.33001	4.33363	1.42331e-14	1.70974e-12	4.38427	16.8312	2.33269e-14	6.26859e-12
SNOG_14242	1	1	0	3	0	486	21.7565	0.0909016	5.18389	0.250399	16.7089	1.12932e-62	1.66047e-60	5.16752	5.17288	9.37007e-15	1.25311e-12	5.12774	13.0888	3.66242e-12	3.46441e-10
SNOG_07465	1	0	1	3	0	764	32.3205	23.7147	-2.20299	0.0721884	-16.6646	2.37104e-62	3.44871e-60	-2.25899	-2.25907	8.01957e-14	6.61757e-12	-2.25735	-14.7895	3.22e-13	4.62528e-11
SNOG_01849	1	1	0	3	0	1128	89.5101	0.00778524	10.3399	0.560589	16.6609	2.51993e-62	3.62628e-60	10.703	10.766	1.0348e-12	5.47268e-11	10.2997	6.67959	5.64082e-07	7.19638e-06
SNOG_02189	1	1	0	3	0	2250	10.8563	0.0349467	5.54216	0.272663	16.6585	2.626e-62	3.73914e-60	5.52628	5.54028	6.59861e-16	1.47644e-13	5.45889	14.1077	8.28025e-13	1.01411e-10
SNOG_11153	1	1	0	3	0	471	75.7241	0.210739	5.74966	0.285596	16.6307	4.17564e-62	5.88373e-60	5.75306	5.7554	1.16186e-13	9.19605e-12	5.69641	13.8019	1.50171e-12	1.59014e-10
SNOG_07651	1	0	1	3	0	1527	59.2963	43.3478	-2.1984	0.0722286	-16.5917	8.00167e-62	1.11586e-59	-2.25289	-2.25293	2.15799e-13	1.53099e-11	-2.25272	-14.8699	2.88738e-13	4.27558e-11
SNOG_20078	1	1	0	3	0	543	56.5105	0.3571	4.62883	0.219049	16.5663	1.22194e-61	1.68665e-59	4.60012	4.60147	2.95845e-14	3.07335e-12	4.57607	15.0351	2.32636e-13	3.56148e-11
SNOG_14800	1	1	0	3	0	762	16.8668	0.0443798	5.82992	0.293241	16.4708	5.94363e-61	8.12116e-59	5.83365	5.84476	3.53174e-14	3.56981e-12	5.85098	13.7194	1.44197e-12	1.55346e-10
SNOG_06073	1	1	0	3	0	1085	17.3853	0.0316135	6.3102	0.323878	16.3957	2.0543e-60	2.77886e-58	6.33123	6.34677	1.33732e-14	1.65529e-12	6.20484	11.6282	3.61534e-11	2.1795e-09
SNOG_12681	1	1	0	3	0	783	9.90907	0.0309143	5.62448	0.282156	16.3898	2.26246e-60	3.03013e-58	5.62026	5.63626	3.4085e-14	3.47876e-12	5.74008	11.8883	2.35626e-11	1.54887e-09
SNOG_00294	1	1	0	3	0	1086	9.31466	0.0166672	6.36155	0.327362	16.3781	2.74335e-60	3.63817e-58	6.36953	6.39909	8.26315e-16	1.65762e-13	6.34417	12.8376	5.33058e-12	4.66325e-10
SNOG_13675	1	1	0	3	0	2454	62.8815	0.142003	6.01622	0.309723	16.1958	5.39918e-59	7.09075e-57	6.03429	6.03776	2.28464e-13	1.59172e-11	5.89474	12.768	6.85272e-12	5.72537e-10
SNOG_11478	1	1	0	3	0	1479	31.7437	0.00575929	9.34786	0.519185	16.0788	3.59518e-58	4.67615e-56	9.58995	9.67509	2.77405e-14	2.94349e-12	9.18703	8.16046	2.32464e-08	4.62345e-07
SNOG_15324	1	1	0	3	0	430	12.7289	0.0633182	4.95086	0.246841	16.0057	1.16559e-57	1.50162e-55	4.92327	4.93088	2.79759e-14	2.94349e-12	4.97834	14.0739	8.68304e-13	1.05237e-10
SNOG_11599	1	0	1	3	0	1260	7.8991	14.3598	-3.51681	0.157718	-15.9577	2.51832e-57	3.21371e-55	-3.57803	-3.57842	6.71373e-15	9.76428e-13	-3.57822	-15.1174	2.07095e-13	3.30075e-11
SNOG_14175	1	1	0	3	0	1697	13.6889	0.131961	4.04513	0.190976	15.9451	3.08023e-57	3.89405e-55	4.00503	4.00861	3.0015e-15	4.91865e-13	3.98826	15.1283	2.04104e-13	3.29826e-11
SNOG_08862	1	1	0	3	0	1008	231.631	1.27206	4.79938	0.238579	15.9251	4.24629e-57	5.31847e-55	4.77882	4.7792	1.22058e-13	9.53116e-12	4.90834	16.8655	2.42446e-14	6.26859e-12
SNOG_14433	1	1	0	3	0	1701	18.6576	0.0212918	6.97061	0.37497	15.9229	4.39474e-57	5.45391e-55	7.03393	7.05765	8.77795e-14	7.04355e-12	7.1762	11.07	9.26867e-11	4.62837e-09
SNOG_15608	1	1	0	3	0	744	8.8562	0.00585859	7.77976	0.426222	15.9066	5.69919e-57	7.00845e-55	7.80022	7.8851	1.17451e-16	5.06126e-14	8.06672	15.1806	1.91522e-13	3.16586e-11
SNOG_08778	1	1	0	3	0	1539	41.9043	0.035252	7.37089	0.401722	15.8589	1.21922e-56	1.48581e-54	7.46717	7.48122	1.06214e-12	5.59185e-11	7.32635	9.10639	3.5283e-09	9.26678e-08
SNOG_13224	1	1	0	3	0	969	26.6631	0.0807409	5.64775	0.293378	15.8422	1.59248e-56	1.92335e-54	5.64622	5.65234	7.85563e-14	6.57556e-12	5.57724	13.2556	2.8574e-12	2.77048e-10
SNOG_06814	1	0	1	3	0	1635	18.1316	64.9598	-4.47464	0.219667	-15.8177	2.34835e-56	2.81116e-54	-4.5527	-4.55287	7.66691e-14	6.50458e-12	-4.60312	-16.2595	4.76024e-14	1.00701e-11
SNOG_10327	1	1	0	3	0	1230	24.8888	0.00320107	9.80794	0.557099	15.8104	2.63899e-56	3.13137e-54	10.107	10.2595	2.24292e-15	3.89498e-13	10.1376	9.29205	2.52873e-09	6.98854e-08
SNOG_07008	1	1	0	3	0	1626	146.703	0.600665	5.18963	0.265065	15.8061	2.82561e-56	3.32365e-54	5.18218	5.18299	2.97501e-13	1.98932e-11	5.08912	16.5857	3.41093e-14	8.44386e-12
SNOG_16132	1	1	0	3	0	705	19.1688	0.0135246	7.66586	0.421856	15.8013	3.04938e-56	3.55594e-54	7.70014	7.73674	3.09948e-14	3.19137e-12	8.03193	11.6634	3.43227e-11	2.12417e-09
SNOG_05090	1	1	0	3	0	1306	16.3558	0.0437169	5.81065	0.304718	15.7872	3.81103e-56	4.40614e-54	5.81166	5.82292	1.39617e-13	1.07579e-11	5.74121	10.8973	1.23592e-10	5.76482e-09
SNOG_08858	1	1	0	3	0	1640	81.8641	0.752051	4.05918	0.194501	15.7283	9.67113e-56	1.10866e-53	4.02539	4.02601	7.03861e-14	6.06624e-12	4.00791	16.3622	4.15819e-14	9.30396e-12
SNOG_01236	1	1	0	3	0	381	4.70843	0.0337637	4.40823	0.216792	15.7212	1.08265e-55	1.23067e-53	4.37957	4.39366	7.24204e-16	1.56039e-13	4.35786	15.5762	1.1317e-13	2.05422e-11
SNOG_13661	1	1	0	3	0	978	45.9241	0.237034	4.89969	0.248729	15.6785	2.12363e-55	2.39386e-53	4.87922	4.88128	7.00018e-14	6.06624e-12	4.76343	14.0028	9.72947e-13	1.14346e-10
SNOG_12097	1	1	0	3	0	1533	10.9903	0.0265889	5.9487	0.317573	15.5829	9.51823e-55	1.06407e-52	5.95222	5.97078	6.86449e-14	6.00514e-12	6.03125	11.6855	3.27618e-11	2.03842e-09
SNOG_16155	1	1	0	3	0	978	52.435	0.140627	5.76992	0.306949	15.5398	1.86612e-54	2.0691e-52	5.78155	5.78507	3.39097e-13	2.20413e-11	5.56566	11.5995	4.2888e-11	2.52021e-09
SNOG_01830	1	1	0	3	0	829	14.8754	0.00737939	8.06673	0.455529	15.5132	2.82381e-54	3.1055e-52	8.18858	8.25573	1.8824e-14	2.18071e-12	8.20272	9.82943	8.40333e-10	2.80151e-08
SNOG_12094	1	1	0	3	0	1089	27.5451	0.21185	4.29933	0.212784	15.5055	3.1839e-54	3.47328e-52	4.26957	4.27181	4.27556e-14	4.21577e-12	4.21848	14.3834	5.6251e-13	7.61023e-11
SNOG_11826	1	0	1	3	0	655	3.69724	6.24835	-3.40156	0.155291	-15.4648	5.99226e-54	6.48458e-52	-3.46694	-3.46774	2.47731e-15	4.23875e-13	-3.44434	-14.3843	5.61763e-13	7.61023e-11
SNOG_00935	1	1	0	3	0	1224	41.2424	0.00162055	11.1735	0.658152	15.4576	6.70413e-54	7.19737e-52	11.6513	11.9419	2.98919e-16	9.6609e-14	11.4336	9.59831	1.44283e-09	4.33782e-08
SNOG_10981	1	1	0	3	0	702	96.6105	0.778711	4.27063	0.212162	15.4158	1.28263e-53	1.36615e-51	4.24122	4.24184	1.99234e-13	1.4488e-11	4.20146	16.4319	3.83321e-14	9.29154e-12
SNOG_12139	1	1	0	3	0	150	12.3609	0.154375	3.64871	0.171825	15.4151	1.29517e-53	1.36873e-51	3.60646	3.60945	7.71492e-14	6.50458e-12	3.60576	14.2861	6.44219e-13	8.42189e-11
SNOG_14763	1	1	0	3	0	1098	37.8441	0.145621	5.30381	0.279553	15.3954	1.75868e-53	1.84416e-51	5.2984	5.30177	2.56822e-13	1.74744e-11	5.27728	15.071	2.2178e-13	3.48705e-11
SNOG_12612	1	1	0	3	0	1147	4.87576	0.0203556	5.18871	0.273466	15.3171	5.87515e-53	6.11332e-51	5.1658	5.18969	1.2424e-12	6.39617e-11	5.10682	10.9013	1.21691e-10	5.70915e-09
SNOG_30892	1	0	1	3	0	843	4.26371	5.67178	-3.05508	0.134772	-15.2486	1.68319e-52	1.73805e-50	-3.121	-3.12168	4.60008e-14	4.33871e-12	-3.14249	-14.2698	6.59017e-13	8.51962e-11
SNOG_14129	1	1	0	3	0	1458	10.648	0.0139643	6.74231	0.376843	15.2379	1.97991e-52	2.02896e-50	6.7911	6.82613	5.42436e-14	4.93066e-12	6.66678	10.33	3.32723e-10	1.31674e-08
SNOG_13858	1	1	0	3	0	573	11.4383	0.0619173	4.82386	0.25108	15.2297	2.24781e-52	2.28617e-50	4.80189	4.8097	5.49074e-14	4.95231e-12	4.74433	12.4415	9.79515e-12	7.64876e-10
SNOG_11828	1	1	0	3	0	858	12.1232	0.111371	4.06867	0.201924	15.1972	3.69206e-52	3.72705e-50	4.03348	4.03771	2.73959e-14	2.94349e-12	3.95494	13.985	9.8476e-13	1.14577e-10
SNOG_13274	1	1	0	3	0	1467	13.0476	0.0068483	7.96226	0.458626	15.1807	4.74584e-52	4.75533e-50	8.09168	8.16385	1.82987e-14	2.15056e-12	7.92317	9.76008	9.47234e-10	3.07258e-08
SNOG_08048	1	1	0	3	0	903	12.3415	0.0194086	6.49094	0.361731	15.1796	4.8256e-52	4.7997e-50	6.53302	6.55859	5.38227e-14	4.93066e-12	6.4199	10.1443	4.63805e-10	1.71313e-08
SNOG_11437	1	1	0	3	0	1092	13.5382	0.00525221	8.32569	0.48303	15.1661	5.92776e-52	5.85291e-50	8.50075	8.594	1.95187e-15	3.4409e-13	8.30062	9.23185	2.64085e-09	7.17132e-08
SNOG_09757	1	1	0	3	0	486	10.0493	0.0317569	5.61249	0.30498	15.1239	1.1262e-51	1.10392e-49	5.60505	5.62049	4.99246e-14	4.6101e-12	5.54805	11.4067	5.18301e-11	2.91715e-09
SNOG_05626	1	1	0	3	0	1684	802.276	0.676887	7.45172	0.427787	15.0816	2.13942e-51	2.08201e-49	7.56442	7.56517	1.96923e-11	6.62197e-10	7.52662	13.8606	1.38689e-12	1.50808e-10
SNOG_04309	1	1	0	3	0	834	30.7762	0.0648207	6.13125	0.34035	15.0764	2.31642e-51	2.23816e-49	6.16009	6.16776	6.88583e-13	3.92728e-11	6.07106	11.6907	3.59425e-11	2.17808e-09
SNOG_01489	1	1	0	3	0	2692	16.9765	0.0301283	6.32548	0.354093	15.0398	4.02943e-51	3.86568e-49	6.36448	6.38083	2.05115e-13	1.47316e-11	6.22811	9.78106	9.49006e-10	3.07258e-08
SNOG_01196	1	1	0	3	0	1543	17.7443	0.043073	5.93685	0.329719	14.9729	1.10387e-50	1.05155e-48	5.9674	5.97891	4.39219e-13	2.68964e-11	5.96201	10.3861	3.13736e-10	1.25873e-08
SNOG_04934	1	1	0	3	0	1244	27.3526	0.164127	4.71907	0.249295	14.9183	2.50456e-50	2.36917e-48	4.69339	4.69635	2.4134e-13	1.65807e-11	4.75523	14.4794	4.92519e-13	6.82198e-11
SNOG_00805	1	1	0	3	0	1626	17.2816	0.0886779	4.87581	0.259818	14.9174	2.53923e-50	2.38529e-48	4.86092	4.8664	1.26438e-13	9.80738e-12	4.73824	11.4687	4.69505e-11	2.69098e-09
SNOG_08447	1	1	0	3	0	1467	9.83549	0.0139015	6.64523	0.378648	14.9089	2.88507e-50	2.69147e-48	6.69896	6.73396	5.79061e-14	5.18259e-12	6.63836	10.2278	3.99364e-10	1.53002e-08
SNOG_12328	1	1	0	3	0	978	8.71974	0.0199603	5.9965	0.336443	14.8509	6.86133e-50	6.35707e-48	6.00781	6.03264	3.79672e-14	3.77562e-12	5.89542	11.4595	4.75027e-11	2.70929e-09
SNOG_13775	1	1	0	3	0	1755	7.70465	0.0312086	5.22277	0.284832	14.8255	1.00294e-49	9.22911e-48	5.20774	5.22331	7.57384e-14	6.47953e-12	5.18426	10.6053	2.03299e-10	8.66441e-09
SNOG_13225	1	1	0	3	0	423	8.38967	0.017139	6.18616	0.350075	14.8144	1.18168e-49	1.08004e-47	6.18679	6.21541	1.28648e-14	1.62698e-12	6.10447	13.416	2.24408e-12	2.25295e-10
SNOG_00881	1	1	0	3	0	1701	21.8687	0.0801971	5.32456	0.292543	14.7826	1.89596e-49	1.72125e-47	5.3239	5.32999	2.31925e-13	1.60622e-11	5.14611	11.0014	1.04957e-10	5.0534e-09
SNOG_04936	1	1	0	3	0	2730	67.8756	1.05436	3.33272	0.15846	14.7212	4.71364e-49	4.25076e-47	3.28957	3.28999	8.54005e-14	6.90024e-12	3.29509	15.0547	2.25203e-13	3.49365e-11
SNOG_15620	1	0	1	3	0	1908	19.2884	20.4494	-2.74856	0.119242	-14.664	1.09672e-48	9.82471e-47	-2.80441	-2.80456	2.30431e-14	2.57795e-12	-2.80422	-15.1696	1.9319e-13	3.16586e-11
SNOG_10953	1	1	0	3	0	1602	11.1179	0.0535981	4.98395	0.272447	14.6229	2.00756e-48	1.78659e-46	4.96945	4.9785	5.9042e-14	5.24392e-12	4.95096	10.1273	4.77255e-10	1.75169e-08
SNOG_05789	1	1	0	3	0	514	21.8104	0.105569	4.99811	0.274179	14.5821	3.65098e-48	3.22789e-46	4.98917	4.99371	4.98496e-13	3.00518e-11	5.06939	12.8078	5.59988e-12	4.79696e-10
SNOG_16154	1	1	0	3	0	1803	18.9641	0.00891071	8.075	0.486359	14.5469	6.11446e-48	5.3708e-46	8.23574	8.29129	3.01623e-13	2.00536e-11	7.79959	7.63783	6.80502e-08	1.1456e-06
SNOG_03849	1	1	0	3	0	1236	13.7629	0.174559	3.63557	0.183651	14.351	1.05005e-46	9.1639e-45	3.59605	3.5987	1.71664e-13	1.28858e-11	3.57463	13.4911	2.00755e-12	2.04893e-10
SNOG_10366	1	1	0	3	0	1092	13.9783	0.165292	3.72661	0.190128	14.3409	1.21414e-46	1.0528e-44	3.68951	3.69233	1.43328e-13	1.08995e-11	3.65871	12.9869	4.24499e-12	3.91988e-10
SNOG_02525	1	1	0	3	0	1862	15.4387	0.0596068	5.27735	0.298664	14.3216	1.60369e-46	1.38173e-44	5.27715	5.28538	4.1026e-13	2.5526e-11	5.19581	10.5727	2.16927e-10	9.21149e-09
SNOG_07515	1	0	1	3	0	1278	84.9221	95.9296	-2.80808	0.126741	-14.2659	3.57068e-46	3.057e-44	-2.86732	-2.86735	3.4894e-13	2.23072e-11	-2.91156	-13.0068	4.11997e-12	3.83487e-10
SNOG_16100	1	1	0	3	0	1884	18.6988	0.0400053	6.0683	0.356794	14.2051	8.51538e-46	7.2445e-44	6.1053	6.11775	8.86239e-13	4.84103e-11	5.96192	9.19308	2.97595e-09	7.99657e-08
SNOG_02244	1	1	0	3	0	671	6.86339	0.00616826	7.21966	0.439685	14.1457	1.98477e-45	1.678e-43	7.2995	7.37732	1.16817e-14	1.49359e-12	7.26411	11.359	5.63216e-11	3.09104e-09
SNOG_07748	1	0	1	3	0	1527	10.8482	20.0745	-3.55662	0.181432	-14.0913	4.29576e-45	3.60924e-43	-3.62072	-3.62101	2.27776e-13	1.59172e-11	-3.66658	-13.78	1.32012e-12	1.47688e-10
SNOG_13210	1	1	0	3	0	1224	18.7712	0.0583365	5.5867	0.326114	14.0647	6.25548e-45	5.22333e-43	5.6061	5.61452	1.45677e-12	7.27447e-11	5.47578	9.90822	7.64198e-10	2.57723e-08
SNOG_15674	1	0	1	3	0	441	17.1765	392.361	-6.96844	0.424708	-14.053	7.37946e-45	6.12405e-43	-7.18399	-7.18417	3.44486e-11	1.07168e-09	-7.35938	-13.3213	3.01625e-12	2.90034e-10
SNOG_13402	1	1	0	3	0	1170	15.0631	0.019437	6.75471	0.409816	14.0422	8.6041e-45	7.0968e-43	6.8219	6.84689	8.60703e-13	4.7687e-11	6.99715	8.27275	1.82132e-08	3.78412e-07
SNOG_08802	1	1	0	3	0	2511	11.7763	0.040291	5.4255	0.315477	14.028	1.05111e-44	8.6172e-43	5.42979	5.44199	3.42208e-13	2.21199e-11	5.26674	10.0664	5.32983e-10	1.9257e-08
SNOG_00902	1	1	0	3	0	1623	8.10544	0.052083	4.57791	0.255309	14.0141	1.2789e-44	1.04215e-42	4.55223	4.56146	1.13381e-13	9.03551e-12	4.52575	12.3135	1.19665e-11	8.81203e-10
SNOG_08344	1	1	0	3	0	1707	19.9106	0.0386659	6.22083	0.373093	13.9934	1.71123e-44	1.3861e-42	6.27014	6.28314	1.86053e-12	8.94513e-11	6.20893	8.6798	8.05148e-09	1.90404e-07
SNOG_08149	1	1	0	3	0	1477	7.96705	0.0723369	4.08637	0.220568	13.9928	1.72425e-44	1.38833e-42	4.05411	4.06063	4.45562e-14	4.28439e-12	4.03861	11.3502	5.69031e-11	3.1083e-09
SNOG_10370	1	1	0	3	0	2022	13.9833	0.0606646	5.10768	0.29389	13.9769	2.15544e-44	1.72525e-42	5.09958	5.10763	2.9301e-13	1.97062e-11	4.97625	10.5235	2.35593e-10	9.89575e-09
SNOG_04279	1	1	0	3	0	324	7.67976	0.00998891	6.76692	0.413098	13.9602	2.72754e-44	2.17032e-42	6.82758	6.87709	4.38731e-14	4.28439e-12	6.61891	9.60988	1.23767e-09	3.81971e-08
SNOG_01882	1	1	0	3	0	375	219.372	3.78933	3.20145	0.158081	13.9261	4.3974e-44	3.47857e-42	3.15728	3.1574	9.01954e-13	4.87862e-11	3.153	14.2974	6.34073e-13	8.38345e-11
SNOG_14305	1	1	0	3	0	708	45.4554	0.0250967	7.9082	0.49625	13.9208	4.73541e-44	3.72418e-42	8.092	8.11192	2.59626e-11	8.39096e-10	7.95899	6.21764	1.56592e-06	1.76889e-05
SNOG_01609	1	1	0	3	0	936	23.496	0.0143732	7.81016	0.489568	13.9106	5.46574e-44	4.2737e-42	7.95793	7.99318	2.24729e-12	1.05009e-10	8.70576	9.67323	1.22443e-09	3.78888e-08
SNOG_09796	1	1	0	3	0	957	18.0722	0.230844	3.61008	0.187968	13.8858	7.72175e-44	6.003e-42	3.57144	3.57343	2.71036e-13	1.83343e-11	3.51127	12.6287	7.32803e-12	6.00434e-10
SNOG_06409	1	1	0	3	0	1350	18.0374	0.125752	4.46788	0.249818	13.8816	8.18635e-44	6.32781e-42	4.44554	4.44934	3.2491e-13	2.12378e-11	4.4285	12.3373	1.15284e-11	8.60853e-10
SNOG_10130	1	1	0	3	0	1092	16.8416	0.136904	4.23966	0.23446	13.8175	1.99825e-43	1.53581e-41	4.21341	4.21689	4.31756e-13	2.67207e-11	4.15418	11.4926	4.49183e-11	2.60012e-09
SNOG_09690	1	1	0	3	0	1437	27.2895	0.510847	3.07743	0.151006	13.7573	4.60305e-43	3.51782e-41	3.03289	3.03375	1.97368e-13	1.4488e-11	3.00099	13.2995	2.66139e-12	2.62417e-10
SNOG_12079	1	0	1	3	0	1377	2.33976	57.4297	-7.0766	0.442027	-13.7471	5.29949e-43	4.02732e-41	-7.31153	-7.31288	2.52198e-11	8.18207e-10	-7.3477	-11.5861	4.40091e-11	2.56023e-09
SNOG_08043	1	1	0	3	0	1167	14.4159	0.0110263	7.44542	0.473481	13.6128	3.36012e-42	2.53923e-40	7.58193	7.62698	6.45107e-13	3.73424e-11	7.46046	10.7447	1.60925e-10	7.09227e-09
SNOG_11792	1	1	0	3	0	2139	9.88942	0.147493	3.39847	0.176201	13.6121	3.39288e-42	2.54975e-40	3.3575	3.36061	3.63126e-13	2.30873e-11	3.36063	12.3049	1.21288e-11	8.87536e-10
SNOG_00558	1	1	0	3	0	1128	9.54113	0.0123958	6.70853	0.419393	13.6114	3.42609e-42	2.56048e-40	6.80734	6.84667	7.9209e-13	4.40956e-11	6.66335	8.71669	7.04141e-09	1.70326e-07
SNOG_02687	1	1	0	3	0	887	28.3008	0.185402	4.52395	0.258974	13.6073	3.62168e-42	2.69178e-40	4.51034	4.51292	1.17124e-12	6.08363e-11	4.48422	12.4021	1.04674e-11	8.11554e-10
SNOG_01690	1	1	0	3	0	1228	21.3559	0.0643985	5.60638	0.338801	13.5961	4.22371e-42	3.12208e-40	5.63726	5.64484	2.86559e-12	1.29229e-10	5.49201	9.52164	1.60108e-09	4.74009e-08
SNOG_14481	1	1	0	3	0	987	8.1612	0.0449246	4.79167	0.279343	13.5736	5.74656e-42	4.22466e-40	4.76994	4.78074	1.21953e-13	9.53116e-12	4.66875	10.8877	1.24535e-10	5.77278e-09
SNOG_15389	1	1	0	3	0	1447	16.0763	0.21256	3.60362	0.191914	13.5666	6.3177e-42	4.61944e-40	3.56314	3.56532	2.42262e-13	1.65807e-11	3.54224	12.1514	1.54553e-11	1.08983e-09
SNOG_08868	1	0	1	3	0	1638	3.00969	20.3195	-5.31837	0.318732	-13.5486	8.0768e-42	5.87392e-40	-5.44417	-5.44525	2.7346e-12	1.24773e-10	-5.55783	-13.2784	2.85634e-12	2.77048e-10
SNOG_12824	1	1	0	3	0	1244	54.7733	0.87365	3.2835	0.168685	13.5371	9.44744e-42	6.83398e-40	3.24292	3.24344	5.82464e-13	3.42271e-11	3.19459	14.5016	4.77544e-13	6.69425e-11
SNOG_13484	1	1	0	3	0	1596	23.7667	0.120235	4.93819	0.290965	13.5349	9.72825e-42	6.99968e-40	4.9301	4.93421	9.87764e-13	5.27185e-11	4.98803	12.8281	5.42891e-12	4.71384e-10
SNOG_08455	1	1	0	3	0	1182	6.47108	0.00684711	7.02856	0.445474	13.5329	9.99843e-42	7.15602e-40	7.09243	7.16434	1.63618e-13	1.23616e-11	7.04834	11.772	2.85162e-11	1.823e-09
SNOG_30359	1	1	0	3	0	469	5.54638	0.0135085	5.91486	0.363324	13.5275	1.0767e-41	7.66555e-40	5.93654	5.97263	8.19344e-14	6.66648e-12	5.87377	9.82008	8.33588e-10	2.78701e-08
SNOG_13485	1	1	0	3	0	1089	26.8116	0.193636	4.45169	0.255612	13.5036	1.48868e-41	1.05431e-39	4.43133	4.43385	9.057e-13	4.87862e-11	4.53169	13.9558	1.02657e-12	1.18259e-10
SNOG_00263	1	1	0	3	0	2610	10.4161	0.0380149	5.35595	0.323572	13.4621	2.61523e-41	1.83426e-39	5.36592	5.37879	6.11566e-13	3.55778e-11	5.23332	8.99151	4.05895e-09	1.04946e-07
SNOG_08119	1	1	0	3	0	1527	33.2271	0.0550023	6.42095	0.402685	13.462	2.61708e-41	1.83426e-39	6.47822	6.4873	7.16098e-12	2.76804e-10	6.24852	8.51173	1.12358e-08	2.49483e-07
SNOG_11741	1	1	0	3	0	1065	12.4017	0.0761036	4.63188	0.270022	13.4503	3.06507e-41	2.13718e-39	4.61388	4.62025	4.01897e-13	2.52761e-11	4.51068	10.8719	1.27964e-10	5.89591e-09
SNOG_00952	0	0	0	1	0	2162	45.0124	0	12.4234	0.850946	13.4243	4.35455e-41	3.02072e-39
SNOG_03626	0	0	0	3	1	1081	0.819401	14.0038	-6.56499	0.414784	-13.4166	4.83311e-41	3.33558e-39	-6.75883	-6.76263	3.83831e-12	1.64662e-10	-7.0004	-10.2066	4.61177e-10	1.70885e-08
SNOG_01133	1	1	0	3	0	2391	14.1463	0.240652	3.20001	0.164256	13.3938	6.57687e-41	4.516e-39	3.15822	3.16008	2.23718e-13	1.57755e-11	3.12497	12.3401	1.14754e-11	8.60853e-10
SNOG_13483	1	1	0	3	0	1092	19.447	0.168392	4.20186	0.239282	13.3811	7.79542e-41	5.32569e-39	4.17352	4.1764	1.85783e-12	8.94513e-11	4.29677	14.2575	6.70522e-13	8.53527e-11
SNOG_12524	1	1	0	3	0	717	47.3596	0.65779	3.5144	0.188163	13.3629	9.96219e-41	6.77178e-39	3.47499	3.47569	8.71767e-13	4.80711e-11	3.47208	13.4145	2.24617e-12	2.25295e-10
SNOG_00340	1	0	1	3	0	2226	3.08634	6.83241	-3.77135	0.208822	-13.2714	3.39365e-40	2.2953e-38	-3.8436	-3.84457	1.94392e-13	1.44061e-11	-3.82769	-12.3485	1.13262e-11	8.60853e-10
SNOG_00142	1	1	0	3	0	1563	7.77235	0.0651042	4.20265	0.241377	13.2683	3.53672e-40	2.38016e-38	4.17368	4.18103	1.28983e-12	6.58209e-11	4.14269	11.6368	3.54285e-11	2.15817e-09
SNOG_01185	1	1	0	3	0	879	32.1998	0.129491	5.30542	0.324695	13.2599	3.9537e-40	2.64761e-38	5.30792	5.31175	5.51725e-12	2.21356e-10	5.19997	9.71096	1.1272e-09	3.54583e-08
SNOG_15449	1	1	0	3	0	2010	26.4866	0.30676	3.77112	0.209051	13.2557	4.18256e-40	2.78707e-38	3.73565	3.73717	4.82512e-13	2.92397e-11	3.69488	11.9798	2.03191e-11	1.37449e-09
SNOG_09209	1	1	0	3	0	1815	13.393	0.00515052	8.26784	0.549031	13.2376	5.32418e-40	3.5304e-38	8.46569	8.55895	8.76895e-13	4.81258e-11	8.20965	7.45559	1.00549e-07	1.58093e-06
SNOG_10222	1	1	0	3	0	1590	8.62653	0.0522339	4.71076	0.280605	13.2241	6.36555e-40	4.20033e-38	4.69654	4.70593	4.96876e-12	2.04281e-10	4.9462	9.94379	6.63595e-10	2.2843e-08
SNOG_00432	1	0	1	3	0	1786	2.98872	39.6321	-6.32394	0.403391	-13.198	9.01198e-40	5.91772e-38	-6.50628	-6.50742	1.68605e-11	5.76561e-10	-6.59624	-10.6196	2.22915e-10	9.39714e-09
SNOG_15278	1	1	0	3	0	1803	13.9506	0.0386918	5.72299	0.358078	13.1898	1.00409e-39	6.56151e-38	5.74042	5.7532	3.87515e-12	1.65155e-10	5.56161	8.66048	8.32059e-09	1.95576e-07
SNOG_16370	1	1	0	3	0	1623	13.7484	0.00153086	9.54341	0.65098	13.1239	2.40221e-39	1.56225e-37	10.0537	10.3441	5.62905e-15	8.45219e-13	9.73214	9.52705	1.47228e-09	4.41494e-08
SNOG_02609	1	1	0	3	0	2415	4.94006	0.0976277	2.98622	0.151497	13.1106	2.8626e-39	1.85275e-37	2.93767	2.94215	1.89301e-14	2.18071e-12	2.92348	13.7732	1.33309e-12	1.47701e-10
SNOG_01146	1	1	0	3	0	690	7.89719	0.00620472	7.34034	0.48387	13.1034	3.14837e-39	2.028e-37	7.49183	7.56973	3.45913e-13	2.22359e-11	7.29401	8.18169	2.09649e-08	4.2422e-07
SNOG_13084	1	1	0	3	0	960	8.87021	0.0267889	5.6045	0.352135	13.0759	4.51906e-39	2.89712e-37	5.62698	5.6454	1.34909e-12	6.85441e-11	5.51763	9.08044	3.37806e-09	8.95779e-08
SNOG_04326	1	1	0	3	0	369	19.8736	0.218559	3.84812	0.217879	13.072	4.75952e-39	3.03689e-37	3.81725	3.8194	1.2408e-12	6.39617e-11	3.77091	11.3945	5.28589e-11	2.9568e-09
SNOG_14545	1	1	0	3	0	2582	15.6774	0.443119	2.47538	0.112897	13.0684	4.99131e-39	3.16983e-37	2.42921	2.43013	5.5094e-13	3.27051e-11	2.41526	12.2097	1.40915e-11	1.00494e-09
SNOG_04165	1	1	0	3	0	1191	5.60182	0.0358019	4.57209	0.273527	13.0594	5.61894e-39	3.55175e-37	4.55125	4.56457	3.06467e-13	2.02599e-11	4.50181	10.431	2.76196e-10	1.13553e-08
SNOG_14859	1	0	1	3	0	1371	128.732	161.68	-2.96372	0.150782	-13.0235	8.99117e-39	5.65691e-37	-3.02605	-3.02607	1.90395e-12	9.07889e-11	-3.04226	-12.8526	5.20229e-12	4.62051e-10
SNOG_06963	1	1	0	3	0	1380	8.33862	0.115834	3.47515	0.190492	12.9934	1.3329e-38	8.34728e-37	3.43593	3.43986	9.47466e-13	5.08008e-11	3.40896	11.7146	3.11987e-11	1.97281e-09
SNOG_00608	1	1	0	3	0	726	3.8594	0.00464582	6.81974	0.448906	12.9643	1.95088e-38	1.21611e-36	6.88934	6.99202	3.6988e-15	5.89529e-13	6.78857	13.6443	1.61e-12	1.6876e-10
SNOG_04760	1	0	1	3	0	765	6.87689	6.54411	-2.596	0.123129	-12.962	2.00894e-38	1.24656e-36	-2.65247	-2.65287	2.10642e-13	1.50357e-11	-2.66912	-12.8939	4.88612e-12	4.40698e-10
SNOG_16438	1	1	0	3	0	417	13.3825	0.13991	3.9268	0.226317	12.9323	2.95797e-38	1.82705e-36	3.89488	3.89825	1.63631e-12	7.9659e-11	3.84241	11.7879	2.76929e-11	1.79528e-09
SNOG_02349	1	1	0	3	0	972	5.11248	0.0675414	3.54967	0.197402	12.9161	3.65081e-38	2.24475e-36	3.50298	3.50971	3.69142e-12	1.59073e-10	3.55807	12.3907	1.06022e-11	8.11554e-10
SNOG_02056	1	1	0	3	0	1685	150.554	0.388837	5.87946	0.37861	12.8878	5.27093e-38	3.22624e-36	5.92412	5.92539	4.26166e-11	1.27139e-09	5.85694	11.3992	5.95632e-11	3.2384e-09
SNOG_09884	1	1	0	3	0	1407	20.0484	0.323658	3.28116	0.177063	12.8833	5.58974e-38	3.40597e-36	3.24061	3.242	7.78034e-13	4.35213e-11	3.22669	11.708	3.15356e-11	1.98334e-09
SNOG_30802	1	1	0	3	0	432	11.8402	0.0144738	6.84198	0.453583	12.8796	5.86118e-38	3.55534e-36	6.90245	6.93623	1.56486e-12	7.73556e-11	6.91029	11.3892	5.34941e-11	2.97677e-09
SNOG_10111	1	0	1	3	0	1260	10.5255	12.402	-2.90839	0.148311	-12.8675	6.85673e-38	4.14067e-36	-2.96704	-2.96731	3.13576e-13	2.06128e-11	-2.97197	-12.8469	5.24729e-12	4.62517e-10
SNOG_04935	1	1	0	3	0	1047	12.6873	0.0497588	5.28437	0.33304	12.8644	7.13574e-38	4.29001e-36	5.28755	5.29735	4.40884e-12	1.84521e-10	5.2725	11.2727	6.4917e-11	3.48069e-09
SNOG_12969	1	1	0	3	0	1839	3.84604	0.0385553	3.93257	0.228118	12.8555	8.01139e-38	4.79514e-36	3.90836	3.92054	4.54468e-13	2.76845e-11	3.9048	12.2184	1.38997e-11	9.98291e-10
SNOG_09267	1	0	1	3	0	1401	27.8434	79.8055	-4.11029	0.243145	-12.7919	1.81996e-37	1.08452e-35	-4.1931	-4.19321	5.1369e-12	2.0825e-10	-4.18015	-13.6965	1.50335e-12	1.59014e-10
SNOG_09672	1	1	0	3	0	340	3.38402	0.0233188	4.48392	0.273572	12.7349	3.78242e-37	2.24407e-35	4.45439	4.47472	7.93312e-14	6.59299e-12	4.46656	11.3755	5.45639e-11	3.00877e-09
SNOG_00815	1	1	0	3	0	1101	11.5087	0.0882672	4.32706	0.262058	12.6959	6.23196e-37	3.68121e-35	4.31101	4.31643	1.55198e-12	7.71679e-11	4.21136	9.95967	6.44437e-10	2.23156e-08
SNOG_06171	1	1	0	3	0	1065	4.98039	0.0196003	5.21365	0.332506	12.6724	8.41176e-37	4.94721e-35	5.21229	5.23681	9.94852e-13	5.28544e-11	5.1887	9.27252	2.32669e-09	6.53891e-08
SNOG_08335	1	0	1	3	0	735	5.9143	5.56223	-2.56839	0.123808	-12.6679	8.90357e-37	5.21379e-35	-2.62495	-2.62541	2.61177e-14	2.83999e-12	-2.62215	-12.6182	7.44746e-12	6.05953e-10
SNOG_01894	0	0	0	3	1	2123	0.679442	2.7951	-4.59531	0.283971	-12.6608	9.74886e-37	5.68417e-35	-4.68826	-4.69272	7.24537e-13	4.09223e-11	-4.78205	-9.73424	9.75739e-10	3.13611e-08
SNOG_07460	1	0	1	3	0	1229	12.4783	8.35018	-2.05284	0.0832333	-12.6493	1.12944e-36	6.55703e-35	-2.11447	-2.11467	1.13024e-12	5.89699e-11	-2.11165	-11.7026	3.18154e-11	1.99017e-09
SNOG_00609	1	1	0	3	0	1065	5.51157	0.00268437	8.00605	0.553913	12.6483	1.14346e-36	6.61006e-35	8.16996	8.35066	5.44921e-16	1.32087e-13	8.40509	12.686	6.76694e-12	5.70532e-10
SNOG_04705	1	1	0	3	0	1218	9.39715	0.0093609	7.02786	0.477538	12.6228	1.5812e-36	9.10164e-35	7.17606	7.22837	8.55423e-12	3.23144e-10	7.15979	7.19599	1.74519e-07	2.56057e-06
SNOG_00225	1	1	0	3	0	2410	4.22243	0.0340758	4.23142	0.256017	12.6219	1.599e-36	9.1651e-35	4.2064	4.22037	1.46103e-11	5.13568e-10	4.21144	9.58131	1.29697e-09	3.9816e-08
SNOG_12795	1	1	0	3	0	1530	35.9565	0.45117	3.62633	0.208319	12.6072	1.92711e-36	1.09992e-34	3.59041	3.59144	1.86866e-12	8.94726e-11	3.51003	12.131	1.59644e-11	1.11225e-09
SNOG_14334	1	1	0	3	0	2076	5.41049	0.0240374	5.0767	0.323392	12.6061	1.95451e-36	1.11087e-34	5.07082	5.09107	3.61816e-12	1.56896e-10	5.02362	9.47111	1.59587e-09	4.73671e-08
SNOG_30572	1	1	0	3	0	747	17.9565	0.0598644	5.4091	0.349973	12.5984	2.15463e-36	1.21948e-34	5.43646	5.44453	8.04342e-12	3.04838e-10	5.45346	10.0869	5.34351e-10	1.9257e-08
SNOG_10736	1	1	0	3	0	1569	25.0937	0.241838	3.99415	0.237955	12.5829	2.62355e-36	1.4787e-34	3.97054	3.97248	4.55619e-12	1.90005e-10	3.89665	10.453	2.68586e-10	1.1121e-08
SNOG_13102	1	1	0	3	0	1323	6.6677	0.121839	3.08852	0.166155	12.5697	3.09904e-36	1.73945e-34	3.05052	3.05418	4.39176e-13	2.68964e-11	3.02262	12.2064	1.41651e-11	1.00494e-09
SNOG_30017	1	1	0	3	0	392	4.25739	0.00982318	5.95973	0.394636	12.5679	3.17202e-36	1.77306e-34	5.98309	6.0323	5.54755e-13	3.27643e-11	5.90107	11.0884	8.85011e-11	4.50155e-09
SNOG_06042	1	0	1	3	0	849	2.25669	21.2365	-5.77827	0.380273	-12.5654	3.27368e-36	1.82235e-34	-5.91522	-5.91663	1.24834e-11	4.5107e-10	-5.95548	-9.26309	2.60519e-09	7.14603e-08
SNOG_07062	1	1	0	3	0	1677	13.4582	0.356342	2.59058	0.127052	12.5192	5.86367e-36	3.25073e-34	2.53744	2.53861	1.27312e-12	6.52546e-11	2.54595	11.8998	2.31065e-11	1.54508e-09
SNOG_15577	1	0	1	3	0	612	10.6425	10.7169	-2.66464	0.133456	-12.4733	1.044e-35	5.76417e-34	-2.72543	-2.72569	1.59146e-12	7.81293e-11	-2.75546	-12.5983	7.67941e-12	6.20485e-10
SNOG_04148	1	1	0	3	0	1356	3.83326	0.00777278	6.11217	0.410196	12.4627	1.1922e-35	6.55564e-34	6.14408	6.20619	6.77388e-14	5.97076e-12	6.10028	11.0007	1.02779e-10	5.00349e-09
SNOG_05124	1	1	0	3	0	1246	28.3825	0.60049	2.90482	0.152886	12.4591	1.24811e-35	6.83531e-34	2.85838	2.8591	1.56905e-12	7.73556e-11	2.86727	13.0072	4.11694e-12	3.83487e-10
SNOG_01234	1	1	0	3	0	1314	22.3881	0.4944	2.86247	0.149576	12.4517	1.36968e-35	7.47084e-34	2.81521	2.81609	7.32739e-13	4.11856e-11	2.80865	12.0713	1.75551e-11	1.21579e-09
SNOG_06473	1	1	0	3	0	358	5.37304	0.00617356	6.8189	0.467588	12.4445	1.49793e-35	8.13754e-34	6.94442	7.02217	3.03224e-12	1.35693e-10	7.42062	8.55068	9.64465e-09	2.20463e-07
SNOG_02779	1	1	0	3	0	1884	8.19605	0.00677346	7.35242	0.511139	12.428	1.84284e-35	9.97126e-34	7.42274	7.49476	3.92121e-13	2.47953e-11	7.13679	10.4568	2.65011e-10	1.10516e-08
SNOG_05983	0	0	0	1	0	1063	18.076	0.000556734	10.5656	0.769738	12.4271	1.86175e-35	1.00334e-33
SNOG_01424	1	1	0	3	0	1227	6.25784	0.0198641	5.53337	0.364825	12.4261	1.88517e-35	1.01193e-33	5.56219	5.58685	2.3463e-12	1.0833e-10	5.50238	7.53606	8.02843e-08	1.31379e-06
SNOG_06740	0	0	0	3	1	729	1.67761	39.9089	-7.02352	0.485095	-12.4172	2.10855e-35	1.12736e-33	-7.28948	-7.29137	2.68034e-10	6.05549e-09	-7.00333	-8.08294	2.68169e-08	5.23514e-07
SNOG_00656	1	1	0	3	0	1029	7.9978	0.0472407	4.69389	0.29764	12.4106	2.28938e-35	1.21923e-33	4.68036	4.69064	5.86741e-12	2.32994e-10	4.59061	9.04882	3.58438e-09	9.39284e-08
SNOG_02940	1	0	1	3	0	1039	5.27886	60.3188	-6.06294	0.409063	-12.3769	3.48569e-35	1.84905e-33	-6.22698	-6.22759	9.30969e-11	2.40707e-09	-6.34296	-11.16	8.87124e-11	4.50155e-09
SNOG_15422	1	1	0	3	0	201	3.22861	0.00717162	5.96876	0.403136	12.3253	6.62147e-35	3.49877e-33	5.99524	6.06156	5.48208e-13	3.27051e-11	6.40906	11.5378	4.17701e-11	2.46698e-09
SNOG_10223	1	1	0	3	0	1380	15.7494	0.0962339	4.64333	0.296034	12.3072	8.28974e-35	4.36324e-33	4.63338	4.63842	4.08199e-11	1.23041e-09	4.60766	11.895	2.3292e-11	1.54639e-09
SNOG_02360	1	1	0	3	0	1246	3.64398	0.033307	4.10423	0.252317	12.3029	8.73477e-35	4.57966e-33	4.06949	4.08362	4.44049e-14	4.28439e-12	3.99738	12.7032	6.53465e-12	5.54968e-10
SNOG_13392	1	1	0	3	0	831	7.45551	0.0208867	5.72569	0.38413	12.3023	8.80044e-35	4.59627e-33	5.75517	5.77868	5.0861e-12	2.07638e-10	5.71911	10.9105	1.19849e-10	5.64552e-09
SNOG_09836	0	0	0	3	1	660	1.32607	2.75976	-3.63205	0.2141	-12.2936	9.80868e-35	5.10315e-33	-3.70101	-3.70322	8.96601e-13	4.87475e-11	-3.73994	-11.1699	7.70098e-11	4.01798e-09
SNOG_13833	1	1	0	3	0	966	224.049	0.480319	6.14472	0.419493	12.2641	1.41119e-34	7.31386e-33	6.22199	6.22303	2.00468e-10	4.72155e-09	6.02799	10.4504	2.98992e-10	1.21211e-08
SNOG_03219	1	1	0	3	0	1722	14.1226	0.0189128	6.65535	0.461389	12.2572	1.53672e-34	7.93405e-33	6.78609	6.81242	5.64341e-11	1.6054e-09	6.28467	6.34518	1.15372e-06	1.35318e-05
SNOG_05236	1	1	0	3	0	1807	16.5445	0.211795	3.60272	0.212425	12.2524	1.63092e-34	8.38837e-33	3.56901	3.5712	2.54855e-12	1.16742e-10	3.52687	10.0836	5.14402e-10	1.8762e-08
SNOG_01958	1	1	0	3	0	2170	4.32441	0.0245937	4.71717	0.304047	12.2256	2.26762e-34	1.1619e-32	4.70521	4.72485	1.41584e-13	1.08377e-11	4.58965	9.52893	1.43096e-09	4.31328e-08
SNOG_05912	1	0	1	3	0	969	3.51525	4.64629	-3.08772	0.170814	-12.2222	2.3664e-34	1.20793e-32	-3.14596	-3.14681	5.22586e-13	3.13417e-11	-3.15921	-11.1894	7.45172e-11	3.90544e-09
SNOG_00909	1	1	0	3	0	2509	76.6365	1.40898	3.07789	0.170559	12.1828	3.83918e-34	1.95235e-32	3.03639	3.0367	3.62743e-12	1.56896e-10	3.01841	12.4772	9.26502e-12	7.38346e-10
SNOG_07541	1	0	1	3	0	840	31.9314	18.0672	-1.82397	0.0676938	-12.1721	4.37748e-34	2.21776e-32	-1.87932	-1.8794	3.93338e-11	1.19491e-09	-1.87942	-10.8707	1.28205e-10	5.89591e-09
SNOG_01243	1	1	0	3	0	1963	22.6386	0.571532	2.64322	0.135018	12.1704	4.47097e-34	2.25667e-32	2.59716	2.5979	2.08718e-12	9.87168e-11	2.59161	11.7761	2.823e-11	1.81467e-09
SNOG_14799	1	1	0	3	0	1644	4.84452	0.0072657	6.48278	0.450551	12.1691	4.54339e-34	2.2847e-32	6.57342	6.64011	6.79754e-13	3.9072e-11	6.50842	7.91672	3.51417e-08	6.53153e-07
SNOG_15978	1	1	0	3	0	2772	23.8128	0.156323	4.52071	0.289393	12.1658	4.72712e-34	2.36829e-32	4.51294	4.51602	1.26989e-11	4.57437e-10	4.43382	10.8467	1.37715e-10	6.25904e-09
SNOG_10670	1	0	1	3	0	1674	2.95526	8.56784	-4.13131	0.257522	-12.1594	5.11293e-34	2.55212e-32	-4.21264	-4.21366	3.56752e-12	1.56045e-10	-4.30301	-11.4344	4.96103e-11	2.81569e-09
SNOG_10328	1	1	0	3	0	2727	5.54918	0.00984764	6.27418	0.435206	12.1188	8.39513e-34	4.17503e-32	6.33487	6.38426	4.64327e-12	1.92712e-10	6.23734	8.24284	1.7898e-08	3.73665e-07
SNOG_03474	1	1	0	3	0	2044	3.70533	0.0309198	4.20066	0.264174	12.1157	8.71943e-34	4.32043e-32	4.1755	4.1909	1.17792e-11	4.30979e-10	4.15352	9.16882	2.83676e-09	7.65794e-08
SNOG_00931	1	1	0	3	0	1620	3.75531	0.00743307	6.14623	0.425672	12.0897	1.19771e-33	5.91292e-32	6.18685	6.25329	6.81703e-13	3.9072e-11	6.51941	9.59411	1.26989e-09	3.90879e-08
SNOG_07476	1	1	0	3	0	981	9.04587	0.0141917	6.4397	0.450518	12.0743	1.44328e-33	7.09939e-32	6.51044	6.54536	5.13133e-12	2.0825e-10	6.14669	8.83277	5.48245e-09	1.37475e-07
SNOG_10385	1	1	0	3	0	1335	12.9663	0.0318346	5.86623	0.403594	12.0572	1.77665e-33	8.70752e-32	5.92835	5.94386	3.86244e-11	1.17951e-09	5.71779	6.60508	6.39123e-07	8.03045e-06
SNOG_14594	1	1	0	3	0	1644	6.05245	0.0408267	4.50603	0.290906	12.0521	1.89078e-33	9.23343e-32	4.49057	4.50238	6.45936e-12	2.53901e-10	4.46959	9.95528	6.49669e-10	2.243e-08
SNOG_02348	1	1	0	3	0	1782	15.9172	0.264621	3.21299	0.183823	12.0387	2.22421e-33	1.08226e-31	3.17254	3.17422	2.13024e-12	1.00345e-10	3.17326	11.1913	7.42717e-11	3.90544e-09
SNOG_09739	1	1	0	3	0	1254	15.2819	0.0960856	4.57845	0.2977	12.0203	2.7782e-33	1.34698e-31	4.5745	4.57947	1.35951e-11	4.83726e-10	4.54697	8.9195	4.90688e-09	1.24383e-07
SNOG_00471	1	1	0	3	0	1713	8.24075	0.172005	2.90617	0.158821	12.002	3.46749e-33	1.67517e-31	2.8667	2.86924	2.45294e-12	1.12806e-10	2.83941	10.8409	1.3496e-10	6.15787e-09
SNOG_00133	1	0	1	3	0	545	2.45607	21.9987	-5.6845	0.390524	-11.9954	3.75597e-33	1.80808e-31	-5.84941	-5.85073	5.66442e-11	1.60745e-09	-5.87114	-8.73021	7.28505e-09	1.74407e-07
SNOG_03659	1	1	0	3	0	2295	21.989	0.361678	3.27392	0.18961	11.9926	3.88468e-33	1.8634e-31	3.23234	3.23359	3.25232e-12	1.43903e-10	3.19216	12.0131	1.92655e-11	1.31856e-09
SNOG_03029	1	1	0	3	0	2090	186.443	0.45444	5.85619	0.404958	11.9918	3.92119e-33	1.87427e-31	5.92258	5.92366	1.83711e-10	4.35332e-09	5.84819	10.8868	1.40589e-10	6.31565e-09
SNOG_16152	0	0	0	1	0	1020	21.167	0	11.2237	0.852717	11.9895	4.03304e-33	1.92095e-31
SNOG_05908	1	1	0	3	0	1092	3.98399	0.0385064	4.03016	0.253233	11.9659	5.36319e-33	2.54554e-31	3.99316	4.00538	9.15097e-12	3.43456e-10	3.98777	11.466	4.69395e-11	2.69098e-09
SNOG_15507	1	1	0	3	0	1461	8.57073	0.144576	3.21915	0.186189	11.9188	9.44615e-33	4.46776e-31	3.18043	3.18354	2.33611e-12	1.0829e-10	3.18222	9.69763	1.04401e-09	3.3371e-08
SNOG_04778	1	1	0	3	0	1668	4.58209	0.00939333	6.06683	0.425297	11.9136	1.00488e-32	4.73623e-31	6.1122	6.16411	7.20427e-13	4.08886e-11	5.87599	9.74084	9.65007e-10	3.11021e-08
SNOG_06666	1	0	1	3	0	1035	24.2773	30.7295	-2.98447	0.166585	-11.9126	1.01722e-32	4.77774e-31	-3.04647	-3.04659	2.86279e-12	1.29229e-10	-3.04147	-12.5255	8.59547e-12	6.89713e-10
SNOG_00949	1	1	0	3	0	1608	18.3181	0.041102	5.9458	0.415521	11.9026	1.14682e-32	5.36785e-31	6.01866	6.03061	5.32009e-11	1.52838e-09	5.92884	8.25483	1.88147e-08	3.86765e-07
SNOG_06475	1	1	0	3	0	2474	30.6181	0.323683	3.88074	0.242038	11.902	1.15544e-32	5.38954e-31	3.85477	3.85624	1.29887e-11	4.6643e-10	3.85314	10.9941	1.05021e-10	5.0534e-09
SNOG_15100	1	1	0	3	0	1608	17.0945	0.476925	2.50146	0.126203	11.8971	1.22469e-32	5.69293e-31	2.45163	2.45248	1.68688e-12	8.17783e-11	2.46371	11.0894	8.82398e-11	4.50155e-09
SNOG_13813	1	1	0	3	0	2142	9.49503	0.0886086	4.0952	0.260377	11.8874	1.37681e-32	6.37811e-31	4.0672	4.07259	5.75008e-12	2.29904e-10	4.03542	10.202	4.15517e-10	1.57991e-08
SNOG_14580	1	1	0	3	0	1041	3.00696	0.0219112	4.41341	0.287182	11.8859	1.40133e-32	6.46895e-31	4.38052	4.40223	4.06888e-13	2.54524e-11	4.39699	12.3365	1.15422e-11	8.60853e-10
SNOG_05087	1	1	0	3	0	1068	2.65132	0.0118832	5.0263	0.338754	11.8856	1.40598e-32	6.46895e-31	5.03268	5.07288	1.55666e-11	5.40648e-10	5.10881	9.01635	3.81105e-09	9.96439e-08
SNOG_30829	1	1	0	3	0	681	18.1774	0.0705005	5.24665	0.357355	11.8836	1.44082e-32	6.60677e-31	5.26109	5.26801	2.10516e-11	6.9782e-10	5.1503	10.2369	4.081e-10	1.5568e-08
SNOG_02439	1	1	0	3	0	865	25.7997	0.419498	3.28333	0.192274	11.8754	1.58905e-32	7.26185e-31	3.24465	3.24574	5.37403e-12	2.16356e-10	3.22785	10.8067	1.43181e-10	6.40733e-09
SNOG_02639	1	1	0	3	0	1278	12.2572	0.104767	4.17069	0.267006	11.875	1.59656e-32	7.27163e-31	4.14516	4.14971	7.98877e-12	3.03756e-10	4.05608	10.7693	1.52739e-10	6.78288e-09
SNOG_12886	1	1	0	3	0	1860	52.6329	0.375214	4.41726	0.287915	11.869	1.71583e-32	7.78859e-31	4.40575	4.40704	1.52865e-11	5.34109e-10	4.33721	12.2106	1.55589e-11	1.09053e-09
SNOG_13403	1	1	0	3	0	1375	10.1497	0.0774578	4.30285	0.27855	11.8573	1.97259e-32	8.92416e-31	4.29436	4.30047	1.31859e-11	4.72055e-10	4.28525	9.82665	8.22459e-10	2.7657e-08
SNOG_12218	1	1	0	3	0	630	37.1571	0.669607	3.13098	0.180026	11.8371	2.51089e-32	1.13216e-30	3.08985	3.09051	4.90665e-12	2.02443e-10	3.08409	11.7861	2.7774e-11	1.79528e-09
SNOG_04140	1	0	1	3	0	1038	3.88031	9.41469	-3.90313	0.245356	-11.8323	2.65779e-32	1.19441e-30	-3.97452	-3.9753	3.84943e-12	1.64662e-10	-3.98998	-12.0442	1.83305e-11	1.26198e-09
SNOG_12420	1	1	0	3	0	1302	50.7509	0.119879	5.95425	0.418734	11.8315	2.68298e-32	1.20175e-30	6.02465	6.02885	7.67456e-11	2.06698e-09	6.06769	13.0443	4.52728e-12	4.14763e-10
SNOG_06477	1	1	0	3	0	423	6.49842	0.0450743	4.45165	0.291842	11.8271	2.82611e-32	1.26168e-30	4.43733	4.44802	5.3267e-12	2.15195e-10	4.3821	9.64356	1.15464e-09	3.6211e-08
SNOG_30245	1	1	0	3	0	972	26.362	0.11434	5.08388	0.345887	11.807	3.59336e-32	1.59893e-30	5.10109	5.1054	4.7437e-11	1.39729e-09	4.90769	8.44647	1.27687e-08	2.79742e-07
SNOG_30682	1	1	0	3	0	1440	11.351	0.00578449	7.88845	0.585794	11.7592	6.33628e-32	2.81019e-30	8.11843	8.20335	4.32859e-11	1.28477e-09	7.99848	6.44584	9.29914e-07	1.12236e-05
SNOG_07944	1	0	1	3	0	1146	17.6629	37.2076	-3.72753	0.232844	-11.714	1.08052e-31	4.77654e-30	-3.80261	-3.80279	6.91425e-12	2.69055e-10	-3.7625	-13.5265	1.90632e-12	1.96283e-10
SNOG_06698	0	0	0	3	1	1228	1.03112	26.0948	-6.99021	0.51158	-11.7092	1.14297e-31	5.03613e-30	-7.26973	-7.27277	4.50003e-10	9.33796e-09	-7.46271	-6.43037	9.58343e-07	1.14952e-05
SNOG_02440	1	1	0	3	0	1164	8.54288	0.101058	3.69472	0.230194	11.7063	1.18345e-31	5.19759e-30	3.66296	3.66757	3.25881e-12	1.43903e-10	3.56577	10.2638	3.71879e-10	1.45195e-08
SNOG_00431	1	0	1	3	0	2011	16.6827	20.9605	-2.99629	0.170637	-11.6991	1.28875e-31	5.6417e-30	-3.05723	-3.05741	5.03598e-12	2.06315e-10	-3.10671	-11.9425	2.15738e-11	1.45093e-09
SNOG_00613	1	1	0	3	0	1874	72.9349	0.451087	4.57813	0.306427	11.6769	1.67251e-31	7.29808e-30	4.57666	4.57772	4.71987e-11	1.3938e-09	4.41871	11.0578	1.05107e-10	5.0534e-09
SNOG_10695	1	1	0	3	0	1893	42.6853	0.160272	5.28558	0.367053	11.6757	1.6976e-31	7.38374e-30	5.32256	5.32561	1.08025e-10	2.76234e-09	5.12951	8.65161	8.49449e-09	1.99261e-07
SNOG_08888	0	0	0	3	1	2490	1.23862	3.70432	-4.19019	0.273317	-11.6722	1.76882e-31	7.66885e-30	-4.27514	-4.27764	4.28171e-12	1.79847e-10	-4.2719	-9.7896	8.80612e-10	2.92741e-08
SNOG_10699	1	1	0	3	0	1747	12.3893	0.0168885	6.59233	0.479912	11.6528	2.21985e-31	9.59359e-30	6.72206	6.75164	1.77981e-10	4.23742e-09	6.32971	6.10655	1.9952e-06	2.19001e-05
SNOG_12565	1	1	0	3	0	1047	12.4355	0.103206	4.20125	0.274859	11.6469	2.37963e-31	1.02514e-29	4.18009	4.18469	1.96199e-11	6.62197e-10	4.12629	11.2898	6.29519e-11	3.39095e-09
SNOG_04379	1	1	0	3	0	1686	13.2556	0.228012	3.18666	0.187807	11.6431	2.48745e-31	1.06818e-29	3.14577	3.14772	7.88473e-12	3.03078e-10	3.14461	11.0429	9.55007e-11	4.70827e-09
SNOG_14178	1	1	0	3	0	1512	6.65953	0.0499366	4.35089	0.28884	11.6012	4.06389e-31	1.73963e-29	4.32965	4.33927	3.26519e-12	1.43903e-10	4.2639	11.1631	7.79074e-11	4.04666e-09
SNOG_05960	1	0	1	3	0	819	9.6738	10.5637	-2.76143	0.152132	-11.5783	5.31047e-31	2.26608e-29	-2.82467	-2.82495	3.00533e-12	1.35008e-10	-2.82607	-12.0014	1.96284e-11	1.33553e-09
SNOG_15651	1	1	0	3	0	1632	80.2995	0.375971	4.93741	0.340604	11.5601	6.56542e-31	2.79278e-29	4.95846	4.95972	8.75176e-11	2.30899e-09	5.20966	12.9006	5.60711e-12	4.79696e-10
SNOG_05978	1	1	0	3	0	862	33.2234	0.0703172	6.05296	0.437222	11.557	6.80815e-31	2.88695e-29	6.14879	6.15582	2.79849e-10	6.27369e-09	5.85915	7.15903	1.87948e-07	2.73162e-06
SNOG_10833	1	1	0	3	0	1647	5.53821	0.0197144	5.3232	0.375958	11.4992	1.33201e-30	5.63065e-29	5.34068	5.36526	8.74996e-12	3.29468e-10	5.21594	7.86813	3.87726e-08	7.09307e-07
SNOG_13087	1	1	0	3	0	1884	6.03266	0.0216173	5.34962	0.37884	11.4814	1.63559e-30	6.89241e-29	5.3709	5.39372	2.72117e-11	8.74607e-10	5.3658	7.93509	3.37187e-08	6.28874e-07
SNOG_13652	1	1	0	3	0	785	2.56101	0.0204945	4.29564	0.287829	11.45	2.35115e-30	9.87703e-29	4.24504	4.26828	1.51006e-10	3.67565e-09	4.24608	10.0563	5.40485e-10	1.929e-08
SNOG_02960	1	1	0	3	0	1500	5.93338	0.0339038	4.73143	0.326723	11.4208	3.29286e-30	1.37903e-28	4.72022	4.73449	1.46767e-11	5.14347e-10	4.74275	10.1974	4.18987e-10	1.58276e-08
SNOG_12727	1	1	0	3	0	963	4.45937	0.00771113	6.27109	0.462877	11.3877	4.81747e-30	2.01129e-28	6.33246	6.39468	3.61844e-12	1.56896e-10	6.26684	7.59202	6.96557e-08	1.16779e-06
SNOG_02369	1	1	0	3	0	1559	30.7819	1.0659	2.18226	0.104054	11.362	6.46557e-30	2.69107e-28	2.1324	2.13276	7.89279e-12	3.03078e-10	2.13761	11.0845	8.89864e-11	4.50155e-09
SNOG_11925	1	1	0	3	0	1817	174.554	0.69498	5.24755	0.374347	11.3465	7.71597e-30	3.20166e-28	5.28351	5.28424	2.62253e-10	5.94799e-09	5.38928	11.3939	6.0061e-11	3.25028e-09
SNOG_10451	1	1	0	3	0	1755	10.4721	0.146211	3.488	0.219887	11.3149	1.107e-29	4.57934e-28	3.45393	3.45708	1.56221e-11	5.40963e-10	3.45562	10.2531	3.79058e-10	1.46944e-08
SNOG_08298	1	1	0	3	0	2412	39.5348	0.145266	5.28392	0.380572	11.2565	2.15069e-29	8.86962e-28	5.31942	5.32279	2.09759e-10	4.89088e-09	4.97219	8.1158	2.49298e-08	4.90793e-07
SNOG_10922	0	0	0	1	0	1467	13.2251	0	10.6545	0.857878	11.254	2.21383e-29	9.10227e-28
SNOG_02004	1	0	1	3	0	2948	26.9015	111.9	-4.61014	0.320885	-11.2506	2.30046e-29	9.42981e-28	-4.72079	-4.72091	1.23649e-10	3.08154e-09	-4.72256	-11.67	3.82258e-11	2.29256e-09
SNOG_12331	1	1	0	3	0	1017	3.53443	0.0302953	4.1591	0.280912	11.2459	2.42658e-29	9.91672e-28	4.13677	4.1524	1.36556e-11	4.84399e-10	4.09318	9.21214	2.61028e-09	7.14603e-08
SNOG_10241	1	1	0	3	0	417	3.86626	0.00320226	7.1724	0.548886	11.2453	2.44229e-29	9.95084e-28	7.37334	7.52507	1.4254e-14	1.70974e-12	7.07973	9.4463	1.67978e-09	4.94791e-08
SNOG_07548	1	1	0	3	0	1660	237.463	2.45664	3.95021	0.262569	11.236	2.71499e-29	1.10287e-27	3.92886	3.92906	6.61157e-11	1.82288e-09	3.86753	11.7211	3.51852e-11	2.15817e-09
SNOG_07329	1	0	1	3	0	528	9.29454	29.0938	-4.25907	0.29052	-11.2181	3.324e-29	1.34622e-27	-4.34596	-4.34629	1.94064e-11	6.58291e-10	-4.34565	-13.3459	2.49865e-12	2.48477e-10
SNOG_13842	1	1	0	3	0	1101	5.67404	0.0163831	5.61971	0.412369	11.2028	3.94838e-29	1.59432e-27	5.65968	5.68989	2.76313e-11	8.85647e-10	5.7093	7.26939	1.41492e-07	2.11874e-06
SNOG_01955	1	1	0	3	0	2090	12.9517	0.0328911	5.80062	0.429075	11.1883	4.65256e-29	1.87307e-27	5.86538	5.88017	1.51786e-10	3.68691e-09	5.92968	7.07989	2.23374e-07	3.18891e-06
SNOG_20142	1	1	0	3	0	1350	12.7998	0.0527428	5.1377	0.370929	11.155	6.77169e-29	2.71812e-27	5.17304	5.18215	9.48588e-11	2.44178e-09	5.39233	10.4352	2.75409e-10	1.13553e-08
SNOG_15967	1	1	0	3	0	1596	21.2888	0.268121	3.63867	0.236581	11.1534	6.89472e-29	2.75932e-27	3.60651	3.60825	2.12136e-11	7.01194e-10	3.53907	10.2622	3.74409e-10	1.45694e-08
[truncated: 13,353 more rows]

## Sheet: pf2-69 vs SN15 - ip
									DESeq2	DESeq2	DESeq2	DESeq2	DESeq2	EdgeR	EdgeR	EdgeR	EdgeR	Limma-voom	Limma-voom	Limma-voom	Limma-voom
[truncated: 13,692 more rows]

[truncated: 1 more sheets: pf2-69 vs SN15 - iv]
