# Supplementary material for: A specific fungal transcription factor controls effector gene expression and orchestrates the establishment of the necrotrophic pathogen lifestyle on wheat
Source: Sci Rep. 2019 Nov 4;9:15884. doi: 10.1038/s41598-019-52444-7 (PMC6828707; doi:10.1038/s41598-019-52444-7)
Supplement: Supplementary file 7 — Supplementary data S6 [file 41598_2019_52444_MOESM7_ESM.zip]

Archive with 4 entries (4 files):
- SUPPLEMENTARY DATA S10d.html
- SUPPLEMENTARY DATA S10a.html
- SUPPLEMENTARY DATA S10b.html
- SUPPLEMENTARY DATA S10c.html
