# Supplementary material for: A specific fungal transcription factor controls effector gene expression and orchestrates the establishment of the necrotrophic pathogen lifestyle on wheat
Source: Sci Rep. 2019 Nov 4;9:15884. doi: 10.1038/s41598-019-52444-7 (PMC6828707; doi:10.1038/s41598-019-52444-7)
Supplement: Supplementary file 8 — Supplementary data S7 [file 41598_2019_52444_MOESM8_ESM.xlsx]

## Sheet: RNAseq_motif_search_summary
Motif_subset_model	IUPAC_motif_sequence	JasparNR_2018_fungal_matches_Eval<1	Description_associated_factors	Subset	Bonferroni_Padj	Significant_<0.05	#Promoters_total	# >0 occurances FIMO
pf2ko_down_promoters	WMGGVCCGAA	MA0429.1 (YLL054C)	Zn2Cys6	SN15			13577	1579
				pf2ko_DE_promoters	1.93068e-11	TRUE	1307	236
				pf2ko_down_promoters	4.11977e-30	TRUE	590	171
				pf2ko_up_promoters	1	FALSE	718	65
				pf2ko_ip_down_promoters	9.52134e-21	TRUE	302	98
				pf2ko_ip_up_promoters	1	FALSE	445	40
				pf2ko_iv_down_promoters	5.5618e-17	TRUE	342	99
				pf2ko_iv_up_promoters	1	FALSE	324	29
pf2ko_ip_down_promoters	RTSYGGGGWA	MA0339.1 (MIG3), MA0441.1 (ZMS1), MA0338.1 (MIG2), MA0431.1 (TDA9)	C2H2 Zinc Finger like	SN15			13577	2499
				pf2ko_DE_promoters	9.31824e-05	TRUE	1307	304
				pf2ko_down_promoters	5.16499e-12	TRUE	590	181
				pf2ko_up_promoters	1	FALSE	718	123
				pf2ko_ip_down_promoters	2.55796e-17	TRUE	302	121
				pf2ko_ip_up_promoters	1	FALSE	445	84
				pf2ko_iv_down_promoters	1	FALSE	342	72
				pf2ko_iv_up_promoters	1	FALSE	324	48
pf2ko_iv_up_promoters	CTGYGCCGCA	MA0394.1 (STP 1), MA0395.1 (STP2),	C2H2 Zinc Finger like	SN15			13577	2699
				pf2ko_DE_promoters	2.39888e-22	TRUE	1307	405
				pf2ko_down_promoters	0.0101998	TRUE	590	152
				pf2ko_up_promoters	1.52636e-21	TRUE	718	253
				pf2ko_ip_down_promoters	0.0867935	FALSE	302	81
				pf2ko_ip_up_promoters	0.0503272	FALSE	445	115
				pf2ko_iv_down_promoters	1	FALSE	342	83
				pf2ko_iv_up_promoters	6.11822e-30	TRUE	324	157

## Sheet: Fishers_testing_DATA
Subset	#Promoters_total_subset	# >0 FIMO occurances (p <0.0001)	SN15_promoters	SN15_motif	Subset_motif	Subset_nomotif	Control_motif	Control_nomotif	Bonferroni_Padj	Significant_<0.05	Total_promoters
A_SN15	13577	1579	13577	1579	1579	11998	0	0			13577
A_pf2ko_DE_promoters	1307	236	13577	1579	236	1071	1343	10927	1.93068e-11	TRUE	13577
A_pf2ko_down_promoters	590	171	13577	1579	171	419	1408	11579	4.11977e-30	TRUE	13577
A_pf2ko_up_promoters	718	65	13577	1579	65	653	1514	11345	1	FALSE	13577
A_pf2ko_ip_down_promoters	302	98	13577	1579	98	204	1481	11794	9.52134e-21	TRUE	13577
A_pf2ko_ip_up_promoters	445	40	13577	1579	40	405	1539	11593	1	FALSE	13577
A_pf2ko_iv_down_promoters	342	99	13577	1579	99	243	1480	11755	5.5618e-17	TRUE	13577
A_pf2ko_iv_up_promoters	324	29	13577	1579	29	295	1550	11703	1	FALSE	13577
A_SN15_glucosidase_promoters	47	10	13577	1579	10	37	1569	11961	1	FALSE	13577
A_SN15_hydrolase_promoters	1223	160	13577	1579	160	1063	1419	10935	1	FALSE	13577
A_SN15_peptidase_promoters	250	36	13577	1579	36	214	1543	11784	1	FALSE	13577
A_SN15_oxidoreductase_promoters	1153	184	13577	1579	184	969	1395	11029	0.000117235	TRUE	13577
A_SN15_transport_promoters	704	89	13577	1579	89	615	1490	11383	1	FALSE	13577
A_SN15_effectors_candidates_promoters	75	17	13577	1579	17	58	1562	11940	0.219873	FALSE	13577
A_SN15_TF_promoters	343	44	13577	1579	44	299	1535	11699	1	FALSE	13577
A_SN15_sig_promoters	190	23	13577	1579	23	167	1556	11831	1	FALSE	13577
B_SN15	13577	2499	13577	2499	2499	11078	0	0			13577
B_pf2ko_DE_promoters	1307	304	13577	2499	304	1003	2195	10075	9.31824e-05	TRUE	13577
B_pf2ko_down_promoters	590	181	13577	2499	181	409	2318	10669	5.16499e-12	TRUE	13577
B_pf2ko_up_promoters	718	123	13577	2499	123	595	2376	10483	1	FALSE	13577
B_pf2ko_ip_down_promoters	302	121	13577	2499	121	181	2378	10897	2.55796e-17	TRUE	13577
B_pf2ko_ip_up_promoters	445	84	13577	2499	84	361	2415	10717	1	FALSE	13577
B_pf2ko_iv_down_promoters	342	72	13577	2499	72	270	2427	10808	1	FALSE	13577
B_pf2ko_iv_up_promoters	324	48	13577	2499	48	276	2451	10802	1	FALSE	13577
B_SN15_glucosidase_promoters	47	18	13577	2499	18	29	2481	11049	0.0485577	FALSE	13577
B_SN15_hydrolase_promoters	1223	264	13577	2499	264	959	2235	10119	0.0783348	FALSE	13577
B_SN15_peptidase_promoters	250	56	13577	2499	56	194	2443	10884	1	FALSE	13577
B_SN15_oxidoreductase_promoters	1153	270	13577	2499	270	883	2229	10195	0.000212924	TRUE	13577
B_SN15_transport_promoters	704	205	13577	2499	205	499	2294	10579	3.38219e-11	TRUE	13577
B_SN15_effectors_candidates_promoters	75	19	13577	2499	19	56	2480	11022	1	FALSE	13577
B_SN15_TF_promoters	343	83	13577	2499	83	260	2416	10818	0.179058	FALSE	13577
B_SN15_sig_promoters	190	36	13577	2499	36	154	2463	10924	1	FALSE	13577
C_SN15	13577	2699	13577	2699	2699	10878	0	0			13577
C_pf2ko_DE_promoters	1307	405	13577	2699	405	902	2294	9976	2.39888e-22	TRUE	13577
C_pf2ko_down_promoters	590	152	13577	2699	152	438	2547	10440	0.0101998	TRUE	13577
C_pf2ko_up_promoters	718	253	13577	2699	253	465	2446	10413	1.52636e-21	TRUE	13577
C_pf2ko_ip_down_promoters	302	81	13577	2699	81	221	2618	10657	0.0867935	FALSE	13577
C_pf2ko_ip_up_promoters	445	115	13577	2699	115	330	2584	10548	0.0503272	FALSE	13577
C_pf2ko_iv_down_promoters	342	83	13577	2699	83	259	2616	10619	1	FALSE	13577
C_pf2ko_iv_up_promoters	324	157	13577	2699	157	167	2542	10711	6.11822e-30	TRUE	13577
C_SN15_glucosidase_promoters	47	10	13577	2699	10	37	2689	10841	1	FALSE	13577
C_SN15_hydrolase_promoters	1223	239	13577	2699	239	984	2460	9894	1	FALSE	13577
C_SN15_peptidase_promoters	250	56	13577	2699	56	194	2643	10684	1	FALSE	13577
C_SN15_oxidoreductase_promoters	1153	227	13577	2699	227	926	2472	9952	1	FALSE	13577
C_SN15_transport_promoters	704	141	13577	2699	141	563	2558	10315	1	FALSE	13577
C_SN15_effectors_candidates_promoters	75	24	13577	2699	24	51	2675	10827	0.39334	FALSE	13577
C_SN15_TF_promoters	343	78	13577	2699	78	265	2621	10613	1	FALSE	13577
C_SN15_sig_promoters	190	42	13577	2699	42	148	2657	10730	1	FALSE	13577
